# Supplementary material for: Direct Detection of Alternative Open Reading Frames Translation Products in Human Significantly Expands the Proteome
Source: PLoS One. 2013 Aug 12;8(8):e70698. doi: 10.1371/journal.pone.0070698 (PMC3741303; doi:10.1371/journal.pone.0070698)
Supplement: Database S3 — A database of alternative ORFs in Mus musculus . For each AltORF, the gene name and accession number of the mRNA in which it is encoded is provided in the first tab. Other information can also be found for both the reference ORF and the alternative ORF, including the reading frame and the coordinates of the start and stop codon (with respect to the first nucleotide of the mRNA). The predicted amino acid sequence of the alternative protein is also indicated. The second tab displays the results of alternative protein conservation analysis against human. The gene name and accession number for mouse and human homolog proteins are provided, as well as standard BLASTP output, and similarity percentage. (XLSX) [file pone.0070698.s010.xlsx]

## Sheet: Btaurus
				altorf				reference
gene symbol	mRNA accession	altorf id	frame	frame	start	end	strong kozak	frame	start	end	alternative protein sequence
RCAN1	NM_001034679	7	Bos taurus regulator of calcineurin 1 (RCAN1), mRNA	1	1314	1476	no	1	81	672	MTVFGRAPTTGWRGFYTEYTHHSTSCPMQPTTCAFAKEVDLKFLCSISLIKFRK
SLC5A3	NM_174607	17	Bos taurus solute carrier family 5 (sodium/myo-inositol cotransporter), member 3 (SLC5A3), mRNA	2	253	391	no	1	0	2154	MPCCFCNFWDGFSSRFTSGQGYTPCLNTCPSDLVAIGFRSISQRCL
ITSN1	XM_002707685	21	PREDICTED: Bos taurus intersectin 1 (SH3 domain protein) (ITSN1), mRNA	2	5287	5440	no	1	273	5436	MIFWVGRRSAWPTSRRTRAPRVPLRSVSCCTKFPRERSWSAWTCSCSMSRX
CRYZL1	NM_001035037	24	Bos taurus crystallin, zeta (quinone reductase)-like 1 (CRYZL1), mRNA	2	379	508	no	1	63	1110	MSITWFTNQKKSRGQKLLEPSGMDYESIQPCIIFLISRLENPC
DONSON	NM_001083445	26	Bos taurus downstream neighbor of SON (DONSON), mRNA	2	973	1183	yes	1	0	1674	MALRRGKRLEQACDTGRSKPSVMRMKKKVFPGWKRWVSKIKLKNQTCFLSSCVKRYMKYKWITDQSLLCW
DONSON	NM_001083445	27	Bos taurus downstream neighbor of SON (DONSON), mRNA	2	319	505	no	1	0	1674	MICSGKRRFLKEQPLQNYTRLLMYHSPNLIFHPQKVLSYLWTGALKHDSFSPLLNPLPGQII
SON	NM_001083694	31	Bos taurus SON DNA binding protein (SON), mRNA	3	350	491	no	2	49	6457	MKFLPKSRRSIKSTKIKRRKRRKKRRKSIKDSQKNPSQSRNHIMMGT
SON	NM_001083694	32	Bos taurus SON DNA binding protein (SON), mRNA	3	6311	6488	no	2	49	6457	MEALTSPALPALIRSMLKPQQLLWFFKQWALYQRTSWLMPLASGVPHVDRLRFYINHFR
GART	NM_001040473	34	Bos taurus phosphoribosylglycinamide formyltransferase, phosphoribosylglycinamide synthetase, phosphoribosylaminoimidazole synthetase (GART), mRNA	1	120	300	yes	3	92	3122	MEDENTRWPGNLHSLLMSNKCWLPQEMQALPALRRFQILTSQSVIILPLRSSAKMRKLNS
GART	NM_001040473	37	Bos taurus phosphoribosylglycinamide formyltransferase, phosphoribosylglycinamide synthetase, phosphoribosylaminoimidazole synthetase (GART), mRNA	1	705	834	no	3	92	3122	MDGLWPPCPQHRTISDCWRAMRAPTREEWEPIVQPLRFLRICC
GART	NM_001040473	38	Bos taurus phosphoribosylglycinamide formyltransferase, phosphoribosylglycinamide synthetase, phosphoribosylaminoimidazole synthetase (GART), mRNA	1	2199	2328	no	3	92	3122	MPRPGGSPGSSHGYSRKATSLKRRWPEHLTVGLGLPSWYQRTW
IL10RB	NM_001076975	54	Bos taurus interleukin 10 receptor, beta (IL10RB), mRNA	2	502	835	no	1	39	990	MCDIGKMALMKSFQFLVSMTSSSSEILSHRQLIVFKFEGFFLIGTKLENGVSLSASKQPLTKPPRPGWWPASWQPPCAPLSCYCSAASSCCGVFTGRQGTPSPRGILFRST
IFNAR2	NM_174553	58	Bos taurus interferon (alpha, beta and omega) receptor 2 (IFNAR2), mRNA	2	952	1096	no	3	266	1856	MYPLSTQTRIRVIRICYNRRNNYSVFNNCCLHKHCNDTETDWLYMLKK
GCFC1	NM_001075689	71	Bos taurus GC-rich sequence DNA-binding factor 1 (GCFC1), mRNA	2	1585	1903	no	1	0	2766	MPNVGLQNGRPGGLVVDKPESRLVRWQITLKAFPVMMKKLLRISQISIWKKIAFQKSLAKFLKMSLKVSIQSIVLNPSLKPGVQNTTHPISMPTSAFVCQSCSTPS
GCFC1	NM_001075689	73	Bos taurus GC-rich sequence DNA-binding factor 1 (GCFC1), mRNA	2	649	832	no	1	0	2766	MFSVQEKFQMQLLYMRQGKSVRWPGNWEISLLMIVSLGKAALLEKMRTMPAMMKMMMRNAA
GCFC1	NM_001075689	74	Bos taurus GC-rich sequence DNA-binding factor 1 (GCFC1), mRNA	2	1411	1531	no	1	0	2766	MNLNQQYISCTNSELPALSKDDKMILKMNLRSFQAIQIKL
SYNJ1	NM_174468	79	Bos taurus synaptojanin 1 (SYNJ1), mRNA	2	718	889	no	1	0	3900	MTLFLPSYKSGDLSHCSGSSQDCRWDLIVSVCQGDLKPMHLLLTGILGHLRICMVNK
SYNJ1	NM_174468	81	Bos taurus synaptojanin 1 (SYNJ1), mRNA	3	86	212	no	1	0	3900	MSHVRVWGCSGALISRKRGNQGYILQSSRCLWTFRCFTIKSW
C1H21orf63	NM_001199027	84	Bos taurus chromosome 1 open reading frame, human C21orf63 (C1H21orf63), mRNA	2	595	745	no	1	0	1323	MSAPRKPSGSPPLIVCLTRLCTCYPGDVTGSRGAKSSSTTTISEAPVCQE
URB1	NM_001205980	91	Bos taurus URB1 ribosome biogenesis 1 homolog (S. cerevisiae) (URB1), mRNA	2	4618	4825	no	1	0	6807	MVPHSASWTRRSYFSSGPTNRTTTASSASGYCCGAHRPWSIRRRAGAWASHYGSNRALGTSSACWIVTA
SCAF4	XM_002707686	99	PREDICTED: Bos taurus SR-related CTD-associated factor 4 (SCAF4), mRNA	2	1201	1438	no	1	405	3834	MMMSQKQWKNPRKKMLLPPRPPQHLLLPLLCPLRRPPPPHLLWLRPLPLLHRHPLGFLEMACHNQHMPNIRTWISFRLE
SCAF4	XM_002707686	101	PREDICTED: Bos taurus SR-related CTD-associated factor 4 (SCAF4), mRNA	2	3343	3700	no	1	405	3834	MTAGSSSSIQVETKKGLEEDPLEIGWRMTGNGTGTVTMIERIVTVRGESGEGGAPTGTGTETWKTGIDVLVGIETEREILEIESLVERRKKTEAKRSPRWQTGQAVTRPWNLPLAKRET
SOD1	NM_174615	104	Bos taurus superoxide dismutase 1, soluble (SOD1), mRNA	3	203	335	yes	2	79	535	MDSTSISLETIHKAVPVQVLTLILCPKNTVGQKMKRGMLETWAM
TIAM1	XM_003585616	106	PREDICTED: Bos taurus T-cell lymphoma invasion and metastasis 1 (TIAM1), mRNA	1	1923	2043	no	3	356	5513	MPSSSRPPARRSWRTGSPPSTLLARLLWQDTTTKRTRSGC
TIAM1	XM_003585616	108	PREDICTED: Bos taurus T-cell lymphoma invasion and metastasis 1 (TIAM1), mRNA	1	2565	2688	no	3	356	5513	MARGRKKWSYPPSTSTILTVTFGSTSISPRPGSVYRTISQP
TIAM1	XM_003585616	109	PREDICTED: Bos taurus T-cell lymphoma invasion and metastasis 1 (TIAM1), mRNA	1	2814	2979	no	3	356	5513	MCQSPRRTFMSCCTKKLKFVQKSLRTSRLRSQIQLVIIMGFHFLLWKRMVFEGST
TIAM1	XM_003585616	110	PREDICTED: Bos taurus T-cell lymphoma invasion and metastasis 1 (TIAM1), mRNA	1	765	918	no	3	356	5513	MTRRTWRRAAGGSAPMPPTDPRSWRQRALRRNAPNPQTSGGRTAWNSHCLI
TIAM1	XM_003585616	111	PREDICTED: Bos taurus T-cell lymphoma invasion and metastasis 1 (TIAM1), mRNA	1	1320	1533	no	3	356	5513	MLTQARVASLPTVGSKGPPPTRTSCPGDPMPLTPATRPPPAVPLWAATAAAAPPGTRPARGCMRIFAGSWR
TIAM1	XM_003585616	114	PREDICTED: Bos taurus T-cell lymphoma invasion and metastasis 1 (TIAM1), mRNA	1	7194	7383	yes	3	356	5513	MVSIPFVSLHCSISSLIRLCLGGKLKRRLLIVPLTSPSATGLSENAGKSGAWRGCHCLLYIRS
TIAM1	XM_003585616	117	PREDICTED: Bos taurus T-cell lymphoma invasion and metastasis 1 (TIAM1), mRNA	3	7007	7151	no	3	356	5513	MNLYFQTIESSEHHALVPLLALPASPPCIPSLSGFQGFELDLLRVLFY
KRTAP11-1	NM_001080740	119	Bos taurus keratin associated protein 11-1 (KRTAP11-1), mRNA	1	369	582	no	2	22	499	MQASEKHLHCLPTGGRSLHHLPTCLRGLQDVPAVLRVQLQKNLLSVQKPMSESRFHDLPAVFPGSSDMLPE
KRTAP7-1	XM_002684613	121	PREDICTED: Bos taurus keratin associated protein 7-1 (KRTAP7-1), mRNA	2	124	265	yes	1	0	261	MVMDAMATAPWATVLVVATLATWAVAMGAAVIGHGAPALALATAPTX
LOC781919	XM_002684618	123	PREDICTED: Bos taurus uncharacterized LOC781919 (LOC781919), mRNA	2	76	274	yes	1	0	270	MAVDMEPDMAVDTAQDTAVDMGQDMAVDLAPIMAVATEPDMAVDMALAMAAIGQFATGDVILLASX
LOC100296664	XM_002684617	125	PREDICTED: Bos taurus uncharacterized LOC100296664 (LOC100296664), mRNA	2	34	271	yes	1	0	267	MAVERATAVGSAPIMAVDMEVDTAVDMAQDTAVDMGQDMAVDLAPIMAVVMEPDMAVDMALAIAATGQFATGDVILAAX
LOC781858	XM_002684625	127	PREDICTED: Bos taurus uncharacterized LOC781858 (LOC781858), mRNA	2	76	274	yes	1	0	270	MAVDMEPDMAVDTAQDTAVDMGQDMAVDLVPIMAVATEPDMAVDMALAMAAIGQFATGDVILLASX
LOC100336553	XM_002684619	129	PREDICTED: Bos taurus uncharacterized LOC100336553 (LOC100336553), mRNA	2	76	295	yes	1	0	291	MAVDMEVDMAVDTAQDMAVDTAQDTAVDMGQDMAVDLAPIMAVVMEPDMAVDMALAMAATGQFATGDVILAAX
LOC100298233	XM_002684620	133	PREDICTED: Bos taurus uncharacterized LOC100298233 (LOC100298233), mRNA	2	34	271	yes	1	0	267	MAVERAIAVGSAPIMAVDMEVDMAVDTAVDMAVDMGQDMAVDLAPIMAVVMEPDMAVDMALAMAATGQFATGDVILAAX
LOC785105	XM_002684621	135	PREDICTED: Bos taurus uncharacterized LOC785105 (LOC785105), mRNA	2	166	316	yes	1	0	312	MAVDTAPVMAVVVEPDMAVDTAPAVAVNMALATTVTGQSATGDVILLAAX
LOC782990	XM_002684623	139	PREDICTED: Bos taurus uncharacterized LOC782990 (LOC782990), mRNA	2	406	742	no	1	0	684	MKQPQPPTPCVATTETTMAASAVEATAMEAWAVATAPATALASTGWAVAMAPATALASAGWAVAMAVATAMAPALSVAVAMAAAMALALAATIEDATEDSHPLHLDTRIHQF
LOC785259	XM_002684624	141	PREDICTED: Bos taurus uncharacterized LOC785259 (LOC785259), mRNA	2	133	448	yes	1	0	333	MAALAVEAMDMEAWAVAMAPAMSLASAGWAVAMAVATAVAMAMAPALSVAVAMDVALVMALALATTIEDAMEDSHSPIHQFWTPKVLCLTLRWCSLYTGTSDMIC
KRTAP6-3	XM_002684626	144	PREDICTED: Bos taurus keratin associated protein 6-3 (KRTAP6-3), mRNA	2	190	475	yes	1	0	417	MAASAVEATAMEAWAVAMAPATALASAGWAVAMAPATALASAGWAVAMAVATAMAPALSVAVAMDVAMALALATTVEDAMEDSHPLPPDTRIHQF
LOC618359	XM_002684627	147	PREDICTED: Bos taurus uncharacterized LOC618359 (LOC618359), mRNA	3	68	353	yes	2	43	295	MVVSAVEATAMEAWAVAMAPAMALASAGWAVAMAPATALASAGWAVAMAVATAMAPALSVAVAMDAAMALALATTVEDTMEDSHPLHPDTRIHQF
LOC783287	XM_002684602	154	PREDICTED: Bos taurus uncharacterized LOC783287 (LOC783287), mRNA	3	95	269	yes	2	22	241	MAVDAAASAGWALARASEATDVALDLEALDMATITARPSLEDMDSPASTDIPLQHLKL
LOC100296223	XM_002684605	157	PREDICTED: Bos taurus uncharacterized LOC100296223 (LOC100296223), mRNA	2	22	223	yes	1	0	219	MEAWAMATEALAAWALAVAVDVAVSARWALALASEATDVALVSEALGLAAVTVHYSLEDVVSPASTX
LOC100848922	XM_003585618	160	PREDICTED: Bos taurus uncharacterized LOC100848922 (LOC100848922), mRNA	3	68	263	yes	2	31	250	MATEALAAWALAVAVDAAASTRWALALASEATDVALVSEALALAAVTVHCSLEDVVSPASTKLWL
LOC100848962	XM_003585619	163	PREDICTED: Bos taurus uncharacterized LOC100848962 (LOC100848962), mRNA	2	73	223	yes	1	0	219	MAVDAAASACWAFALALEATDVALVSEALGLAAVTVHCSLEDVVSPAFTX
KRTAP15-1	XM_002684608	166	PREDICTED: Bos taurus keratin associated protein 15-1 (KRTAP15-1), mRNA	2	94	280	no	1	0	408	MLSPPPALSSWAPLSTVAVRRTSLGPSASRHPVLSPDLSRHPAPIHRISSSAVPARQFTLDL
KRTAP26-1	XM_002684610	176	PREDICTED: Bos taurus keratin associated protein 26-1 (KRTAP26-1), mRNA	2	211	394	yes	1	45	585	MARRPAVNLPAASQPTASPAAVKLPATLLLVAMCQDPATEPVFLQLLLTPLDPASQCLIDR
KRTAP26-1	XM_002684610	177	PREDICTED: Bos taurus keratin associated protein 26-1 (KRTAP26-1), mRNA	2	400	628	no	1	45	585	MCPAARDPRAFSLVDIAPRVLCPVVFIPSALCPAASDLCALSSVDAKLCLMCSVLTVRLALPKEACSFFIPGQYSP
KRTAP24-1	XM_002684598	181	PREDICTED: Bos taurus keratin associated protein 24-1 (KRTAP24-1), mRNA	2	1117	1273	no	1	0	960	MPFVLKADPEGSIIVSEIEYDGHTEEIPYEIQASTAFLFGQSLSLLCQCDYL
CLDN8	NM_001098096	186	Bos taurus claudin 8 (CLDN8), mRNA	1	1290	1503	no	1	87	762	MKVKMKALISRVKGTKWLFDISFFSLGVRNPNSFFLIPQRPSFSCILNGHLLKGRYFVKGLCIQTAFPELY
GRIK1	NM_001102514	197	Bos taurus glutamate receptor, ionotropic, kainate 1 (GRIK1), mRNA	2	2704	2869	yes	3	314	3029	MVAGKWLSRRGQQRGQCSGSRKYWGHLHCSGCWTGPFCICSHWRIYIQIPKEQQY
BACH1	XM_002684612	200	PREDICTED: Bos taurus BTB and CNC homology 1, basic leucine zipper transcription factor 1 (BACH1), mRNA	2	1678	1801	no	1	0	2223	MIFGEEVKTELLHSAVARGSLTVYRILNQKLRSCKTKRRAC
BACH1	XM_002684612	201	PREDICTED: Bos taurus BTB and CNC homology 1, basic leucine zipper transcription factor 1 (BACH1), mRNA	2	643	793	no	1	0	2223	MLPWLCRLYAPNTENSRKRLELTESELWSPASKTFRLLLFSLTSRRKMSV
BACH1	XM_002684612	203	PREDICTED: Bos taurus BTB and CNC homology 1, basic leucine zipper transcription factor 1 (BACH1), mRNA	2	502	634	no	1	0	2223	MRWRNFWTTKMSKPLTVNCVGIKAVQKRLLLCRTVPAKHVNPCA
C1H21orf7	XM_002684601	208	PREDICTED: Bos taurus chromosome 1 open reading frame, human C21orf7 (C1H21orf7), mRNA	3	1250	1448	no	1	0	894	MKQTSKMLTVVSHRSIFKFHVFNISTVLQCELSETSLHIFMFTIRFNPSMIDCTKNILLHIIKAFS
CCT8	NM_001033609	210	Bos taurus chaperonin containing TCP1, subunit 8 (theta) (CCT8), mRNA	2	1612	1780	no	1	75	1719	MLPSLFSEWIRSSWQNQRVGPSLQVGRKTGMKTKMTKWFHFTVGEGCICSSTIGIA
USP16	NM_001076867	212	Bos taurus ubiquitin specific peptidase 16 (USP16), mRNA	1	462	591	no	3	104	2582	MMKSIIVIQTDWVRWLIMLESRLAIQLQNQQKIMVILNLKTKS
USP16	NM_001076867	214	Bos taurus ubiquitin specific peptidase 16 (USP16), mRNA	1	1995	2115	no	3	104	2582	MSVQSNIVCISSLETRNFGMLINCFVKCARGDNTVDQRQI
LTN1	NM_001192509	222	Bos taurus listerin E3 ubiquitin protein ligase 1 (LTN1), mRNA	2	2374	2515	no	1	0	5298	MLKELLLNFMKLYPKQRNCQKLKIMTHQCLLSVMWPITISAQRKDAC
ADAMTS5	NM_001166515	231	Bos taurus ADAM metallopeptidase with thrombospondin type 1 motif, 5 (ADAMTS5), mRNA	2	541	829	no	1	0	2802	MRESTGTSPRESCTSIPARVSALRLCLLAPAARPTRPRQAPASAPRRPAARTDAGLWPRSSSRASRLPRPTGVRDHGRGGGGGAAQSPGPARWSCS
ADAMTS5	NM_001166515	233	Bos taurus ADAM metallopeptidase with thrombospondin type 1 motif, 5 (ADAMTS5), mRNA	2	1069	1198	no	1	0	2802	MITRSTMTRPSCLLGRIYVGIIPATPWEWQTLGPYALLSAAVR
ADAMTS5	NM_001166515	234	Bos taurus ADAM metallopeptidase with thrombospondin type 1 motif, 5 (ADAMTS5), mRNA	3	1634	1796	no	1	0	2802	MWEREDLPAGQVCGQNQEKILFDIKPRQLGVLGVLGPVFSLVWGRSAVCLPPLQ
ADAMTS1	NM_001101080	236	Bos taurus ADAM metallopeptidase with thrombospondin type 1 motif, 1 (ADAMTS1), mRNA	1	2352	2553	no	3	455	3365	MNSPKLPLAAGLQWSGYPSTRESRPRTGASLSVKPKALATSSFCSPRWWMAPHVAQIPPLSVCKDSA
ADAMTS1	NM_001101080	239	Bos taurus ADAM metallopeptidase with thrombospondin type 1 motif, 1 (ADAMTS1), mRNA	1	1500	1626	no	3	455	3365	MQSTMTRRFYSPDRTCVVPRRVILLAWRMLELYVIPAEAARS
ADAMTS1	NM_001101080	240	Bos taurus ADAM metallopeptidase with thrombospondin type 1 motif, 1 (ADAMTS1), mRNA	2	1846	2125	no	3	455	3365	MFDGRAPARHTAPLRSPGDLVRCQPTVPAHIWRGVQTLPGRGQHLHDPLVHGHLWRIAGVPDQTLPLGGRHQLRRGEMVCQWPVPGPDRQGAL
APP	NM_001076796	250	Bos taurus amyloid beta (A4) precursor protein (APP), mRNA	3	509	812	no	2	136	2221	MPSLFPTSANSYTRREWMSVKPTFTGTPWPKRPVVRRVPTCMTMACCCPVELTSSEGWNLYVAHWPRKVTMLTPRMQRRMTQTSGGVEQTRTMQMGVKTKS
APP	NM_001076796	253	Bos taurus amyloid beta (A4) precursor protein (APP), mRNA	3	1739	1859	no	2	136	2221	MASSAWTTSSPGILSGLTLCPPTRKTKSSLLMPALLPTED
APP	NM_001076796	254	Bos taurus amyloid beta (A4) precursor protein (APP), mRNA	3	1925	2045	no	2	136	2221	MQNSDMIQDMKFIIKNWCSLQKTWVPTKEPSLGSWWAVLS
NCAM2	XM_002684635	262	PREDICTED: Bos taurus neural cell adhesion molecule 2 (NCAM2), mRNA	2	679	1012	no	1	180	2265	MRLHMRMVKSHSYVKQKGSLFQQSPGREQWMASLFLKVIRAQTDVSKSKGSMEAHHCTLKMWTCQIQGDTTVKLQVELEGTKRACTLILNMLPSSYQIKQFITLGKEIQSI
NCAM2	XM_002684635	263	PREDICTED: Bos taurus neural cell adhesion molecule 2 (NCAM2), mRNA	2	1738	1894	no	1	180	2265	MKFKLQLPIDWDIQNQQSMNSACRLSPTLLKTHFLMVLGLERSLVWESPHSC
TMPRSS15	NM_174439	266	Bos taurus transmembrane protease, serine 15 (TMPRSS15), mRNA	3	3170	3293	no	2	112	3217	MPGSQGSQSGYKVFYIRVFPETKMKIRQFSHFTLRSMEIES
TMPRSS15	NM_174439	267	Bos taurus transmembrane protease, serine 15 (TMPRSS15), mRNA	3	1241	1379	no	2	112	3217	MMTMSGKGLREAPFLHLLDQLLTTLLAMSQDFTFPPQLDQEEDEKE
CHODL	NM_001101228	269	Bos taurus chondrolectin (CHODL), mRNA	1	690	810	yes	3	374	1193	MARGKHPVPAQISTSGRMEAVPSTETGTLMNLPVEVRSVL
CHODL	NM_001101228	271	Bos taurus chondrolectin (CHODL), mRNA	3	1655	1835	no	3	374	1193	MMSHFSIHAVLIKEMYRCCQLNSHTHKSITVEKVSFSRNGSSSFSFSALGQRKFRKCLQK
C1H21orf91	NM_001037617	274	Bos taurus chromosome 1 open reading frame, human C21orf91 (C1H21orf91), mRNA	3	392	533	no	2	94	985	MHKIRIWIQTPNVLKTPSITCLTSGISQIKSYSHSLTRKYQSILQSG
C1H21orf91	NM_001037617	275	Bos taurus chromosome 1 open reading frame, human C21orf91 (C1H21orf91), mRNA	3	542	758	no	2	94	985	MQVASQTVHNECWNRRRTQTLGLLCYKIRVPLYAIIVYCGLIVTTGNRKRKRQSLVQRLMSRPSIHITAERN
BTG3	NM_001034722	277	Bos taurus BTG family, member 3 (BTG3), mRNA	1	444	606	yes	3	131	887	MERKIMHSLLPALKMRMKTRMRFPRKLPGPLIRLPLIIIQDPPLQMKKHVRKWK
CXADR	NM_174298	279	Bos taurus coxsackie virus and adenovirus receptor (CXADR), mRNA	1	933	1128	no	3	110	1205	MISEKTCLLPRAVRPLPEATSAAITHPWDPCPRPTWKDIPRLSTTRCQARTWNALLRVRRSHPPR
USP25	XM_002684646	285	PREDICTED: Bos taurus ubiquitin specific peptidase 25 (USP25), mRNA	1	2229	2361	yes	2	124	3286	MGCTTCSESLAGKTSSISEIERVRVFCDNSTSRRTRISRAAIKK
USP25	XM_002684646	287	PREDICTED: Bos taurus ubiquitin specific peptidase 25 (USP25), mRNA	3	3188	3329	no	2	124	3286	MSRLSYLRTPHTNSVSDLPESCCPSVELLLMEDKLHILSLNTLYKSF
USP25	XM_002684646	288	PREDICTED: Bos taurus ubiquitin specific peptidase 25 (USP25), mRNA	3	2417	2540	no	2	124	3286	MSMKIKVLKQFCSRQLSWNIQGWLNWPKKIPHQKQTIVYIM
NRIP1	XM_002684642	292	PREDICTED: Bos taurus nuclear receptor interacting protein 1 (NRIP1), mRNA	2	133	316	no	1	0	3468	MKTIRTLTFLVARFPPVSVMVQFSAHTRIRDLACCTSKKPDSCSLLRTGTQQSGRGCLIPS
NRIP1	XM_002684642	293	PREDICTED: Bos taurus nuclear receptor interacting protein 1 (NRIP1), mRNA	2	865	1006	no	1	0	3468	MQIRQQAKDLLPWPDYKKMARRTWAVSSSQKAYQAILMVRQEHHQTN
SAMSN1	NM_001035404	295	Bos taurus SAM domain, SH3 domain and nuclear localization signals 1 (SAMSN1), mRNA	1	105	231	no	3	83	1181	MLQRRKNIKSLSAAAVLGTLIVFGIIPQQNQMIRLGYAKGNP
SAMSN1	NM_001035404	296	Bos taurus SAM domain, SH3 domain and nuclear localization signals 1 (SAMSN1), mRNA	1	1056	1302	no	3	83	1181	MTAQGTLVVTSHQKIQIMVKKTWSLKICLTWYRRLPSESQVTEYTLSTLYLQMCSILTLLELKIQIGEQKKYLQILPEVKMF
SAMSN1	NM_001035404	297	Bos taurus SAM domain, SH3 domain and nuclear localization signals 1 (SAMSN1), mRNA	1	513	657	no	3	83	1181	MVQVTGTAFDSMMTAPTLDHSVAVPEYTPISHQAPMTLIPSKSRKEIS
LOC100848488	XM_003585622	316	PREDICTED: Bos taurus roundabout homolog 2-like (LOC100848488), mRNA	3	503	662	yes	2	304	805	MVSGWRLTRMIPGPIGCFCPADPYSSCALCMGAEVNQMKEAMCVLQGTILVKQ
ROBO2	XM_002684652	319	PREDICTED: Bos taurus roundabout, axon guidance receptor, homolog 2 (Drosophila) (ROBO2), mRNA	3	2792	3242	no	2	34	4192	MPYFTSLTTDWLRDCLIECHTTSHRISAPPALTTAQRGVAVSQVGKVEKRRKIKTLLNHRKTMDRPGPMFHYLLPQSSLFRVQSWNTMQWNSKKMATTVIAGAHHYQFKLTYTRVWRMNWKKMTIVFQHLLSEAWLLPLLFPLASSPRQL
ROBO2	XM_002684652	321	PREDICTED: Bos taurus roundabout, axon guidance receptor, homolog 2 (Drosophila) (ROBO2), mRNA	3	2486	2630	no	2	34	4192	MRLQTLGVEMCCHRFQAKGIKRQRCSQMEPFIAALTSRPKPLTIVPAK
ROBO1	NM_001192888	323	Bos taurus roundabout, axon guidance receptor, homolog 1 (Drosophila) (ROBO1), mRNA	1	5550	5685	no	1	51	5010	MQDNHNQFERGRNIVNIYSSQPLVVLYFVFISIAEVYCYQKLTFG
ROBO1	NM_001192888	324	Bos taurus roundabout, axon guidance receptor, homolog 1 (Drosophila) (ROBO1), mRNA	2	1531	1735	yes	1	51	5010	MESLFQPKILESNSWRPEYYRSDMLSWVILVDTRALHQPPVVKQRGVLTLKSKNLEFQFSLQDPPTQI
ROBO1	NM_001192888	325	Bos taurus roundabout, axon guidance receptor, homolog 1 (Drosophila) (ROBO1), mRNA	2	2026	2230	no	1	51	5010	MFPQPVRGWITSRSSENWEMLYCISTTPPSFPPLQSKCTGQWTNSLSIFKDTKFFTARLEPTMVNPSG
ROBO1	NM_001192888	327	Bos taurus roundabout, axon guidance receptor, homolog 1 (Drosophila) (ROBO1), mRNA	2	4666	4924	no	1	51	5010	MEDKLLICDQIQVMPEKHRNSQMTGKDEETRQQNETFHQQRLISSKRIFCLTVDLLFRHQIIPEILVLQVLCHQEDQEADKENKQM
ROBO1	NM_001192888	329	Bos taurus roundabout, axon guidance receptor, homolog 1 (Drosophila) (ROBO1), mRNA	2	3445	3598	no	1	51	5010	MTQLLQLSLTTSHMTRILEDPTTVQTGEVVHQGVKGTRKGQGHPKCQSKVA
GBE1	NM_001122729	331	Bos taurus glucan (1,4-alpha-), branching enzyme 1 (GBE1), mRNA	2	1831	2119	no	1	0	2115	MKTIRSLLLRELVFFSSSTFIQARAILITELEQHCQESTKLCSIQMQQNTEDTRDWTTIPNSSLNLLNIITVPVLFWCTFQTEWPSSFAMWTCPTX
GBE1	NM_001122729	333	Bos taurus glucan (1,4-alpha-), branching enzyme 1 (GBE1), mRNA	2	193	412	no	1	0	2115	MKVVLIGFPEVMNHLASTDALMVVYTAKNGPQELKEFFLLETSMIGTHFHTHIKNWIMENGSCISHQSKIDLS
CADM2	XM_002684658	337	PREDICTED: Bos taurus cell adhesion molecule 2, transcript variant 1 (CADM2), mRNA	1	1719	1995	no	3	608	1820	MKLKELKMHQMLTQPLSMLRAAKSMLKKKKNISFKMQAKILNFMYQAGCWRKLAIIFQNSFLPSSATFINFHTVLLSVASVCQQSAVESITL
CADM2	XM_002684658	338	PREDICTED: Bos taurus cell adhesion molecule 2, transcript variant 1 (CADM2), mRNA	1	912	1056	no	3	608	1820	MSLCLMKDSTPVLYLQCLSKRPRPISLSWVFLRNLKLVDFHPQLWKET
CADM2	XM_003585623	340	PREDICTED: Bos taurus cell adhesion molecule 2, transcript variant 2 (CADM2), mRNA	3	938	1079	yes	2	67	1372	MVHTDVKLQILLAKAVQSTFSLYMMFPTLCFPLLSSPPLPLQQSQPL
CADM2	XM_003585623	341	PREDICTED: Bos taurus cell adhesion molecule 2, transcript variant 2 (CADM2), mRNA	3	344	488	no	2	67	1372	MSLCLMKDSTPVLYLQCLSKRPRPISLSWVFLRNLKLVDFHPQLWKET
CADM2	XM_003585623	342	PREDICTED: Bos taurus cell adhesion molecule 2, transcript variant 2 (CADM2), mRNA	3	1271	1430	no	2	67	1372	MKLKELKMHQMLTQPLSMLRAAKSMLKKKKNISFKMQAKILNFMYQAGCWRKL
CADM2	XM_003585624	344	PREDICTED: Bos taurus cell adhesion molecule 2, transcript variant 3 (CADM2), mRNA	2	283	427	no	1	0	1311	MSLCLMKDSTPVLYLQCLSKRPRPISLSWVFLRNLKLVDFHPQLWKET
CADM2	XM_003585624	345	PREDICTED: Bos taurus cell adhesion molecule 2, transcript variant 3 (CADM2), mRNA	2	877	1018	yes	1	0	1311	MVHTDVKLQILLAKAVQSTFSLYMMFPTLCFPLLSSPPLPLQQSQPL
CHMP2B	NM_001035472	352	Bos taurus charged multivesicular body protein 2B (CHMP2B), mRNA	1	702	828	no	3	200	839	MKLELKSLERWPKLHQLPEAYHLPLLQSLQSPMKRLNGNSKL
LOC100847286	XM_003585626	360	PREDICTED: Bos taurus zinc finger protein 654-like (LOC100847286), mRNA	2	1780	1906	no	1	0	2727	MFLQTQNLIIRKKTHLVMRDRLLVCQFLLANQGKILQNQRHV
LOC100847286	XM_003585626	361	PREDICTED: Bos taurus zinc finger protein 654-like (LOC100847286), mRNA	2	1558	1729	no	1	0	2727	MCIFVCILIAMNHLSCHSNLLSTQKVTGYFKLSVVFQNAMSFLKIFLCYMNMKLSII
C1H3orf38	NM_001206451	364	Bos taurus chromosome 1 open reading frame, human C3orf38 (C1H3orf38), mRNA	1	723	882	no	3	74	1013	MDKNMLLLPMVLLWLELLGLSTEETLVWAFLNKFLDSSAALSWRILGKSNLST
EPHA3	NM_001206113	367	Bos taurus EPH receptor A3 (EPHA3), mRNA	1	1866	1998	no	3	77	3029	MLTHTHMRTLPKQFMSLLRNWMPPTYPLTKLLEQVNLERCAAAV
EPHA3	NM_001206113	369	Bos taurus EPH receptor A3 (EPHA3), mRNA	1	1467	1704	no	3	77	3029	MGSYWTMRSNTMKSRNKKQVIRFSGHEALMLPSVASSLVLHMYSKSEPGPQLDMGPTVASLSLKPVQTLSPSLVKIAKW
EPHA3	NM_001206113	370	Bos taurus EPH receptor A3 (EPHA3), mRNA	1	159	321	no	3	77	3029	MKSIYWIQKPFKGSWDGSPIRHMGGKKSVVLMNITHRSGLTRCAMSWIIVKIIG
EPHA3	NM_001206113	371	Bos taurus EPH receptor A3 (EPHA3), mRNA	2	37	160	no	3	77	3029	MEICSSHCPLHQQHGLSPLHPPPPQLLCSQVLRGTDSPTFQ
PROS1	NM_174438	373	Bos taurus protein S (alpha) (PROS1), mRNA	1	762	954	no	3	35	2060	MWMNALRTCVLNFVSITLEVTLVTVTERKDSNLPKIRRVVRLFQCAFLWTLTKIMNCFTWQSSL
ARL13B	XM_002684668	377	PREDICTED: Bos taurus ADP-ribosylation factor-like 13B, transcript variant 1 (ARL13B), mRNA	3	1373	1643	no	2	277	1564	MILFLRVQHHPHLLLLLAGEPPKSLDFQNLSLLVKHVIMISMESHYLPWLCDRDLTVMLTMSSHNQVIWMCSLYISKMNWRTFFLNRGKP
ARL13B	XM_002684668	378	PREDICTED: Bos taurus ADP-ribosylation factor-like 13B, transcript variant 1 (ARL13B), mRNA	3	869	1061	no	2	277	1564	MNASKKTQQNNVLLRSKRSEKGLNACENYEKKENKESKNRLNSMEPVVWLSWTQNQLLLILSSQ
ARL13B	XM_003585628	381	PREDICTED: Bos taurus ADP-ribosylation factor-like 13B, transcript variant 2 (ARL13B), mRNA	2	1048	1318	no	1	273	1239	MILFLRVQHHPHLLLLLAGEPPKSLDFQNLSLLVKHVIMISMESHYLPWLCDRDLTVMLTMSSHNQVIWMCSLYISKMNWRTFFLNRGKP
ARL13B	XM_003585628	382	PREDICTED: Bos taurus ADP-ribosylation factor-like 13B, transcript variant 2 (ARL13B), mRNA	2	544	736	no	1	273	1239	MNASKKTQQNNVLLRSKRSEKGLNACENYEKKENKESKNRLNSMEPVVWLSWTQNQLLLILSSQ
TUBA3C	XM_002684678	388	PREDICTED: Bos taurus tubulin, alpha 3c (TUBA3C), mRNA	2	367	598	no	1	0	1494	MRFALAPTASSSTLSSSSQAKKMPPITMPEVTTPLARRSLASSWTEFGNWLTSAQVFRASWFSTALVEELVLGSPPC
TUBA3C	XM_002684678	389	PREDICTED: Bos taurus tubulin, alpha 3c (TUBA3C), mRNA	2	103	343	no	1	0	1494	MLQTGQGATKQQLYMSASPSTLARLVSRSAMPAGSSTAWNMAFSLMARCQVTRLLGEETTPSTPSSVRQGLASMCPGQCL
TUBA3C	XM_002684678	390	PREDICTED: Bos taurus tubulin, alpha 3c (TUBA3C), mRNA	2	1336	1549	no	1	0	1494	MPSVPLFTGMWVRAWRKESFLRPVRTSLPLRRIMRRLLWILWKEKERKKERNTKVKMPQRCCFYREACSVX
TUBA3C	XM_002684678	391	PREDICTED: Bos taurus tubulin, alpha 3c (TUBA3C), mRNA	2	622	751	yes	1	0	1494	MARSPSWSSPFTQPPRFPQLSLSPTTPSSPPTPPWSTLIVPSW
EPHA6	XM_002684679	393	PREDICTED: Bos taurus EPH receptor A6 (EPHA6), mRNA	3	695	845	no	2	37	3418	MWNQMSPMELNSSQASIQRLTQLLLMKVLPRWTWVIASSNSTLRFVSWGL
EPHA6	XM_002684679	394	PREDICTED: Bos taurus EPH receptor A6 (EPHA6), mRNA	3	2882	3032	no	2	37	3418	MHGAMALSCGRSCPMERDLIGKCLTKMSSCPLKKVTDYQLPWAVRHLYTS
CRYBG3	XM_002684681	400	PREDICTED: Bos taurus beta-gamma crystallin domain containing 3 (CRYBG3), mRNA	2	7210	7333	no	1	0	8583	MELDQSVSSVEYGLPMKKNILKASSSCSKKEILKTVMPLGH
CRYBG3	XM_002684681	404	PREDICTED: Bos taurus beta-gamma crystallin domain containing 3 (CRYBG3), mRNA	2	5935	6064	no	1	0	8583	MTALRKTFCPARSHLVVMVPRNQERMQASSLLYYRFSSQYQSV
MINA	NM_001015675	407	Bos taurus MYC induced nuclear antigen (MINA), mRNA	3	629	896	no	2	136	1522	MCTSPRPEPRACRPTMMMSRCSSCSWRERSTGACTSRRCLWRGSTAWRPRTGSGGPHTSSHSSRETCCTFPEGPSIRRTLLRAWPTPRM
LOC100137810	XM_002684682	410	PREDICTED: Bos taurus uncharacterized LOC100137810 (LOC100137810), mRNA	3	50	356	yes	1	0	999	MDYINCGCDGGKQDSGDRICSHRTHRSPRTTGPPVPGIPGHLPHHHGGQTWTDFSHLEGPPSSHPHVLIPGQLGLCRCLLIIFCDSQNACQHLRQESNDVSL
OR5K3	XM_002684686	416	PREDICTED: Bos taurus olfactory receptor, family 5, subfamily K, member 3 (OR5K3), mRNA	2	283	403	no	1	0	924	MNAWYNFIFSVLLKVQTPFSWQQWLVIALWPSANHCSTTS
OR5K4	XM_002684696	422	PREDICTED: Bos taurus uncharacterized LOC100300844 (LOC100300844), mRNA	2	283	403	no	1	0	921	MNAWYNFIFSALLKLQIAFSWQQWPMTAMWPSANHCSTTL
LOC785848	XM_002684700	425	PREDICTED: Bos taurus uncharacterized LOC785848 (LOC785848), mRNA	2	304	424	no	1	0	945	MNAWHNFIVSALLKLQIAFSWQQWPMIAMWLSANHCSTTP
OR5K1	XM_002684712	427	PREDICTED: Bos taurus olfactory receptor, family 5, subfamily K, member 1 (OR5K1), mRNA	2	283	403	no	1	0	966	MNAWHNFIFFALLRLQIAFSWQQWLMIAMWPSANHCSTTP
CLDND1	NM_001206357	430	Bos taurus claudin domain containing 1 (CLDND1), mRNA	2	328	493	no	1	174	933	MTLLVMRQMKRLTVMHFSDIMAQWDCGDGVSLYPKTRTGIARQKGQSHLIWSQNA
CLDND1	NM_001206357	431	Bos taurus claudin domain containing 1 (CLDND1), mRNA	3	812	971	no	1	174	933	MVLLPGLRVSSLTVHGFCSLHLGCSYQPERVHLNEGISCGMSGKLPALQLPFL
DCBLD2	NM_001205911	451	Bos taurus discoidin, CUB and LCCL domain containing 2 (DCBLD2), mRNA	1	1197	1326	no	3	23	2360	MGRGGLCTESLVWTRIRYFKETKIITRMCVITFCHQLLHVLLE
DCBLD2	NM_001205911	453	Bos taurus discoidin, CUB and LCCL domain containing 2 (DCBLD2), mRNA	1	2229	2394	no	3	23	2360	MIPRKVGSRAQAPRTNWCTRCRRARRRCQKQGGRVNVTFLKKSFEGDAAFYKASF
COL8A1	NM_001101176	457	Bos taurus collagen, type VIII, alpha 1 (COL8A1), mRNA	1	1125	1302	yes	3	164	2399	MGSLGSQDFQVVKGSKACQGYQDPQAFQGSGNQVSLDPKVTGVLGVFLGLWDQEGRKDQ
FILIP1L	XM_003585632	464	PREDICTED: Bos taurus filamin A interacting protein 1-like (FILIP1L), mRNA	3	2423	2600	no	2	13	3409	MSHLIIRVSFLWNELSSMVSYMRRVRTRMRTLMMRSLCFPSNATHPLPVLLTGSSGFLG
FILIP1L	XM_002684706	467	PREDICTED: Bos taurus filamin A interacting protein 1-like, transcript variant 1 (FILIP1L), mRNA	2	2410	2587	no	1	0	3390	MSHLIIRVSFLWNELSSMVSYMRRVRTRMRTLMMRSLCFPSNATHPLPVLLTGSSGFLG
FILIP1L	XM_003585631	469	PREDICTED: Bos taurus filamin A interacting protein 1-like (FILIP1L), mRNA	2	1945	2122	no	1	246	2925	MSHLIIRVSFLWNELSSMVSYMRRVRTRMRTLMMRSLCFPSNATHPLPVLLTGSSGFLG
FILIP1L	XM_002684707	471	PREDICTED: Bos taurus filamin A interacting protein 1-like, transcript variant 2 (FILIP1L), mRNA	2	1951	2128	no	1	252	2931	MSHLIIRVSFLWNELSSMVSYMRRVRTRMRTLMMRSLCFPSNATHPLPVLLTGSSGFLG
TBC1D23	XM_002684708	476	PREDICTED: Bos taurus TBC1 domain family, member 23 (TBC1D23), mRNA	1	570	735	no	3	38	2093	MNLSFVLFLIQRKLLQTPMHSTGLEAFLPVTVPLKSLRQYGMDIYNRQIHFLFIS
TOMM70A	NM_001075328	480	Bos taurus translocase of outer mitochondrial membrane 70 homolog A (S. cerevisiae) (TOMM70A), nuclear gene encoding mitochondrial protein, mRNA	2	466	637	no	1	75	1902	MNKLFSAIPRLSVCVLQRRMLTFPHFIKTELLPLSNCKNGKRWHKIVQRLLNLIPNM
TOMM70A	NM_001075328	481	Bos taurus translocase of outer mitochondrial membrane 70 homolog A (S. cerevisiae) (TOMM70A), nuclear gene encoding mitochondrial protein, mRNA	2	1564	1885	no	1	75	1902	MKCMINVLIWNQIMPQHMFIKVYFNFSGSKIWIKVWSLSARLLKLTINVILHMKPWELLKYKEETWRKPLTCSTKLLTWPNQKWRWLIYTHFVMLPMPRQKLQRNTD
TOMM70A	NM_001075328	482	Bos taurus translocase of outer mitochondrial membrane 70 homolog A (S. cerevisiae) (TOMM70A), nuclear gene encoding mitochondrial protein, mRNA	3	191	320	yes	1	75	1902	MAAGAGGRGAPAARSGCSVPMEPAAAAPGDRGPRRLRRPEAQQ
TOMM70A	NM_001075328	483	Bos taurus translocase of outer mitochondrial membrane 70 homolog A (S. cerevisiae) (TOMM70A), nuclear gene encoding mitochondrial protein, mRNA	3	1991	2141	no	1	75	1902	MVGLRVSIVLLSFVTAVSCLGVVGVAVEESLQCGSFYSLCNKSLEPVKGI
LNP1	NM_001205535	486	Bos taurus leukemia NUP98 fusion partner 1 (LNP1), mRNA	1	633	861	no	3	419	956	MRTRDFDATLKCGITESAQGMGHSRSHWNQKEDPIPKFSHFQTPLNSNCALEPNVPSLWDLRAERREMRENAGFWK
LOC529036	NM_001105624	489	Bos taurus transmembrane protein 45A-like (LOC529036), mRNA	1	792	972	no	3	0	827	MLNENKIQKKRCDFDGHPVFLDENFLFLLFLPFYLLFGEQLIENDSWCHDTGGLRWLSLD
EFHB	NM_001206608	491	Bos taurus EF-hand domain family, member B (EFHB), mRNA	2	2374	2683	no	1	0	2631	MPTHCCILPSLPRKGSLKGTSSRPDPNKRFQRYYVTLVSSFLRMNLKTYGILHQKNTTEEKFVLRTSEVSWMSYNMQTEPSAKRPRDLCGVHLDRRIATSVFT
EFHB	NM_001206608	492	Bos taurus EF-hand domain family, member B (EFHB), mRNA	2	1381	1549	no	1	0	2631	MICMLYLTTIILWEKQRIGSMTRQVFIDLTCMGSQHHILMMDEIWQKLYTGFMSYK
EFHB	NM_001206608	493	Bos taurus EF-hand domain family, member B (EFHB), mRNA	2	1651	1774	no	1	0	2631	MFPQTTHLGLFSVLRTMELVISSTEGFRGSICEARTGSEAS
NBAS	NM_001192550	504	Bos taurus neuroblastoma amplified sequence (NBAS), mRNA	3	5531	5663	yes	2	22	7135	MAACFPQALCTPFGYRSCSGLETLTSLNKSRRPPKSGCTPMMSA
NBAS	NM_001192550	505	Bos taurus neuroblastoma amplified sequence (NBAS), mRNA	3	311	488	yes	2	22	7135	MGNSWLQFKTSVWRSGLQKMILHLLLENVKFQKTQNHSGGVWLGVTTAPCWPMLKAWEL
NBAS	NM_001192550	506	Bos taurus neuroblastoma amplified sequence (NBAS), mRNA	3	4688	4835	no	2	22	7135	MLTSALKSSPTLLSLSNWQPIIIASRSMPSWLHVSGTNAILFTGLIPKN
NBAS	NM_001192550	508	Bos taurus neuroblastoma amplified sequence (NBAS), mRNA	3	2111	2378	no	2	22	7135	MRKSLEYLMHLDRDTMLNSLRSSEVRILFSQQELMLGRVMCRPWKFCSLTMGLTCFLTAWRFFPTSQRPHHHTSILLCCLKLVMTVIPW
KAT2B	XM_002684716	512	PREDICTED: Bos taurus K(lysine) acetyltransferase 2B (KAT2B), mRNA	2	799	934	no	1	0	2478	MTSLGTRRTTPGGCVTATFPSSATACRGTRRPRCSGGRCCAPSSL
PRDM9	XM_002683602	521	PREDICTED: Bos taurus PR domain containing 9 (PRDM9), mRNA	2	973	1249	no	1	0	2316	MRSRTWWPCSIMGRSSTEPVRWSGRAVSCWSGTGTSMARTSASSGKAAGKASSRAPENRSPRSTHVPPALWPSPVRSSSANMSNTITPLRPS
PRDM9	XM_002683602	522	PREDICTED: Bos taurus PR domain containing 9 (PRDM9), mRNA	2	1651	2203	no	1	0	2316	MFAGSVGKASIRSPLSSHTRGHTQGRSPMFAGSVGEASIRSPLSSHTRGHTQGRSPMFAGSVGEASVRSPLSSNTRGHTQGRSPMFAGSVGKASIRSPLSSHTRGHTQGRSPMFAGSVGKASIRSPLSSHTRGHTQGRSPMFAGSVGEASVGSPLSSHTRGHTEXXSLMFAGSHVLHTSWWLSC
PRDM9	XM_002683602	524	PREDICTED: Bos taurus PR domain containing 9 (PRDM9), mRNA	3	1166	1343	no	1	0	2316	MCLLLSGLLQSEVPQPTCPTQSPLSDPPETICKRLPATRGSLPRQSKSAAAIFRSTQPK
ZNF596	NM_001101948	526	Bos taurus zinc finger protein 596 (ZNF596), mRNA	3	950	1661	no	2	91	1621	MNVICVGKPLLIVLTLENMRELILGRNHMDATCVGRLSVKRLTLDNMRELTMERNHMDVIYVGRPSLIVLTLENMRELTLERSHMNAIYVEKPSLNLLSLDDMRGLTLGRSHMNVTCAGKPSLILLSLSDTKELTLERNHMNVTYVGKPSITLLSLDDMKELTQVRNHMNAIYVVKPSIGVITLDCIREFTLERNHINVTYVEKHSVNILTSDNTRTHAIKVINEDSPPIPSKYKHS
ZNF596	NM_001101948	527	Bos taurus zinc finger protein 596 (ZNF596), mRNA	3	782	926	no	2	91	1621	MDVIFVENPSLIVLTLENMKEFTLERNYMDVICVAKPSVKVIILGDMR
ZNF596	NM_001101948	528	Bos taurus zinc finger protein 596 (ZNF596), mRNA	3	542	758	no	2	91	1621	MLEKPSVTCHPLIYRSRFILEVNHMNVIKEGIPLFKVLPIDNTIILRLERKHLNVMYVGKPSVKVLTLDDMR
TMEM45A	NM_001075405	531	Bos taurus transmembrane protein 45A (TMEM45A), mRNA	1	1086	1275	no	3	296	1121	MLNENQNQKKRCDFDGHPVFLDENFLLLLLVTDLPFHVLFGKQSVENDSWCHSVGGLEWLSSG
TFG	NM_001192976	535	Bos taurus TRK-fused gene (TFG), mRNA	1	876	1422	no	3	308	1511	MIRFQGLPVLLQKTGQELPTALLPPPPQLTHQEFSHSSHHIQELRLKQVRVKVRCTSSTRSSPAMALSSHRRPPRRRSSTVFSIQQAIVSRLDPNNLSSSQDMASNQLPRHRHLPFLVSLSNCLLNLHSSIRRAVTLNKLTLPKLLSPLITLWPLPHNQEWLQANPGPTSQDQVSPHLLEVP
ABI3BP	XM_003585635	539	PREDICTED: Bos taurus ABI family, member 3 (NESH) binding protein (ABI3BP), mRNA	2	2512	2710	no	1	0	3243	MPPVHRRTHLPTSLWSLWKGVPPLSSWTGISHSMTLSLNMKLYPEKMGHSVGRTSPFKQQIKPSPQ
ABI3BP	XM_003585635	541	PREDICTED: Bos taurus ABI family, member 3 (NESH) binding protein (ABI3BP), mRNA	2	460	586	no	1	0	3243	MIGHCQVSVPMTDTTQFAIEKRIRKRNGFFSSVQPLKQLWKI
ABI3BP	XM_003585635	542	PREDICTED: Bos taurus ABI family, member 3 (NESH) binding protein (ABI3BP), mRNA	2	1180	1564	no	1	0	3243	MMFSQALQHQMSLRYQSPTQQQATYFWTLSHLKLLELLNSQGQHWLRVKHHLFLKNWKSLPVLKCSLQHLLPCKLHLSLLHLNDASGPKHQEPKLKEPQVLEQLHLKFLKALNLDGQQWLPVKHNLFL
ABI3BP	XM_003585635	543	PREDICTED: Bos taurus ABI family, member 3 (NESH) binding protein (ABI3BP), mRNA	2	2086	2239	no	1	0	3243	MYQWIRLTPQKNQVLVAHPCHPDPCPHEESLYHPTMSPESQEVQESFHQTE
ABI3BP	XM_003585635	544	PREDICTED: Bos taurus ABI family, member 3 (NESH) binding protein (ABI3BP), mRNA	2	3079	3295	no	1	0	3243	MDAQDSNSLLTSCPPKKAISEQFVRNQSNLEKSVVTLKSIMSSGMNVGPQFLENGRCCSHIQKCLLFHRFKK
ABI3BP	XM_003585635	545	PREDICTED: Bos taurus ABI family, member 3 (NESH) binding protein (ABI3BP), mRNA	3	3215	3362	no	1	0	3243	MWDHNSWKMVDAAVTFKSAFCFIVSKNNWKQYGICHMHLKLFCLLCIKF
SENP7	NM_001101888	553	Bos taurus SUMO1/sentrin specific peptidase 7 (SENP7), mRNA	3	4676	4796	no	1	60	3201	MTIHCFVYLILGKQVYNTSYCDFLTFVCMFFKETTVPYMF
ZBTB11	NM_001205556	565	Bos taurus zinc finger and BTB domain containing 11 (ZBTB11), mRNA	1	2085	2226	no	3	596	3752	MMILIEADFGSVLLMKGDISDYTKEWRRSCRNGKLFPSQQFNRWLRN
ZBTB11	NM_001205556	567	Bos taurus zinc finger and BTB domain containing 11 (ZBTB11), mRNA	1	678	912	no	3	596	3752	MSSVKFARRPLATWCGTGPCTTSGGNGTARRSPSWRWCCSPSGAGGSSRLRTWAQAALTTPSIRPGTTCPRRIGGEVY
ZBTB11	NM_001205556	568	Bos taurus zinc finger and BTB domain containing 11 (ZBTB11), mRNA	1	2364	2604	no	3	596	3752	MKELEITSVHCVRNSFSTVPPCEPTLFDIPGKMHLLRPLPVPHRMRHQGHRLRRAEPNENLYVPYVEGHCLNYILFEYIC
CEP97	NM_001192424	573	Bos taurus centrosomal protein 97kDa (CEP97), mRNA	1	1725	1848	no	3	71	2645	MKQPPSFRPVGGAFMPGTTTHKLEMCAMKSVFAGCKNTLSA
NXPE3	NM_001081529	579	Bos taurus family with sequence similarity 55, member C (FAM55C), mRNA	1	2103	2301	yes	2	325	2002	MASICTENLERSWTLYNHCKELGKYRLHLYLPIGFFSYLDLATGEPLLTAYTHYTALVTKDTNECV
NXPE3	NM_001081529	582	Bos taurus family with sequence similarity 55, member C (FAM55C), mRNA	3	1487	1610	no	2	325	2002	MWVHSWQWTRSTTSCSNTAAMVHPSASRPSLAVTSVMWLMS
NXPE3	NM_001081529	584	Bos taurus family with sequence similarity 55, member C (FAM55C), mRNA	3	707	1130	no	2	325	2002	MCRIFKESPRNMVETTCRPESTPLSYRRGPWAEWWTTRTDFTRSFLLCSGQVKSKCPYLWSTPVKGSEFFSTCRKRNQTESISRASSGQGGFLKLQSVTCVFQGVFPCATSQTSTLENPGSASNQRSSLVVAELTISKVDT
ALCAM	NM_174238	590	Bos taurus activated leukocyte cell adhesion molecule (ALCAM), mRNA	2	103	268	no	1	0	1749	MEIPLSCLAELMYLRISCLANGNMKSPMAPQYLLPSGPLQRKVCSTTMYQNTKTD
CBLB	NM_001205923	592	Bos taurus Cas-Br-M (murine) ecotropic retroviral transforming sequence b (CBLB), mRNA	2	2302	2428	no	1	0	2949	MFLIQPLIQCHCHLPGLQLGTIQSMVLHSTGRPLIMIFSSLH
CBLB	NM_001205923	593	Bos taurus Cas-Br-M (murine) ecotropic retroviral transforming sequence b (CBLB), mRNA	2	2437	2848	no	1	0	2949	MLLTLCLRPSHLPHLPQGTVSSNIRNLLALAADHPQDRTFSSFLQIPFLIRQVAKFLCLLLGDYQVKMSNPTEHHRTMIRFLHLQMVHKHQPDLLNHDPAGLHQKFTTENPTGLRQHWKMSMQKLQNSWERVMPLKK
CBLB	NM_001205923	594	Bos taurus Cas-Br-M (murine) ecotropic retroviral transforming sequence b (CBLB), mRNA	2	16	136	no	1	0	2949	MAETLVVEEETPEKDGFWVLLMLFKMQLDPLSKPQRIAGQ
CBLB	NM_001205923	595	Bos taurus Cas-Br-M (murine) ecotropic retroviral transforming sequence b (CBLB), mRNA	2	397	646	no	1	0	2949	MKSSRRTDEISQNYPLSSVTCWQKSKQSFPMDSSREITFVSRKQMLLNSGESFLETKLLYHGKYSDNAFMRCIRLALAWKQWL
BBX	NM_001192759	601	Bos taurus bobby sox homolog (Drosophila) (BBX), mRNA	2	154	283	no	2	298	3124	MTEVLPQFIFLSVYFPLAFLKSCCITEVGSSDVPLASQWKVLT
BBX	NM_001192759	602	Bos taurus bobby sox homolog (Drosophila) (BBX), mRNA	3	2915	3194	no	2	298	3124	MNAHTIGRPQRRGAAPQRCRPCPPSSALPHWPKWPPWRTCTEVRGQLHSPMMDSQKKCHRLLYLFPALTSEAPFNCKTLCFTYYPSLVFTEGC
BBX	NM_001192759	604	Bos taurus bobby sox homolog (Drosophila) (BBX), mRNA	3	2204	2894	no	2	298	3124	MLTEGNEAQEKETRLITRGVGMKKAGHSARVGPVEARSSRRQSQRKTLSLAQQSWMKNLKRNSTASLSIVLLHLTGNVYLSQGKRKRLEICPQNRLKPAKVLSSLRKRTYSTKLSANISTKRRSLMFRKKEVGINGQASNSSWMPFTLQKPYFQKTKTPQSLLIRLKMPYPFPTLQSQQQLKNPWWAAKREKQGKPRSHTLSGQQMAGCHQQEALWMTNQGNNCRGVSLR
BBX	NM_001192759	606	Bos taurus bobby sox homolog (Drosophila) (BBX), mRNA	3	950	1166	no	2	298	3124	MLLGHQRSPLALAGLMFQNPLNCVRSHHYFSLLRYLQVHPTLMLLQNSVKHQPCFSLQRFLQTLHTWVVLNL
MYH15	XM_002684737	618	PREDICTED: Bos taurus myosin, heavy chain 15 (MYH15), mRNA	2	871	1060	no	1	0	5865	MCAWCLKIPLTFTFALMEQLLWRAWMMPKNCWPRIKPWTSWAFSLMRSTDLINSLEPSCTLET
MYH15	XM_002684737	619	PREDICTED: Bos taurus myosin, heavy chain 15 (MYH15), mRNA	2	4111	4459	no	1	0	5865	MTPSSVLRTWRMPRRSWHFGCRRLRKPWGWPMPETPPWRGPGSDCSLSSGTPCLISGRRGLRLPHSTRSSSILTRAWTTGGGSTRSPRRCWMPQKRRPAPSASSSWSSGTATRRAP
MYH15	XM_002684737	622	PREDICTED: Bos taurus myosin, heavy chain 15 (MYH15), mRNA	2	1240	1615	no	1	0	5865	MLLVPCLSQSMRECLSGWWHVSTGSWMPSCQDNSSLAFLTSLVLRCLIITVLNNFALILPMKSYNSSSISIRWFWSKRNIGEKALTGCPSTLAWICKPVWILLRSNQWASFPSSKKNVCFIRLQM
DZIP3	NM_001076092	627	Bos taurus DAZ interacting protein 3, zinc finger (DZIP3), mRNA	3	2963	3182	no	2	304	3361	MKLFSRFPNLLTPRDLRVKENQCQMVIVFHLAILHHRLMLPSPQNQPGGPLVHKALSHRKEPIIWIMRKKSLV
DZIP3	NM_001076092	628	Bos taurus DAZ interacting protein 3, zinc finger (DZIP3), mRNA	3	542	674	no	2	304	3361	MQLTLYQKVWFLTSRSSYKKIFPSKLCREKLQPIARMGRKLFLL
DZIP3	NM_001076092	629	Bos taurus DAZ interacting protein 3, zinc finger (DZIP3), mRNA	3	1655	1787	yes	2	304	3361	MGHRYSVNLQQNLLKISRLRVNQRKRKRPRIKRIRNQKKSKSQI
LOC534360	XM_002684745	647	PREDICTED: Bos taurus poliovirus receptor-related 3-like (LOC534360), mRNA	2	196	325	no	1	0	1446	MAKVHRLLQFIILNMDSLFKENIREESCLKTIQLMMQQLLYIT
CD96	NM_001035072	657	Bos taurus CD96 molecule (CD96), mRNA	1	1302	1518	no	3	32	1742	MCLPEASTTPGLPVGKTPNTQLHGCPVKRTVRPPRVQVQHFLVTSSLAQPEHLQKFPQLPMYLLKIITSLVL
PHLDB2	NM_001206308	662	Bos taurus pleckstrin homology-like domain, family B, member 2 (PHLDB2), mRNA	2	3139	3274	no	1	0	3762	MQRRQGCLNPGNEKWKPRNALWKKKNDVENSWKNGCKKKLARGRS
PHLDB2	NM_001206308	664	Bos taurus pleckstrin homology-like domain, family B, member 2 (PHLDB2), mRNA	2	3415	3556	no	1	0	3762	MCQSQRRPAEDSSSKWVEKLKPGKNVGLFLIGTSAPSLIMQTSMKLN
TMPRSS7	NM_001205892	673	Bos taurus transmembrane protease, serine 7 (TMPRSS7), mRNA	2	904	1138	yes	1	0	2151	MDGGKLMTTRTAAPTWITRRFSECPVLWFTFSCSAVQGFRTSRFWWNMAVTTSVNPVLLDLLDAPPVCVSLRPSDVME
TMPRSS7	NM_001205892	674	Bos taurus transmembrane protease, serine 7 (TMPRSS7), mRNA	2	2062	2200	yes	1	0	2151	MDVEDQTFLVFTQGCQTLFPGFINMSLPFCNCASLIFDCVLCDRFF
TMPRSS7	NM_001205892	675	Bos taurus transmembrane protease, serine 7 (TMPRSS7), mRNA	2	1258	1615	yes	1	0	2151	MARTSRTALAVFHAMTELLSVAMMFALGNKMQNVMATWTVRMEPMKKAVAAAAVPPPSTASSGALTPRRGVGRGKSASTSLDLPTVVPQSSPGSGSSLLPTVSMEAGCLIPHRGLLTLA
GCET2	NM_001191208	679	Bos taurus germinal center expressed transcript 2 (GCET2), mRNA	3	230	521	no	2	40	574	MKKHHLLPSSKRMVTTAPRRICATPSSITASSGKGRGESLLRNLMRTFPWRLKGPEHHWEEPRRSTHCFVCPPPLSTHPPQRTSMNFSCPTESSLTP
CD200	NM_001034620	684	Bos taurus CD200 molecule (CD200), mRNA	3	182	440	no	1	102	903	MQGTSGDPGCKRAAEHTCFFKMLSEKSPGSFDCDMAKNQGCKPRKHDHLQREPRGCSPACLQGQDKHHPAGTHELNHYLLEYHLGR
LOC531767	XM_003585646	686	PREDICTED: Bos taurus b- and T-lymphocyte attenuator-like (LOC531767), mRNA	2	349	712	no	1	0	801	MPQDHSPRKRWWTDNGSFIVCFLWGLYLYLLPVSTYSAALEGTEGDKRSFLIQQEGILTWLMFPSSLGVSQLKSTSWKVPKHCIWKLEFMITTPGSGSGESLGFILTQVWKKTNRALFMLP
ATG3	NM_001075364	688	Bos taurus ATG3 autophagy related 3 homolog (S. cerevisiae) (ATG3), mRNA	1	978	1098	no	3	419	1361	MLEVRMLFCKPELMTFTSLMINITRHHDYGCSAMMSNGSL
SLC35A5	NM_001076025	690	Bos taurus solute carrier family 35, member A5 (SLC35A5), mRNA	2	715	892	yes	1	183	1458	MDFIMTPSSAHPIPVFSSEVSVPGKTIAQQRSGHFLKLSGTRRPEFSVTSVLAWAMFLL
CCDC80	NM_001098982	693	Bos taurus coiled-coil domain containing 80 (CCDC80), mRNA	1	3483	3636	no	3	725	3587	MSMQAMVTIVTIKDTRMVTRMTTVIMRVTTMDILTEQKYVTLAPASFPCNC
CCDC80	NM_001098982	694	Bos taurus coiled-coil domain containing 80 (CCDC80), mRNA	1	1083	1224	no	3	725	3587	MRGPQLGQKCCASRLGPALPTSLPALQGKTGYGSSRPHTPRKATTGS
CCDC80	NM_001098982	695	Bos taurus coiled-coil domain containing 80 (CCDC80), mRNA	1	2151	2394	yes	3	725	3587	MAPGTPTWCQVLTSQQRGNLPKRKPRTKFLAMSMRISMTSAGRPPLSWRKSCSGEICPPKKRRSLKSTKNLRNPRRRRKKR
C1H3orf17	XM_002684772	703	PREDICTED: Bos taurus chromosome 1 open reading frame, human C3orf17 (C1H3orf17), mRNA	1	438	630	no	2	73	1759	MCHPQPTSGRTGVDEDSGGLQVAASPVGLLLQDISLDCETSRFARIHYFKPCDGWAREQVMGSV
BOC	NM_001206219	708	Bos taurus Boc homolog (mouse) (BOC), mRNA	2	868	1069	no	1	0	3345	MRRTRGPTAAWPTMGLGSPGPQSSSTTSRCSNPPRSPWSCPSWSFLGARAPSSPVRCVGTPRPQCCG
BOC	NM_001206219	710	Bos taurus Boc homolog (mouse) (BOC), mRNA	2	1075	1216	no	1	0	3345	MLCPSPPASASDCPIAPCGWSAWGPRMKASTSAWPRMRLGAPTLWSS
BOC	NM_001206219	712	Bos taurus Boc homolog (mouse) (BOC), mRNA	2	2164	2410	no	1	0	3345	MPSTRPPSCSSGCISQQVTTTPQSTAFISITDPQTVTTTVTTRRIWWKGIDTGIPSATSSQRPPMTLRCSASTKEGRVSSAT
BOC	NM_001206219	713	Bos taurus Boc homolog (mouse) (BOC), mRNA	2	1633	1870	no	1	0	3345	MRWRWRPTTVQAKARRPWSPSELDDGPNLKLWPARNSRSREMTLELAPRAAASRTMAACPLQKLQTGPLSPWPLRLQCM
BOC	NM_001206219	714	Bos taurus Boc homolog (mouse) (BOC), mRNA	2	2932	3127	yes	1	0	3345	MDTTPTVHRFPEHPGLTRTRALSYIRCPMTQLTSCSLRTGIATTSRSSLKPRVSQARGVYPRVLG
WDR52	XM_002684775	723	PREDICTED: Bos taurus WD repeat domain 52 (WDR52), mRNA	2	2155	2365	no	1	0	5541	MRNGNSRKKTRRRRRKRSPYPKSLFLQPPVTSSVDFTLSQESSGFLWVAMILVFCITVNSPQMTKAVITQ
WDR52	XM_002684775	724	PREDICTED: Bos taurus WD repeat domain 52 (WDR52), mRNA	2	1300	1528	no	1	0	5541	MKLEITFGWLRIPMEPYGSLTLAFQTLPKIQNACSPSILEPLKLWLSLLSLISWPLPAWTALLDSMTLLAKFLCFR
SIDT1	NM_001205633	729	Bos taurus SID1 transmembrane family, member 1 (SIDT1), mRNA	2	1105	1363	no	1	0	2469	MSQAPVLAGKYPPLMVDSHASQTLTAPWRKVTLTPCQTLRAIRTSSAPRCSFTCQICPGRTEELSAKSIRFIFGTSLPLLCFMHCL
SIDT1	NM_001205633	730	Bos taurus SID1 transmembrane family, member 1 (SIDT1), mRNA	2	430	577	no	1	0	2469	MSHPWRPWVPSTNCWLPSSSTSSCRQMLPFTSLPAPLNLSISYTNFLKT
KIAA2018	XM_002684777	734	PREDICTED: Bos taurus KIAA2018 ortholog (KIAA2018), mRNA	2	1861	1999	no	1	0	6684	MFPPRRLLEESTLSTYYHDLHLYQRRIPHKLFLLLYPANSSLKPFL
KIAA2018	XM_002684777	735	PREDICTED: Bos taurus KIAA2018 ortholog (KIAA2018), mRNA	2	5779	6013	no	1	0	6684	MGLQGQLCRIRLRLTEMLTKGLLYVKPVLQFPSDQGIRCQTAAVPKFVHLKGLAPETQDIAMSSIQVFLTFLCLLAAV
KIAA2018	XM_002684777	736	PREDICTED: Bos taurus KIAA2018 ortholog (KIAA2018), mRNA	2	5359	5626	no	1	0	6684	MLSQQGTMKIHVTKVSCRVYLPLTWAIRSLEVRDPSQNIRGIHSVVPPLQLNITVPRAMKVSILEGTVRVRVGRAVTCPWAQLTPGTAP
KIAA2018	XM_002684777	737	PREDICTED: Bos taurus KIAA2018 ortholog (KIAA2018), mRNA	2	337	502	no	1	0	6684	MTYVYMTTPQSTGKEILKIQRSLLLFPVTRFKKISLFIPMGVSLVETAREQLFRG
KIAA2018	XM_002684777	740	PREDICTED: Bos taurus KIAA2018 ortholog (KIAA2018), mRNA	2	4594	4843	yes	1	0	6684	MELTNPDLRAVSRTRTISRCSNRCSNILEAPRQRRVVKTLPPAGTTRTTSVKIFCTSRRWEAGSKLRGFLLNTYLGIIQCRGC
NAA50	NM_001075750	744	Bos taurus N(alpha)-acetyltransferase 50, NatE catalytic subunit (NAA50), mRNA	1	693	825	no	3	257	764	MLTCCRKTSRSLLARTQMCKRQTTEQITDELSCTCLSPNKREAH
ATP6V1A	NM_174504	748	Bos taurus ATPase, H+ transporting, lysosomal 70kDa, V1 subunit A (ATP6V1A), mRNA	1	1833	2013	yes	3	56	1910	MVRRRSRPTMHNFLKICRMHSVALKIRTVISLLLFLSKLSYVYIFLNFSSWTLCFFTVQV
ATP6V1A	NM_174504	751	Bos taurus ATPase, H+ transporting, lysosomal 70kDa, V1 subunit A (ATP6V1A), mRNA	3	3926	4046	no	3	56	1910	MIQFYIYCAVSGPKWSQLTSFICIFPVLNLTHCTLWNFPS
GRAMD1C	NM_001103229	753	Bos taurus GRAM domain containing 1C (GRAMD1C), mRNA	3	482	665	no	2	196	1600	MSIFLWTKAALQILSMKKTFLRKTFMEDFISTVCFISVLKECLNCCSPVHALCRDFLILEI
GRAMD1C	NM_001103229	754	Bos taurus GRAM domain containing 1C (GRAMD1C), mRNA	3	185	425	no	2	196	1600	MLKRWRTFPCRLRILCGQEVWEEAAWMTMGREMKNYPSQSVLPVNQLVGLQNQSQLKEIHQKGGYGKRNPKVRNRSKVLH
ZDHHC23	NM_001192314	756	Bos taurus zinc finger, DHHC-type containing 23 (ZDHHC23), mRNA	3	887	1013	no	2	187	1474	MRLRTPRGRRPEARPKGRMTGAPSASWCGQPGRGTAGSAASV
ZDHHC23	NM_001192314	758	Bos taurus zinc finger, DHHC-type containing 23 (ZDHHC23), mRNA	3	263	518	yes	2	187	1474	MGKRTTWLLVCVIAKIWTKGVIDGSRVSPCSLRPVKRSWTRSQTASGFLGLGEPRKLTLASFPHCSCCLSSSEWLPGIFSLGWWF
KIAA1407	XM_002684755	760	PREDICTED: Bos taurus KIAA1407 ortholog (KIAA1407), mRNA	1	1461	1794	yes	3	59	2798	MEKWLLSLLCGKSLPPGAVVVCPAATSEDQQRASCRFPSKRPLWIRLTVSHTRAQVMSPPNSLVTKRSSEPVAGKQNLFAWVISATAISSSSSLLKSRRRNFRNSRKQFWS
QTRTD1	NM_001098908	763	Bos taurus queuine tRNA-ribosyltransferase domain containing 1 (QTRTD1), mRNA	3	746	923	no	2	88	1105	MAFRGIQRPWRLDYTCCHQSLRSCPRTNQGSSVVLAGQMRCSSVLKEEWTYLRVFSLIK
ZBTB20	XM_002684783	769	PREDICTED: Bos taurus zinc finger and BTB domain containing 20, transcript variant 1 (ZBTB20), mRNA	3	2396	2612	no	2	631	2635	MSATSAKRSSPTRPSWSGTWPCTAPATGPLQRAHPRGPAPAPPGWGPARRGPPTSAPSVQPSLTKSSSSTTT
ZBTB20	XM_002684783	770	PREDICTED: Bos taurus zinc finger and BTB domain containing 20, transcript variant 1 (ZBTB20), mRNA	3	971	1208	no	2	631	2635	MSARASCHRMWAMCSRGSRTQARTRHGVLPSQAPPARAATPSQATCRATRSTAWTGSTRRCTPAPCRTAVASAPSTAAQ
ZBTB20	XM_003585640	772	PREDICTED: Bos taurus zinc finger and BTB domain containing 20, transcript variant 3 (ZBTB20), mRNA	1	2544	2760	no	3	779	2783	MSATSAKRSSPTRPSWSGTWPCTAPATGPLQRAHPRGPAPAPPGWGPARRGPPTSAPSVQPSLTKSSSSTTT
ZBTB20	XM_003585640	773	PREDICTED: Bos taurus zinc finger and BTB domain containing 20, transcript variant 3 (ZBTB20), mRNA	1	1119	1356	no	3	779	2783	MSARASCHRMWAMCSRGSRTQARTRHGVLPSQAPPARAATPSQATCRATRSTAWTGSTRRCTPAPCRTAVASAPSTAAQ
ZBTB20	XM_003585639	778	PREDICTED: Bos taurus zinc finger and BTB domain containing 20, transcript variant 2 (ZBTB20), mRNA	3	776	1013	no	2	436	2440	MSARASCHRMWAMCSRGSRTQARTRHGVLPSQAPPARAATPSQATCRATRSTAWTGSTRRCTPAPCRTAVASAPSTAAQ
ZBTB20	XM_003585639	779	PREDICTED: Bos taurus zinc finger and BTB domain containing 20, transcript variant 2 (ZBTB20), mRNA	3	2201	2417	no	2	436	2440	MSATSAKRSSPTRPSWSGTWPCTAPATGPLQRAHPRGPAPAPPGWGPARRGPPTSAPSVQPSLTKSSSSTTT
ZBTB20	XM_003585641	783	PREDICTED: Bos taurus zinc finger and BTB domain containing 20, transcript variant 4 (ZBTB20), mRNA	3	2138	2354	no	2	154	2377	MSATSAKRSSPTRPSWSGTWPCTAPATGPLQRAHPRGPAPAPPGWGPARRGPPTSAPSVQPSLTKSSSSTTT
ZBTB20	XM_003585641	784	PREDICTED: Bos taurus zinc finger and BTB domain containing 20, transcript variant 4 (ZBTB20), mRNA	3	713	950	no	2	154	2377	MSARASCHRMWAMCSRGSRTQARTRHGVLPSQAPPARAATPSQATCRATRSTAWTGSTRRCTPAPCRTAVASAPSTAAQ
GAP43	NM_203358	786	Bos taurus growth associated protein 43 (GAP43), mRNA	2	322	787	no	1	150	876	MPQPPRRRQMKRMKPPSRKARRRRREKAPLRRKRPQAPAPSRRRRPAKPAKLLPRRRRGRAPPMLPQSRQPPRLLPPRRRRPALLRQKVPLKLPLTTRRPPRPKMRRPRRSLNKPTCLLLSLLLPPPPLLQRMLLPWQQPSLQRRLRRAAKPRRR
LSAMP	NM_001205368	790	Bos taurus limbic system-associated membrane protein (LSAMP), mRNA	1	666	819	no	3	443	1457	MTSGLWTLGLSWRNAILWSTACESRRWMSTMRVPTLARCRHNMSRRPPKFT
LOC538060	NM_001206787	807	Bos taurus aldo-keto reductase family 1, member C1 (dihydrodiol dehydrogenase 1; 20-alpha (3-alpha)-hydroxysteroid dehydrogenase)-like (LOC538060), mRNA	2	796	1078	no	3	221	1154	MSPLSQSEQTVGFLQVTRYRSCCLWCSGIPTSKRMGEPEPPHSLGGPSSLCHCPKAQADPSSSCPSLPDTTWGCGSDQEFQQEAGQREHTGDDE
IGSF11	NM_001076921	811	Bos taurus immunoglobulin superfamily, member 11 (IGSF11), mRNA	3	1574	1877	no	3	221	1532	MPSFQGEGGVAELWEGQFPDNDPSKKHREGGRGVTWPLRFVNRTGMFRHEDTFPYQSGLRIPFRKLDLTDVPSQGRRCKSRVGLKTHLQSRRACFFNSRLT
C1H3orf30	XM_002684765	813	PREDICTED: Bos taurus chromosome 1 open reading frame, human C3orf30 (C1H3orf30), mRNA	3	257	488	no	2	34	1363	MNTWEKEHLIRLTSEHLTMIILPVVEHLTRLIRGCQKRWTARHLAKLMVSGLNTLTTRCLLCLNKVLMSKLNRERPA
ARHGAP31	NM_001205810	828	Bos taurus Rho GTPase activating protein 31 (ARHGAP31), mRNA	1	4956	5088	no	1	0	4353	MAPYTSIENQNVFSRADSETGAIQEDFLALAFINLGLHCPASDL
ARHGAP31	NM_001205810	830	Bos taurus Rho GTPase activating protein 31 (ARHGAP31), mRNA	2	325	445	no	1	0	4353	MSSMRNSRRRCLIAPKKANWPESKMLSRSSLHPIIGPWNT
ARHGAP31	NM_001205810	832	Bos taurus Rho GTPase activating protein 31 (ARHGAP31), mRNA	2	3766	3913	no	1	0	4353	MILSPPWKAQGKKSQSKIQEPLNPCQWIPLHLTCVRDPPFLQNQVWPTC
TMEM39A	NM_001076360	836	Bos taurus transmembrane protein 39A (TMEM39A), mRNA	1	561	687	no	3	353	1817	MEACSLNFSFSSTCWLLCSFSTSTSIKQCGGIHIIILPLVLH
TMEM39A	NM_001076360	837	Bos taurus transmembrane protein 39A (TMEM39A), mRNA	1	1290	1605	no	3	353	1817	MTCAGHVSTSLWCGSMLLSCSPHSCCHPSTVICCINQLLTWASGRSLNMAPTAMLHSTFGQKIQYGLKGCWCDTADAYIEPWGLTTWRCLQMYPMPAFISCFIVH
POGLUT1	NM_001014903	844	Bos taurus protein O-glucosyltransferase 1 (POGLUT1), mRNA	3	218	350	no	1	75	1251	MFKSKLQLLPRCHRRGSNSFPRRYLQEDDGRGSQTEARDPLSDN
TIMMDC1	NM_001080235	846	Bos taurus translocase of inner mitochondrial membrane domain containing 1 (TIMMDC1), nuclear gene encoding mitochondrial protein, mRNA	2	403	646	no	1	210	1065	MNGRELQKNFRTFTRQQFQQASSAGHMGEYQHLFTLNSATLSRAKQKFTTTSSMLCNLPIVLLHEASSGMAGAGVGERPCL
PLA1A	NM_001015610	851	Bos taurus phospholipase A1 member A (PLA1A), mRNA	3	557	785	yes	2	19	1387	MDSWDRSQAWTPLDQSTPEPAWRSVWTLGMPSSWKPSTQIQTIWAFGFLLDTWTTSSMGAKTSLAVPLPFMQATVI
POPDC2	NM_001099112	857	Bos taurus popeye domain containing 2 (POPDC2), mRNA	2	1126	1510	no	1	411	1515	MTSQRSSTLSMTSSSLSSGYALTSVSPASTTSSVLLPQMQDHSLRRMTRKSVSQRQPLLRLCTHLSSKHPLAPHLHWSPALLHLLPGSECPGPTAASWVRTPPVWFWRILRRCRDQNHSWIIRVMGST
MAATS1	XM_002684766	861	PREDICTED: Bos taurus chromosome 1 open reading frame, human C3orf15 (C1H3orf15), mRNA	3	470	734	no	2	106	2398	MLLFRCLKKFMKILMLLERIAINILKGLSFHFISRCHSMLFLHQPGQIHILFLLLQLSTCPFLRSTRWALRLIIGMLKFKQTRILQNM
NR1I2	NM_001103226	863	Bos taurus nuclear receptor subfamily 1, group I, member 2 (NR1I2), mRNA	1	492	612	no	2	256	1516	MPGLPASQVPGERHEKRDDHVRCSCGAETGLDQEEEERTD
NR1I2	NM_001103226	865	Bos taurus nuclear receptor subfamily 1, group I, member 2 (NR1I2), mRNA	3	245	380	no	2	256	1516	MLTSCTVEKLTLHPQIPSLAQTRKKSVPRFAVCVGTRPLVITSMS
NR1I2	NM_001103226	866	Bos taurus nuclear receptor subfamily 1, group I, member 2 (NR1I2), mRNA	3	869	1019	yes	2	256	1516	MGASGTTSPQLTMAGKRSFPCCPTSLTCPPTCSKASSTLPRSSPISGTCP
GSK3B	NM_001101310	868	Bos taurus glycogen synthase kinase 3 beta (GSK3B), mRNA	3	1610	1835	no	2	430	1726	MLGFKQLLQLLQIPQQPQMLMLETVDRPIMPLLHQLPTPEQSRAASYTGTTTSLLECHSATLVTIGKKIKKRKKT
FSTL1	NM_001017950	876	Bos taurus follistatin-like 1 (FSTL1), mRNA	3	173	386	no	2	79	1000	MCFVELAGNVQSQRKESLPASASSNANLTRGLCVAAMARPTSTTVSCIEMPASLDPKSRSIMMDTAKRRNL
FSTL1	NM_001017950	877	Bos taurus follistatin-like 1 (FSTL1), mRNA	3	599	869	no	2	79	1000	MKPPSTSPPMQTRRTTSFSEDSVLMLSLNCLMKMLTGNSASKSSSSASTHPSTLQRRSVPWRMKRMLMELRPRWTVTAVCVPVETGSAQP
NDUFB4	NM_175822	879	Bos taurus NADH dehydrogenase (ubiquinone) 1 beta subcomplex, 4, 15kDa (NDUFB4), nuclear gene encoding mitochondrial protein, mRNA	3	335	470	no	2	28	415	MFSKLTEIGKKNLSRKENWIEHLTSPIKSDSDVCMSYCLNKSINH
HGD	NM_001144852	881	Bos taurus homogentisate 1,2-dioxygenase (HGD), mRNA	1	111	414	no	3	77	1412	MSVPQRTLVAQVPCQKDRIILKFAPTICMLSSSQDQLSLVHGAPIKEAGCIGFYLQFLTSLLSSLTKATSLTTGMKLILILTSCDGNHLRFQKLLRRKWTS
RABL3	NM_001076806	888	Bos taurus RAB, member of RAS oncogene family-like 3 (RABL3), mRNA	2	1138	1333	no	3	5	713	MLTSLSCPPQTISVIFKEAKWCYLIVSTFITHTRMPNNSNCLSLFSFANGSVAGRGRLIAGVKYK
STXBP5L	NM_001206103	892	Bos taurus syntaxin binding protein 5-like (STXBP5L), mRNA	2	1681	1801	no	1	0	3555	MILKILLPQNQKQVLHFQIFHPSFLQGVFLGALTLWLVKE
STXBP5L	NM_001206103	893	Bos taurus syntaxin binding protein 5-like (STXBP5L), mRNA	2	364	544	no	1	0	3555	MRVLWSVQVQTIHFICGTLDKKGQLFFILSNLTENELLTVIYLSRVNGSMLEQKEEIHIL
STXBP5L	NM_001206103	894	Bos taurus syntaxin binding protein 5-like (STXBP5L), mRNA	2	3727	3886	no	1	0	3555	MLESWLKSQDMAEFAFSHMEWSYHLGMSFAKDLHLGTTGSPSDLKKSCTNKKH
POLQ	XM_002684789	896	PREDICTED: Bos taurus polymerase (DNA directed), theta (POLQ), mRNA	2	7513	7669	no	1	0	7779	MVIERVCSKVKEQDCCQRKNCKGCSAPSEEASLSFSFMMNSYMKWQKKTLFR
POLQ	XM_002684789	898	PREDICTED: Bos taurus polymerase (DNA directed), theta (POLQ), mRNA	2	5668	5797	no	1	0	7779	MMDFLLKTVMTSYWLGLQYVGVEKMLTIFHCRRNKSILKLVPV
POLQ	XM_002684789	900	PREDICTED: Bos taurus polymerase (DNA directed), theta (POLQ), mRNA	2	982	1132	no	1	0	7779	MRIMLLVYVMRLFVITIQYYFSVHRRNGVRSWQISLPVSFTVCTIRLRDW
POLQ	XM_002684789	901	PREDICTED: Bos taurus polymerase (DNA directed), theta (POLQ), mRNA	2	7168	7288	yes	1	0	7779	MESFMEWELSLWESRWVLKKTMLLATLTPSNPDTRGLVIS
POLQ	XM_002684789	902	PREDICTED: Bos taurus polymerase (DNA directed), theta (POLQ), mRNA	3	2243	2399	no	1	0	7779	MQSWTDSVITTVSCCLCRDDYSVFQPPGLAQHGTTAFPIPEASYIWHPKGAV
FBXO40	NM_001206393	906	Bos taurus F-box protein 40 (FBXO40), mRNA	1	1491	1635	no	3	23	2165	MNFPYISRMFTQTFSHVSTAGSNTDAPWPTWDVPLFKTISVPQGKRQK
FBXO40	NM_001206393	907	Bos taurus F-box protein 40 (FBXO40), mRNA	1	231	369	yes	3	23	2165	MAAPSSCPATSWPSICKCVLPAWSAAPWSGTVGQTWTLKQRFMRTS
HCLS1	NM_001035057	914	Bos taurus hematopoietic cell-specific Lyn substrate 1 (HCLS1), mRNA	2	1132	1282	no	1	120	1575	MRRPQLCPPGLQKSSSCRKSQCMKQCLSLSLSPNPSLNPSLRMTMRMLRR
HCLS1	NM_001035057	915	Bos taurus hematopoietic cell-specific Lyn substrate 1 (HCLS1), mRNA	2	313	607	no	1	120	1575	MIFSRRKRWSQGPKHLMAMEVGLEWKKTEWTRVPWAMSTLLRWRSTLLRLMLPEALGVNMELRRTGQTSQQLVLITKEKWRNTHLRKITLVALVAVMG
HCLS1	NM_001035057	918	Bos taurus hematopoietic cell-specific Lyn substrate 1 (HCLS1), mRNA	2	643	802	no	1	120	1575	MTTRERQRNMNPREIMPRVLAGSMASRRTEWIRVLLASMKWRPQPQLTRRQHP
GOLGB1	XM_002684791	927	PREDICTED: Bos taurus golgin B1 (GOLGB1), mRNA	3	9560	10082	no	1	0	9783	MGLSPVSYHWLLRLPGAGAVNRSYEQQLSEDPEWCWMEAGPAFALSLPDEGAPAGSCLLSDGSCPTRSMSHRPSLNLVLTFWTTPPRTWNSLTSNIKTINSSGTVFPLTGPLLQFSTESACKNRGGCEHRLELQGPVILLSPTAQGLTLLQWLLSPMFVQVLQGSDILWSCERC
ILDR1	NM_001102214	941	Bos taurus immunoglobulin-like domain containing receptor 1 (ILDR1), mRNA	3	1976	2168	no	3	95	1745	MNPNWDAIPQELSNLSLQLGHTAQNCGHSQGENSGVFKRKSNMSQSKKSMEHYREISMEPCLPQ
CASR	NM_174002	950	Bos taurus calcium-sensing receptor (CASR), mRNA	3	893	1289	no	2	514	3769	MSSATAQSTSPLPSQWWELLARASPQQWPTCWGSSTSPRSAMPPPADSSATRINSSPSSAPYPMMNTRPRPWLTSSSTSAGTGWAQLQLTMTMAGQGSRSFERKLRRGTSASTSASSSPNTLMRKRSSRWWR
CASR	NM_174002	951	Bos taurus calcium-sensing receptor (CASR), mRNA	3	2051	2606	no	2	514	3769	MSMPRKERDSSSMMKKFCGVDSQGRCLSPTAVETAWQGPGKESLRGSPPAALSVWNVLMGSTATRQMQVPVISALMTSGPMRTTLPASPRRSSFCRGPSPSGSHSRSLLCWAFSSQPSCWASSSSSATRPSSRPPTGSSPISFSSPCSAASPAPCSSSGSPRTGRAACASRPLASASCSASRASW
WDR5B	XM_003585649	957	PREDICTED: Bos taurus WD repeat domain 5B (WDR5B), mRNA	1	879	1020	no	3	122	1112	MRSTVYLPVFQLLVENGLSLVQRITWYTFGIFKLKRLYRNCKVIQMW
KPNA1	NM_001081733	961	Bos taurus karyopherin alpha 1 (importin alpha 5) (KPNA1), mRNA	1	1620	2016	no	3	194	1808	MAWIKLNSYRVMKTKRSTRRPLILLSITLGPRMRTAASHRRLTSASSSTSSSSVRRLWKVSSFEAVSAFMSLCQPRLPSQVLCGAHSPHGANFSNVFHNTVCAHLLALRTCSLTHIWKTFGSLWWNTLLIKG
KPNA1	NM_001081733	962	Bos taurus karyopherin alpha 1 (importin alpha 5) (KPNA1), mRNA	1	258	453	no	3	194	1808	MRCAGGGRKKDYSYVNRKEKSSYSREEMLLQQKKKQKKKLCQMEAFMRLRLITWRWHQVVLLLLT
KPNA1	NM_001081733	963	Bos taurus karyopherin alpha 1 (importin alpha 5) (KPNA1), mRNA	1	963	1107	no	3	194	1808	MCFLGCYLSVTLMYWLMPAGPSHIYQMDPMIKFKQSLMQEYVGDLWSC
KPNA1	NM_001081733	964	Bos taurus karyopherin alpha 1 (importin alpha 5) (KPNA1), mRNA	1	1326	1452	no	3	194	1808	MPTFSLPSLVYYKRLSFGQGKKLLGPSQMQLLEDQLNRSSTL
KPNA1	NM_001081733	965	Bos taurus karyopherin alpha 1 (importin alpha 5) (KPNA1), mRNA	2	1885	2005	no	3	194	1808	MELTSQMFSIILFALICLPCAPALLHTSGKPLALCGGIPF
PARP9	NM_001076828	967	Bos taurus poly (ADP-ribose) polymerase family, member 9 (PARP9), mRNA	1	2421	2544	no	2	376	2830	MQSRLSPSVLHALRPKIWSWNILHQEPQKHSTQDQENICHR
PARP9	NM_001076828	969	Bos taurus poly (ADP-ribose) polymerase family, member 9 (PARP9), mRNA	3	2651	2774	no	2	376	2830	MTVWLTMFPALKPLSFLVTHRLCPSICGLASRIMYRVTQDK
PARP14	NM_001206538	975	Bos taurus poly (ADP-ribose) polymerase family, member 14 (PARP14), mRNA	1	5331	5529	no	3	35	5426	MTLSQIVCKIQIYLWYFMTTRLTQSTSLLLDINILVTFAEDIIYLYISNCKASSSFFFFFFSNSFF
PARP14	NM_001206538	976	Bos taurus poly (ADP-ribose) polymerase family, member 14 (PARP14), mRNA	1	3087	3207	no	3	35	5426	MCRMLQPMLLSTPFPRILSLIEGPFPRPSWKKQDKSSRRN
PARP14	NM_001206538	977	Bos taurus poly (ADP-ribose) polymerase family, member 14 (PARP14), mRNA	1	5049	5217	no	3	35	5426	MRSCSSMGQMLTQWHLSTEKALTAVTLERMLQHMEREPILLSMPVTPPVMCTPDQT
PARP14	NM_001206538	978	Bos taurus poly (ADP-ribose) polymerase family, member 14 (PARP14), mRNA	1	3936	4056	no	3	35	5426	MMSRDQSPVFCKSVKNAITRLFASRPLGQVMPNKTQIRLQ
PARP14	NM_001206538	979	Bos taurus poly (ADP-ribose) polymerase family, member 14 (PARP14), mRNA	1	3549	3672	no	3	35	5426	MKLFRHSQMNLPEELMEISSVTKFPRLKVHKISMELFLTLI
DIRC2	NM_001101287	983	Bos taurus disrupted in renal carcinoma 2 (DIRC2), mRNA	2	1495	1669	no	1	99	1530	MTDCILMWLSQFNSTDSKEFKRRLEINTAYCTFAWNCTGKKIKRRRKKLHSEVLLGYR
SEMA5B	XM_002684809	989	PREDICTED: Bos taurus sema domain, seven thrombospondin repeats (type 1 and type 1-like), transmembrane domain (TM) and short cytoplasmic domain, (semaphorin) 5B (SEMA5B), mRNA	1	3429	3564	yes	1	0	3258	MGERAGFRLACGCGSGSAQVSHGLLATHHHADLLCHVWAVDLLGM
SEMA5B	XM_002684809	990	PREDICTED: Bos taurus sema domain, seven thrombospondin repeats (type 1 and type 1-like), transmembrane domain (TM) and short cytoplasmic domain, (semaphorin) 5B (SEMA5B), mRNA	2	2488	2851	no	1	0	3258	MPPSIRTATRTLVQCGVPGLAGPLGPRALPPAVAATTNAPVPVPAPRLPPARTFVSGCTRRRRCVPHRPAQKAGRRGLSGVHALRMECKAATGTVRSWSLGPALVLETAARAGPALTARFP
SEMA5B	XM_002684809	991	PREDICTED: Bos taurus sema domain, seven thrombospondin repeats (type 1 and type 1-like), transmembrane domain (TM) and short cytoplasmic domain, (semaphorin) 5B (SEMA5B), mRNA	2	409	823	no	1	0	3258	MPFPQCAPADRWGTSAGRWRRSMVWPAAPMTHATTPLPSSPLRGSSMLPQSSTSQVGTLLSIAAWAAGHHFALPSITPSGLMSQTLLQPMISGCLHTSSCGRTQWSTTVDAPCTLGWPACARTMWGAASCWRTLGPRS
SEMA5B	XM_002684809	992	PREDICTED: Bos taurus sema domain, seven thrombospondin repeats (type 1 and type 1-like), transmembrane domain (TM) and short cytoplasmic domain, (semaphorin) 5B (SEMA5B), mRNA	2	1630	2158	yes	1	0	3258	MGASAHGHHGNHVSTWMGTTQALACVGPEPVTPLDPAVGASTAWGQPFTLPTAPGTGHGHRGRLGPCAAPPVGSDSRSASEAAATPRHATGAASAWARAGRSGSVTKTRLARCPSSGHPGAPGASAAATVGAACSRAAGPVRTATPARAAAWSSRHAIPRPAPKCGATRRGRRGCR
SEMA5B	XM_002684809	994	PREDICTED: Bos taurus sema domain, seven thrombospondin repeats (type 1 and type 1-like), transmembrane domain (TM) and short cytoplasmic domain, (semaphorin) 5B (SEMA5B), mRNA	3	1802	1943	yes	1	0	3258	MDTVVVLGPVQHLLWDRIPGPPAKLQQPRATPRGPHLRGQEPGGAVL
PDIA5	NM_001046091	996	Bos taurus protein disulfide isomerase family A, member 5 (PDIA5), mRNA	3	731	872	no	2	100	1663	MSTPRNLKTSRRSTACVATPPSAISRKDGFCSSMTAMGPQLRTLWSG
PDIA5	NM_001046091	997	Bos taurus protein disulfide isomerase family A, member 5 (PDIA5), mRNA	3	1427	1640	no	2	100	1663	MPSKMTERLPVPLLTASKRTTRTCVSRRLSRPTPLSTTTTTGSLWRSMTPIRRSWDLPVLSERSGRETMRD
PDIA5	NM_001046091	998	Bos taurus protein disulfide isomerase family A, member 5 (PDIA5), mRNA	3	1112	1337	no	2	100	1663	MPPSTRPWQNDSTLPSFLHSNILRMGRSMQCLRSEQRRASSSGCETPSPRHPQTPPGKSSRPACCICLGTTSGRP
ADCY5	NM_001192069	1004	Bos taurus adenylate cyclase 5 (ADCY5), mRNA	2	1837	1957	no	1	0	3777	MVTTKWSQAVGASATPTSRSTVSRPFSSCAAPRSGKKRRP
ADCY5	NM_001192069	1006	Bos taurus adenylate cyclase 5 (ADCY5), mRNA	2	556	703	yes	1	0	3777	MGAARQARARGLARCCRWAPAAWHCCRYSALRSSHRTSWSGCTSATSSV
ADCY5	NM_001192069	1008	Bos taurus adenylate cyclase 5 (ADCY5), mRNA	2	2623	2893	no	1	0	3777	MHATWWSRPSTTVWVTSRASAAAPGPTATSPSTSPIACCSACWPAPCSCRSAASGSWCSCWPSSSSTCSSLRCPVSRSLTMPTYWSRPTP
PTPLB	NM_001130757	1013	Bos taurus protein tyrosine phosphatase-like (proline instead of catalytic arginine), member b (PTPLB), mRNA	3	575	695	no	1	81	843	MGQVHTLHCAVPNGSVRRIAHNICRVALCQAGWPVLHQFT
MYLK	NM_176636	1016	Bos taurus myosin light chain kinase (MYLK), mRNA	1	3771	3936	no	3	380	3908	MSAGMMMPSTPARLSTVLEKPPAQQSSSWKPWRKEKEKGEKRRRKSETKPARSSF
MYLK	NM_176636	1018	Bos taurus myosin light chain kinase (MYLK), mRNA	1	1395	1551	no	3	380	3908	MQGPQIVKRDQRAEGQPRPSRRNYKISMWQRVRSCCSSAGCPLTPQPPSLGH
MYLK	NM_176636	1020	Bos taurus myosin light chain kinase (MYLK), mRNA	2	3313	3526	no	3	380	3908	MANERHQEHGGQETLQGPDEEVHGKKEMAENGQCCESHRKTVLYGNDLRAQWQEILNRVTNQPAQCRKTRI
CCDC14	NM_001105469	1022	Bos taurus coiled-coil domain containing 14 (CCDC14), mRNA	2	352	481	no	1	117	1020	MKMFCPPKALSIVIPGAWRRYQPLELFLPFQNGSLMRKVKLQP
LOC100848917	XM_003585651	1027	PREDICTED: Bos taurus kalirin-like (LOC100848917), mRNA	2	1222	1390	no	1	0	4989	MNAAPSSPCLLCSIRRLSSSCQEWMPGARCAVKVACPLRCRTWSWRSTTTSLCMSR
LOC100848917	XM_003585651	1029	PREDICTED: Bos taurus kalirin-like (LOC100848917), mRNA	2	3085	3301	no	1	0	4989	MRTGVVDEINWGQQQRSTTSFHSSVNIWNKRKPFLRPAPWHGGMLRSFSSTSIGTTSACPVLPATPEDPNSK
LOC100848917	XM_003585651	1030	PREDICTED: Bos taurus kalirin-like (LOC100848917), mRNA	2	2074	2218	no	1	0	4989	MPHLMSSRRAKTLSSNSGQRLPPWGSPARPGTQLCPTTRRPIVAPSAT
LOC100848917	XM_003585651	1031	PREDICTED: Bos taurus kalirin-like (LOC100848917), mRNA	2	2833	2995	no	1	0	4989	MPLPCRRHTRAPCRFSRKLRRCSRLVTMMQMPSGNVLRRWPSTGSNSCSRWKTD
LOC100848917	XM_003585651	1032	PREDICTED: Bos taurus kalirin-like (LOC100848917), mRNA	2	4828	5062	yes	1	0	4989	MEWRMLTARGMGAASQTPSPLPLGPPRTQRTVTRMATLLLGGTWDLEILSPLTFSTQLTGVAVPPLGPPTWTPITRLS
LOC100848917	XM_003585651	1033	PREDICTED: Bos taurus kalirin-like (LOC100848917), mRNA	2	370	502	no	1	0	4989	MWPSSSNPTTSGRNRRPTLAAPSSSLRQAWCPWRASRSWWTPPS
LOC100848917	XM_003585651	1034	PREDICTED: Bos taurus kalirin-like (LOC100848917), mRNA	3	1958	2084	yes	1	0	4989	MDMDGRPSEGDAGGCLCRLCGCGPGTDQAVPAAADRHSGCHT
KALRN	NM_001191364	1036	Bos taurus kalirin, RhoGEF kinase (KALRN), mRNA	2	7258	7381	no	1	0	8958	MKPQGLVNPRIFWATKSLLKRRTVPRSQSVMILTLILAWRS
KALRN	NM_001191364	1037	Bos taurus kalirin, RhoGEF kinase (KALRN), mRNA	2	1222	1390	no	1	0	8958	MNAAPSSPCLLCSIRRLSSSCQEWMPGARCAVKVACPLRCRTWSWRSTTTSLCMSR
KALRN	NM_001191364	1039	Bos taurus kalirin, RhoGEF kinase (KALRN), mRNA	2	4828	4948	yes	1	0	8958	MEWRMLTARGMGAASQTPSPLPLGPPRTQRTVTSSLAAVS
KALRN	NM_001191364	1040	Bos taurus kalirin, RhoGEF kinase (KALRN), mRNA	2	3085	3301	no	1	0	8958	MRTGVVDEINWGQQQRSTTSFHSSVNIWNKRKPFLRPAPWHGGMLRSFSSTSIGTTSACPVLPATPEDPNSK
KALRN	NM_001191364	1041	Bos taurus kalirin, RhoGEF kinase (KALRN), mRNA	2	2074	2218	no	1	0	8958	MPHLMSSRRAKTLSSNSGQRLPPWGSPARPGTQLCPTTRRPIVAPSAT
KALRN	NM_001191364	1042	Bos taurus kalirin, RhoGEF kinase (KALRN), mRNA	2	2833	2995	no	1	0	8958	MPLPCRRHTRAPCRFSRKLRRCSRLVTMMQMPSGNVLRRWPSTGSNSCSRWKTD
KALRN	NM_001191364	1043	Bos taurus kalirin, RhoGEF kinase (KALRN), mRNA	2	5350	5527	no	1	0	8958	METSRSRRKYEMVGRALTWDLPSLGMRRPLRETALMRRARKVGVKMRQMKSHTHPSPRL
KALRN	NM_001191364	1044	Bos taurus kalirin, RhoGEF kinase (KALRN), mRNA	2	370	502	no	1	0	8958	MWPSSSNPTTSGRNRRPTLAAPSSSLRQAWCPWRASRSWWTPPS
KALRN	NM_001191364	1046	Bos taurus kalirin, RhoGEF kinase (KALRN), mRNA	2	5947	6124	no	1	0	8958	MIGIRMFSWVNWKNVSRSKTDWHSSLLNMSGSCTSMCGTARTSRAPSTSSPSTTPTLKR
KALRN	NM_001191364	1047	Bos taurus kalirin, RhoGEF kinase (KALRN), mRNA	3	1958	2084	yes	1	0	8958	MDMDGRPSEGDAGGCLCRLCGCGPGTDQAVPAAADRHSGCHT
LOC100847188	XM_003585655	1050	PREDICTED: Bos taurus kalirin-like (LOC100847188), mRNA	2	649	826	no	1	426	3303	MIGIRMFSWVNWKNVSRSKTDWHSSLLNMSGSCTSMCGTARTSRAPSTSSPSTTPTLKR
UMPS	NM_177508	1052	Bos taurus uridine monophosphate synthetase (UMPS), mRNA	3	221	359	no	2	34	1474	MQRSILTLCVEYLIQLYHWLQLSVQPTKFQCLSEGRRKRIMVLNGL
ITGB5	NM_174679	1056	Bos taurus integrin, beta 5 (ITGB5), mRNA	1	1731	2031	yes	3	35	2435	MANVTAENASATQVILGTTVTARQTSAHARPGMATSAATVGTASAGSASAQSQGPLGRHVRSAQPAPMPAAQRETVSSACCFTQGAQLTTRPAKTCARTR
ITGB5	NM_174679	1057	Bos taurus integrin, beta 5 (ITGB5), mRNA	1	726	939	no	3	35	2435	MRKFGSRGCPGTAMPRRVALTQCSRQPSARRRSAGERMRCTCWCSPRTTCPTSHWTESWGAWCSRTMASAT
ITGB5	NM_174679	1058	Bos taurus integrin, beta 5 (ITGB5), mRNA	1	1152	1281	no	3	35	2435	MRTTASGLKWSCLSGISLRILISSSLLPARTVYPTLVRGSARA
HEG1	XM_002684814	1067	PREDICTED: Bos taurus HEG homolog 1 (zebrafish) (HEG1), mRNA	2	1126	1402	yes	1	0	4116	MGHSQSCPQKLHLVLHLPTSQGNFGKMILQPPEDPSWPVALAQGMAALCLRQKPPLGPSHQSEVKRAPLSGFPPAASPLQVQQEAPLPILRL
SLC12A8	XM_002684815	1076	PREDICTED: Bos taurus solute carrier family 12 (potassium/chloride transporters), member 8 (SLC12A8), mRNA	2	1066	1246	yes	1	0	2583	MVLLDIHQNCYRTTLCQITALESPFSLSSGCSSPQLQESWPASTWGATSGSLLPASPWAP
SLC12A8	XM_002684815	1080	PREDICTED: Bos taurus solute carrier family 12 (potassium/chloride transporters), member 8 (SLC12A8), mRNA	3	971	1331	no	1	0	2583	MDNPPPAAAAAPARRVHPGLCGGLFHTPGPRTWFYWIFTRTATEQHSARLQPWRVLFHCLRGVLPHSYRSHGRLQHGGRPQGACCQHPPGLPSSRWHLVVSVHCLCLPARRHLHPRGPSL
ZNF148	NM_001033121	1084	Bos taurus zinc finger protein 148 (ZNF148), mRNA	2	625	796	no	1	96	2478	MLPLERTITYRDMSSFIQVKNHFNVVNVTCVSYRSTCYRDMRRFILVKNHFAVMNVV
ZNF148	NM_001033121	1085	Bos taurus zinc finger protein 148 (ZNF148), mRNA	2	1345	1507	no	1	96	2478	MKRAKFQNMLLNLWTNKRYWTQKAMLILTRLTICKRGPVNLCTVALTMMMPCSF
ZNF148	NM_001033121	1088	Bos taurus zinc finger protein 148 (ZNF148), mRNA	2	3613	3733	yes	1	96	2478	MGILIAYFILSYFLMNTAHYNFTNQKCLLILVTTVSFSAR
ZNF148	NM_001033121	1091	Bos taurus zinc finger protein 148 (ZNF148), mRNA	3	134	278	no	1	96	2478	MWRHRRNAVFQGNGCNGWSVWPVYRVWGTAGIGASRSEYASPGDPCCR
SNX4	NM_001080281	1096	Bos taurus sorting nexin 4 (SNX4), mRNA	3	2129	2357	no	3	26	1376	MTFQGTRCSISMYKIYVVNICISIFIIIILFYCLAVIFIKINYIAFVYVFLWCMFRSQAPLEFASFAELYMCTHYY
OSBPL11	NM_001193008	1099	Bos taurus oxysterol binding protein-like 11 (OSBPL11), mRNA	2	2890	3064	no	3	161	2435	MTQKWLQPLCLKSVLKKNQPGCHNKAFCSFKETVCLCLRNLSIIHLCWNSLLKSIFIN
LRCH3	XM_002684799	1109	PREDICTED: Bos taurus leucine-rich repeats and calponin homology (CH) domain containing 3, transcript variant 1 (LRCH3), mRNA	2	856	1015	no	1	0	2319	MIGDPWVLAPAMKNCTQVVPTERLIQVSTVWTVVIRDGQGMNLQMNFQICLFE
LRCH3	XM_003585653	1117	PREDICTED: Bos taurus leucine-rich repeats and calponin homology (CH) domain containing 3, transcript variant 2 (LRCH3), mRNA	2	856	1015	no	1	0	2220	MIGDPWVLAPAMKNCTQVVPTERLIQVSTVWTVVIRDGQGMNLQMNFQICLFE
KIAA0226	NM_001101897	1121	Bos taurus KIAA0226 ortholog (KIAA0226), mRNA	1	1527	1677	no	3	176	3089	MRAVSTCVQEKACSEDHQKDSPLSATYLSRTSAAVQTWKRRMPTSAYQSP
KIAA0226	NM_001101897	1122	Bos taurus KIAA0226 ortholog (KIAA0226), mRNA	1	2280	2628	no	3	176	3089	MFIQPQRGKSLWPSRITAAQVAASGLILTTSSGCGTVSTWASTSVSAATRMPRWLSPAAFCASGISASTTSAISPRTCSLRSGTTLSSTCRTSTVPSIGRSSCSIMSGCCGSSSIT
KIAA0226	NM_001101897	1123	Bos taurus KIAA0226 ortholog (KIAA0226), mRNA	1	2139	2271	no	3	176	3089	MPLRSSCPSLTHCPSPQMMGSMLTSTNCVSAFAATWSGRHPGHR
KIAA0226	NM_001101897	1124	Bos taurus KIAA0226 ortholog (KIAA0226), mRNA	1	1848	2073	yes	3	176	3089	MEAFGSLPAAPSSVHVIQHSSLTLALLMMRLMNLKSKMLTSEGARPPTANPSFPLSPSPTASCTPRLLRQWPWGS
KIAA0226	NM_001101897	1125	Bos taurus KIAA0226 ortholog (KIAA0226), mRNA	1	2859	3213	no	3	176	3089	MKMTSSSPLSSTSAGSVKSVKHATIKLVSSLGAVPAVSGCRPGGSCWPSRAWSPTCQTTRRSPPKPWPWRPLTWRPPEKARKALFLGARVTHSAELSHPPKDFPHLVLSFFFNCYHNY
KIAA0226	NM_001101897	1126	Bos taurus KIAA0226 ortholog (KIAA0226), mRNA	1	1107	1278	no	3	176	3089	MTPQVMPARGLSTWPLATRTPGAGPPAVRVTAAILRAAAPICSPPAALRSQTLLLLL
MUC4	XM_002684819	1130	PREDICTED: Bos taurus mucin 4, cell surface associated (MUC4), mRNA	2	1312	1543	no	1	0	3372	MVSITPSMGWETSCWSGPRTETPPSCCRAALHRHAQQMPPTSLALLLNTAPAACTLSQFNGSLSPITQSMFSSITRP
MUC4	XM_002684819	1132	PREDICTED: Bos taurus mucin 4, cell surface associated (MUC4), mRNA	2	3055	3232	yes	1	0	3372	MATRTTTWSTAPRVASPACPPAVRATVSTEASASTCRMGPAAAVCPSPSTRPGASAVSN
MUC4	XM_002684819	1133	PREDICTED: Bos taurus mucin 4, cell surface associated (MUC4), mRNA	2	313	502	yes	1	0	3372	MAKSFSRSQTTRFSPTPTLPSEAFQTGTLWPWWLHSGMMLISPAAGEPYFTRNMRLSMMTTTH
TNK2	NM_173885	1139	Bos taurus tyrosine kinase, non-receptor, 2 (TNK2), mRNA	3	2264	2885	no	2	394	3511	MHAHCPRLPPTMTWPRMRMTSRSAPSTAPSWAPGSLLSPARARPTMPLCLSRRGSSPRWRTTCSSHPRVGASHPTRPKPQRSSRRCSRNACGSYRSRLALWSPHPALGVTTSPRCPPGCPSPRGPRARVVSCLQSPQVRRRWAGGPDLPPLPGCLPGSPCLHKAPGLPAPWCHLAAPRCLPGSPAHLGRPCPPPRALPQTPSTPHPR
TFRC	NM_001206577	1142	Bos taurus transferrin receptor (p90, CD71) (TFRC), mRNA	2	982	1225	no	1	81	2388	MQIFQFLDMLIWEQVTLTHLDSLLLITLNFHHLSHQDCPTYLSKQLPEPVQKSYFKIWKETVLVFGEQTLHVSWYPHRIRM
TFRC	NM_001206577	1143	Bos taurus transferrin receptor (p90, CD71) (TFRC), mRNA	2	544	706	no	1	81	2388	MKILMSHVKLDLKKIPVWLFSLKINYRTVNSAKSGMMNILLRFRSKAVLKTRCL
ZDHHC19	NM_001075671	1147	Bos taurus zinc finger, DHHC-type containing 19 (ZDHHC19), mRNA	1	6	357	yes	2	82	1177	MGLPDPAVGREPGDSRLLWGHGRSSHAALEGCHAAHEGAPPPTSGPAPLGPPKLICRLQRGAAGHFQWPLLRISLQVAGPEWGMGFSRHHRPPLYPHLLQSHFTQLLRPRHLASRIQ
ZDHHC19	NM_001075671	1148	Bos taurus zinc finger, DHHC-type containing 19 (ZDHHC19), mRNA	3	248	371	yes	2	82	1177	MGNGLFPSSQASSLSSPSSVSFHSTSQTQASCIKDPMNRAP
PCYT1A	NM_001105052	1154	Bos taurus phosphate cytidylyltransferase 1, choline, alpha (PCYT1A), mRNA	3	1046	1178	no	2	283	1501	MWRKSQRNLFRRWKKKALTSFRNGKRNPENSLEVSWKCLVQKER
PCYT1A	NM_001105052	1155	Bos taurus phosphate cytidylyltransferase 1, choline, alpha (PCYT1A), mRNA	3	785	1028	no	2	283	1501	MMTSLILLLGVMMFISTSRKQACLLQHRGQKVSPHQTSSLELSVTMMCMPGGTSRGATQQRNSMSALSMRRNTTYRSELTK
UBXN7	NM_001206764	1160	Bos taurus UBX domain protein 7 (UBXN7), mRNA	3	1352	1511	no	2	31	1498	MSSLKDIQMNVLNFSPISLGGNSLIWTMILHYRRQAFVLKRLSLYRKEINIMA
UBXN7	NM_001206764	1161	Bos taurus UBX domain protein 7 (UBXN7), mRNA	3	182	404	no	2	31	1498	MVEESLKSPVPVQQVSPLSDHTQKRKFVPQFLKSKKYWWNQNLCLVLLKDDGLHVQYLMVSGIFKLKLFGKNRN
FBXO45	NM_001206758	1169	Bos taurus F-box protein 45 (FBXO45), mRNA	2	247	538	no	1	45	888	MRTARCGGACAPAAWQRRLCARTSSATCPATRPRYVLSSMLSALMTAPGMSTLRRTALLYIETPSLRALMVQGPRSVSVRAAMHGKCGGRALWALWQ
LRRC33	NM_001034391	1172	Bos taurus leucine rich repeat containing 33 (LRRC33), mRNA	3	299	536	no	2	106	2182	MPTLSGPWGTTRCSVTLSWRASVCTTATWSASATSPFRSRPACAAWRCLTTPSPRATRRLQPPSTACAVCACWTCQGTP
CEP19	NM_001099129	1175	Bos taurus centrosomal protein 19kDa (CEP19), mRNA	2	568	763	no	1	243	732	MTRNLPKGRASWMNFLRKIRRRRMIQILSMILKWSSHRMNSYSPVAGTQSQLKSSDNQKLEKKNY
PIGX	XM_002684851	1177	PREDICTED: Bos taurus phosphatidylinositol glycan anchor biosynthesis, class X (PIGX), mRNA	2	820	943	no	1	0	1257	MLDKIHSALIVSKLFCLCTIAIIGHMLKMEKLLLWSITLIY
PAK2	NM_001206727	1181	Bos taurus p21 protein (Cdc42/Rac)-activated kinase 2 (PAK2), mRNA	1	1179	1332	no	3	62	1634	MCFWAWKDLLNLLTLVSVPRSPLSRVSGVPWLERHTGWHQRWLHGKLMAPK
SENP5	XM_002684824	1187	PREDICTED: Bos taurus SUMO1/sentrin specific peptidase 5, transcript variant 1 (SENP5), mRNA	3	1298	1433	no	2	25	2287	MGLCPKRLFRMRARARWMRMALSSRIFLVPSCWTTLTVKVHWRLL
SENP5	XM_003585656	1191	PREDICTED: Bos taurus SUMO1/sentrin specific peptidase 5, transcript variant 2 (SENP5), mRNA	3	1298	1433	no	2	25	2149	MGLCPKRLFRMRARARWMRMALSSRIFLVPSCWTTLTVKVHWRLL
NCBP2	NM_001034396	1194	Bos taurus nuclear cap binding protein subunit 2, 20kDa (NCBP2), mRNA	2	361	547	no	1	57	525	MELVWMTGSFVQTGMQASRRAGSMAVGVLGARYEMNTVRTMMLEEVAMENWPKTSEWLRAPS
LOC525407	XM_003585657	1200	PREDICTED: Bos taurus GPI mannosyltransferase 4-like (LOC525407), mRNA	3	1163	1454	no	2	781	2470	MPCSCCPGPTSPWSSTQGPSPTPSRDCSSPGCWYWCPPGRPGAAHLGSPLQARGGMAGFLGALWWLASSTGPPFWPLLWSPSSSGALAEPQIPASSR
LOC525407	XM_003585657	1201	PREDICTED: Bos taurus GPI mannosyltransferase 4-like (LOC525407), mRNA	3	2033	2189	no	2	781	2470	MPLSPCVYPPTSHSSSPTPTCPPGTSCTSQAWACQWTWWTWVGLRTGSCAKP
LOC525407	XM_003585657	1202	PREDICTED: Bos taurus GPI mannosyltransferase 4-like (LOC525407), mRNA	3	1619	1868	yes	2	781	2470	MAHMRGSLTWLSTASCSLGCCTPXSCRLHGSSCGLACRPLPRWASQGHWKPGAHGPAPGLSSCSSTLCPLPCYLPLATRKLGS
MFI2	NM_001192312	1204	Bos taurus antigen p97 (melanoma associated) identified by monoclonal antibodies 133.2 and 96.5 (MFI2), mRNA	2	841	1186	no	1	132	2349	MGKPCPPGARHCCHRTLSCCARMAPGLMSPNGGNATWLGYQLTPWWSGPTQMEASSSGCSMKASVCSAMRVAASTCSALRPMARRTCYLKTPPPSWCPSPHRPMRHGWAANTCMP
MFI2	NM_001192312	1205	Bos taurus antigen p97 (melanoma associated) identified by monoclonal antibodies 133.2 and 96.5 (MFI2), mRNA	2	1744	1963	no	1	132	2349	MSKAATSVWATARRGTTATVAPSGAWLRMQGTLPSSSTRRSLTIQMATVLSPGLLSSCQRTTSCCVPMGPGLR
MFI2	NM_001192312	1206	Bos taurus antigen p97 (melanoma associated) identified by monoclonal antibodies 133.2 and 96.5 (MFI2), mRNA	2	1519	1660	no	1	132	2349	MPSPWMSCGASAPATQASAAPRAGTSLWAPLCRGASSGPGTATSSQR
MFI2	NM_001192312	1207	Bos taurus antigen p97 (melanoma associated) identified by monoclonal antibodies 133.2 and 96.5 (MFI2), mRNA	2	2005	2269	no	1	132	2349	MLSWSVQTPTSSLCMDCWTRPRTSLEMTTIRMGSKCSTPPAIMAKTCFSRMPPSGWYLWEKRRHIVAGWAPTTWWLWKGCCLSSAQAQ
DLG1	XM_002684855	1210	PREDICTED: Bos taurus discs, large homolog 1 (Drosophila) (DLG1), mRNA	2	1396	1606	no	1	195	2937	MMAMHHLISPTLLLSLSITMLAHLPTWSRHQHHQPDIHLFLKQYLEMMKLRGNLEKLFFIVVQQALVSTL
DLG1	XM_002684855	1213	PREDICTED: Bos taurus discs, large homolog 1 (Drosophila) (DLG1), mRNA	2	829	1030	no	1	195	2937	MLMALMQIMNMKKSHLKGEIQGLVSALQEVQTTHTLEMTQVFSLLKLLQGEQLPKMEDCESMTVFCE
XXYLT1	NM_001075999	1225	Bos taurus xyloside xylosyltransferase 1 (XXYLT1), mRNA	2	1144	1456	yes	1	57	1236	MATATSSTPTSGARATSRSTTGTATPRSQRPRPRPGRRALGLRIWAPLVQAWDSIWTPRETLQDVLVIRCCGSPTQGCCLRPPGGAWPAPHWCSGPFASRSQTL
LSG1	NM_001045910	1232	Bos taurus large subunit GTPase 1 homolog (S. cerevisiae) (LSG1), mRNA	1	1953	2076	yes	3	53	2009	MATEIKKRKAADSISTWICELGLQRNWHLGCASVVLQGGPF
LSG1	NM_001045910	1233	Bos taurus large subunit GTPase 1 homolog (S. cerevisiae) (LSG1), mRNA	1	942	1179	no	3	53	2009	MRASMRTVRRRRRTGRRVWKTAAALMRKPVARTARRAILWILRLKEGTPHKRGKYTILVTWYPSRNCWRSLSSCTLERR
LOC100848949	XM_003585659	1244	PREDICTED: Bos taurus leucine-rich repeat-containing protein 15-like (LOC100848949), mRNA	2	685	913	no	1	72	1824	MRTDSQTSPWAVLMGSATSKSWPCSRTRLECCPLASSTTTVTSRSSTCPTTTSPSCPPASSCTCPSSTGSRSLGTP
HES1	NM_001034678	1250	Bos taurus hairy and enhancer of split 1, (Drosophila) (HES1), mRNA	2	925	1201	no	1	222	1062	MGPSLTAAQSSQSTPATAGPRWAPTQCHLPAAPLSRQTPCGDRGGTEGLRPPLSLNSPNHLSSLATINRNLDHEREGKTFEIKWLLFFFFNF
OPA1	NM_001192961	1253	Bos taurus optic atrophy 1 (autosomal dominant) (OPA1), nuclear gene encoding mitochondrial protein, mRNA	1	792	912	no	3	122	3113	MKRKHAELLASIARAMPNRSARCQTKRKLTNFKKSFCILS
ATP13A4	XM_002684859	1256	PREDICTED: Bos taurus ATPase type 13A4 (ATP13A4), mRNA	2	256	643	no	1	0	4008	MQLARSRQKFLQAQGGSWEEFVSWRGRAAVAGRVQTQPGRICSGRSGRSGIAFPWGTTLRRASTLCSMKEKKMRWRYLATGLRVAGKPSALLDPSSPLGSFPWCFTGNPLGTCGQIASHAPCKRQMSCC
ATP13A4	XM_002684859	1258	PREDICTED: Bos taurus ATPase type 13A4 (ATP13A4), mRNA	2	2998	3154	no	1	0	4008	MWASLYQSRRRLWLRLLPPKLQTLNVYLILSRKAVQLSSPHFACLSTWLCTA
ATP13A5	XM_002684860	1264	PREDICTED: Bos taurus ATPase type 13A5 (ATP13A5), mRNA	2	931	1096	no	1	0	3663	MKACSQEKVYLLQRHHCPTQRTPQPGNPTAWKIIGSMSFSVEQKLFRSSPLGRGQ
ATP13A5	XM_002684860	1266	PREDICTED: Bos taurus ATPase type 13A5 (ATP13A5), mRNA	2	1486	1612	yes	1	0	3663	MDWTSGGLSLLLTTVSRKSTALPQARLCPGAHSVRPWPVATL
ATP13A5	XM_002684860	1268	PREDICTED: Bos taurus ATPase type 13A5 (ATP13A5), mRNA	2	2593	2734	no	1	0	3663	MRAFRCQSRRHLWPPLSPQKQPTSSVCLISSKKAELLLFHPSGYLNT
MB21D2	NM_001205856	1277	Bos taurus Mab-21 domain containing 2 (MB21D2), mRNA	2	565	892	no	1	0	1473	MTPSASSSQRYRRNPREGCQRWKKWKRMGPSSPSFWVWGAVACCMILSQWSPSKVGRQWPRAGSWRTTFGMGRSLRKKSSVGFTWCQLAPTRERKTMSGGCPLPGVRCS
MB21D2	NM_001205856	1278	Bos taurus Mab-21 domain containing 2 (MB21D2), mRNA	2	1057	1270	no	1	0	1473	MQPTFCWASLMTCSTVWSTRCVPITSSLSATCWSTCLRRQSCSTRGSSPRSAQTQQSTCAQPSSTSRQPTG
CCDC50	NM_001038147	1283	Bos taurus coiled-coil domain containing 50 (CCDC50), mRNA	1	1032	1239	no	3	215	1133	MLRVWISLLLETSIIPHVTTQSQSLLIKVSIINRKNLGICLENGLTVAKLLDNTEHIPRLFFSSSILYS
GMNC	XM_002684863	1289	PREDICTED: Bos taurus geminin coiled-coil domain containing (GMNC), mRNA	2	1558	1849	no	1	0	1956	MTPHQLTTVPSRLMPDRPLAHFPSFWMRQLIIPMPLGKICQLTMEVIELPPCQALPTTVKIFTSFLNFQILQEDYKLFLTILLMCHPIRQRWPFPHP
GMNC	XM_002684863	1290	PREDICTED: Bos taurus geminin coiled-coil domain containing (GMNC), mRNA	2	1357	1537	no	1	0	1956	MSSPKHVENSERGRGNPKSKDIFLLRFPIIKMPREALLVNLLTVDNMDPLWIPGFFRHWG
CLDN1	NM_001001854	1298	Bos taurus claudin 1 (CLDN1), mRNA	1	687	921	no	3	221	854	MPGMNLVRLSSLAGLLLLSAFWEAPCCAAPVPGKQHLTQHPGPIPSQHLPVGKTMCDTEAKADNPVGTNKKWTLKYWH
LEPREL1	NM_001100345	1302	Bos taurus leprecan-like 1 (LEPREL1), mRNA	2	577	766	no	1	165	2283	MCAATSSAECPTTTCSGPTSSLTRWKRQWQQHTHFSWPTPSTWKCSRTSRITEQWRELKTSSW
TP63	NM_001191337	1305	Bos taurus tumor protein p63 (TP63), mRNA	2	1966	2371	no	1	0	2040	MSGMISTLTWMLVATSNNVSKKRGSELRVVVQALPIFPSSPNPNNKALLLVQPSILPSSSLSSFQSGFLREGEIRGCVLPMSDLAPDSVSGFKPSAPLFAGLKLSWLCRSEQKSSGCLLKWQRALIDFYKAFSPL
TP63	NM_001191337	1306	Bos taurus tumor protein p63 (TP63), mRNA	2	991	1159	yes	1	0	2040	MGKSWAAAALRPGSVLAQGETGRRMKIASESSRSRTAQRMVMVRSALSVRTHMASR
TP63	NM_001191337	1307	Bos taurus tumor protein p63 (TP63), mRNA	3	2699	2891	no	1	0	2040	MYTILYVGVFYVTDISTTDGGCLRGDIAKLQEKVRVYTITHQKKRNILPCFWLGLGNVNNGQNP
LPP	NM_001192591	1311	Bos taurus LIM domain containing preferred translocation partner in lipoma (LPP), mRNA	1	1707	1857	no	2	277	2119	MQRLLQAHHGADSPSHREGLSSSLLYLCDVPPQPGWDPIHRGCWWPHPLH
LPP	NM_001192591	1312	Bos taurus LIM domain containing preferred translocation partner in lipoma (LPP), mRNA	3	1811	2042	no	2	277	2119	MGSHSPWMLVASSTALRTSTRNLLPAVLCARSLSCLPLARRRLSGLWLWIVISMFTATGVRIVVVSCLKEITKAATR
LPP	NM_001192591	1313	Bos taurus LIM domain containing preferred translocation partner in lipoma (LPP), mRNA	3	329	647	no	2	277	2119	MCLHGWRPPIPLGPPAFQCPHSNHPRSLPQSLRQSPSTTHTSNLVVKVIFFHPHLHLSMIPVLFHQAPETSLLPRPLMTMLSGDREILEARPLRRDAPAWMLRLTH
LPP	NM_001192591	1314	Bos taurus LIM domain containing preferred translocation partner in lipoma (LPP), mRNA	3	1007	1469	no	2	277	2119	MVQGQGPKVITLNQFLCLARVHLLLHGEAWIMHMFHHQDFSLSLGMGMLPTKDAIMNPIAQWGLAMGAKMTLILPMVNKAIQIPGNGNKGILLLALGTRTLLGCIQLLVPRRPISQILFQRPVYHHCNQRVDQQGPWDLQLHPPHSALKMSSST
BCL6	NM_001206450	1318	Bos taurus B-cell CLL/lymphoma 6 (BCL6), mRNA	2	1555	1849	no	1	84	2202	MLLAPRSPRSWERPSLSTQIPAARMGPSSAMSVTAAFLRRLPSRGTRCRPTVTNPTSVTAARPPSATRATSPATRPSTRVRNPIVVTFAGPSSTDRPT
BCL6	NM_001206450	1320	Bos taurus B-cell CLL/lymphoma 6 (BCL6), mRNA	3	2219	2399	no	1	84	2202	MLSIRAPFRNLPKGYCNTLQCSSHDVVPLSSTSANPSWRGRGGGRGGGRGARAAPLPPLP
RTP2	NM_001192316	1322	Bos taurus receptor (chemosensory) transporter protein 2 (RTP2), mRNA	2	151	514	no	1	0	669	MPQAGSTAPGAGTPGSQPTWLSSTTCTWTAPSGRARCACASSSSCAMSAARRGWTSRACWRRTSRTWWTTSSPACASSATTRTAASTASTWPAARIAGRTAASSARPARRALCTGSPARSC
RTP4	NM_001075961	1327	Bos taurus receptor (chemosensory) transporter protein 4 (RTP4), mRNA	3	65	347	yes	1	18	1713	MGADISRTDLSGEAPGQMDPEDGWKPSARLCGPGVEAIPAERIWQVPVFLMPSKLGFRPSADTMSHVPGEPEIPGQGAHEDLWTEVQEVLSVSV
MASP1	NM_001076968	1333	Bos taurus mannan-binding lectin serine peptidase 1 (C4/C2 activating component of Ra-reactive factor) (MASP1), mRNA	2	2152	2305	no	1	60	2244	MGSTRRSPTMWTGCGSRWVPRRAWASCRWSGELPDSCLPTSLPSPSKTAPS
MASP1	NM_001076968	1336	Bos taurus mannan-binding lectin serine peptidase 1 (C4/C2 activating component of Ra-reactive factor) (MASP1), mRNA	2	430	646	no	1	60	2244	MKSDSQDLMPTMWLWMWMSARSGRTRSCPVTTTAITTSAATTAPVASATFSTQTTGRAEWSAVTTSSPSGPA
MASP1	NM_001076968	1338	Bos taurus mannan-binding lectin serine peptidase 1 (C4/C2 activating component of Ra-reactive factor) (MASP1), mRNA	2	1915	2041	no	1	60	2244	MSSYPWCPTPSARPATSRGQATTASPRTCSAPATTRAARTRA
RTP1	NM_001192256	1341	Bos taurus receptor (chemosensory) transporter protein 1 (RTP1), mRNA	2	259	751	no	1	0	789	MLQAGSTVPGAGTPGSRPTWSSSSTCTWTAPSGRARCACASSSSCAMSAARRGWTSRACWRRTSNASWTISSPACASSATESAAASTASTWPAAKIPGGTAASSARPARRALCTGSPARSFWRRRRPPIPSPGRPAPPSRRPRRVLAAISSPSPGACFGPRSCC
ADIPOQ	NM_174742	1345	Bos taurus adiponectin, C1Q and collagen domain containing (ADIPOQ), mRNA	1	630	792	no	3	68	788	MWTRPLALCSSIWRWETKSGSRCTRVKITMGSMQIMSMTPPSQASFSTITLLNE
ADIPOQ	NM_174742	1346	Bos taurus adiponectin, C1Q and collagen domain containing (ADIPOQ), mRNA	1	114	306	yes	3	68	788	MARTTWKIPRCPRGPAQVGWQASQDILATMAHQAVMAEMALLERRERKEMQVFLVLRVRQEMLE
ADIPOQ	NM_174742	1347	Bos taurus adiponectin, C1Q and collagen domain containing (ADIPOQ), mRNA	1	378	555	no	3	68	788	MCIAQRSVWGWRPASLFPMYPFALLRSSTTNRIIMTAALASSTATFRDSTTSLTTSRCT
EIF4A2	NM_001034044	1352	Bos taurus eukaryotic translation initiation factor 4A2 (EIF4A2), mRNA	2	1486	1666	yes	1	36	1257	MGSVKSFFLRNLFPSSVEMVVLDVLYHLIIYLWTKRYKCCIKSANYVKLAYLPLLCLSLA
KNG1	NM_175774	1354	Bos taurus kininogen 1 (KNG1), transcript variant I, mRNA	3	1412	1679	no	2	97	1960	MALALAINISMTKVMGTIEVMVLAMDIKSNMVLAMDISMVMATENIKTKEKTMESIMIGGHPIWQVLMKIALHPLHRRKRRQKRQHSLP
KNG1	NM_001113277	1358	Bos taurus kininogen 1 (KNG1), transcript variant II, mRNA	2	1477	1744	no	1	168	2025	MALALAINISMTKVMGTIEVMVLAMDIKSNMVLAMDISMVMATENIKTKEKTMESIMIGGHPIWQVLMKIALHPLHRRKRRQKRQHSLP
HRG	NM_173919	1361	Bos taurus histidine-rich glycoprotein (HRG), mRNA	1	1053	1473	no	3	20	1658	MTIVLMSTTPMDIIPMDTTPMDTTPMDIIPMDTNPMDTIPMDTTPMDTIPMDTTPMDTIPMDTTPMDITPMDIILMDIIPMTMISMTMDPVTHHHIGKIPKTTIAKAVTHHLGTPKKEVQVKDTFASTGDQLDIFTDFLH
DNAJB11	NM_001034268	1371	Bos taurus DnaJ (Hsp40) homolog, subfamily B, member 11 (DNAJB11), mRNA	2	463	583	yes	1	177	1251	MGIRAPMETFFHTSLEILVSCLEEPLVSKTEIFQEEVILL
CRYGS	NM_174292	1376	Bos taurus crystallin, gamma S (CRYGS), mRNA	3	158	590	no	2	10	544	MKGPILLGTCTSYPGASILSTSTGWASTTASAPAGLFTCLVEASISFRSLRKGILMVRCMRPRKTALPSWSSSTCGRSTPVRCWRAPGSSMSCPTTEAGSTCWTRRSTGSPSTGVQLPQLSSLSAALWSDDTDAAKRWLALSSK
DGKG	XM_002684869	1378	PREDICTED: Bos taurus diacylglycerol kinase, gamma 90kDa (DGKG), mRNA	2	277	424	no	1	0	2325	MQIMLPKQMKLVPLIWKQRSLRSKCLLRTKRLRPLWGTLLLRLQAQNPP
DGKG	XM_002684869	1380	PREDICTED: Bos taurus diacylglycerol kinase, gamma 90kDa (DGKG), mRNA	2	1357	1570	yes	1	0	2325	MGGLLQDLTFSAILQTSVFWPVEVMGQLAGFWIALIRPTLQSIHLWLSCLLEQEMTWPAVSAGEEVMKGAA
ETV5	NM_001192834	1384	Bos taurus ets variant 5 (ETV5), mRNA	2	1477	1621	no	1	222	1752	MTSSADLYAITMKRASCRRWLGNDTSTSLSATLMPFSPWPSLTTSVRS
ETV5	NM_001192834	1385	Bos taurus ets variant 5 (ETV5), mRNA	2	3700	3898	no	1	222	1752	MKRIVCSLSSPPPLWPRGPCGLGTQDGGVTIAFPSDSCTSLMIWGFSVFRFCFFSRVWKIYSAERL
ETV5	NM_001192834	1387	Bos taurus ets variant 5 (ETV5), mRNA	2	709	841	no	1	222	1752	MPLQLAQSQVWAPPPPLIRFRNLDHSSKPLRSPGRHISPCRCQR
ETV5	NM_001192834	1388	Bos taurus ets variant 5 (ETV5), mRNA	2	1024	1159	no	1	222	1752	MTHSMNMGSQACLVPQHMGSSHQWESSRSPGITALIQKCLTASPT
ETV5	NM_001192834	1389	Bos taurus ets variant 5 (ETV5), mRNA	2	415	622	no	1	222	1752	MTNSLSQIFSLITWCFMPHLQPRSNGSYTAPPLSCRPVATSRLSVLIMEKSASTTIVPMIGSLPLGSSH
ETV5	NM_001192834	1391	Bos taurus ets variant 5 (ETV5), mRNA	2	178	301	no	1	222	1752	MLRTSKVILETLEAPWMGFMINKSLLWSQGNLGQRRVEGGL
TRA2B	NM_001034776	1395	Bos taurus transformer 2 beta homolog (Drosophila) (TRA2B), mRNA	1	771	1005	no	3	134	998	MAAHAVEITMTEDMIEAMMIGTIIADRTGVEEEEGEDGELLKTGIRYTEDGHLLPTIVVEDTDHVPDLDHTHLVAIKA
SENP2	NM_001191360	1400	Bos taurus SUMO1/sentrin/SMT3 specific peptidase 2 (SENP2), mRNA	1	2304	2463	no	3	206	1973	MIFLCVCSRIFIHSFANMMGSGCFLLFFLKLTLNYLFELFISERNVDQAAVPC
SENP2	NM_001191360	1402	Bos taurus SUMO1/sentrin/SMT3 specific peptidase 2 (SENP2), mRNA	1	1836	2055	no	3	206	1973	MGVIVECLLVNMQIISPGINLSHLLSTRCLCSGRKWCGKSFISSCCENAPPRLSSCWWFFHGRTFPYTSCIVG
SENP2	NM_001191360	1403	Bos taurus SUMO1/sentrin/SMT3 specific peptidase 2 (SENP2), mRNA	2	1978	2305	no	3	206	1973	MPRPASPAAGGSFMDGRFHIPHALWVKKSLHHLCSLTGTELSEVHEGLSLHPGPDLVCSGLLGTLFIRLCLLRALDYQPTQEHMLINTFFFFFEIFFFPMNVGSAEFIL
LIPH	XM_002684870	1406	PREDICTED: Bos taurus lipase, member H (LIPH), mRNA	3	56	197	no	1	0	1347	MSFIYQTEFSQCSGWNRTKCEADALHKEKPNLRTSHQLHSFGELERD
MAP3K13	NM_001101853	1411	Bos taurus mitogen-activated protein kinase kinase kinase 13 (MAP3K13), mRNA	1	3186	3339	no	2	154	3052	MSCNNRNMRLRKSLEKNIQMKLSLTEHFNQEWQGSILLNILATVTLIFIFV
MAP3K13	NM_001101853	1415	Bos taurus mitogen-activated protein kinase kinase kinase 13 (MAP3K13), mRNA	3	2459	2621	no	2	154	3052	MPRVLRKWKKMNSAVIGLHHPLAPLITSLPQCYLAKQGHFRRVEMTPLKRKKGK
MAP3K13	NM_001101853	1416	Bos taurus mitogen-activated protein kinase kinase kinase 13 (MAP3K13), mRNA	3	2948	3083	no	2	154	3052	MRILCSLKNRTVTLQMGSVLMPQSGPINTTALLPGNERTPTLKIS
EHHADH	NM_001075780	1420	Bos taurus enoyl-CoA, hydratase/3-hydroxyacyl CoA dehydrogenase (EHHADH), mRNA	3	665	950	no	2	37	2206	MPFSVKPFCRCGSGTLGGCLRRPVSKQSRLLSNIHMTWAARRKRSWACTLIPQGRPRPCNMFSLLRGWQISGPLPLELPGKQRWDGPSPLLAFSA
EHHADH	NM_001075780	1421	Bos taurus enoyl-CoA, hydratase/3-hydroxyacyl CoA dehydrogenase (EHHADH), mRNA	3	1781	2063	no	2	37	2206	MINPWGGFTNLIPGFPNFWHSTGKRITSNHVSLAGMRSSSAAYIHSSMRHFASWEKGWRLSQSTLMLSIYTGLDGQGTGVGPCSMLPQLGCPQC
LOC100140254	XM_002684871	1424	PREDICTED: Bos taurus tyrosine 3-monooxygenase/tryptophan 5-monooxygenase activation protein, zeta polypeptide-like (LOC100140254), mRNA	2	157	295	no	1	0	486	MTRKGLWISHSKHTKKLLKSAKRKCNQHILSDWVWPLTSLCSIMRF
LOC100140254	XM_002684871	1425	PREDICTED: Bos taurus tyrosine 3-monooxygenase/tryptophan 5-monooxygenase activation protein, zeta polypeptide-like (LOC100140254), mRNA	2	937	1198	yes	1	0	486	MDIPWILHVKPCVICGILRLSVHTVDCSYRSVPLVVTQFTLDKGRNGSHSIICKVTCCLLSLFLLHSFYLYLNVLGNLRTNVQVKMQ
VPS8	XM_002684849	1431	PREDICTED: Bos taurus vacuolar protein sorting 8 homolog (S. cerevisiae), transcript variant 1 (VPS8), mRNA	3	2828	3002	no	2	91	4375	MNKNTNMTELLIATYVTHYERKKSLTTFTISYPFLDTVWRRSSLYGRRLWIILRNLWP
VPS8	XM_003585662	1434	PREDICTED: Bos taurus vacuolar protein sorting 8 homolog (S. cerevisiae), transcript variant 2 (VPS8), mRNA	2	2821	2995	no	1	90	4368	MNKNTNMTELLIATYVTHYERKKSLTTFTISYPFLDTVWRRSSLYGRRLWIILRNLWP
EPHB3	NM_001192796	1438	Bos taurus EPH receptor B3 (EPHB3), mRNA	2	298	460	no	1	0	2991	MCSGSTWSSSSLCGTAIAFPTSLAPARRPSTSSTMRLTVTWPQPPPPSGWRTPM
EPHB3	NM_001192796	1439	Bos taurus EPH receptor B3 (EPHB3), mRNA	2	2533	2797	no	1	0	2991	MSSMPWSRITGCPHPWTAPQHCTSLCWTAGCGTGTSGPNSPRSSTPWTSSFVMLPALKSSPVPSLACHNPSWTARSPTTPPSRQLVTG
EPHB3	NM_001192796	1440	Bos taurus EPH receptor B3 (EPHB3), mRNA	2	2257	2425	no	1	0	2991	MCIETWLPATSSSTATWSAKSQTSASPASWRMTPLIPPTPAPWAGRSPSAGPPQRP
EPHB3	NM_001192796	1442	Bos taurus EPH receptor B3 (EPHB3), mRNA	2	484	1033	no	1	0	2991	MRASPGSMLAVSTPRCAALGRSPRLASTWPSRTRAPACRSSPCAHSTRSVRPPPQALHSSLRPSLGLSPPHWSSPLAPALPMPWRCLCPSSSTATVTGSGWCLLAPVPVPPATSQPPRSPSAAPVPPGATRQSREKGPACPVHPIAAPLHQPLASAPAITTSTAQTPTPQTVPVPRCHLRPGV
CHRD	XM_002684892	1447	PREDICTED: Bos taurus chordin (CHRD), mRNA	1	3144	3405	yes	1	0	3111	MGPGPREGGAPRTPRSPAGNPVPLAPLFCLFPLPHYLWEPQLHTGEGQPGQTKAMSAPTLALSPSGSCLGSPTPFLLYILSLACWDF
CHRD	XM_002684892	1448	PREDICTED: Bos taurus chordin (CHRD), mRNA	2	2980	3460	no	1	0	3111	MTVHRHCPAAQGRRAAAAPTAHPGGGQPQRPGQSQSLGKKMKAPREQPEAPRPRGWGLGRGKEGHRGPRVLLREIQCLWPLSSASSPSPTTSGNHNCTRGRGSQGRPRPCQLQLWPCHPPAPALEAQPLSFCTYCHWLVGIFNLSSLSTKGPLPLHSCCP
CHRD	XM_002684892	1450	PREDICTED: Bos taurus chordin (CHRD), mRNA	2	2545	2668	no	1	0	3111	MSKTSRGCQGTGTLARAAILTVTGAGGQQAPGGTLSCPHLG
THPO	NM_001166040	1454	Bos taurus thrombopoietin (THPO), mRNA	1	249	1011	yes	2	37	1096	MENPDGADQSTGRPGNHDPSAGGSDDSAGTAGPHLPLIPPGAAFWAGPPPSWGPAGPPRNPASSTGQDHSSQGSQCHLPELPTAAPRKGALPAACSGAQPLCQAGPTRHSCPGQHLSIAHTEQAPKQDFWIVGDQLQCLSQNYWLWTSEQAARIQSQDSWSAEPNLQVLRPNPWTPERDTRTLKWSSWTLSWALTQGPRSPGYSSGNFRHGLPATLPPAWRFSFPSPSSPWTIHTLLSFANLTHPHGPPPTPAS
CLCN2	NM_001102487	1465	Bos taurus chloride channel 2 (CLCN2), mRNA	2	2359	2515	no	1	6	2715	MNLSTSVTAKLTLHPSSWWSGPLCTRLTPSSHCWEWTMRMSPVLADSLELSP
CLCN2	NM_001102487	1466	Bos taurus chloride channel 2 (CLCN2), mRNA	2	1639	1855	no	1	6	2715	MPLPRAYSPHSMTASSESRSCLTCLSWAGAATSSTGCEWRTSWCGTFPTWHSAAPSGTCGWHYTGPRAACWP
CLCN2	NM_001102487	1467	Bos taurus chloride channel 2 (CLCN2), mRNA	2	709	1036	no	1	6	2715	MNPGTQRCWLPPVPWGWAAALRLPLEVCYSVSRSPPPSLRCATTGGASLPPPSAPSSSGSWPSGTVMKRPSRLCSKPGSGLTSPSTSRSCQPLLLLVSPVASGEHSLST
FAM131A	NM_001076118	1469	Bos taurus family with sequence similarity 131, member A (FAM131A), mRNA	1	843	1017	no	3	11	1109	MSCSSPNCPPAGKVPSAAWAHWRPRTRSTTRPSQSPAFLLLRRSQPPARTASRSACHQ
FAM131A	NM_001076118	1471	Bos taurus family with sequence similarity 131, member A (FAM131A), mRNA	2	1120	1426	no	3	11	1109	MPGGGMCPLAASGDRASVPQRGRGFQQSSKAWRAPGSTHSSIVCLHESVQRREGPGWGRMSCPHSWGLPGDARGPWGMATAVADSDVHVLKSKTPRTHFLLG
FAM131A	NM_001076118	1472	Bos taurus family with sequence similarity 131, member A (FAM131A), mRNA	3	1256	1439	no	3	11	1109	MKVFRGGRGQAGGACPAPTPGVCRGMPGAPGAWLQLWQTVMFMFLNQKHHVHISFSGDVNP
EIF4G1	XM_003585665	1476	PREDICTED: Bos taurus eukaryotic translation initiation factor 4 gamma, 1 (EIF4G1), mRNA	3	575	746	no	2	535	4678	MTGRREQSLGSGQGCLAQSTALQNPSLHHLLQPHHHPQSWNRGLSLISQSSLFLGTQ
EIF4G1	XM_003585665	1478	PREDICTED: Bos taurus eukaryotic translation initiation factor 4 gamma, 1 (EIF4G1), mRNA	3	1472	1688	no	2	535	4678	MPSRRRTQGYQRWKISLLQAAIPAQSLRAAVCPCGLRKERRPGTQRKTRFKMQRISSQGNRSMNISQISGSL
EIF4G1	XM_003585665	1479	PREDICTED: Bos taurus eukaryotic translation initiation factor 4 gamma, 1 (EIF4G1), mRNA	3	971	1136	no	2	535	4678	MAQSHLRIWNQRWSQAQSLPLSLLQLVPLNPPCLLLQLPNLRNYSTEPLHHQLWT
EIF4G1	XM_003585665	1481	PREDICTED: Bos taurus eukaryotic translation initiation factor 4 gamma, 1 (EIF4G1), mRNA	3	2627	2930	no	2	535	4678	MTVWLNYLRTMMKSPLNAFAVCSPPLAKTWTLRRPSPGWISISTRWKKSLRKRRLHPGSALCCRMCWICERATGCHAVGTRGPRQLTKSTRKLRWRSIGST
EIF4G1	XM_003585665	1482	PREDICTED: Bos taurus eukaryotic translation initiation factor 4 gamma, 1 (EIF4G1), mRNA	3	3020	3149	no	2	535	4678	MMVAGTQYPSARAAALLTLLDSLRSQSLAPLILITSCLHLEAD
EIF4G1	XM_003585666	1486	PREDICTED: Bos taurus eukaryotic translation initiation factor 4 gamma, 1 (EIF4G1), mRNA	3	839	1004	no	2	403	4546	MAQSHLRIWNQRWSQAQSLPLSLLQLVPLNPPCLLLQLPNLRNYSTEPLHHQLWT
EIF4G1	XM_003585666	1487	PREDICTED: Bos taurus eukaryotic translation initiation factor 4 gamma, 1 (EIF4G1), mRNA	3	2888	3017	no	2	403	4546	MMVAGTQYPSARAAALLTLLDSLRSQSLAPLILITSCLHLEAD
EIF4G1	XM_003585666	1488	PREDICTED: Bos taurus eukaryotic translation initiation factor 4 gamma, 1 (EIF4G1), mRNA	3	1340	1556	no	2	403	4546	MPSRRRTQGYQRWKISLLQAAIPAQSLRAAVCPCGLRKERRPGTQRKTRFKMQRISSQGNRSMNISQISGSL
EIF4G1	XM_003585666	1489	PREDICTED: Bos taurus eukaryotic translation initiation factor 4 gamma, 1 (EIF4G1), mRNA	3	2495	2798	no	2	403	4546	MTVWLNYLRTMMKSPLNAFAVCSPPLAKTWTLRRPSPGWISISTRWKKSLRKRRLHPGSALCCRMCWICERATGCHAVGTRGPRQLTKSTRKLRWRSIGST
EIF4G1	XM_003585666	1491	PREDICTED: Bos taurus eukaryotic translation initiation factor 4 gamma, 1 (EIF4G1), mRNA	3	443	614	no	2	403	4546	MTGRREQSLGSGQGCLAQSTALQNPSLHHLLQPHHHPQSWNRGLSLISQSSLFLGTQ
EIF4G1	XM_003585664	1494	PREDICTED: Bos taurus eukaryotic translation initiation factor 4 gamma, 1 (EIF4G1), mRNA	1	1800	2016	no	3	863	5006	MPSRRRTQGYQRWKISLLQAAIPAQSLRAAVCPCGLRKERRPGTQRKTRFKMQRISSQGNRSMNISQISGSL
EIF4G1	XM_003585664	1495	PREDICTED: Bos taurus eukaryotic translation initiation factor 4 gamma, 1 (EIF4G1), mRNA	1	2955	3258	no	3	863	5006	MTVWLNYLRTMMKSPLNAFAVCSPPLAKTWTLRRPSPGWISISTRWKKSLRKRRLHPGSALCCRMCWICERATGCHAVGTRGPRQLTKSTRKLRWRSIGST
EIF4G1	XM_003585664	1496	PREDICTED: Bos taurus eukaryotic translation initiation factor 4 gamma, 1 (EIF4G1), mRNA	1	3348	3477	no	3	863	5006	MMVAGTQYPSARAAALLTLLDSLRSQSLAPLILITSCLHLEAD
EIF4G1	XM_003585664	1497	PREDICTED: Bos taurus eukaryotic translation initiation factor 4 gamma, 1 (EIF4G1), mRNA	1	903	1074	no	3	863	5006	MTGRREQSLGSGQGCLAQSTALQNPSLHHLLQPHHHPQSWNRGLSLISQSSLFLGTQ
EIF4G1	XM_003585664	1499	PREDICTED: Bos taurus eukaryotic translation initiation factor 4 gamma, 1 (EIF4G1), mRNA	1	1299	1464	no	3	863	5006	MAQSHLRIWNQRWSQAQSLPLSLLQLVPLNPPCLLLQLPNLRNYSTEPLHHQLWT
EIF4G1	XM_002684874	1505	PREDICTED: Bos taurus eukaryotic translation initiation factor 4 gamma, 1, transcript variant 2 (EIF4G1), mRNA	2	658	868	no	1	0	4803	MGRHPRLLSSLVQMTGRREQSLGSGQGCLAQSTALQNPSLHHLLQPHHHPQSWNRGLSLISQSSLFLGTQ
EIF4G1	XM_002684874	1506	PREDICTED: Bos taurus eukaryotic translation initiation factor 4 gamma, 1, transcript variant 2 (EIF4G1), mRNA	2	2752	3055	no	1	0	4803	MTVWLNYLRTMMKSPLNAFAVCSPPLAKTWTLRRPSPGWISISTRWKKSLRKRRLHPGSALCCRMCWICERATGCHAVGTRGPRQLTKSTRKLRWRSIGST
EIF4G1	XM_002684874	1507	PREDICTED: Bos taurus eukaryotic translation initiation factor 4 gamma, 1, transcript variant 2 (EIF4G1), mRNA	2	1594	1810	no	1	0	4803	MPSRRRTQGYQRWKISLLQAAIPAQSLRAAVCPCGLRKERRPGTQRKTRFKMQRISSQGNRSMNISQISGSL
EIF4G1	XM_002684874	1509	PREDICTED: Bos taurus eukaryotic translation initiation factor 4 gamma, 1, transcript variant 2 (EIF4G1), mRNA	2	3145	3274	no	1	0	4803	MMVAGTQYPSARAAALLTLLDSLRSQSLAPLILITSCLHLEAD
EIF4G1	XM_002684874	1510	PREDICTED: Bos taurus eukaryotic translation initiation factor 4 gamma, 1, transcript variant 2 (EIF4G1), mRNA	2	1093	1258	no	1	0	4803	MAQSHLRIWNQRWSQAQSLPLSLLQLVPLNPPCLLLQLPNLRNYSTEPLHHQLWT
EIF4G1	XM_003585663	1513	PREDICTED: Bos taurus eukaryotic translation initiation factor 4 gamma, 1 (EIF4G1), mRNA	2	3163	3292	no	1	0	4821	MMVAGTQYPSARAAALLTLLDSLRSQSLAPLILITSCLHLEAD
EIF4G1	XM_003585663	1514	PREDICTED: Bos taurus eukaryotic translation initiation factor 4 gamma, 1 (EIF4G1), mRNA	2	1615	1831	no	1	0	4821	MPSRRRTQGYQRWKISLLQAAIPAQSLRAAVCPCGLRKERRPGTQRKTRFKMQRISSQGNRSMNISQISGSL
EIF4G1	XM_003585663	1516	PREDICTED: Bos taurus eukaryotic translation initiation factor 4 gamma, 1 (EIF4G1), mRNA	2	679	889	no	1	0	4821	MGRHPRLLSSLVQMTGRREQSLGSGQGCLAQSTALQNPSLHHLLQPHHHPQSWNRGLSLISQSSLFLGTQ
EIF4G1	XM_003585663	1518	PREDICTED: Bos taurus eukaryotic translation initiation factor 4 gamma, 1 (EIF4G1), mRNA	2	1114	1279	no	1	0	4821	MAQSHLRIWNQRWSQAQSLPLSLLQLVPLNPPCLLLQLPNLRNYSTEPLHHQLWT
EIF4G1	XM_003585663	1519	PREDICTED: Bos taurus eukaryotic translation initiation factor 4 gamma, 1 (EIF4G1), mRNA	2	2770	3073	no	1	0	4821	MTVWLNYLRTMMKSPLNAFAVCSPPLAKTWTLRRPSPGWISISTRWKKSLRKRRLHPGSALCCRMCWICERATGCHAVGTRGPRQLTKSTRKLRWRSIGST
PSMD2	NM_001101197	1523	Bos taurus proteasome (prosome, macropain) 26S subunit, non-ATPase, 2 (PSMD2), mRNA	2	2497	2731	no	1	51	2775	MYYMDWWLPCSPECWSHSMRSCGHCQCLSVWARQWMWWARPASLRPSQGSRHTQPQCCWLTGSGQNWPLRSFFPSPLF
PSMD2	NM_001101197	1524	Bos taurus proteasome (prosome, macropain) 26S subunit, non-ATPase, 2 (PSMD2), mRNA	2	1642	1870	yes	1	51	2775	MAMSLPLSFRPSWRSQRLSSRILTPVGFLLDWASTIWGRERPSRPSWPLWRLCLSHSAVSPTHLWMCVPMQALGMY
ECE2	NM_177956	1526	Bos taurus endothelin converting enzyme 2 (ECE2), transcript variant 2a-2, mRNA	1	1263	1440	no	3	14	2750	MRKCLLPTWTTWRSWGCCWADSQPPLGSRCGRCWSWRYNWPTSRCPRTSGGMRRRSTTR
ECE2	NM_177956	1528	Bos taurus endothelin converting enzyme 2 (ECE2), transcript variant 2a-2, mRNA	2	2491	2680	yes	3	14	2750	MAKKAWGGAAAASCGTHQPPALLCGICPGVVLGPHTRELSRGAGDRPPQPCPLPCAGHSLQLP
ECE2	NM_174046	1532	Bos taurus endothelin converting enzyme 2 (ECE2), transcript variant 2a-1, mRNA	1	1176	1353	no	3	14	2663	MRKCLLPTWTTWRSWGCCWADSQPPLGSRCGRCWSWRYNWPTSRCPRTSGGMRRRSTTR
ECE2	NM_174046	1536	Bos taurus endothelin converting enzyme 2 (ECE2), transcript variant 2a-1, mRNA	2	2404	2593	yes	3	14	2663	MAKKAWGGAAAASCGTHQPPALLCGICPGVVLGPHTRELSRGAGDRPPQPCPLPCAGHSLQLP
ECE2	NM_177958	1539	Bos taurus endothelin converting enzyme 2 (ECE2), transcript variant 2b-2, mRNA	1	2097	2286	yes	2	61	2356	MAKKAWGGAAAASCGTHQPPALLCGICPGVVLGPHTRELSRGAGDRPPQPCPLPCAGHSLQLP
ECE2	NM_177958	1542	Bos taurus endothelin converting enzyme 2 (ECE2), transcript variant 2b-2, mRNA	3	869	1046	no	2	61	2356	MRKCLLPTWTTWRSWGCCWADSQPPLGSRCGRCWSWRYNWPTSRCPRTSGGMRRRSTTR
ECE2	NM_177957	1546	Bos taurus endothelin converting enzyme 2 (ECE2), transcript variant 2b-1, mRNA	1	2010	2199	yes	2	61	2269	MAKKAWGGAAAASCGTHQPPALLCGICPGVVLGPHTRELSRGAGDRPPQPCPLPCAGHSLQLP
ECE2	NM_177957	1548	Bos taurus endothelin converting enzyme 2 (ECE2), transcript variant 2b-1, mRNA	3	782	959	no	2	61	2269	MRKCLLPTWTTWRSWGCCWADSQPPLGSRCGRCWSWRYNWPTSRCPRTSGGMRRRSTTR
CAMK2N2	NM_001114514	1551	Bos taurus calcium/calmodulin-dependent protein kinase II inhibitor 2 (CAMK2N2), mRNA	1	945	1149	yes	3	59	296	MDVEAGMGQAPNMVTNHMTSLPMPDSRRLSGRPPPLKVSPSKGPGLILPWTFASCPWDSKQGLHCIFG
ALG3	NM_001083511	1555	Bos taurus asparagine-linked glycosylation 3, alpha-1,3- mannosyltransferase homolog (S. cerevisiae) (ALG3), mRNA	2	259	433	no	1	12	1326	MAPMTTLNCKVTLDLLCTQLASCTSLWGFTMPLTEVLTSAWPSTSLLCSTWPLCCLSS
ALG3	NM_001083511	1556	Bos taurus asparagine-linked glycosylation 3, alpha-1,3- mannosyltransferase homolog (S. cerevisiae) (ALG3), mRNA	2	1240	1516	no	1	12	1326	MHAMQSSCCSSGWAPSPSPRPSRTARKPTETQLFSSSPFSGPRMGMDSALPNKPSLLCSLRGGAWTKLSGTGTWQIKNSLRQSKKKKKKKKX
ALG3	NM_001083511	1557	Bos taurus asparagine-linked glycosylation 3, alpha-1,3- mannosyltransferase homolog (S. cerevisiae) (ALG3), mRNA	3	824	1466	no	1	12	1326	MDSELALSPRGPLPASCLPPGTVDCPPHRALALCALQVAQDRGRYPVAAEGSLQKEGSTPAPHTQPDCFYPLHLQLHWHLLQPLPSLPVLRLVFPHTALPPVGHACPLAHSPAQVAGAGAHRALLEHIPIHVLQLCCSACMPCSHPAAALAGPPALPQDHPAQQESPLRPSCSLPVHSRDPGWGWTLPFPINQVSSAASVEVPGLSCQGQARGR
VWA5B2	XM_002684876	1559	PREDICTED: Bos taurus von Willebrand factor A domain containing 5B2 (VWA5B2), mRNA	2	2704	2830	no	1	0	3765	MSSWLFEEGVRPGLTGVTPGGPGSEPFRQVRSVLPLLASPVL
VWA5B2	XM_002684876	1560	PREDICTED: Bos taurus von Willebrand factor A domain containing 5B2 (VWA5B2), mRNA	2	3175	3373	no	1	0	3765	MTATVKAVATTTCPWCACRRRLALSAWTLCSVQRCASRRSACAAPRPLLHTGPASAPLRPPLPGHF
VWA5B2	XM_002684876	1561	PREDICTED: Bos taurus von Willebrand factor A domain containing 5B2 (VWA5B2), mRNA	2	1996	2137	no	1	0	3765	MCSPTALPAQSQAQAPQAAAHPLSPRARAPLRATLPWIPLLSRAAEA
VWA5B2	XM_002684876	1562	PREDICTED: Bos taurus von Willebrand factor A domain containing 5B2 (VWA5B2), mRNA	2	706	838	no	1	0	3765	MLFGLMPHLMPALQPPSVSHWQRATAVTGPWRSCCTPVSLTSPT
ABCF3	NM_001083457	1566	Bos taurus ATP-binding cassette, sub-family F (GCN20), member 3 (ABCF3), mRNA	3	2003	2258	no	2	10	2137	MTSASSGWCAGSCGCAKEAASPGLRGDLISTELFSRNSSAVRASSRATRLRTVPRTWTVFQTPGPPCRQPSPATNFPQLWGQPYS
ABCF3	NM_001083457	1567	Bos taurus ATP-binding cassette, sub-family F (GCN20), member 3 (ABCF3), mRNA	3	722	1010	no	2	10	2137	MWSKKLLEMTPLPCRVCWRVTRCEKTSCIGSGSSTPRLPLAGLRVHKLHSWQKSMPSWRRSRLTKHLPEHQSFLLGLALPPKCSSSPPGSSQVAGG
ABCF3	NM_001083457	1568	Bos taurus ATP-binding cassette, sub-family F (GCN20), member 3 (ABCF3), mRNA	3	1217	1409	no	2	10	2137	MVTEETLRPSSRASRSDCSISSVNMRPSNSIASISRFLLTVFATMPTEPPKCRANSRCWRNYQS
ABCF3	NM_001083457	1570	Bos taurus ATP-binding cassette, sub-family F (GCN20), member 3 (ABCF3), mRNA	3	1454	1613	no	2	10	2137	MDLRSSHHQSCNWMRWTSTTTQSMSYSAVSPSLPILNPASVWLGRMGLGSLPC
AP2M1	NM_001034523	1572	Bos taurus adaptor-related protein complex 2, mu 1 subunit (AP2M1), mRNA	2	748	922	no	1	99	1404	MTRSSLRSKAKAQLMKQARAGSNQLPLMTAPSTSVCDSASLILNAASALSHQMENLNS
AP2M1	NM_001034523	1575	Bos taurus adaptor-related protein complex 2, mu 1 subunit (AP2M1), mRNA	2	163	361	no	1	99	1404	MTSGGMQWTLFGSMLSTPGSRCAAPSPTSLAPVSSTLNGPTSGWQLSPSRMSMLPWSSNSSIRCVT
DVL3	XM_002684877	1577	PREDICTED: Bos taurus dishevelled, dsh homolog 3 (Drosophila) (DVL3), mRNA	1	1761	2082	yes	3	80	2231	MAGAAPVVSTVKAAGAVGPIVAAATGGRRRTLRPGTRSRAAVAANRTTRPAAVCGGRGSGRPASARVLPPASIATAATTRWPAACAAITRTQATAPLGCPLSTGPPC
DVL3	XM_002684877	1579	PREDICTED: Bos taurus dishevelled, dsh homolog 3 (Drosophila) (DVL3), mRNA	1	273	555	no	3	80	2231	MPSCPASMAGWCPGWCRLKAHTQNQQPSVLTARQNCHRPWSAQEALATPGPHPSTLTLVGAARRTWTMTQRLTPWCLPSESGHAGGMAQSTQPG
EIF2B5	XM_002684878	1582	PREDICTED: Bos taurus eukaryotic translation initiation factor 2B, subunit 5 epsilon, 82kDa (EIF2B5), mRNA	1	756	879	yes	3	29	2213	MEWRFAMTYLIVISASALLRWLNYLQTTSTTKHEMTLCEAC
EIF2B5	XM_002684878	1583	PREDICTED: Bos taurus eukaryotic translation initiation factor 2B, subunit 5 epsilon, 82kDa (EIF2B5), mRNA	1	936	1134	yes	3	29	2213	MVPGSPTYTCMLLSARMSSADGSTLSPQRLTSLTAQPRAALTPDITSTEGLRSAWAMAASWRKMCS
HTR3C	NM_001192508	1585	Bos taurus 5-hydroxytryptamine (serotonin) receptor 3, family member C (HTR3C), mRNA	2	607	754	no	1	0	1341	MTHVTVAAQKESGSSWASTRPPRRCLWAPVFLTRSCSMWPSGAGPPSTL
LOC532114	XM_002684879	1589	PREDICTED: Bos taurus 5-hydroxytryptamine (serotonin) receptor 3, family member C (HTR3C), mRNA	2	19	232	no	1	0	1353	MGKDSSSASSSTCCSKGEEIHSPSIAQALTSMGWILLPSKQRSPERPSVQPPMSASPFVLTSPSLCLPSWK
LOC532114	XM_002684879	1590	PREDICTED: Bos taurus 5-hydroxytryptamine (serotonin) receptor 3, family member C (HTR3C), mRNA	3	1073	1358	no	1	0	1353	MLPRCALEGKHGPCPPAWCEGAHGVGGKGATSQRDRAKWVPWLSEEPAGRQSSEAALGPSVGAVKPHDGHPALPSLPALHGHLRCHSYYSLEHLX
ABCC5	NM_001077907	1593	Bos taurus ATP-binding cassette, sub-family C (CFTR/MRP), member 5 (ABCC5), mRNA	1	1881	2019	no	1	81	705	MFPCMLPQCSSCCTVSVRCSLKMVLFFFSFSIKVHDLPKKKKKKKK
ABCC5	NM_001077907	1594	Bos taurus ATP-binding cassette, sub-family C (CFTR/MRP), member 5 (ABCC5), mRNA	1	753	906	no	1	81	705	MLLPGAESGTIKVWEGRNPKLQPAVLSRLPLETAPSVPRCVRKCFTAPPSY
YEATS2	NM_001105367	1606	Bos taurus YEATS domain containing 2 (YEATS2), mRNA	1	153	321	no	3	161	4397	MSSCLASSEQSKKLTLIMRMYLWLFRISGIKQLRIQLEMLLCRKLRLLSRNNLHLK
YEATS2	NM_001105367	1609	Bos taurus YEATS domain containing 2 (YEATS2), mRNA	1	804	993	no	3	161	4397	MCPSIYLLIREKKMTSQPTSGWYMSEALVENPVLIILSRKFGSFFIPAINQMTLWKLESLLFT
KLHL24	NM_001206196	1616	Bos taurus kelch-like 24 (Drosophila) (KLHL24), mRNA	1	378	573	no	3	236	2036	MLKTSSRYLMNFEIVVYSQMLSFVWKEKNFLAIELFSQPAVATSELCSVMTTGKAEKCWLRSMVF
KLHL6	XM_002684885	1620	PREDICTED: Bos taurus kelch-like 6 (Drosophila) (KLHL6), mRNA	3	1532	1880	no	1	18	1875	MHQCSEFPGPYLCSWRGHESAVRLQPPGGQLVPGDPAQPREGQLRHRALQQPALHHWGAGREERGHRHGAVLGPRGPETDGGMRSAPGSVPPRQRHHQEVVHPYSEDRAWSRVGLX
MCF2L2	XM_002684886	1625	PREDICTED: Bos taurus MCF.2 cell line derived transforming sequence-like 2 (MCF2L2), mRNA	2	1657	1801	no	1	0	3123	MMRLNLKSRMKKYLKAVMMQTTLSQSSLMVPKIFLTAGILYVTWLRLK
MCCC1	NM_001205758	1630	Bos taurus methylcrotonoyl-CoA carboxylase 1 (alpha) (MCCC1), nuclear gene encoding mitochondrial protein, mRNA	1	357	543	no	3	95	2270	MLTWQMKPISSAPLPLSRATFLWKKSFKWPRSLPHRLSIQDMAFSQKTWNLPNCVSKKELFL
MCCC1	NM_001205758	1631	Bos taurus methylcrotonoyl-CoA carboxylase 1 (alpha) (MCCC1), nuclear gene encoding mitochondrial protein, mRNA	2	187	331	yes	3	95	2270	MGLEAKNKEVCNNHRTKHFQGPHCKQRRNCLQGDTDSQKNGCTVCGCL
DCUN1D1	NM_001102233	1633	Bos taurus DCN1, defective in cullin neddylation 1, domain containing 1 (S. cerevisiae) (DCUN1D1), mRNA	1	795	918	no	3	167	899	MTCLIMMKKEHGLFLLMTLWNLHALKLLGQKVQQCSTEGTF
ATP11B	XM_002684898	1635	PREDICTED: Bos taurus ATPase, class VI, type 11B (ATP11B), mRNA	1	777	948	no	2	151	3682	MSATRSGLVQIHGTNDNNSTNGRNCKTSGARESLASWSQIKKHKRNFWCCCIYWNGN
ATP11B	XM_002684898	1636	PREDICTED: Bos taurus ATPase, class VI, type 11B (ATP11B), mRNA	3	1424	1592	no	2	151	3682	MVQNTKKSMVDLYLKDQHQTLQKETYLILLVYPMLTIYPILQPVPPLEPVLKMELN
ATP11B	XM_002684898	1638	PREDICTED: Bos taurus ATPase, class VI, type 11B (ATP11B), mRNA	3	1604	1886	no	2	151	3682	MISSLKQSVSVTLCRLAVFRLIALVMVPGSPALHLPSWSTMHLHQMKRLSWKLLQDLASCLLVILEKLWKLKLLENWNDTSCFIFWNLIQIVEE
FXR1	NM_001038562	1650	Bos taurus fragile X mental retardation, autosomal homolog 1 (FXR1), mRNA	3	1298	1565	no	2	16	1879	MIERVGISVTAGDAQEEEAEVFQGVEVVVDHVVANLPSVLCSKIQTAIHTAYLIIQNQIRLQTLMPANLITVLTVVGGLVDEGLMKMLF
FXR1	NM_001038562	1651	Bos taurus fragile X mental retardation, autosomal homolog 1 (FXR1), mRNA	3	1130	1271	no	2	16	1879	MNNFDRLVLGLIVEEAEVVGALITPPVMVQTLSCLTHPKLNLNVKMS
TTC14	NM_001101960	1660	Bos taurus tetratricopeptide repeat domain 14 (TTC14), mRNA	3	2771	2930	no	1	111	1428	MILEVGLKIQEIFMIAIKLRQVVAEQKSHINQKDIFPVEEIPQILFIGVQRIR
TTC14	NM_001101960	1661	Bos taurus tetratricopeptide repeat domain 14 (TTC14), mRNA	3	1991	2111	no	1	111	1428	MYFIFSVSCTLGHGYQCNGFPFFPWNTNCNMVLNTVLAVQ
TTC14	NM_001101960	1662	Bos taurus tetratricopeptide repeat domain 14 (TTC14), mRNA	3	1733	1934	no	1	111	1428	MHFLLNWTIAAVSDIWCCSSPSSNWKMISYVTMHPTGLCYFLNGLYLNMVIPLSTHHIGISSFEFYL
TTC14	NM_001101960	1663	Bos taurus tetratricopeptide repeat domain 14 (TTC14), mRNA	3	2462	2591	no	1	111	1428	MNQFLLHHPLHLLVTKGIRNIRGTAQSLLEVLKGIQLRHPQIR
PEX5L	NM_001075943	1665	Bos taurus peroxisomal biogenesis factor 5-like (PEX5L), mRNA	1	570	696	no	3	71	1763	MMLSFMEIEIARGIPWQRENQAHPELDQKNFYGLQNTDLSQN
PEX5L	NM_001075943	1666	Bos taurus peroxisomal biogenesis factor 5-like (PEX5L), mRNA	2	1567	1828	yes	3	71	1763	MEPSWGNLGKWRPQRGGCGGLHTSTGDSARLHPVQIQPGDKLHQPGRLQRETEAENSKETSPWGLLRENAPRSWYQKSTISPEELPY
USP13	NM_001191266	1668	Bos taurus ubiquitin specific peptidase 13 (isopeptidase T-3) (USP13), mRNA	3	572	743	no	2	79	2668	MQFSAQNLHTESRTQIHGRMNCQCRNMPITLPSWTMESEFLQVVGSVPGATFGRTSG
ACTL6A	NM_001105035	1675	Bos taurus actin-like 6A (ACTL6A), mRNA	3	377	515	yes	2	109	1396	MGWLKIGIVSRLFWIIPTKCMSNQKPVCILFSCQKHRGIPEQRERN
GNB4	NM_001099033	1678	Bos taurus guanine nucleotide binding protein (G protein), beta polypeptide 4 (GNB4), mRNA	3	746	959	no	2	133	1153	MPLQNYGIFEMECADSLSLGMCRILMLSVFSQMDMPLPLALMMPLAGSLTFVQTKSCYCILMTISSVGSLP
MFN1	NM_001206508	1681	Bos taurus mitofusin 1 (MFN1), nuclear gene encoding mitochondrial protein, mRNA	2	2686	2827	no	3	68	2294	MPTLMGIIIFLFYKLYCCNHKGVRNVLECIIYAGYNHFCHPDRYVNH
ZMAT3	NM_001076108	1691	Bos taurus zinc finger, matrin-type 3 (ZMAT3), mRNA	2	772	928	no	1	315	1182	MPPSVLRLWPRLTIKARIMPRGCGWRKLRVTHSQTPQRSVNGGPEKKGMNIR
KCNMB2	NM_001080300	1694	Bos taurus potassium large conductance calcium-activated channel, subfamily M, beta member 2 (KCNMB2), mRNA	2	1018	1219	no	3	152	857	MMSLLFRKRNNCFLLVGFFLNLGSMLELVLPSLLLPKSGSVIYLPSFMEEHRQYQWDKICAQSCQIS
NAALADL2	XM_002684912	1700	PREDICTED: Bos taurus N-acetylated alpha-linked acidic dipeptidase-like 2-like (LOC100337356), mRNA	2	580	748	no	1	0	2646	MLHLQEHLIFIYTRRFSRQSKEKILRSLSETWYSCTKVKMTWTFQRRLRLSGLLWA
NLGN1	NM_001205973	1703	Bos taurus neuroligin 1 (NLGN1), mRNA	1	420	576	no	2	430	2899	MWDHGSAQMHVAGLCLESSHDLLGTQGVGCLIDSLCVKLFASRCPCALTKTG
NLGN1	NM_001205973	1704	Bos taurus neuroligin 1 (NLGN1), mRNA	3	2279	2456	no	2	430	2899	MTFLSIPRQQLKCHQLTSLSDLREKIPYLSHQPFPLPSRMIPNNSQVHFQWIKGTTQQS
NLGN1	NM_001205973	1705	Bos taurus neuroligin 1 (NLGN1), mRNA	3	641	896	no	2	430	2899	MKFWVLLFSFLVFHMQPRQQGNIVFSLRNHRLLGPTSGMLLSLLLSAPRISLMADCRKSCFLCGLLITWMWFHRMYKTRVKIACI
SPATA16	XM_002684936	1709	PREDICTED: Bos taurus spermatogenesis associated 16 (SPATA16), mRNA	2	547	670	no	1	0	1713	MPVLATDRRNMPWQQDSSEQHWSFAAKGQFWENHLKHLLKI
ECT2	NM_001097573	1716	Bos taurus epithelial cell transforming sequence 2 oncogene (ECT2), mRNA	3	3332	3458	no	1	96	2838	MCILKDLPLLTRITVKGGGFRIYLQIEIKAKGLKNHVYFAQT
NCEH1	NM_001123034	1721	Bos taurus neutral cholesterol ester hydrolase 1 (NCEH1), mRNA	2	1672	1846	no	3	80	1304	MWALLQLARVYFDFRAVLNMCTSRSVLGTKCPLFFMDGWLCFLWEFWQSCSSKDKFLK
NCEH1	NM_001123034	1722	Bos taurus neutral cholesterol ester hydrolase 1 (NCEH1), mRNA	2	1876	2047	no	3	80	1304	MIAIYKSSWIMIILESYFLPLLLENMRLHALDICTPLFFGYAISLGEIWEQIYLDLE
FNDC3B	NM_001206211	1731	Bos taurus fibronectin type III domain containing 3B (FNDC3B), mRNA	2	4882	5341	yes	1	0	3621	MGILMFVSALRSLINRCYWSAKCYSCMFIFIHEIVNFNPKSLDYVYEVHNVCVPQGHLRVGGANIFQKGATDTVYPPASVFVYFCYLVFLDHSYFVLGLCCLKMQYPVLAYNIPIPKSWGNQHYFVFGLFILYSAYSTLNANYSAIFIYCKIF
FNDC3B	NM_001206211	1732	Bos taurus fibronectin type III domain containing 3B (FNDC3B), mRNA	2	667	814	yes	1	0	3621	MAMARATAVAVVEAGEVAAAVGRALRKQSGEQEAVQSQMMQTCKSMSWK
FNDC3B	NM_001206211	1736	Bos taurus fibronectin type III domain containing 3B (FNDC3B), mRNA	3	3080	3218	no	1	0	3621	MLLLQNPGSQRGWGRALLRNLHLQHNQECPPRHQSTSSNTVRRKCV
FNDC3B	NM_001206211	1737	Bos taurus fibronectin type III domain containing 3B (FNDC3B), mRNA	3	5300	5501	no	1	0	3621	MPITVQSLFIVKFFKCTYVLIFPCSMLFFCVLYFCNFRSVLFLGNICSIIILLTFSCVFKDKEHLVH
TMEM212	XM_002684939	1739	PREDICTED: Bos taurus transmembrane protein 212 (TMEM212), mRNA	3	260	422	no	1	0	672	MPTSFYSSLGFCSPWPVLLLLTLRDCRDQLPRLCSCFSFSVCKIPISLCGPTAL
PLD1	NM_001102001	1741	Bos taurus phospholipase D1, phosphatidylcholine-specific (PLD1), mRNA	1	1752	2052	no	3	131	3233	MMQIQNRKEKSPASSPNSVSTGSCTDTICTTQTASAALTAPPTQPPSEVYRHVWESYMGKPDSGMERTTAISSSKTGFNSINLLLISLTGTPPPGCHGMT
TNIK	XM_002684922	1743	PREDICTED: Bos taurus TRAF2 and NCK interacting kinase, transcript variant 1 (TNIK), mRNA	1	1227	1410	no	3	347	4427	MSDRSAFSSRTISTEQRRSEERKMRRSMSTAAVRKKKRRMTPESPAPFSTCLGSQRCGGTS
TNIK	XM_002684922	1746	PREDICTED: Bos taurus TRAF2 and NCK interacting kinase, transcript variant 1 (TNIK), mRNA	1	3108	3387	yes	3	347	4427	MALPATSTSRTWYSRAIPLRGPPPRAWGASPPTPRKWTPGLNMAWGAAPKPPSPPLWTPGYTRHLPLMKMKRMRNHQLRLCLLANFLGKNRPN
TNIK	XM_002684922	1748	PREDICTED: Bos taurus TRAF2 and NCK interacting kinase, transcript variant 1 (TNIK), mRNA	1	4002	4140	no	3	347	4427	MLIQETLMISTYHLIFRAISLLMPLSSCLRQMEWKCLFAMRMRGCM
TNIK	XM_003585673	1754	PREDICTED: Bos taurus TRAF2 and NCK interacting kinase, transcript variant 2 (TNIK), mRNA	1	1227	1410	no	3	347	4340	MSDRSAFSSRTISTEQRRSEERKMRRSMSTAAVRKKKRRMTPESPAPFSTCLGSQRCGGTS
TNIK	XM_003585673	1756	PREDICTED: Bos taurus TRAF2 and NCK interacting kinase, transcript variant 2 (TNIK), mRNA	1	3021	3300	yes	3	347	4340	MALPATSTSRTWYSRAIPLRGPPPRAWGASPPTPRKWTPGLNMAWGAAPKPPSPPLWTPGYTRHLPLMKMKRMRNHQLRLCLLANFLGKNRPN
TNIK	XM_003585673	1759	PREDICTED: Bos taurus TRAF2 and NCK interacting kinase, transcript variant 2 (TNIK), mRNA	1	3915	4053	no	3	347	4340	MLIQETLMISTYHLIFRAISLLMPLSSCLRQMEWKCLFAMRMRGCM
TNIK	XM_003585674	1765	PREDICTED: Bos taurus TRAF2 and NCK interacting kinase, transcript variant 3 (TNIK), mRNA	1	1227	1410	no	3	347	4403	MSDRSAFSSRTISTEQRRSEERKMRRSMSTAAVRKKKRRMTPESPAPFSTCLGSQRCGGTS
TNIK	XM_003585674	1768	PREDICTED: Bos taurus TRAF2 and NCK interacting kinase, transcript variant 3 (TNIK), mRNA	1	3978	4116	no	3	347	4403	MLIQETLMISTYHLIFRAISLLMPLSSCLRQMEWKCLFAMRMRGCM
TNIK	XM_003585674	1769	PREDICTED: Bos taurus TRAF2 and NCK interacting kinase, transcript variant 3 (TNIK), mRNA	1	3084	3363	yes	3	347	4403	MALPATSTSRTWYSRAIPLRGPPPRAWGASPPTPRKWTPGLNMAWGAAPKPPSPPLWTPGYTRHLPLMKMKRMRNHQLRLCLLANFLGKNRPN
TNIK	XM_003585677	1776	PREDICTED: Bos taurus TRAF2 and NCK interacting kinase, transcript variant 6 (TNIK), mRNA	1	1227	1410	no	3	347	4262	MSDRSAFSSRTISTEQRRSEERKMRRSMSTAAVRKKKRRMTPESPAPFSTCLGSQRCGGTS
TNIK	XM_003585677	1777	PREDICTED: Bos taurus TRAF2 and NCK interacting kinase, transcript variant 6 (TNIK), mRNA	1	3837	3975	no	3	347	4262	MLIQETLMISTYHLIFRAISLLMPLSSCLRQMEWKCLFAMRMRGCM
TNIK	XM_003585677	1781	PREDICTED: Bos taurus TRAF2 and NCK interacting kinase, transcript variant 6 (TNIK), mRNA	1	2943	3222	yes	3	347	4262	MALPATSTSRTWYSRAIPLRGPPPRAWGASPPTPRKWTPGLNMAWGAAPKPPSPPLWTPGYTRHLPLMKMKRMRNHQLRLCLLANFLGKNRPN
TNIK	XM_003585679	1786	PREDICTED: Bos taurus TRAF2 and NCK interacting kinase, transcript variant 8 (TNIK), mRNA	1	1227	1410	no	3	347	4151	MSDRSAFSSRTISTEQRRSEERKMRRSMSTAAVRKKKRRMTPESPAPFSTCLGSQRCGGTS
TNIK	XM_003585679	1790	PREDICTED: Bos taurus TRAF2 and NCK interacting kinase, transcript variant 8 (TNIK), mRNA	1	3726	3864	no	3	347	4151	MLIQETLMISTYHLIFRAISLLMPLSSCLRQMEWKCLFAMRMRGCM
TNIK	XM_003585679	1791	PREDICTED: Bos taurus TRAF2 and NCK interacting kinase, transcript variant 8 (TNIK), mRNA	1	2832	3111	yes	3	347	4151	MALPATSTSRTWYSRAIPLRGPPPRAWGASPPTPRKWTPGLNMAWGAAPKPPSPPLWTPGYTRHLPLMKMKRMRNHQLRLCLLANFLGKNRPN
TNIK	XM_003585675	1796	PREDICTED: Bos taurus TRAF2 and NCK interacting kinase, transcript variant 4 (TNIK), mRNA	1	1227	1410	no	3	347	4316	MSDRSAFSSRTISTEQRRSEERKMRRSMSTAAVRKKKRRMTPESPAPFSTCLGSQRCGGTS
TNIK	XM_003585675	1798	PREDICTED: Bos taurus TRAF2 and NCK interacting kinase, transcript variant 4 (TNIK), mRNA	1	3891	4029	no	3	347	4316	MLIQETLMISTYHLIFRAISLLMPLSSCLRQMEWKCLFAMRMRGCM
TNIK	XM_003585675	1801	PREDICTED: Bos taurus TRAF2 and NCK interacting kinase, transcript variant 4 (TNIK), mRNA	1	2997	3276	yes	3	347	4316	MALPATSTSRTWYSRAIPLRGPPPRAWGASPPTPRKWTPGLNMAWGAAPKPPSPPLWTPGYTRHLPLMKMKRMRNHQLRLCLLANFLGKNRPN
TNIK	XM_003585676	1807	PREDICTED: Bos taurus TRAF2 and NCK interacting kinase, transcript variant 5 (TNIK), mRNA	1	1227	1410	no	3	347	4175	MSDRSAFSSRTISTEQRRSEERKMRRSMSTAAVRKKKRRMTPESPAPFSTCLGSQRCGGTS
TNIK	XM_003585676	1810	PREDICTED: Bos taurus TRAF2 and NCK interacting kinase, transcript variant 5 (TNIK), mRNA	1	2856	3135	yes	3	347	4175	MALPATSTSRTWYSRAIPLRGPPPRAWGASPPTPRKWTPGLNMAWGAAPKPPSPPLWTPGYTRHLPLMKMKRMRNHQLRLCLLANFLGKNRPN
TNIK	XM_003585676	1812	PREDICTED: Bos taurus TRAF2 and NCK interacting kinase, transcript variant 5 (TNIK), mRNA	1	3750	3888	no	3	347	4175	MLIQETLMISTYHLIFRAISLLMPLSSCLRQMEWKCLFAMRMRGCM
TNIK	XM_003585678	1817	PREDICTED: Bos taurus TRAF2 and NCK interacting kinase, transcript variant 7 (TNIK), mRNA	1	1227	1410	no	3	347	4238	MSDRSAFSSRTISTEQRRSEERKMRRSMSTAAVRKKKRRMTPESPAPFSTCLGSQRCGGTS
TNIK	XM_003585678	1819	PREDICTED: Bos taurus TRAF2 and NCK interacting kinase, transcript variant 7 (TNIK), mRNA	1	3813	3951	no	3	347	4238	MLIQETLMISTYHLIFRAISLLMPLSSCLRQMEWKCLFAMRMRGCM
TNIK	XM_003585678	1822	PREDICTED: Bos taurus TRAF2 and NCK interacting kinase, transcript variant 7 (TNIK), mRNA	1	2919	3198	yes	3	347	4238	MALPATSTSRTWYSRAIPLRGPPPRAWGASPPTPRKWTPGLNMAWGAAPKPPSPPLWTPGYTRHLPLMKMKRMRNHQLRLCLLANFLGKNRPN
SLC7A14	NM_001077992	1833	Bos taurus solute carrier family 7 (orphan transporter), member 14 (SLC7A14), mRNA	2	1015	1183	no	1	306	2619	MGNTGLRANSCPMAGQGCCKEQPHVSMLSLALTSSPPLERKPRILTHPSLMLSPPP
SLC7A14	NM_001077992	1834	Bos taurus solute carrier family 7 (orphan transporter), member 14 (SLC7A14), mRNA	2	2434	2584	no	1	306	2619	MPLRARARRTGAGRPRTKASITSRCQIRSPTPGRVARRRAKANTNRTQRP
SKIL	NM_001205947	1841	Bos taurus SKI-like oncogene (SKIL), mRNA	2	1162	1348	no	1	0	2052	MSLRHIHFYIPATTYTCVIKWLHQTCHLLQLYPSLKRSQRQRQANLYQDSQRSLTVVGNIKK
PRKCI	NM_001205955	1845	Bos taurus protein kinase C, iota (PRKCI), mRNA	1	1005	1128	no	3	134	1922	MMMRILTGYRQRNMFLNRHPIILFLLGCILAFRQKADCSLL
PRKCI	NM_001205955	1846	Bos taurus protein kinase C, iota (PRKCI), mRNA	1	444	732	no	3	134	1922	MYSLVYQNVLECPVQGKINPFTDEVHAAGESFIVQMDTLFKPSVSTGVRTVPSALTEFGDLDVKDISVSTASSWFIRSATNLSQLNVGGIRCHRNQ
PHC3	NM_001192833	1849	Bos taurus polyhomeotic homolog 3 (Drosophila) (PHC3), mRNA	2	2416	2671	no	1	0	2988	MLMNFFGQNDSALCPVPKGTMLAVLRNLHLVVGIVSLIIKVLGIVAVVQVALMGQQENISLGSFQLLIHLQKKTWLLTKMLCHLL
SEC62	NM_001205604	1858	Bos taurus SEC62 homolog (S. cerevisiae) (SEC62), mRNA	1	675	882	no	3	281	1478	MKRQKRKKKKKKMVKRKNPKRRKLLELPKRRKPRKNSSLSPMMIKFFWMEMRYLCGSMTQFTLKHLSWD
MYNN	NM_001035424	1868	Bos taurus myoneurin (MYNN), mRNA	3	1457	1604	yes	2	319	2062	MVRKNPINVMYAIYNLQLLAISRFMQGSIVERSHTSVIGVDSDLPKPAH
MYNN	NM_001035424	1870	Bos taurus myoneurin (MYNN), mRNA	3	1613	1772	no	2	319	2062	MFEGIQEKSLMCVIPVGRHLLSLVLLSLILGNIQEKDHLSANYVEILTQILKI
MECOM	XM_003585684	1873	PREDICTED: Bos taurus MDS1 and EVI1 complex locus, transcript variant 4 (MECOM), mRNA	2	2152	2272	no	1	405	4122	MMSVRQVAVTWKQPRALIWKVTLKVIKRNLKKMVKCSKTK
MECOM	XM_003585684	1874	PREDICTED: Bos taurus MDS1 and EVI1 complex locus, transcript variant 4 (MECOM), mRNA	2	5206	5335	no	1	405	4122	MILLIKNCTPYFMLVVCKLVRCYVHVNPICKMKCSRPYVKRET
MECOM	XM_003585684	1875	PREDICTED: Bos taurus MDS1 and EVI1 complex locus, transcript variant 4 (MECOM), mRNA	2	1342	1522	no	1	405	4122	MTVESTMNVRTAPRFSRTLATFSGTSALSMLVPGPTRAPSVAKRLPLRRASNNTSTSTAV
MECOM	XM_003585684	1876	PREDICTED: Bos taurus MDS1 and EVI1 complex locus, transcript variant 4 (MECOM), mRNA	2	3409	3571	yes	1	405	4122	MGTCLVRQHHRLILNWKAQVQSLMTRKTLTSQKFEISSGIATTAASPPGTPKRE
MECOM	XM_003585684	1877	PREDICTED: Bos taurus MDS1 and EVI1 complex locus, transcript variant 4 (MECOM), mRNA	2	1165	1321	no	1	405	4122	MISERYMRFRSVRNVTKCFPTCKAWRNTCCHILKRGNTSAISVPKHLTGSPI
MECOM	XM_003585684	1878	PREDICTED: Bos taurus MDS1 and EVI1 complex locus, transcript variant 4 (MECOM), mRNA	2	1786	1918	no	1	405	4122	MPTRALLTILAPIGILLVLPFQQLLDFLLASLVCFLPACTTGLL
MECOM	XM_003585685	1881	PREDICTED: Bos taurus MDS1 and EVI1 complex locus, transcript variant 5 (MECOM), mRNA	3	3071	3233	yes	2	631	3784	MGTCLVRQHHRLILNWKAQVQSLMTRKTLTSQKFEISSGIATTAASPPGTPKRE
MECOM	XM_003585685	1882	PREDICTED: Bos taurus MDS1 and EVI1 complex locus, transcript variant 5 (MECOM), mRNA	3	4868	4997	no	2	631	3784	MILLIKNCTPYFMLVVCKLVRCYVHVNPICKMKCSRPYVKRET
MECOM	XM_003585685	1883	PREDICTED: Bos taurus MDS1 and EVI1 complex locus, transcript variant 5 (MECOM), mRNA	3	1004	1184	no	2	631	3784	MTVESTMNVRTAPRFSRTLATFSGTSALSMLVPGPTRAPSVAKRLPLRRASNNTSTSTAV
MECOM	XM_003585685	1884	PREDICTED: Bos taurus MDS1 and EVI1 complex locus, transcript variant 5 (MECOM), mRNA	3	827	983	no	2	631	3784	MISERYMRFRSVRNVTKCFPTCKAWRNTCCHILKRGNTSAISVPKHLTGSPI
MECOM	XM_003585685	1885	PREDICTED: Bos taurus MDS1 and EVI1 complex locus, transcript variant 5 (MECOM), mRNA	3	1448	1580	no	2	631	3784	MPTRALLTILAPIGILLVLPFQQLLDFLLASLVCFLPACTTGLL
MECOM	XM_003585685	1886	PREDICTED: Bos taurus MDS1 and EVI1 complex locus, transcript variant 5 (MECOM), mRNA	3	1814	1934	no	2	631	3784	MMSVRQVAVTWKQPRALIWKVTLKVIKRNLKKMVKCSKTK
MECOM	XM_003585682	1888	PREDICTED: Bos taurus MDS1 and EVI1 complex locus, transcript variant 2 (MECOM), mRNA	3	3614	3776	yes	2	1201	4327	MGTCLVRQHHRLILNWKAQVQSLMTRKTLTSQKFEISSGIATTAASPPGTPKRE
MECOM	XM_003585682	1889	PREDICTED: Bos taurus MDS1 and EVI1 complex locus, transcript variant 2 (MECOM), mRNA	3	1574	1754	no	2	1201	4327	MTVESTMNVRTAPRFSRTLATFSGTSALSMLVPGPTRAPSVAKRLPLRRASNNTSTSTAV
MECOM	XM_003585682	1890	PREDICTED: Bos taurus MDS1 and EVI1 complex locus, transcript variant 2 (MECOM), mRNA	3	1397	1553	no	2	1201	4327	MISERYMRFRSVRNVTKCFPTCKAWRNTCCHILKRGNTSAISVPKHLTGSPI
MECOM	XM_003585682	1891	PREDICTED: Bos taurus MDS1 and EVI1 complex locus, transcript variant 2 (MECOM), mRNA	3	5411	5540	no	2	1201	4327	MILLIKNCTPYFMLVVCKLVRCYVHVNPICKMKCSRPYVKRET
MECOM	XM_003585682	1892	PREDICTED: Bos taurus MDS1 and EVI1 complex locus, transcript variant 2 (MECOM), mRNA	3	2018	2150	no	2	1201	4327	MPTRALLTILAPIGILLVLPFQQLLDFLLASLVCFLPACTTGLL
MECOM	XM_003585682	1893	PREDICTED: Bos taurus MDS1 and EVI1 complex locus, transcript variant 2 (MECOM), mRNA	3	2384	2504	no	2	1201	4327	MMSVRQVAVTWKQPRALIWKVTLKVIKRNLKKMVKCSKTK
MECOM	XM_003585683	1895	PREDICTED: Bos taurus MDS1 and EVI1 complex locus, transcript variant 3 (MECOM), mRNA	3	692	872	no	2	319	3472	MTVESTMNVRTAPRFSRTLATFSGTSALSMLVPGPTRAPSVAKRLPLRRASNNTSTSTAV
MECOM	XM_003585683	1896	PREDICTED: Bos taurus MDS1 and EVI1 complex locus, transcript variant 3 (MECOM), mRNA	3	1136	1268	no	2	319	3472	MPTRALLTILAPIGILLVLPFQQLLDFLLASLVCFLPACTTGLL
MECOM	XM_003585683	1897	PREDICTED: Bos taurus MDS1 and EVI1 complex locus, transcript variant 3 (MECOM), mRNA	3	515	671	no	2	319	3472	MISERYMRFRSVRNVTKCFPTCKAWRNTCCHILKRGNTSAISVPKHLTGSPI
MECOM	XM_003585683	1898	PREDICTED: Bos taurus MDS1 and EVI1 complex locus, transcript variant 3 (MECOM), mRNA	3	4556	4685	no	2	319	3472	MILLIKNCTPYFMLVVCKLVRCYVHVNPICKMKCSRPYVKRET
MECOM	XM_003585683	1899	PREDICTED: Bos taurus MDS1 and EVI1 complex locus, transcript variant 3 (MECOM), mRNA	3	2759	2921	yes	2	319	3472	MGTCLVRQHHRLILNWKAQVQSLMTRKTLTSQKFEISSGIATTAASPPGTPKRE
MECOM	XM_003585683	1900	PREDICTED: Bos taurus MDS1 and EVI1 complex locus, transcript variant 3 (MECOM), mRNA	3	1502	1622	no	2	319	3472	MMSVRQVAVTWKQPRALIWKVTLKVIKRNLKKMVKCSKTK
MECOM	XM_003585686	1902	PREDICTED: Bos taurus MDS1 and EVI1 complex locus, transcript variant 6 (MECOM), mRNA	1	1449	1569	no	3	266	3419	MMSVRQVAVTWKQPRALIWKVTLKVIKRNLKKMVKCSKTK
MECOM	XM_003585686	1903	PREDICTED: Bos taurus MDS1 and EVI1 complex locus, transcript variant 6 (MECOM), mRNA	1	1083	1215	no	3	266	3419	MPTRALLTILAPIGILLVLPFQQLLDFLLASLVCFLPACTTGLL
MECOM	XM_003585686	1904	PREDICTED: Bos taurus MDS1 and EVI1 complex locus, transcript variant 6 (MECOM), mRNA	1	4503	4632	no	3	266	3419	MILLIKNCTPYFMLVVCKLVRCYVHVNPICKMKCSRPYVKRET
MECOM	XM_003585686	1905	PREDICTED: Bos taurus MDS1 and EVI1 complex locus, transcript variant 6 (MECOM), mRNA	1	462	618	no	3	266	3419	MISERYMRFRSVRNVTKCFPTCKAWRNTCCHILKRGNTSAISVPKHLTGSPI
MECOM	XM_003585686	1906	PREDICTED: Bos taurus MDS1 and EVI1 complex locus, transcript variant 6 (MECOM), mRNA	1	639	819	no	3	266	3419	MTVESTMNVRTAPRFSRTLATFSGTSALSMLVPGPTRAPSVAKRLPLRRASNNTSTSTAV
MECOM	XM_003585686	1907	PREDICTED: Bos taurus MDS1 and EVI1 complex locus, transcript variant 6 (MECOM), mRNA	1	2706	2868	yes	3	266	3419	MGTCLVRQHHRLILNWKAQVQSLMTRKTLTSQKFEISSGIATTAASPPGTPKRE
MECOM	XM_002684943	1909	PREDICTED: Bos taurus MDS1 and EVI1 complex locus, transcript variant 1 (MECOM), mRNA	2	613	796	no	1	240	3369	MTVESTMNVRTAPSRFSRTLATFSGTSALSMLVPGPTRAPSVAKRLPLRRASNNTSTSTAV
MECOM	XM_002684943	1910	PREDICTED: Bos taurus MDS1 and EVI1 complex locus, transcript variant 1 (MECOM), mRNA	2	2656	2818	yes	1	240	3369	MGTCLVRQHHRLILNWKAQVQSLMTRKTLTSQKFEISSGIATTAASPPGTPKRE
MECOM	XM_002684943	1911	PREDICTED: Bos taurus MDS1 and EVI1 complex locus, transcript variant 1 (MECOM), mRNA	2	1060	1192	no	1	240	3369	MPTRALLTILAPIGILLVLPFQQLLDFLLASLVCFLPACTTGLL
MECOM	XM_002684943	1912	PREDICTED: Bos taurus MDS1 and EVI1 complex locus, transcript variant 1 (MECOM), mRNA	2	436	592	no	1	240	3369	MISERYMRFRSVRNVTKCFPTCKAWRNTCCHILKRGNTSAISVPKHLTGSPI
MECOM	XM_002684943	1913	PREDICTED: Bos taurus MDS1 and EVI1 complex locus, transcript variant 1 (MECOM), mRNA	2	4453	4582	no	1	240	3369	MILLIKNCTPYFMLVVCKLVRCYVHVNPICKMKCSRPYVKRET
MECOM	XM_002684943	1914	PREDICTED: Bos taurus MDS1 and EVI1 complex locus, transcript variant 1 (MECOM), mRNA	2	1426	1546	no	1	240	3369	MMSVRQVAVTWKQPRALIWKVTLKVIKRNLKKMVKCSKTK
GOLIM4	NM_001205553	1924	Bos taurus golgi integral membrane protein 4 (GOLIM4), mRNA	2	1915	2164	no	1	0	2082	MVKMMKMPMRKIMKEKSKKFEMTTTPKAERSIMRRRMTRRRMGLLPLRSHGKELKCSHARFHRQSSAVGFFSSCSKINLPTEL
GOLIM4	NM_001205553	1925	Bos taurus golgi integral membrane protein 4 (GOLIM4), mRNA	2	1384	1627	yes	1	0	2082	MGSRRAGCSAPSSHGSKLVTMLWIMISFRERRTRASRKRKEPMREITSTKTRQKKTQRMDMSCKNKGPMKLTQNPREIGQL
SERPINI1	NM_001192238	1933	Bos taurus serpin peptidase inhibitor, clade I (neuroserpin), member 1 (SERPINI1), mRNA	3	617	746	no	2	100	1330	MLSLIWPSSMLSISRGAGSHNSDLKIPELFPSLKMMKVKSKFQ
BCHE	NM_001076906	1940	Bos taurus butyrylcholinesterase (BCHE), mRNA	2	1336	1510	no	1	120	1926	MIRELKSTVRPWMMLLGIIISYVLLWSSPKSSQIWETMPFSTTSSTDPPNSLGQNGWE
LOC527364	XM_003585688	1943	PREDICTED: Bos taurus SLIT and NTRK-like protein 3-like, transcript variant 2 (LOC527364), mRNA	1	207	351	no	3	83	3023	MSPVLIHATVKLKKASFIYIVTAKDLQILVRLLSSGQDLLNCICREIQ
LOC527364	XM_003585688	1945	PREDICTED: Bos taurus SLIT and NTRK-like protein 3-like, transcript variant 2 (LOC527364), mRNA	1	996	1248	no	3	83	3023	MHGQLSLPQCCPLSILLLLLLNTSPQINSPNPPNSLEHQGHRPHLKLYTLVQTNLPLLLIRPDHPFPLYALLGVPVICISMTLV
LOC527364	XM_003585688	1946	PREDICTED: Bos taurus SLIT and NTRK-like protein 3-like, transcript variant 2 (LOC527364), mRNA	1	1764	2052	no	3	83	3023	MRILGTVPVTWFPSNSGLKPSAQSVWWVMSYAGALRTSPTVTCALLNWKFSAQRCYTSHQLEHPPLSLEMLTLLGGRRVHHLMSSLPLGALCHFLC
LOC527364	XM_003585688	1947	PREDICTED: Bos taurus SLIT and NTRK-like protein 3-like, transcript variant 2 (LOC527364), mRNA	1	2115	2427	no	3	83	3023	MSSDGAGRSCPLEARGRKAWTSLASRCNATDFLRMVEVVEVEMEVGADQLFLPQRRPLLWVMYTSTFLIPLLRCATTPSTSLVRRRRWLFHQGQRQGVQNVGLL
LOC527364	XM_003585687	1950	PREDICTED: Bos taurus SLIT and NTRK-like protein 3-like, transcript variant 1 (LOC527364), mRNA	2	1345	1597	no	1	432	3372	MHGQLSLPQCCPLSILLLLLLNTSPQINSPNPPNSLEHQGHRPHLKLYTLVQTNLPLLLIRPDHPFPLYALLGVPVICISMTLV
LOC527364	XM_003585687	1951	PREDICTED: Bos taurus SLIT and NTRK-like protein 3-like, transcript variant 1 (LOC527364), mRNA	2	556	700	no	1	432	3372	MSPVLIHATVKLKKASFIYIVTAKDLQILVRLLSSGQDLLNCICREIQ
LOC527364	XM_003585687	1952	PREDICTED: Bos taurus SLIT and NTRK-like protein 3-like, transcript variant 1 (LOC527364), mRNA	2	2113	2401	no	1	432	3372	MRILGTVPVTWFPSNSGLKPSAQSVWWVMSYAGALRTSPTVTCALLNWKFSAQRCYTSHQLEHPPLSLEMLTLLGGRRVHHLMSSLPLGALCHFLC
LOC527364	XM_003585687	1953	PREDICTED: Bos taurus SLIT and NTRK-like protein 3-like, transcript variant 1 (LOC527364), mRNA	2	2464	2776	no	1	432	3372	MSSDGAGRSCPLEARGRKAWTSLASRCNATDFLRMVEVVEVEMEVGADQLFLPQRRPLLWVMYTSTFLIPLLRCATTPSTSLVRRRRWLFHQGQRQGVQNVGLL
SI	NM_001114189	1955	Bos taurus sucrase-isomaltase (alpha-glucosidase) (SI), mRNA	2	529	844	no	1	0	5436	MWRLYMIHLALKFLEEAIVKFCLTPALVPWYTLTSIYRSQPDFPMNTFMVSGNIFIRDFAMIYIGKHGQFLLGINFLVIIIIIYMAIKHSSCALRILLESHLVFS
SI	NM_001114189	1956	Bos taurus sucrase-isomaltase (alpha-glucosidase) (SI), mRNA	2	3127	3331	no	1	0	5436	MKLDFMMLKSRKILLAFRFEEEAQEELFGILAFLVLLLTTSSFRYLPACLQNMCMVLGKWNTQHLSVT
SPTSSB	NM_001110774	1965	Bos taurus serine palmitoyltransferase, small subunit B (SPTSSB), mRNA	3	1031	1211	no	3	233	461	MFHELFQMSLKVWLYNSLKSTMLILDNPVSIIKQNNFKHKKKYIIKVNSDVVIVMLPCLA
NMD3	NM_001075420	1968	Bos taurus NMD3 homolog (S. cerevisiae) (NMD3), mRNA	3	1055	1187	no	1	135	1644	MPSQTTGGVYCYGMQHSPRYKTQCRCWNDIKKAYPRGSLGTENI
KPNA4	NM_001159316	1977	Bos taurus karyopherin alpha 4 (importin alpha 3) (KPNA4), mRNA	2	1402	1567	no	1	0	1563	MKMKTSTNWPMRSLISSSLQMILMKTLALFQRQYKVEHLVSIHLPMYQQKGSSSX
KPNA4	NM_001159316	1978	Bos taurus karyopherin alpha 4 (importin alpha 3) (KPNA4), mRNA	3	680	809	no	1	0	1563	MSPQRPTTPNGNHSGDSSSSLCFNSPHRRKYIGRYSLGPLLPY
SCHIP1	NM_001046412	1992	Bos taurus schwannomin interacting protein 1 (SCHIP1), mRNA	1	1272	1461	no	1	120	900	MTVLSKSKNTCLPRSEVVALRNMYILISFQHFVNVDYLKFIFRCAINILLDSEGSLKVLCINM
SCHIP1	NM_001046412	1993	Bos taurus schwannomin interacting protein 1 (SCHIP1), mRNA	2	136	331	yes	1	120	900	MEWMTSSVKNPYWIWRGIIKRHRKMRGNLSDRSWHWEASLMMAQEFIPAVAKAGSQAFPPACRVG
RARRES1	NM_001075430	1998	Bos taurus retinoic acid receptor responder (tazarotene induced) 1 (RARRES1), mRNA	3	263	425	no	2	13	880	MCWTAARGLIRRRNINLTWCLPQNSTVQRKVRNVWENVLLKYFSGMRNPDQPLM
GFM1	NM_001206149	2000	Bos taurus G elongation factor, mitochondrial 1 (GFM1), nuclear gene encoding mitochondrial protein, mRNA	1	1830	2082	no	3	113	2372	MKHLGRMYQSSLCLLWKRGFWMPARRALCLVTSSLGSGLFCKMEHITWWIPMKSPSSAQEKVLLNKPWQIQHYVFLSPLCRWKL
GFM1	NM_001206149	2001	Bos taurus G elongation factor, mitochondrial 1 (GFM1), nuclear gene encoding mitochondrial protein, mRNA	1	1500	1773	no	3	113	2372	MIWKNFPKVLAGLQEKIPHLKSTLTLTAKRQLYLEWENYTWKSMLSEWKENMAVLVSQESQKLLSERLLRPLFRLTLHIKNNQVVQASLEK
GFM1	NM_001206149	2002	Bos taurus G elongation factor, mitochondrial 1 (GFM1), nuclear gene encoding mitochondrial protein, mRNA	1	1341	1476	no	3	113	2372	MLRKCLLETSVHCLALTVPVETHSQTKIIAAFLWSQFMFLILSFQ
GFM1	NM_001206149	2003	Bos taurus G elongation factor, mitochondrial 1 (GFM1), nuclear gene encoding mitochondrial protein, mRNA	2	3157	3346	no	3	113	2372	MSHGDKFFFFLNKKGFHMILMENVFQILHWGIKMLAKFLAVLYRADGISLWLIHICNCLFSGV
MLF1	NM_001038158	2006	Bos taurus myeloid leukemia factor 1 (MLF1), mRNA	2	763	883	no	1	90	900	MRIQDPENLKEGRNIIKVQPLNMEEDQMFLWTNSTSKDHL
RSRC1	NM_001075404	2008	Bos taurus arginine/serine-rich coiled-coil 1 (RSRC1), mRNA	1	315	651	no	3	131	1133	MIEDADIDQAVALLMALEENEVKVVQGVEENHTEFRGLGQKVEQEGPDQDLGHVPIVEAVKGQVTEEHVVGLGIENDVKAEIRRKEKRKRIKARTRNYTTSNVGNLETSKLD
SHOX2	NM_001205527	2010	Bos taurus short stature homeobox 2 (SHOX2), mRNA	2	457	598	no	1	0	1074	MQRGWRTKARPKSSRGEVGPISPWNNSTSWKGFLMRLTTRTPLCVKN
PTX3	NM_001076259	2019	Bos taurus pentraxin 3, long (PTX3), mRNA	1	951	1074	no	3	92	1238	MVTRWPLLLIWPQVMLFLRGESCRLGKKRTAAAWVVALMKH
PTX3	NM_001076259	2020	Bos taurus pentraxin 3, long (PTX3), mRNA	2	1477	1606	no	3	92	1238	MLCLCQINSPIIKKDCMNEQKDNCFTFLWLISFWPEMNFTLEE
CCNL1	NM_001206311	2026	Bos taurus cyclin L1 (CCNL1), mRNA	3	2648	2918	yes	2	1261	2839	MVIKGKSLVLDLRASLGITQMLSRNTGMKGDIIGTGVKDLAPLRGPTKASTMVAVAQDMAGTDADFLPLSLHQLLILPIYSVMYGLVTKY
LEKR1	XM_002684985	2028	PREDICTED: Bos taurus leucine, glutamate and lysine rich 1 (LEKR1), mRNA	2	1219	1360	no	1	36	2115	MITGGRRLKLNLPRKEPNIWLNFRSKLFSLRKKLNWNLILKRKNTKK
TIPARP	NM_001206048	2032	Bos taurus TCDD-inducible poly(ADP-ribose) polymerase (TIPARP), mRNA	3	1844	2000	no	2	229	2197	MGSASTTLIRESVESMLQCLDRAVTLQRRQATLTTFLRSPPKESISCFWLKC
TIPARP	NM_001206048	2033	Bos taurus TCDD-inducible poly(ADP-ribose) polymerase (TIPARP), mRNA	3	1547	1712	no	2	229	2197	MGSPQQTFTLKLGFICILLRTSSKCLFLQRTKVTESSIIFFIRLCLSLNIEFCKY
TIPARP	NM_001206048	2034	Bos taurus TCDD-inducible poly(ADP-ribose) polymerase (TIPARP), mRNA	3	2081	2216	no	2	229	2197	MTLVLIISLSLRFLSFLMTTRVTLILLSNMKKSVTLFPFEKSWYC
TIPARP	NM_001206048	2035	Bos taurus TCDD-inducible poly(ADP-ribose) polymerase (TIPARP), mRNA	3	572	758	no	2	229	2197	MLGPRCQKPILPLMLRSRWFQSRIIAFHQKPSVGQWQILQQGTSRLTFCTQFQVMFLLVLTA
TIPARP	NM_001206048	2037	Bos taurus TCDD-inducible poly(ADP-ribose) polymerase (TIPARP), mRNA	3	1178	1325	no	2	229	2197	MCMKQLNLTNYEGCPHHPLAMSTLFTTQSGNSSVGTTLDGGSILSLLFD
SLC33A1	NM_001075758	2045	Bos taurus solute carrier family 33 (acetyl-CoA transporter), member 1 (SLC33A1), mRNA	3	734	890	no	2	427	2077	MLAIQIKRSSVLSFGLSVSNCSGPRWLMRFTLRTLVVVNLGLSQHSIYWDSS
SLC33A1	NM_001075758	2046	Bos taurus solute carrier family 33 (acetyl-CoA transporter), member 1 (SLC33A1), mRNA	3	1061	1232	no	2	427	2077	MLLLVIQWAKQPATFWAMFCFWPLNLPTFVTNTCGLSLNPGESSLFQISFSSGELYF
PLCH1	XM_002684989	2050	PREDICTED: Bos taurus phospholipase C, eta 1 (PLCH1), mRNA	2	4540	4687	yes	1	0	4953	MAAKCCTPSKMPINSPGPWSESCHPEVRAECAILLVVPRRSRKPTGRRV
MME	NM_001192884	2057	Bos taurus membrane metallo-endopeptidase (MME), mRNA	2	2107	2242	no	1	345	2595	MASMTMAEILTRMETLLTGGLNSLQIILKTYPSAWCTSMGTSPGT
MME	NM_001192884	2058	Bos taurus membrane metallo-endopeptidase (MME), mRNA	2	1519	1672	no	1	345	2595	MLSARLFMAQHQKQQLGGAAQTMSMGIWKMPWEGSMWKRHFLEIVNMWLRI
MME	NM_001192884	2059	Bos taurus membrane metallo-endopeptidase (MME), mRNA	2	2248	2383	no	1	345	2595	MDSISMELIHWEKTLLIMVVLAKHTEPIKTMLKSMVKKNYFLDLT
LOC530069	XM_003585692	2061	PREDICTED: Bos taurus probable G-protein coupled receptor 149-like (LOC530069), mRNA	2	1495	1768	no	1	0	2238	MKEVLILYSLKKQKVILNMMKPPFWKGQKEDFLMKRVRNQTFQTGNGVGVNQKEPLVSVPEVLWPFPCVHSRGPCLSKPRPGKPYLCLPMR
LOC530069	XM_003585692	2062	PREDICTED: Bos taurus probable G-protein coupled receptor 149-like (LOC530069), mRNA	2	760	949	no	1	0	2238	MRLQVRPRGTLEDAPRARTPCLDRVHPRGAQGQGRSRGTVLPLWLETAGARTGGLSLAPGASP
DHX36	NM_001080251	2068	Bos taurus DEAH (Asp-Glu-Ala-His) box polypeptide 36 (DHX36), mRNA	1	303	450	no	3	32	3062	MNVEKNKLCSCYILCKLRMIKMKKHRYLGLLLKIMDMVLKLLLRTNQIQ
ARHGEF26	NM_001205989	2070	Bos taurus Rho guanine nucleotide exchange factor (GEF) 26 (ARHGEF26), mRNA	2	514	700	no	1	0	2610	MGFPLISPPKAPVRSPAVWLRTLNEDPRDSLLRSPKGLWNKNCRSKGCPHRKTNSWRILRWF
ARHGEF26	NM_001205989	2071	Bos taurus Rho guanine nucleotide exchange factor (GEF) 26 (ARHGEF26), mRNA	2	274	394	no	1	0	2610	MGGPSPRSTGLSLLGFDGLSHPKYPEWRQAAPPSPQRTAQ
ARHGEF26	NM_001205989	2072	Bos taurus Rho guanine nucleotide exchange factor (GEF) 26 (ARHGEF26), mRNA	2	2413	2539	no	1	0	2610	MNSLCRWRMWSLFISMLAMAGMKGKDFEMENGAGFLWNVLRR
LOC100299503	XM_002684992	2076	PREDICTED: Bos taurus tHO complex 2-like (LOC100299503), mRNA	2	2533	2692	no	1	0	4311	MRPSQNFYSCVYFLDVFFQQLMLFTVLVLLNWYTNRKLQIFPHFFAMIEFSLI
LOC100299503	XM_002684992	2078	PREDICTED: Bos taurus tHO complex 2-like (LOC100299503), mRNA	2	4123	4306	yes	1	0	4311	MEQWGFQNTKVKVHVSLLIQMRKTRKKISQNLQAKKKAVTHLNLERWIKSPLVAKRVWTDP
LOC100299503	XM_002684992	2079	PREDICTED: Bos taurus tHO complex 2-like (LOC100299503), mRNA	2	3385	3571	yes	1	0	4311	MEIVVLTAAKLLKKMTKKKEKRKKKRKKKGLQLLLQRPEYLVKMVKKNQRKNGQIKMKKQER
LOC100299503	XM_002684992	2080	PREDICTED: Bos taurus tHO complex 2-like (LOC100299503), mRNA	2	2023	2188	no	1	0	4311	MCSVMNFTHLTMQHFSCLGQSMHTVFCQSMTNLKNQRREVNSSIKFISTSHHVKW
LOC100299503	XM_002684992	2081	PREDICTED: Bos taurus tHO complex 2-like (LOC100299503), mRNA	2	2362	2488	no	1	0	4311	MITRKCLQIKRKKRRSDVLPFRTSFSKKKRNRWNMYSEFCRD
RAP2B	NM_001102531	2089	Bos taurus RAP2B, member of RAS oncogene family (RAP2B), mRNA	2	544	757	no	1	450	999	MTPPSRTSTAKRLRWTHRRRCWRSWTRQAQSSSHPCGTCTSKMARASSSCIVLLTSRASRTSSPCGTRSSA
P2RY1	NM_174410	2093	Bos taurus purinergic receptor P2Y, G-protein coupled, 1 (P2RY1), mRNA	1	294	717	no	2	379	1498	MLAAPLAAAAALLPPLVPWSCRLSRGGENDRGAVAGGPQRDGHCLPCRPWFALGKQHSDFHRRRRQPVQMRADQDRLPVLLPASCLHLGVHYRLPGQQRGHLDVRLPHEAVERHLRVHVQLGPGRLLVRADSAGAHLLLLQ
P2RY1	NM_174410	2095	Bos taurus purinergic receptor P2Y, G-protein coupled, 1 (P2RY1), mRNA	2	187	361	no	2	379	1498	MAHGERGAGAGVGEPPRAPSRRDPRLPLPSARQPFRCSLRPSPPPPPSCRRLSLGAAA
MBNL1	NM_001099725	2098	Bos taurus muscleblind-like (Drosophila) (MBNL1), mRNA	2	643	919	no	1	6	1113	MTTQSPCVWITSKGDALGKSANTSILPHICKPRSRLPNTRSTRLPQHRLQPLQLPWEFLKLYFPHYQRGLLLKKPTVPQQSLTLVFSNTNRL
MBNL1	NM_001099725	2099	Bos taurus muscleblind-like (Drosophila) (MBNL1), mRNA	2	385	529	no	1	6	1113	MHQQPLIPTWDLFPQAWFQQRSYRLHQCWLQGTLGSLYLQLLQLLHRN
MBNL1	NM_001099725	2100	Bos taurus muscleblind-like (Drosophila) (MBNL1), mRNA	3	686	857	no	1	6	1113	MLSGKVQILPSSRTSASQDQGCPIPGQPGCRSTGCSHCSCHGNSSSCTSPITKEACS
IGSF10	NM_001206785	2109	Bos taurus immunoglobulin superfamily, member 10 (IGSF10), mRNA	2	5083	5263	no	1	0	7836	MAPCPYRGWTFRTVDSTCARHPIHLARTTFMSPCLWFPIPPGSWRDILRRSQSILEAQSS
MED12L	NM_001206505	2112	Bos taurus mediator complex subunit 12-like (MED12L), mRNA	2	2095	2230	no	1	0	6441	MTSYDTCSMQPIFPYLWMNLQVMNVTSAQSFFMEWEKSVTKPDIS
MED12L	NM_001206505	2113	Bos taurus mediator complex subunit 12-like (MED12L), mRNA	2	1084	1279	no	1	0	6441	MDLVVCCRLLLSVAQVPWCGITPQTTIRARTRARPWICCRWPPPASPCREETRLSTSRFGQGFMR
MED12L	NM_001206505	2115	Bos taurus mediator complex subunit 12-like (MED12L), mRNA	2	5110	5410	no	1	0	6441	MRSNITSSCITRTPRPSPGVTTSSHCPCLPKRKRKSPHLPSLRNLRGNQLSCQIREKPQQMKRRRQREGSARQSPAQGLMSIRRAACTECLPTTHPSPPR
SIAH2	NM_001207054	2135	Bos taurus seven in absentia homolog 2 (Drosophila) (SIAH2), mRNA	2	1792	1912	no	3	506	1502	MFVRNWRLLPASLYWSLQVDESTVTVSRVLNFAFTLCLRR
SIAH2	NM_001207054	2138	Bos taurus seven in absentia homolog 2 (Drosophila) (SIAH2), mRNA	3	1514	1658	no	3	506	1502	MIWAWRFLVNKGFYRCFIHSVFTSQDPQFPRVLSEQQLPIWHWPNEVH
FAM194A	XM_003585694	2141	PREDICTED: Bos taurus family with sequence similarity 194, member A (FAM194A), mRNA	3	1856	2000	no	1	0	2010	MCEFPLQPGLGKIKATFLPFFTFSKTNCPLSQFWYEARHNNNNSSYDK
EIF2A	NM_001102283	2144	Bos taurus eukaryotic translation initiation factor 2A, 65kDa (EIF2A), mRNA	3	1439	1631	no	2	13	1768	MRSHYQKQPLKIKGSMRLRKLQSRKRELTRVQICRPLLPSKAHHEVLFLSQLPGTLRQTEKSRT
EIF2A	NM_001102283	2146	Bos taurus eukaryotic translation initiation factor 2A, 65kDa (EIF2A), mRNA	3	524	650	no	2	13	1768	MILCYHLDPNRTRWLSMFQEVRVHLHLLDYISTPTLMSLMQL
PFN2	NM_001128197	2152	Bos taurus profilin 2 (PFN2), mRNA	1	1578	1743	yes	1	24	444	MDIRYPNITIWSVSSLFFIGPTFICSLSFYMKLHYCGLGCLVMNFSHMYSVPYYC
PFN2	NM_001128197	2153	Bos taurus profilin 2 (PFN2), mRNA	2	556	766	no	1	24	444	MNLCLLCIPLLVGKGVFLSAPPPLNNSVHFCFVSLCTPALVIVMGKEGVHGGTLNKKAYELALYLRRSDV
ANKUB1	XM_002685023	2157	PREDICTED: Bos taurus ankyrin repeat and ubiquitin domain containing 1 (ANKUB1), mRNA	3	722	857	no	1	0	1632	MPHSCSCGSWPTVDSEGLCQLQRAVPGLQKRSRTNSSDHCVQTQA
TM4SF18	NM_001184724	2170	Bos taurus transmembrane 4 L six family member 18 (TM4SF18), transcript variant 1, mRNA	1	615	987	yes	2	184	787	MDSVPGTRARSGMEHHLIFYSHSSQWTSSDCLPHQSGHSVVQESLWNLFSHHPAWNHLNKDKNVFLHQDMAIYLCLLNGLEGHFQMMFFSLQMVFAVLTGMPSFLLKFFSKLYVSGSSEMFIPF
TM4SF18	NM_001034287	2172	Bos taurus transmembrane 4 L six family member 18 (TM4SF18), transcript variant 2, mRNA	1	528	900	yes	2	97	700	MDSVPGTRARSGMEHHLIFYSHSSQWTSSDCLPHQSGHSVVQESLWNLFSHHPAWNHLNKDKNVFLHQDMAIYLCLLNGLEGHFQMMFFSLQMVFAVLTGMPSFLLKFFSKLYVSGSSEMFIPF
CP	XM_002685026	2179	PREDICTED: Bos taurus ceruloplasmin (ferroxidase) (CP), mRNA	1	1890	2067	no	3	35	3215	MDSCMGISLVSVCAKEIRSCGTYSVLEMRSIYMGYTSQETLSCQEEKGETQQTSSLKQV
CP	XM_002685026	2180	PREDICTED: Bos taurus ceruloplasmin (ferroxidase) (CP), mRNA	1	423	558	no	3	35	3215	MKGPFILITPQIFKKQMTKCSQVNSACTYCMPTPNKVLVRKTATA
CP	XM_002685026	2182	PREDICTED: Bos taurus ceruloplasmin (ferroxidase) (CP), mRNA	1	138	285	no	3	35	3215	MPLTTGKRSLFRLTRNIPISIFKMAPIELEAFTRRLCIFSTQMKTSGLL
HPS3	NM_001191177	2185	Bos taurus Hermansky-Pudlak syndrome 3 (HPS3), mRNA	3	2861	3065	no	1	21	3030	MWWREISTLLIITKRNTVSCCCGTRTKGFLKRPPRRWHCSVFLAVSSLLQSKEIIDLKVSFEVYHNGT
HLTF	NM_001192286	2188	Bos taurus helicase-like transcription factor (HLTF), mRNA	1	2223	2406	no	3	176	3203	MKAKLLLEGILMKGLSLHTMQMSWVFCLDCGRFVVIHTFLQMQCLPVVLQGMIHLKNYERS
GYG1	NM_001045867	2192	Bos taurus glycogenin 1 (GYG1), mRNA	3	926	1160	no	2	109	1108	MYMWKMSQEPYHSCPLGRSQLRHSLLYPQKNGRSGGNKARLTTWEQIPLTTSRGNLTLTSSRNTAVFCGHIHVTGTCF
CPA3	NM_001192660	2194	Bos taurus carboxypeptidase A3 (mast cell) (CPA3), mRNA	2	637	880	no	1	0	1251	MFFLYSMLMDIFGHGHRTACGEKIVLGTKIPNALELTSTGTLMSHGTLSLTPMIRVRRSIGVLHQSPRKRPKQSVTSFEAT
CPA3	NM_001192660	2195	Bos taurus carboxypeptidase A3 (mast cell) (CPA3), mRNA	2	283	607	no	1	0	1251	MYKKRLKNSLMLKKITQAGTAMQNIITGTRLLLGLKKWCISILKWSLVSKLELLLKIIHCMFSRLRERIKEERLFLWTVAFMHENGSPQPSASGLSIRQPKLMVKTRL
CPB1	NM_001105350	2199	Bos taurus carboxypeptidase B1 (tissue) (CPB1), mRNA	2	1036	1276	no	1	12	1263	MVPRTPMAQELQQSILLLGALMTGLMTKESNIPSHLNSGIKADMALSSLNPRSSQPVRRQCWPSNTLPAMSWNICTEPEC
CPB1	NM_001105350	2200	Bos taurus carboxypeptidase B1 (tissue) (CPB1), mRNA	2	649	913	no	1	12	1263	MSCLWSILTATSTPGPRTECGGRPAPPELDLVALAQTSTEILMLVGVVLEPLTTPVLKLTVDLLQSLKKRARLWLISSATTSLPSKHI
HMGN4	XM_002685031	2206	PREDICTED: Bos taurus high mobility group nucleosomal binding domain 4 (HMGN4), mRNA	3	62	281	no	2	7	277	MSHRGDQHGCLLNLPFQNQSPGQKRPLQRRQRSWPKGERGKQKSARMGTTLRKTEMPLQSSHRKQKALGMPNX
ZNF560	XM_002685011	2211	PREDICTED: Bos taurus zinc finger protein 26-like (LOC100139345), mRNA	3	1166	1286	no	1	57	2181	MWESLWVILTPSCSQSNSHWNKNIQMSRMWENLHWFLSPY
ZIC4	XM_002685014	2215	PREDICTED: Bos taurus Zic family member 4 (ZIC4), mRNA	2	451	574	no	1	273	1278	MDSCVWGSPETCTRDLNPSRRDLCPAATPWQLPQPCIATGA
PLSCR5	NM_001192535	2218	Bos taurus phospholipid scramblase family, member 5 (PLSCR5), mRNA	2	13	160	no	1	0	801	MQRTKEAEVRLAFFRELQTQTMVFTSYLPIQGTKYGSGVPLHQGISLLV
PLOD2	NM_001101149	2227	Bos taurus procollagen-lysine, 2-oxoglutarate 5-dioxygenase 2 (PLOD2), mRNA	2	2116	2263	no	1	351	2637	MFFGFLYFLKKPVMNWWKKWSIMASGLVGNIMIAVYLVAMKMSQPMIST
C1H3orf58	NM_001205651	2230	Bos taurus chromosome 1 open reading frame, human C3orf58 (C1H3orf58), mRNA	1	2088	2214	no	2	688	1978	MADKLALTDLTLTSTKIRHDFRNHALLLQMGLFLNFGGLSSC
C1H3orf58	NM_001205651	2231	Bos taurus chromosome 1 open reading frame, human C3orf58 (C1H3orf58), mRNA	3	1667	1952	no	2	688	1978	MYGMKANLMTVIRRLAYHFQKKFFVLVPLWTTIIMLFVRTSYPDTPRGVALLEDSSMIHQVKLPKTAASRPCWMSAQTQRSATADSRLRKNCVNI
CHST2	NM_001113769	2240	Bos taurus carbohydrate (N-acetylglucosamine-6-O) sulfotransferase 2 (CHST2), mRNA	2	454	649	yes	1	0	1581	MALGAAGTRGSWCTCSPRGAQARPSSASFSTRTPKCSSSTSRCGMCGRNCTQGTPSPCKGRRGTC
U2SURP	XM_002685036	2245	PREDICTED: Bos taurus U2 snRNP-associated SURP domain containing (U2SURP), mRNA	2	142	313	no	1	84	3171	MFIHLDLQMPIWMHLDPQIVICQVGLDLRAQENIIIGMRVPVKMFLILLIRISQGLF
U2SURP	XM_002685036	2246	PREDICTED: Bos taurus U2 snRNP-associated SURP domain containing (U2SURP), mRNA	2	508	634	no	1	84	3171	MQQKKNMKQMKKEVKSISHLQDLQIKKIPQISHPTKDHHLFL
U2SURP	XM_002685036	2248	PREDICTED: Bos taurus U2 snRNP-associated SURP domain containing (U2SURP), mRNA	2	3013	3184	no	1	84	3171	MLAKRPKDLHLVQGHLKDLGDHGLDPLKNQGRNPDPSPDLHTGLIKSQRKTNTDINF
U2SURP	XM_002685036	2249	PREDICTED: Bos taurus U2 snRNP-associated SURP domain containing (U2SURP), mRNA	2	1882	2032	no	1	84	3171	MFYTTLQPKLPMLPIIENFLKQSCVRYFQTSMLPIVQFKAIYSLKTLSNG
U2SURP	XM_002685036	2250	PREDICTED: Bos taurus U2 snRNP-associated SURP domain containing (U2SURP), mRNA	2	2437	2557	no	1	84	3171	MKNQKKKKIKIKKKKVKMKKILRVPNLKNIICTLIQSKKK
U2SURP	XM_002685036	2251	PREDICTED: Bos taurus U2 snRNP-associated SURP domain containing (U2SURP), mRNA	3	3230	3398	no	1	84	3171	MVCFFKKTKNKKSNERAFLGFLFVCECMCKLISNCICRPVVVLYCINYFCCGCFSR
PCOLCE2	NM_001075629	2255	Bos taurus procollagen C-endopeptidase enhancer 2 (PCOLCE2), mRNA	1	822	981	no	3	221	1469	MLSVITTAGTITWLCLMVGRSTTLKELESIVATAPLRQLYLRETNFSFSFYQI
PCOLCE2	NM_001075629	2256	Bos taurus procollagen C-endopeptidase enhancer 2 (PCOLCE2), mRNA	1	624	777	yes	3	221	1469	MASWPCSLPRNQMKEVISIVEASLKDLPALSKPPTGQTVITLQESLVCGTS
TRPC1	NM_174476	2259	Bos taurus transient receptor potential cation channel, subfamily C, member 1 (TRPC1), mRNA	3	551	680	no	2	7	2386	MYLYLSPMQLAVNVHCVLQKTKRTASDIPGFVLIYIAAWPVQL
ATR	XM_002685057	2267	PREDICTED: Bos taurus ataxia telangiectasia and Rad3 related (ATR), mRNA	1	4350	4503	no	3	122	8054	MQITAELKIQLLMPFRSYFPFMTAERCKLMAPVTNCGGDFLSMFEKYWNHI
ATR	XM_002685057	2268	PREDICTED: Bos taurus ataxia telangiectasia and Rad3 related (ATR), mRNA	1	3360	3546	no	3	122	8054	MNYCSVLENTINRFSMVCQYLPHLHLVMIHIKVQEISHHLNLWLIICNPSCWAFWLFSICSY
XRN1	NM_001206035	2271	Bos taurus 5'-3' exoribonuclease 1 (XRN1), mRNA	2	3892	4024	no	1	66	5175	MTTALSRENMSLTENLKKSVRVLKLKVGHKKCQIGSLILELRTS
XRN1	NM_001206035	2272	Bos taurus 5'-3' exoribonuclease 1 (XRN1), mRNA	2	2260	2410	no	1	66	5175	MEKLSFTWKNLQEHRSFIWEELHHHLKWSILETKNNVIGQKKYKEFQNTT
XRN1	NM_001206035	2273	Bos taurus 5'-3' exoribonuclease 1 (XRN1), mRNA	2	1411	1663	no	1	66	5175	MTFWLIKLHVMFRQYSGFCTITIMEFSPGAGFIRTIMHLSCLISATSVHSKSILNWENLLSHLNSFLLYFQQLAKIYFLHATSI
XRN1	NM_001206035	2274	Bos taurus 5'-3' exoribonuclease 1 (XRN1), mRNA	2	175	346	no	1	66	5175	MELYISVPILMMMMFTSEFQMIKSSLIFFTTWRCCSALLSPGKYSSWLLMVWLLEQR
XRN1	NM_001206035	2275	Bos taurus 5'-3' exoribonuclease 1 (XRN1), mRNA	2	937	1087	no	1	66	5175	MILSLIYLIYILIMMHCLFFMEHILPSCQNLGVILMKVGISTYLDLKNTL
XRN1	NM_001206035	2276	Bos taurus 5'-3' exoribonuclease 1 (XRN1), mRNA	3	4760	4883	yes	1	66	5175	MGTTNASSWEALPSYIVCWDHAHGWGDASWCTQSVHTSTGN
ATP1B3	NM_001035393	2284	Bos taurus ATPase, Na+/K+ transporting, beta 3 polypeptide (ATP1B3), mRNA	3	362	506	no	2	166	1003	MMRFQNIVTRFLVQDLWFFQNQCQRWIFHSACLMQNPIKGTLMTLRNF
LOC100299991	XM_002685060	2291	PREDICTED: Bos taurus uncharacterized LOC100299991 (LOC100299991), mRNA	1	753	891	no	2	100	886	MFWSSGSPQTPGRVCRDAGERPTGHFPTRHREPPSAAPRVFPRCVX
ZBTB38	XM_002685040	2300	PREDICTED: Bos taurus zinc finger and BTB domain containing 38 (ZBTB38), mRNA	1	1215	1413	no	3	221	3833	MSLGRQPPRCRLSFTTAAVVPNLSRAALCSAPTCSFTSRPRSPWCASTATSSSAPSTGWIGMSRSA
ZBTB38	XM_002685040	2302	PREDICTED: Bos taurus zinc finger and BTB domain containing 38 (ZBTB38), mRNA	1	1665	1809	no	3	221	3833	MQMFTPGGEHILAITATKCLPWLSTGQDTRFGTQGKGGISAFSAWRHS
ZBTB38	XM_002685040	2303	PREDICTED: Bos taurus zinc finger and BTB domain containing 38 (ZBTB38), mRNA	1	3621	3951	no	3	221	3833	MPASSAPKFAKQLLLWECTRRNTCSKAPVSRRKRKVTWATKTPVPWRIHISLIRKVLSKRIMYKPLLIMSFEWRSLGEKKPLRIQVGGGFFVVFFFLVRCFFCFCLVLFT
ZBTB38	XM_002685040	2304	PREDICTED: Bos taurus zinc finger and BTB domain containing 38 (ZBTB38), mRNA	1	321	774	no	3	221	3833	MSLSLWKTPSLKPTAMSWLLQAFISKTSFGAIPSVFPATSWSWTISKLKCLQKSSIISTAPQSSSRDRKLSLISQLLGKSWEYPSWKILLIATSPIPRVPMYSALLRREWLRKKKMKKGMKNQPSLMGQGSQMHFPSSKQKTVITCSPLWT
LOC537248	XM_003585695	2307	PREDICTED: Bos taurus acid phosphatase-like protein 2-like (LOC537248), mRNA	2	1699	1831	no	1	0	1146	MDELSMAVTGHTKEAVGQLWPEGCGLLTPILRTRLHYNCTFSTF
LOC537248	XM_003585695	2309	PREDICTED: Bos taurus acid phosphatase-like protein 2-like (LOC537248), mRNA	2	127	340	no	1	0	1146	MKPFCTATFQVWLSAAWKATPHIILSWSLRTCSFDTGTGTHCTPFPKRSARKLTALWWLTGSRITLNWRLL
SPSB4	NM_001192337	2316	Bos taurus splA/ryanodine receptor domain and SOCS box containing 4 (SPSB4), mRNA	1	1242	1422	no	1	0	819	MNGESSLMRALWAPAPPRAAGLSGHFQTLCPFERLVTQGCPAVELASGQSSVETRPSLPL
SPSB4	NM_001192337	2320	Bos taurus splA/ryanodine receptor domain and SOCS box containing 4 (SPSB4), mRNA	2	1942	2134	yes	1	0	819	MGHLLHQPGLSSLGTHAAATAATTTGHLLCSQHSLPRPIFNWKLSQQWDTRASDGTASCHLNVN
SPSB4	NM_001192337	2323	Bos taurus splA/ryanodine receptor domain and SOCS box containing 4 (SPSB4), mRNA	3	1670	1880	no	1	0	819	MSLAGEPSRGAEGLQATIHSGCSLAATKLYLSELFFHLRRLNASLLLFHVCVCVCVCVCVCAHACPRMRV
TRIM42	XM_002685043	2327	PREDICTED: Bos taurus tripartite motif containing 42 (TRIM42), mRNA	2	136	391	no	1	0	2175	MSATASSATAPAPRTPTATGAAAPGPMTPTVSAAARPAATSSATTTRVAAAAMPPSPSARAASGASAPPPRRPCALGAATRSWRR
CLSTN2	NM_001206757	2331	Bos taurus calsyntenin 2 (CLSTN2), mRNA	2	163	445	no	1	0	2865	MTQSFWTHHWSPWIKMHQFLLQEKSVHSRYMARSCPLRLWYSTRHLEKAGSVPRAPLTVSCRRSTRSSSRPMTVARGPGRQPGRNLTRPWSISR
CLSTN2	NM_001206757	2332	Bos taurus calsyntenin 2 (CLSTN2), mRNA	2	520	658	no	1	0	2865	MTASCKWRPSTKTAPPSTARFATMKSSQLMCLLPSTGMATSETRRS
CLSTN2	NM_001206757	2333	Bos taurus calsyntenin 2 (CLSTN2), mRNA	2	862	1030	yes	1	0	2865	MGPCPPSRSPRSCRPTTLGRAVTGRPTLRSPFRNYVELPLASLTSCHPPVLPPTGP
CLSTN2	NM_001206757	2334	Bos taurus calsyntenin 2 (CLSTN2), mRNA	2	1246	1435	no	1	0	2865	MCTTAASSSSCARILTRQTPSAQQSSTGSWTRFVTKNGITMSSMWSFLWSPYTWMEQRMNHTW
NMNAT3	XM_002685067	2336	PREDICTED: Bos taurus nicotinamide nucleotide adenylyltransferase 3 (NMNAT3), mRNA	2	244	385	no	1	0	837	MTTTGRKALWLPSTVWPWPGWPCRRPTGSGWTPGRASRRSGWRQSRC
KPNA6	NM_001075954	2338	Bos taurus karyopherin alpha 6 (importin alpha 7) (KPNA6), mRNA	1	1530	1899	no	3	14	1622	MMIAAWLPKWMRRNSSSSSSSLRLPWRASSYNVCLQGGEGMGSTTNQRKSSPLVGGKPAPPPSATTHLCCPGNCALDLLRPLPWREHPLDRQNHLRLTFGFCDKKGTCWVFLPYTIFWLHICL
KPNA6	NM_001075954	2339	Bos taurus karyopherin alpha 6 (importin alpha 7) (KPNA6), mRNA	1	1341	1524	no	3	14	1622	MDWRTSFGLESKRASAVAQGSIPIVGSSRKPMAWIKLSFCRAMRTRRSTRRPSTSLSTTLV
KPNA6	NM_001075954	2340	Bos taurus karyopherin alpha 6 (importin alpha 7) (KPNA6), mRNA	1	699	885	no	3	14	1622	MRSGPCQTSAEERTHPQSLQRSPPVCPCCLAYSSAATQTCWQMLAGPSLIYLMAPMRRSRQS
KPNA6	NM_001075954	2342	Bos taurus karyopherin alpha 6 (importin alpha 7) (KPNA6), mRNA	3	1892	2150	no	3	14	1622	MSLTQEPRGRQRRTEVTNFAPFFFFFLIFIFFFFSGDFLPYYLPSSFPVLCPDLCNSYLGYLSRWNIPEVGGWEGMGEIQNKVFLL
RBP2	NM_001101259	2348	Bos taurus retinol binding protein 2, cellular (RBP2), mRNA	1	216	438	yes	3	80	482	MAISSRRKPRAHSVTIMWISQLGWSLKSIQRAWTTGKLRLWSSGKVMPLCACRRGKRRTEAGSSGLRGTSCIWS
COPB2	NM_174281	2352	Bos taurus coatomer protein complex, subunit beta 2 (beta prime) (COPB2), mRNA	2	2524	2674	no	1	81	2799	MPTYGRPNSTHLSPQMKKEMLWKRQKAFNPQDLQLSRNLMGNLLLLLLLS
COPB2	XM_003585696	2354	PREDICTED: Bos taurus coatomer subunit beta'-like (LOC100847638), mRNA	2	76	238	no	1	150	363	MNYAFRIFHSIIASFPDSQMKKEMLWKRQKAFNPQDLQLSRNLMGNLLLLLLLS
PIK3CB	NM_001206047	2370	Bos taurus phosphoinositide-3-kinase, catalytic, beta polypeptide (PIK3CB), mRNA	2	3058	3220	no	1	321	3531	MSLGLVTDIVITSWSKKLASSSTLTLDIFLEISSLNLALKGSECLLFLLMISFM
PIK3CB	NM_001206047	2371	Bos taurus phosphoinositide-3-kinase, catalytic, beta polypeptide (PIK3CB), mRNA	2	1978	2149	no	1	321	3531	MKWILFGLCDKTAERISHTRCRNCCCRSSGINLRMLLSFKHCFRFGLNCPPGRPLSF
PIK3CB	NM_001206047	2372	Bos taurus phosphoinositide-3-kinase, catalytic, beta polypeptide (PIK3CB), mRNA	2	400	568	no	1	321	3531	MAPYPWIFFCPLGFISSWRCLVKLPFPVLSRCYGNKLPITQCLTSLWKSTPICLHV
FAIM	NM_001079626	2374	Bos taurus Fas apoptotic inhibitory molecule (FAIM), mRNA	1	420	555	no	3	152	755	MLSVVLLMNILWKLMGKVSRSIWRTDQKPPILGYYIWIVRTLELC
MRAS	NM_001098118	2389	Bos taurus muscle RAS oncogene homolog (MRAS), mRNA	3	1061	1487	no	1	87	711	MIKLPPTPPPSPQCLSLGVFCRFLNYFRDYYFIKGVCTHCLVKFQVFSRPLRYHVWNIVVFFLTEFSQPCQNSTHYESRVTERLGSSQRLWLEVQEKQTPLTACKLERREMCLPRRLYCGSGYRYYETKFYFAEERGWHISF
NME9	NM_001075615	2391	Bos taurus NME gene family member 9 (NME9), mRNA	2	418	565	no	1	27	1053	MKLFLMKMNAFLMKRTMVMMRTWCHQRRPAPWPSLNQMRWSMGRQMRLS
NME9	NM_001075615	2392	Bos taurus NME gene family member 9 (NME9), mRNA	2	790	1156	no	1	27	1053	MWQGGSSLTVSGLSMAQKCPLMQSMEAGTQKTPVGNWPCSSPVFSFQTRFQNPPLWAMRLKERRAPTKCCAPRRMWMRQPVTRVRPQAEVGTFISAAHKETSRTGTSSLEHRYYLDLAILHE
ARMC8	NM_001046458	2394	Bos taurus armadillo repeat containing 8 (ARMC8), mRNA	1	1800	1950	no	3	14	2033	MMTSCRKSSIIWVIHMSNCSLPQCFVYQTSYGMKRKAHKNARINYETWAS
ARMC8	NM_001046458	2395	Bos taurus armadillo repeat containing 8 (ARMC8), mRNA	3	2348	2522	yes	3	14	2033	MDVCLHTHGCVCVCVCVWMKVRMNEYVCVRDTSEFSFLILCENLFSTDFPGFKHCLLY
DBR1	NM_001080290	2397	Bos taurus debranching enzyme homolog 1 (S. cerevisiae) (DBR1), mRNA	1	996	1245	no	3	35	1586	MTLASHRHRCSWFIGSVLRRLNFVPNLASQTLTSGFRRPRKTSTCVVTMKGRMTRRVMTLEKTLVNITQTHLPCPLLIQMRSC
A4GNT	NM_001192784	2399	Bos taurus alpha-1,4-N-acetylglucosaminyltransferase (A4GNT), mRNA	2	454	682	no	1	0	1023	MHPAWPSSGSMAVSTWTQMSSPSDPSLRTTFWLHRNLGSQVMGCLDSSPTTLSCGSAWKTLWKIIIQIFGATRVPN
LOC100337454	XM_002685079	2401	PREDICTED: Bos taurus uncharacterized LOC100337454 (LOC100337454), mRNA	2	124	445	no	1	0	573	MWTAWHGSWTWLPCRRTSPVSLSATWTGRCAAAAGSPWTQCCSRCCGWRSSASSTCCTARTASAPAWPSWRRGCRPAWASRSVASRSWAARPTNSRVCGRRAGGGAR
DZIP1L	XM_002685080	2403	PREDICTED: Bos taurus DAZ interacting protein 1-like (DZIP1L), mRNA	2	484	643	no	1	0	1761	MQLRRESCRSRTRGSRLPCLRIRGKQPPRPSARSMPSAPSSRNKPGSLPPRRR
DZIP1L	XM_002685080	2404	PREDICTED: Bos taurus DAZ interacting protein 1-like (DZIP1L), mRNA	2	1312	1660	no	1	0	1761	MLGLVHPCSPREFLQGWGPGRRMTGTGLTPRPRRGVPSPLARARAGWPPQEHWCNRWSETLRSSWRLQPRSLLEGSVCSQCPVPGHRELLCQEESPSFLRMRVTWRSLPWKISHRT
CLDN18	NM_001075516	2407	Bos taurus claudin 18 (CLDN18), mRNA	2	766	1003	no	1	132	915	MPQATTSPTGLEASKPAVALSPTPETRRYMMGVPAQRMRDSLLLPSTTTCSPPPRSPGQGQKKPLEISPQNKEFYLDFP
CLDN18	NM_001075516	2408	Bos taurus claudin 18 (CLDN18), mRNA	3	146	269	no	1	132	915	MPSGGLPAVHPGPGRLHRCHGDGHVEHPGPIRQPGHRCVPV
SOX14	NM_001163781	2410	Bos taurus SRY (sex determining region Y)-box 14 (SOX14), mRNA	3	50	176	yes	1	0	720	MVQRPAAQDGPGKPQDAQLRDQQTPRRRVEASVRGREAAVHR
IL20RB	NM_001102175	2417	Bos taurus interleukin 20 receptor beta (IL20RB), mRNA	3	827	1067	no	1	177	1092	MCQGARRGPASGAGPVCLRGLHADPGGGAALRLEDGPAAPALLLPRGDAPRHLENNKFTPEVNQLQKRRGRSLCDLRALF
STAG1	XM_002685052	2426	PREDICTED: Bos taurus stromal antigen 1, transcript variant 1 (STAG1), mRNA	2	4927	5047	yes	2	292	4066	MVLKLSVCCFYHLFHALPNSSYMDFDFLKKIIMNSFAIQT
STAG1	XM_002685052	2428	PREDICTED: Bos taurus stromal antigen 1, transcript variant 1 (STAG1), mRNA	3	332	563	no	2	292	4066	MRLLPILMLAVNLKKQRSKEKEKEVDLAGLHLQIRNRENHQERRVELKLELEEQAVEEPMGTLNRMVKGNLSHYLKW
STAG1	XM_002685052	2430	PREDICTED: Bos taurus stromal antigen 1, transcript variant 1 (STAG1), mRNA	3	2798	2972	no	2	292	4066	MFSLTKMRRTRAWRVMKKMKLIKLRPYTREGIYLLPSANLSSMILLTCMQLQTSLNTT
STAG1	XM_002685052	2431	PREDICTED: Bos taurus stromal antigen 1, transcript variant 1 (STAG1), mRNA	3	1496	1643	no	2	292	4066	MEVKKLFPMKTVKMFTIWCTQHIALLLWQLENSFTKNCLADMTHKQKKH
STAG1	XM_003585698	2435	PREDICTED: Bos taurus stromal antigen 1, transcript variant 2 (STAG1), mRNA	1	4791	4911	yes	1	267	3930	MVLKLSVCCFYHLFHALPNSSYMDFDFLKKIIMNSFAIQT
STAG1	XM_003585698	2436	PREDICTED: Bos taurus stromal antigen 1, transcript variant 2 (STAG1), mRNA	2	307	538	no	1	267	3930	MRLLPILMLAVNLKKQRSKEKEKEVDLAGLHLQIRNRENHQERRVELKLELEEQAVEEPMGTLNRMVKGNLSHYLKW
STAG1	XM_003585698	2437	PREDICTED: Bos taurus stromal antigen 1, transcript variant 2 (STAG1), mRNA	2	2773	2947	no	1	267	3930	MFSLTKMRRTRAWRVMKKMKLIKLRPYTREGIYLLPSANLSSMILLTCMQLQTSLNTT
STAG1	XM_003585698	2438	PREDICTED: Bos taurus stromal antigen 1, transcript variant 2 (STAG1), mRNA	2	1471	1618	no	1	267	3930	MEVKKLFPMKTVKMFTIWCTQHIALLLWQLENSFTKNCLADMTHKQKKH
PCCB	NM_001038548	2446	Bos taurus propionyl CoA carboxylase, beta polypeptide (PCCB), nuclear gene encoding mitochondrial protein, mRNA	3	713	1046	no	2	7	1624	MRTLLRRNSGVPGPTPPCQVWPTGLLRMTLMPCVISGNSSTTCLSAIRTQLLSLSAMTPVTVWFLSLTQLSLWNLPKPTTWWTSYMLLWMSENFLRSCPIMPRTSLLVLQE
MSL2	XM_003585699	2448	PREDICTED: Bos taurus male-specific lethal 2 homolog (Drosophila), transcript variant 2 (MSL2), mRNA	3	557	830	no	1	738	2469	MCGRTASAPQTCTDFGYYFGQWFCPDFLRIVTNSLLFPGCLQSWIRNFSSPGSQRCRSVCNEPGECYCSLHFREPPSAQLRPRRPQGVYRD
PPP2R3A	NM_001102346	2457	Bos taurus protein phosphatase 2, regulatory subunit B'', alpha (PPP2R3A), mRNA	3	1382	1514	no	2	292	1882	MWMGMECSPCTSWNTSTRSSVNGWKPWALSPCHSMICCARCLTW
EPHB1	NM_001192829	2459	Bos taurus EPH receptor B1 (EPHB1), mRNA	1	1776	1953	no	3	377	3329	MRSGTMRRNTMSSTPPWPGARPTPRGLTACGPAWCTWSRCAPAPWPATESSVARCASRP
EPHB1	NM_001192829	2460	Bos taurus EPH receptor B1 (EPHB1), mRNA	1	3726	3957	no	3	377	3329	MTFFSFLLLSSSPRALSLPTHPSPFAHDSCREVSSNKPQLLRLQMFCQLPKDLADHCMGDPTNSINVFILKKRCTFN
EPHB1	NM_001192829	2461	Bos taurus EPH receptor B1 (EPHB1), mRNA	1	2871	3018	no	3	377	3329	MSSMPSSRTTGCPLPWTAQLLCTSSCWTVGRRTVTAGPALQRSSTPWTR
EPHB1	NM_001192829	2462	Bos taurus EPH receptor B1 (EPHB1), mRNA	1	1059	1437	no	3	377	3329	MQRKWMCPLNSTATGTGSGWCPSGAAPVSLAMNPRTAWPARLALQGCSRPARKLRSALTALPTADPLQRHLPSAPAGPATTERILTPQKWHALVSHQVPAMSSPSSMRHPSFWSGTLLGRRVGGMT
EPHB1	NM_001192829	2463	Bos taurus EPH receptor B1 (EPHB1), mRNA	2	166	523	no	3	377	3329	MHTHNHARPHRPTRAHSRPRPRRAPGSPVPARARKDTEKPPAGSAAAPRDAAPSPRGRLGSGSAWGPPAGDGPGFPAAAPPGIRSGRNGRNFNGHQDGYCRAGLDRQSRIRVGRSQWLR
EPHB1	NM_001192829	2464	Bos taurus EPH receptor B1 (EPHB1), mRNA	2	4066	4240	no	3	377	3329	MSVLSGNCLFVTDANKKELEVFAPGKSTGAGACCRSGFLIGPIGLLAQWGERVGRKIK
EPHB1	NM_001192829	2465	Bos taurus EPH receptor B1 (EPHB1), mRNA	2	2743	2971	yes	3	377	3329	MDGSRGHRLPQVHVCQRRLELRDCHVGSHVIWRETLLGHVQPRCHQCHRAGLPAAPSHGLPSCSAPAHAGLLAEGP
EPHB1	NM_001192829	2466	Bos taurus EPH receptor B1 (EPHB1), mRNA	3	3944	4097	no	3	377	3329	MYLQLKTLFFFCLHFLQKGKRNHKLEKKKKTCFRVQRHAYVCLCYQVTACS
EPHB1	NM_001192829	2467	Bos taurus EPH receptor B1 (EPHB1), mRNA	3	3569	3701	no	3	377	3329	MFSGSEDKTISVKDPKSELSSHPGWAGVIHWQEEREGGRGKKQK
AMOTL2	XM_002685085	2471	PREDICTED: Bos taurus angiomotin like 2 (AMOTL2), mRNA	1	3681	3918	no	2	145	2446	MCYFIAMVPQVSFLNIRICWTIAYFFKIPLPLCKTEKCIWFMCIVYKTKRKKERKRQKNIVKEKKNNLIYFGLIFGISF
AMOTL2	XM_002685085	2474	PREDICTED: Bos taurus angiomotin like 2 (AMOTL2), mRNA	2	3136	3367	no	2	145	2446	MPKGPHHHQPLEMAPQLLSLGHLVSLVMNPELDEVRHHRSAWWASQHQFSERKLERWPCSHQSLCSPWRHWERELCW
AMOTL2	XM_002685085	2476	PREDICTED: Bos taurus angiomotin like 2 (AMOTL2), mRNA	3	1880	2012	no	2	145	2446	MRLPRPPPSVTPLSSGTRPSPRPAAASMRACSPAATGIRRWKAG
AMOTL2	XM_002685085	2480	PREDICTED: Bos taurus angiomotin like 2 (AMOTL2), mRNA	3	410	593	yes	2	145	2446	MASTACARSLARARSCPPMRRPKPTHSTMPPSRRGPGHTWGTGIPVGPREAAGGRMRPCAS
AMOTL2	XM_002685085	2481	PREDICTED: Bos taurus angiomotin like 2 (AMOTL2), mRNA	3	2204	2441	no	2	145	2446	MPLPNWLQQTGPRWRSLWLWLPSLPTPNMGAGMGAPRLMAPRTAWSLTAFWGAAVAREQLHWILLLHPESRTFPTWWRY
AMOTL2	XM_002685085	2482	PREDICTED: Bos taurus angiomotin like 2 (AMOTL2), mRNA	3	1088	1211	no	2	145	2446	MPGCRGTMRDCRGSWRARRRRLAASRSWRAKSRGSPRPTRA
SLCO2A1	NM_174829	2484	Bos taurus solute carrier organic anion transporter family, member 2A1 (SLCO2A1), mRNA	2	1714	1882	no	1	0	1932	MASPLTTPASCGAQSAREGEGPVSTMTTMLSGTGTWACRWPTRLWAQCCLSSSAGG
SLCO2A1	NM_174829	2485	Bos taurus solute carrier organic anion transporter family, member 2A1 (SLCO2A1), mRNA	3	755	881	no	1	0	1932	MDRSLVVGPAHFLCLFGSHFFPLLLLSSSNTHKNGEDSSHGG
RAB6B	NM_001101129	2488	Bos taurus RAB6B, member RAS oncogene family (RAB6B), mRNA	1	2907	3030	no	1	123	747	MPMWASTPTMAHPQVVLVGRVLTYLVRIHRSPGDSTKPGWQ
TF	NM_177484	2496	Bos taurus transferrin (TF), mRNA	2	1600	1777	no	1	102	2214	MNFSAQVVHLDLREIPVSVLCALAQRRVQERSVFPTAMKDTMAIQGLSGVWWRRETWPL
LOC525947	NM_001046279	2499	Bos taurus serotransferrin-like (LOC525947), mRNA	1	1281	1455	no	3	26	1892	MSSSVKAVPLGLIQSPASALCAEAASSQPTCVLPTATSSTTAPVGRSGVWLRREMWPL
TOPBP1	NM_001206766	2501	Bos taurus topoisomerase (DNA) II binding protein 1 (TOPBP1), mRNA	3	965	1106	no	2	133	4696	MNPYTRQSLDQKQRVCLILQLLLARSTQLIVVLFQMSAIFPTSMQAA
TOPBP1	NM_001206766	2502	Bos taurus topoisomerase (DNA) II binding protein 1 (TOPBP1), mRNA	3	1682	1805	no	2	133	4696	MWSPVMILLIFLCKNTSLPSVIASLMFLQLPKKVYLAKRVS
TOPBP1	NM_001206766	2503	Bos taurus topoisomerase (DNA) II binding protein 1 (TOPBP1), mRNA	3	3524	3749	no	2	133	4696	MSTQSPPKMNRSFGMTLQPGRREQDLPAICSGLVVPHNTLSFRLMLKNWRILLSRSLYMIQKLLNRLSVILGTYV
BFSP2	NM_174248	2511	Bos taurus beaded filament structural protein 2, phakinin (BFSP2), mRNA	3	815	1031	no	2	10	1255	MTSLRRSEFTGKEMLKRTGCRQEPCSKLSNRRNWLAGPRPRKRSWLQPSGWSCTTLPAKSRACRLRRNPYEL
BFSP2	NM_174248	2512	Bos taurus beaded filament structural protein 2, phakinin (BFSP2), mRNA	3	377	689	no	2	10	1255	MPWRKSARSWRHSCACIWRAKLRAQRTGVPSGPHGPAAASRWARRSWKTHGSCSRQRISRRARTTLRRGTKMSSHLGRQQKRKLTLCIKSLMKRIHQKWIWRVK
BFSP2	NM_174248	2513	Bos taurus beaded filament structural protein 2, phakinin (BFSP2), mRNA	3	1061	1307	no	2	10	1255	MPSTGMTSSCRTWERWSAGWRRSSGRCARRRSSSCRPGSTCCRTNASCSGTWRPTTRCWTARRAANGEIPSFHEENAGFLTK
TMEM108	NM_001101939	2516	Bos taurus transmembrane protein 108 (TMEM108), mRNA	2	1126	1369	no	1	210	1959	MPQQPQAPLPVNSVLQCLLSAPMVTRRTAPATVTPGLLSPPAPADLRLPTLGSSQPPRGPSRLPLMPVSQSLPRGFLREHP
TMEM108	NM_001101939	2518	Bos taurus transmembrane protein 108 (TMEM108), mRNA	2	1792	1963	no	1	210	1959	MPWSFPGRSSPWKPLRTSYQSPAPQPMATTETPGWSSLTPSAKKRCLWEMIKCRRSN
NPHP3	NM_001192152	2522	Bos taurus nephronophthisis 3 (adolescent) (NPHP3), mRNA	2	1426	1666	no	1	0	3993	MILVMFCGTYMMNKSKWKLFSKLQIQPMSWDSRNTTSALMILWQHQHQFHPFLYLEDQALESPFFYQSGSNYNRRIPLTH
NPHP3	NM_001192152	2523	Bos taurus nephronophthisis 3 (adolescent) (NPHP3), mRNA	2	2986	3241	no	1	0	3993	MCSGRSLAMQNSCINKHWRSQKTPTVQTIHILLANLRHLQLCTRNKTNMNKLNILGRNHLKFVRKLQGEKATCMDFPFYVDGPYN
ACAD11	NM_001075893	2532	Bos taurus acyl-CoA dehydrogenase family, member 11 (ACAD11), mRNA	1	240	399	no	3	41	2384	MYSEKNHLVYFFLKHIRLTENLKSRRPCFQLDSPFPNLYCTAAIRLSLEQNFM
CCRL1	NM_174265	2534	Bos taurus chemokine (C-C motif) receptor-like 1 (CCRL1), mRNA	3	1571	1751	no	1	480	1530	MMLPAENICICIKHLHFSEIQISNTVVATCSKEEVGVGKGSGVEAKKKKKQNNKFIKHRN
DNAJC13	NM_001113745	2536	Bos taurus DnaJ (Hsp40) homolog, subfamily C, member 13 (DNAJC13), mRNA	2	6643	6808	no	1	114	6843	MKSCLVLQSGVPSKIRNMICLFLSHKQQDTSQDLELLATLLQGHPHQSCPTCRLL
DNAJC13	NM_001113745	2538	Bos taurus DnaJ (Hsp40) homolog, subfamily C, member 13 (DNAJC13), mRNA	2	4012	4150	no	1	114	6843	MMLMNCLISLKDRDRMMRAKLEKLTSDLPRNIILIRIQKGGICLKR
KCNH8	XM_002685088	2545	PREDICTED: Bos taurus potassium voltage-gated channel, subfamily H (eag-related), member 8 (KCNH8), mRNA	2	19	214	no	1	0	2970	MLTGNCWVNWTTSFRTRTASSSSPCCSTKPKDDQELEPTLIQPGDEAEPSFITSLATCKEEKRTN
KCNH8	XM_002685088	2546	PREDICTED: Bos taurus potassium voltage-gated channel, subfamily H (eag-related), member 8 (KCNH8), mRNA	2	2098	2254	no	1	0	2970	MELKMETAVKKARLLTLALTESDRSPEFLLLLETQRLELLSSLSKRRRPSSR
MRPL3	NM_001080317	2552	Bos taurus mitochondrial ribosomal protein L3 (MRPL3), nuclear gene encoding mitochondrial protein, mRNA	3	821	941	no	2	130	1174	MVKQKPTGGLELFQLVMLPESGLELKCLDSWGMWIGQHLD
NEK11	XM_002685106	2558	PREDICTED: Bos taurus NIMA (never in mitosis gene a)- related kinase 11 (NEK11), mRNA	2	283	403	no	1	0	1794	MQTLWSRISSALSQSTVRVEIWTVKFKNIKKLEKPFQRVR
ATP2C1	NM_175785	2561	Bos taurus ATPase, Ca++ transporting, type 2C, member 1 (ATP2C1), mRNA	3	812	932	no	2	91	2950	MEILHQEVTLPSWEHWSDVAKQRVLSLEQEKILNSEKFLK
BRWD1	NM_001103174	2565	Bos taurus bromodomain and WD repeat domain containing 1 (BRWD1), mRNA	2	2578	2878	no	1	99	7068	MRLLVIKVKVLVLLKKKNGKVIEGVKVTVKVQVTLPLGILIGQLTQASTCSLLYEHHLVDELLDFAAVQRMKCLLRIYLLQKGDERERKKISLKKRICGG
BRWD1	NM_001103174	2566	Bos taurus bromodomain and WD repeat domain containing 1 (BRWD1), mRNA	2	313	520	no	1	99	7068	MWLLTICCKSANASVPCWIKRSHPAFQESLLYLGQEGSLCYVQQKTAGTQFGRALPLLLFIEEDLLKCR
BRWD1	NM_001103174	2567	Bos taurus bromodomain and WD repeat domain containing 1 (BRWD1), mRNA	2	3229	3415	no	1	99	7068	MTCQMLLTFLSCVSFMMKQDRGIGSLVTGSVPSLMMLGGLERCYVKSRISHSTLIVISSVTL
BRWD1	NM_001103174	2569	Bos taurus bromodomain and WD repeat domain containing 1 (BRWD1), mRNA	2	3931	4075	no	1	99	7068	MMSKMPRIWMIVIFLKHLLEEGEFMIGKKGASKQPIMLKTTGRNSVRN
BRWD1	NM_001103174	2570	Bos taurus bromodomain and WD repeat domain containing 1 (BRWD1), mRNA	3	7787	7934	no	1	99	7068	MTNSGNIYFYMKAMNVTITTFSHFYFHVAAFIEMPKMCLTMRQVLVLMS
HMGN1	NM_001034772	2573	Bos taurus high mobility group nucleosome binding domain 1 (HMGN1), mRNA	3	332	725	yes	2	97	400	MERLKTRRAQPLMKQKRKKPSLINNHIPSPVSGPCFPSCTIQRNIFINYFVNASFLVALETFLKRRESHLIPFFKCKCFFLRGEIICWLFIFWYNQKIVGYWIREALIVLGVSLTFHRWGVAFISCNTKAY
SETMAR	NM_001083726	2575	Bos taurus SET domain and mariner transposase fusion gene (SETMAR), mRNA	3	773	1091	no	2	121	1150	MLNKSMRCTKNYNTYSQHWSTERAQFFSTTMPDHMSHNQPFRSLMNWATKFCLIRHIHLTYYQPTTTSSSISTTFCRVNASTTSRMQKMLSKSLSNPEARVFTLQE
LCA5L	NM_001195068	2583	Bos taurus Leber congenital amaurosis 5-like (LCA5L), mRNA	1	1872	2040	no	3	347	2357	MLLHISKYPSDKESIIHSRKQSKTCITGFPPQVGWPTQAARGTLIAQASTTVTRKK
SH3BGR	NM_001243326	2585	Bos taurus SH3 domain binding glutamic acid-rich protein (SH3BGR), mRNA	2	301	460	no	1	147	771	MFPERRNLRMGFRCLLRSLTRSSIVGILTLSFLQKKRILFIPSLAWLPLQAQR
SH3BGR	NM_001243326	2586	Bos taurus SH3 domain binding glutamic acid-rich protein (SH3BGR), mRNA	2	496	667	no	1	147	771	MVKWQERLRAPQREQRRLKKVENRRHRKRVMKMRATSLDPKRRMKKRKRQQRKRQKK
IGSF5	NM_001206778	2594	Bos taurus immunoglobulin superfamily, member 5 (IGSF5), transcript variant 1, mRNA	3	1085	1283	no	2	184	1294	MKTMATIQMSQGPHSRLPSMPSPLKPVFQSNAAVGNLIRSLITASWAQQITHRFPFMWPVLRRSGM
IGSF5	NM_001206779	2600	Bos taurus immunoglobulin superfamily, member 5 (IGSF5), transcript variant 2, mRNA	3	647	845	no	2	184	856	MKTMATIQMSQGPHSRLPSMPSPLKPVFQSNAAVGNLIRSLITASWAQQITHRFPFMWPVLRRSGM
PCP4	NM_001078136	2604	Bos taurus Purkinje cell protein 4 (PCP4), mRNA	3	56	230	no	2	25	211	MEKTSHLVKMMGRRRFKRNSTSTWTRQRQNEQRWPSSLSSENSRRKRPGPSPSGRVPS
DSCAM	XM_002685111	2606	PREDICTED: Bos taurus Down syndrome cell adhesion molecule (DSCAM), mRNA	2	4669	4990	no	1	0	5547	MSQTLGQERIPPPGGMPRLGPQRGTGMPASGPSTDPTPPFQHTPSPPTGGCQRPGPQAQWTRRVTATASAPHKTQIEREAAWSPQKVPPPLMKNWPGPTSTPRWKSS
DSCAM	XM_002685111	2608	PREDICTED: Bos taurus Down syndrome cell adhesion molecule (DSCAM), mRNA	2	64	286	no	1	0	5547	MYKMKMDCITTAVSRGTDTPGRPGKVTALDFSYQTQRTQPRPYWMGLIIAKPWQGSVWSYLAKHLGTLSQITAG
DSCAM	XM_002685111	2609	PREDICTED: Bos taurus Down syndrome cell adhesion molecule (DSCAM), mRNA	2	2968	3154	no	1	0	5547	MGWRNTPTTASRCWPLPGLETASGASRSSPGPKRMFQAPLPGSRRQRPQPPWSSCLGCHPSS
MX2	NM_173941	2623	Bos taurus myxovirus (influenza virus) resistance 2 (mouse) (MX2), mRNA	2	760	880	no	3	275	2405	MDRENHLPQHYAAAAKSLRSGVGDSESPEHHSWEWTWHQP
TMPRSS2	NM_001081585	2633	Bos taurus transmembrane protease, serine 2 (TMPRSS2), mRNA	1	99	648	no	3	56	1526	MRTMDTSRKACTLSSRPRLPLLSRCTPLSTTRPWCPSTPQGFRRTPRHLSSTGSPNLHPGQRAPQRLRKPCASPSPWWSCWQEQSLPPSSSGSTWRTSVQGWSAAPPGPVLAPLSGAMASCTAPVARTRTAAFASMDRTSSFRCTQHRGSPGTPCARTTGVRATGGRPARTWATGTVFILAKE
RIPK4	NM_001100327	2646	Bos taurus receptor-interacting serine-threonine kinase 4 (RIPK4), mRNA	3	1385	1787	no	2	0	2356	MPTPTSPTGGAPPRCTWPWRNGCGASWSSCWPGRSVSTLQMRTSGRPCTSRPRTGTRAACGCCWRRTPPCTRQTVRAGRPCMWPASTARRASCGSCCAVAWMQACRGRTPGCHCTTPPGRATCPSSSCWPSSQG
RIPK4	NM_001100327	2647	Bos taurus receptor-interacting serine-threonine kinase 4 (RIPK4), mRNA	3	2042	2453	yes	2	0	2356	MGTWQPLSCWWRSGPTCWPGAPAARRHCTWLLPAGTRRWWRSWSAPTCSTCPMSRASAHCTWPPRADIPRQWRLCSDTEPTSTYRASSSRAAPVLPPRSSGGARPSLLTRETGPSRVPVPASCSARHIRGLRDTDRA
RIPK4	NM_001100327	2648	Bos taurus receptor-interacting serine-threonine kinase 4 (RIPK4), mRNA	3	1796	2000	no	2	0	2356	MPRRWTGGHPCTWLPSAGTTAWPVSSLTYTPTSTCATCWRRRRFMWPRRRATQARPGCSCTGAPTERQ
RIPK4	NM_001100327	2649	Bos taurus receptor-interacting serine-threonine kinase 4 (RIPK4), mRNA	3	455	635	no	2	0	2356	MPTTMSRFPTSGWPSATGCPTRMTSAWMACSAPSPTSLRSASGRRAGSLTPSMTCTALPS
PRDM15	XM_002685122	2652	PREDICTED: Bos taurus PR domain containing 15 (PRDM15), mRNA	2	2461	2608	no	1	0	4101	MTTRERSLLARLGSPQKKMMTIQTRVQTQSLTSTAAKGVSSPSAAGRST
C2CD2	NM_001192676	2659	Bos taurus C2 calcium-dependent domain containing 2 (C2CD2), mRNA	3	185	404	no	1	150	2241	MAGLGGSLRRGPGHGGPVPGAVGAGQGATPLPKAGGGAWRLPAPRVGCAARLDPDSEQLEEPVAGRLGDRPER
ABCG1	NM_001205528	2671	Bos taurus ATP-binding cassette, sub-family G (WHITE), member 1 (ABCG1), mRNA	1	2076	2241	yes	1	0	2031	MGHFQNPCGLKDTDPPVDPGDYVGLSGSEPVLDFAAPLSWVFSPLPFLAITRKKM
TFF3	NM_001114509	2678	Bos taurus trefoil factor 3 (intestinal) (TFF3), mRNA	1	114	396	no	3	41	284	MWACRRTSVQCRPRTGWTAATPRSPPSSATTAAAASTPASTGCPGASSPCRKQNAPSEATWPPDTQGGDLRTWVPCPPTQCSSFCFSQTAPGQA
TFF2	NM_001083521	2682	Bos taurus trefoil factor 2 (TFF2), mRNA	2	190	316	no	3	23	410	MLLRLQRRQGPLVFQSPPEARVGGVCHGGLGSQGLWLPRHQS
UBASH3A	NM_001015599	2690	Bos taurus ubiquitin associated and SH3 domain containing A (UBASH3A), mRNA	2	25	331	no	1	0	1869	MPKSSINSRAAAPLPSWTPSWAWASQRTPRSRHWQPLEGRQQRRRQTGYTAIAMTLLWTTPSPRSTPCSSAPPVPCWTSFKTSGEKAGGSVPRTEPTRSSLI
RSPH1	NM_001038105	2693	Bos taurus radial spoke head 1 homolog (Chlamydomonas) (RSPH1), mRNA	1	60	327	no	3	17	827	MILGGSTNLKMVLGTSENMLETKSTAKARSSTQMDRDMKGSGQTTCGTATACTTTSTTTPTPESGLPTKGMGRAPTSMQRRAASTWVPG
SLC37A1	XM_002685133	2695	PREDICTED: Bos taurus solute carrier family 37 (glycerol-3-phosphate transporter), member 1 (SLC37A1), mRNA	2	169	346	no	1	0	1599	MMGKSDSAARAKKPEMPLLTSSQTMGPTAAGPRSIRTTINSCLEPWTTPSCARTPSACT
PDE9A	XM_002685134	2701	PREDICTED: Bos taurus phosphodiesterase 9A (PDE9A), mRNA	2	1015	1135	no	1	69	1656	MTSRPWRTTTVPWPSRFSTSPSATSSPTCRRRASSKSGRE
WDR4	NM_001100320	2705	Bos taurus WD repeat domain 4 (WDR4), mRNA	3	44	245	no	2	10	1252	MRWWFGAVAGCWLPPLRAVMATASSYMIAALQKRSPKKIKGRTDSPWIRGVTPFWRPPSPSLAAILF
PKNOX1	NM_001046350	2711	Bos taurus PBX/knotted 1 homeobox 1 (PKNOX1), mRNA	3	239	362	no	1	264	1572	MFYKEFIHHDGDTDTEHRQLSRWATNAGSHRVKNGARPQLL
U2AF1	NM_001080268	2717	Bos taurus U2 small nuclear RNA auxiliary factor 1 (U2AF1), mRNA	3	596	797	no	2	40	751	MGAGARSIDHGPAPGSVALGLETAVAAVAVAVAEDGSATGGGRETGNGLGDSEPCHFYRMSARKCCS
SUMO3	NM_001076449	2720	Bos taurus SMT3 suppressor of mif two 3 homolog 3 (S. cerevisiae) (SUMO3), mRNA	1	255	672	no	3	71	383	MDNQLMKQTPQHSWRWKTRTPSTCSSSRRGAPGWPAASWGAASRAPIPSWHRAVFAIEQWTCGQAHQQGGSDTEDIPQKDFALMHLSATVVMVPSLPRPITWYLCLGKMRGEGLGLCFYFFIFLPHMTFSYDIFSKLVA
PTTG1IP	NM_001046594	2727	Bos taurus pituitary tumor-transforming 1 interacting protein (PTTG1IP), mRNA	3	524	671	no	2	67	592	MMKSEKNMVCLKKKTHMPDSKTTETHLVARRAVSRPVVSRDPPPVRLLP
ITGB2	NM_175781	2734	Bos taurus integrin, beta 2 (complement component 3 receptor 3 and 4 subunit) (ITGB2), mRNA	3	1820	2318	no	1	105	2412	MPVPQVHSGLPQLGRRRVQRPRPMPLQCVPVRPRLPAAPVQRVPGLPRALCGLRPLHRVPEVRQGPLRQELQRSVRADEAAVQPGARPQVQGARLRGLLDDLHPGAARRAGQIRRARGRHARVCEGPQHRCHRGGHRGGRRARRHPPAGHLEGPDTPERPQGVPSL
ADARB1	XM_002685126	2737	PREDICTED: Bos taurus adenosine deaminase, RNA-specific, B1 (ADARB1), mRNA	2	1570	2107	no	1	0	2103	MWWASRGPCSASSWSPFTSPASFWAACTTGTTSPGPCTSASPTSRTCPRCTPSTSLCSVASATRRRGSQARPPTSASTGRWATRPSRSSTPPRGRTSWAAPHACVSTPCTVAGCVCTARFPPAYCAPRSPNPTCTMSPSWSPRSTRLPRPVCSEPSSRPGWAPGWRSPRNRTSSHSHPX
ADARB1	XM_002685126	2739	PREDICTED: Bos taurus adenosine deaminase, RNA-specific, B1 (ADARB1), mRNA	2	520	709	no	1	0	2103	MRSSTASRRPTGRRCPSTWAPMAMIPSAPVGTSVWLRLRCPPAWPSRPCLGPRLSRRPAGRTL
ADARB1	XM_002685126	2740	PREDICTED: Bos taurus adenosine deaminase, RNA-specific, B1 (ADARB1), mRNA	2	1315	1450	no	1	0	2103	MSSSTCTSAPPPVGTPGSSHHMNPSWKSQQTDIQTEKPVDSCGRR
POFUT2	NM_205782	2742	Bos taurus protein O-fucosyltransferase 2 (POFUT2), mRNA	2	1009	1369	no	1	12	1299	MLSGRSWRSCGGCCLRWCGSNPRGRSWSSTRMGAWPSWTSGSVRTPGFLSAHQSPRSPFEFTRRGRSWAWTPRQHTTGSAGTRRRRVSSPLIGGLHTEPTRLPEDTCPLPDLRLWTPRSX
DNMT3L	XM_002685135	2746	PREDICTED: Bos taurus DNA (cytosine-5-)-methyltransferase 3-like (DNMT3L), mRNA	2	244	502	no	1	0	1251	MCVSAVEVSSCTHSTLCLRGVCVLRARTSSWSASSCTTMTGTSLTAPSAVPGRRCSSARIPTAPDATVSSALTPWLALGPRGRFTP
DNMT3L	XM_002685135	2747	PREDICTED: Bos taurus DNA (cytosine-5-)-methyltransferase 3-like (DNMT3L), mRNA	2	790	961	no	1	0	1251	MSGAPSTSPMAPRPPWATPATTPRGGTCTSSTASCSTRGPCLAAPSPSSGCSWTTWC
PFKL	NM_001080244	2752	Bos taurus phosphofructokinase, liver (PFKL), mRNA	3	1382	1769	no	2	25	2365	MTWPAGWGVVAPCWGQRGRCPKASWRKLWKTSAFTTSTPCWSSGALRPTRGCCSWWRPVGAMRSCASSCASSPPPSATTCQARTSAWAPTRPSTPPWRVVTASSSRPRGPSAVCSSWRPWVATAATWLL
TRPM2	XM_002685138	2761	PREDICTED: Bos taurus transient receptor potential cation channel, subfamily M, member 2 (TRPM2), mRNA	2	256	466	no	1	0	4497	MLGRWCVSAATHVSSTWRRPRGPTPSRARNGTQKSMSERCQQTPSVTSSSRAWARKWESMSASPRTLPPA
KRTAP12-2	NM_001080351	2781	Bos taurus keratin associated protein 12-2 (KRTAP12-2), mRNA	2	220	373	no	3	35	407	MSTSDLQAHPVCDSFLPVLCVPARELQASSVCGPLLPVLWVLPALLPHPGL
UBE2G2	NM_001076328	2800	Bos taurus ubiquitin-conjugating enzyme E2G 2 (UBE2G2), mRNA	3	443	752	no	2	52	547	MTRAAPTWTPPRCGGTTGSSSTRSPSRLCRSRWGSEPPAPMHSCAQTHCRAQTHCQAVRGVSSGMDTLCWYQKRRACRTTASVFFVPFPPQAGFSSEMRASVG
SIK1	XM_002685156	2804	PREDICTED: Bos taurus salt-inducible kinase 1 (SIK1), mRNA	2	565	709	no	1	0	3249	MQPRRSSRGRSMKAPSWTSGAWASCCTSSCAGLCPSTGPTCRPCGSGC
RRP1	NM_001075589	2815	Bos taurus ribosomal RNA processing 1 homolog (S. cerevisiae) (RRP1), mRNA	2	739	1006	no	1	39	1377	MNWRRRSCQRRRSCRRRRRRRRSRASCPESPLKVRSAGLSAPWTSRQEMTMRTAPALSCSSTTRLLPTHCLRWPVARTPLPRTGSASTK
AGPAT3	NM_001038046	2819	Bos taurus 1-acylglycerol-3-phosphate O-acyltransferase 3 (AGPAT3), mRNA	1	951	1227	no	3	218	1346	MGRSTRRTCVSGDFLWKRFHWMRRKQLSGFINCTRRRMRCRRYITRRVCFLGSSSNPPAGHGRSSTSSSGPRSSCLLSSVLFWASLPVDPRS
PWP2	XM_002685144	2827	PREDICTED: Bos taurus PWP2 periodic tryptophan protein homolog (yeast) (PWP2), mRNA	1	1863	1989	no	3	23	2780	MARASWREGCPSSCASITSGSRFSGRSSRSPATCHWTPWRNF
PWP2	XM_002685144	2828	PREDICTED: Bos taurus PWP2 periodic tryptophan protein homolog (yeast) (PWP2), mRNA	1	255	693	no	3	23	2780	MRCWSAWSAGLCCTTSTSRVPCTASPSPPMAGNSSSRKATLLRCTTPLGGSGNSTHSSWTKPTLGHTTRPHALTGRTTPGALQSGAETCPHGCLGPSAGTTSSTTRWGDTRMPSWPASSRPAAWTCTRSARMVPCACGSATPFLRA
COL18A1	NM_001083388	2834	Bos taurus collagen, type XVIII, alpha 1 (COL18A1), mRNA	2	2317	2899	yes	1	42	4584	MAWQEPLDPQAHQGPLAPRGPRAQDSPQGLTTWKAPGAPYGQQPEVPRGCRDRLARPESRGILELWGHQGAREKLEQTEHRASPASRAERVQLDPRDQKEKKALRERKETQGRMEWGSQDSRDPPDPQGLSSTCRSRIECWRACQAPRAVQASLASPDQPGQRETWAPKASRASRDPRVRRESRAHSSAPMAEH
COL18A1	NM_001083388	2835	Bos taurus collagen, type XVIII, alpha 1 (COL18A1), mRNA	2	3760	4312	yes	1	42	4584	MGSGRFCWRPTCPSPMGRTTRWPSCSPRWCSCMRVIPTPAGRFHTRQRGPGGRTTSWPVPRACRTPSPTPAPRTTAPTHTSGRCPPRPRPPTPTTTSSRCCTWWRSTARSRAACAASAAPTFSASSRRAPRGWPAPSARSCPRGCRTCTASCAAPTVPPCPSSTSGTRCCFLAGRPCSQAPRAS
COL18A1	NM_001083388	2837	Bos taurus collagen, type XVIII, alpha 1 (COL18A1), mRNA	2	799	967	no	1	42	4584	MSSARTAAVEARRPGDSCLARSSRTSRCLCVCGRPRRVRACSLRSQTRRRQWSRWA
PCBP3	NM_001076284	2848	Bos taurus poly(rC) binding protein 3 (PCBP3), mRNA	2	1270	1402	no	1	351	1434	MKFDRCLERRSKSPTPRRGHQSARSPSRGPQPTSALPSTSSTPG
COL6A1	NM_001143865	2856	Bos taurus collagen, type VI, alpha 1 (COL6A1), mRNA	2	3196	3370	no	1	219	3300	MTWSSASATCSACPVTRRCCGASSTRRCPGRWRWTSGLAPATETDARGDPTFLTNPTS
COL6A2	NM_001075126	2864	Bos taurus collagen, type VI, alpha 2 (COL6A2), mRNA	1	1353	1824	yes	3	44	2795	MAPRVRRGTLVLRGPGAWLERLATKEPREIVVCLDPEVPRGLSESLGNRDLGETLVMLVPAEIRDSLAPRETLAGLDSAILDPEEHLETRVSQAPPAPRGAEVTLAPKENLGGKARRESLQILVPLVSLAHEGREEPQDLRESLAPQETPASRNATS
COL6A2	NM_001075126	2865	Bos taurus collagen, type VI, alpha 2 (COL6A2), mRNA	1	759	1260	no	3	44	2795	MKPMESATRSAVWRSLGPLAPRATADRRAPRATWVSLESLDRRGDREIQASKAPLDSLDPRVFLVSKARRASLEPTGGRVPRAWRARTGQMGRRASWGALDLLAARETPGIGALMATWGKPAALGSEETKAQRGTLAAQDAEAPPGRMGQKEARAIKATTEPQEVLA
LSS	NM_001046564	2872	Bos taurus lanosterol synthase (2,3-oxidosqualene-lanosterol cyclase) (LSS), mRNA	2	1720	1966	no	1	0	2196	MAPGKAPGVCASRTVPGLGWKPSPAWGTPTIMGLPVQRSPGPVTSCCPDRWQTEAGGRTSSPASSVAMCRVPSPRSTTRAGP
LSS	NM_001046564	2874	Bos taurus lanosterol synthase (2,3-oxidosqualene-lanosterol cyclase) (LSS), mRNA	2	2050	2200	no	1	0	2196	MGTGLRRTSVGSSTSPVPSATLATETSSPSGPSGASPVCTLTQPLLATRX
MCM3AP	NM_001192803	2876	Bos taurus minichromosome maintenance complex component 3 associated protein (MCM3AP), mRNA	2	238	586	no	1	0	5937	MLGSFLDLNTVQPLWLPLGLRVHVCLEILDSVLSPPTLEHSQVLLLLPQKLEKKQALSLGKQNLALNLWKIQCSDQYWGLNLSQRKLRAKLLLDFLHFPTQSVVDLGDWPHFLFLR
DIP2A	XM_002685146	2899	PREDICTED: Bos taurus DIP2 disco-interacting protein 2 homolog A (Drosophila) (DIP2A), mRNA	2	2206	2410	no	1	0	4692	MKLERSVWTPVRRRQRTMGCLGSPKTSLRLSRSPLGAHLSPTDLSPGQGFWASSGLMTWSSSWASWTG
DIP2A	XM_002685146	2900	PREDICTED: Bos taurus DIP2 disco-interacting protein 2 homolog A (Drosophila) (DIP2A), mRNA	2	3109	3244	no	1	0	4692	MWPWSTLQGWTSLLPSTAACTVAACPSPCGPHTPRTLPPHFLPSR
DIP2A	XM_002685146	2901	PREDICTED: Bos taurus DIP2 disco-interacting protein 2 homolog A (Drosophila) (DIP2A), mRNA	2	283	628	no	1	0	4692	MFTPRPCRQLWPNTKRGRCPCHPRGALSSRTHLWRPTHPQTRHLPQKMRALYSAPGNWPPLRCRAAPASSPGLTRPFRARPPHPPHPPPHLTREGSLPPRPVLPPRLPAPRPSPA
PRMT2	NM_001024495	2911	Bos taurus protein arginine methyltransferase 2 (PRMT2), mRNA	3	545	737	no	2	70	1006	MLSPEPCLRWRPVRWPSTRGSWSCRMALLISSPCFSRRWKTWCCQRRWTCWCLSGWAPACCLSS
FBXO25	NM_001076211	2919	Bos taurus F-box protein 25 (FBXO25), mRNA	2	265	442	no	1	114	1185	MKKYSVMKSTNLHPKKGKRTILEMTQILSVFIVKTGSMSIKKAQEKDMATVLWEKLLIA
SETD4	NM_001205824	2926	Bos taurus SET domain containing 4 (SETD4), mRNA	3	1271	1469	no	2	529	1849	MRKLAVMKLERLHAVANTRRFSSATAPTITTACSWSTDLSASAILTLVFMSLKIYLLNIFHPLLNR
DOPEY2	XM_002685151	2936	PREDICTED: Bos taurus dopey family member 2 (DOPEY2), mRNA	2	5554	5719	no	1	0	6840	MLRKTCTMLPPPPQRWCPPLHPQCTACRPCPSWQRSWRRSWTWFTEVTRRKKRCP
DOPEY2	XM_002685151	2940	PREDICTED: Bos taurus dopey family member 2 (DOPEY2), mRNA	3	290	485	no	1	0	6840	MVGQGFVPVQLRAVPASGARSHVGETRAARPVREVLPPAAEAAAPKPPGLCRRPVARSGGGLGDL
MORC3	XM_002685152	2942	PREDICTED: Bos taurus MORC family CW-type zinc finger 3 (MORC3), mRNA	1	1371	1557	no	3	8	2828	MKMWCIPLTRKPTKRKTGKSSGSDNWKQPLGFMPNSCFQKPLCQVKPLLPLRKVFHEDIFQK
LOC100847516	XM_003585708	2950	PREDICTED: Bos taurus single-minded homolog 2-like (LOC100847516), mRNA	2	94	223	no	1	75	759	MRPRPGGRRKMASFTSWPSCSRYHRPSPRSWTRRPSSDSPRAT
SIM2	XM_002685167	2953	PREDICTED: Bos taurus single-minded homolog 2 (Drosophila) (SIM2), mRNA	3	1004	1160	no	1	0	2415	MQWIQGHPLQRLPEDQAVYAGHVPVRLVLPDRGAGGCGPVAAAQRHHRDQAA
HLCS	XM_002685154	2956	PREDICTED: Bos taurus holocarboxylase synthetase (biotin-(proprionyl-CoA-carboxylase (ATP-hydrolysing)) ligase) (HLCS), mRNA	2	499	949	no	1	0	2361	MSVWSLRTAPLNPSGLPLQRTFQISRTTTAAVWRASTMTSAPRGMRGGSMSWARPPTSSFTWALTLGMARTGSSRSDLPWPTVWTRTVTLCTTCLQKTLSGTRGQTTVCCWSSPPGSPSPRTCPGGSWPIFLREGRCWPWRRPSRCLASG
HLCS	XM_002685154	2960	PREDICTED: Bos taurus holocarboxylase synthetase (biotin-(proprionyl-CoA-carboxylase (ATP-hydrolysing)) ligase) (HLCS), mRNA	3	1736	1892	no	1	0	2361	MRPFHPAGLHPTEIRAGTEDSVCPASDVPGRRRGGKIHPRVPGHQFASEVAQ
TTC3	NM_001109767	2971	Bos taurus tetratricopeptide repeat domain 3 (TTC3), mRNA	2	5059	5590	no	1	0	5955	MLEKKLRKQSLSLKNKFRQLNMVLSSVNFLKCRFLSFHFLPVTRFILNYFLSLQARMVKVPPLLQVMGPETRQQLPRSQVWALQLTAQWSCPPAVRKPPSCQSMRVLARQLGQNQAQWLIRSYLLLQSVPLIQASLQRSRSIALLSTCWWCSRVTAARSLLVLLKKLETKTRPLCLD
TTC3	NM_001109767	2972	Bos taurus tetratricopeptide repeat domain 3 (TTC3), mRNA	2	2092	2248	no	1	0	5955	MIKLTRIFCKESVLLLIVKESFQRLSSSAVVVKLNVNLNTRSLKKRFLQDLF
DYRK1A	NM_001206014	2978	Bos taurus dual-specificity tyrosine-(Y)-phosphorylation regulated kinase 1A (DYRK1A), mRNA	1	3459	3582	no	1	75	2364	MEIATAVSLPAFYFFFCFFSARGISTISSAQRCLLFILNIF
DYRK1A	NM_001206014	2979	Bos taurus dual-specificity tyrosine-(Y)-phosphorylation regulated kinase 1A (DYRK1A), mRNA	2	397	520	no	1	75	2364	MRFTMQKRSGDTNRARETILVIRRSGRFTTMVMMMITMIIL
DYRK1A	NM_001206014	2981	Bos taurus dual-specificity tyrosine-(Y)-phosphorylation regulated kinase 1A (DYRK1A), mRNA	2	1459	1846	no	1	75	2364	MTPNLEFNLTMPCSTVFSRKQLMKVQIRVIVYPRVLLWNSHSLQAPPPVHLQAQVDRRGRATVGEPGRTQRTSIGTAAGTSRPPCRPWTVRPTVRRCVSSFLLPLVGQALKLLHKSLLKLIPFKKPPFM
DYRK1A	NM_001206014	2982	Bos taurus dual-specificity tyrosine-(Y)-phosphorylation regulated kinase 1A (DYRK1A), mRNA	2	1861	2038	no	1	75	2364	MHCITTTETVPITTTTTTTTTTTMDSKPWATGPGQGSTILQQIAPLPRILWRLAIVTTP
DYRK1A	NM_001206014	2983	Bos taurus dual-specificity tyrosine-(Y)-phosphorylation regulated kinase 1A (DYRK1A), mRNA	2	55	217	no	1	75	2364	MRLERRRCIQEERLQHANLHLFGLHRHFHSMLLAFRWLDRCPIHISTVTVASQT
DYRK1A	NM_001206014	2984	Bos taurus dual-specificity tyrosine-(Y)-phosphorylation regulated kinase 1A (DYRK1A), mRNA	3	4799	4994	no	1	75	2364	MLLHTVLCCSPVLCALLHGLVTGLLCIVNINSMEKVKYLCADCKIWSGLAVYIVTLNEKEPPFVL
DYRK1A	NM_001206014	2985	Bos taurus dual-specificity tyrosine-(Y)-phosphorylation regulated kinase 1A (DYRK1A), mRNA	3	2960	3179	no	1	75	2364	MGGTVVWACGRHRTHAEWRGQSPLSEPPEEQSSTDLGSCGSPVAEAAGRGTERDWPPVQGALRSNQRVSRGQS
KCNJ6	XM_002685169	2990	PREDICTED: Bos taurus potassium inwardly-rectifying channel, subfamily J, member 6 (KCNJ6), mRNA	2	817	982	yes	1	0	1623	MATGSSRTSARRASSSSSSSRCWGPLSTLSWWGACLLKYRSPRRGRRPWFFPRTR
KCNJ15	NM_001099018	2995	Bos taurus potassium inwardly-rectifying channel, subfamily J, member 15 (KCNJ15), mRNA	2	1000	1243	no	1	150	1275	MPPWSPPAPCARAAHLTSRRRSTGALSLCLSSLSRKPASTWLTSVSLNRSGRARIVPFTARILRSRNSKRNTGRRIRGKES
ERG	NM_001102183	2999	Bos taurus v-ets erythroblastosis virus E26 oncogene homolog (avian) (ERG), mRNA	2	2536	2683	no	2	43	1408	MQVSGLFFCFFVFSFLYNNYITYAFIHYELISASQRYTTQETINDLMWP
ERG	NM_001102183	3002	Bos taurus v-ets erythroblastosis virus E26 oncogene homolog (avian) (ERG), mRNA	3	701	839	no	2	43	1408	MLETQIYLTNHPGDLPGPAMATPPPSRKLLSRLLPQCPKPKTSVLS
COL6A6	XM_002685172	3021	PREDICTED: Bos taurus collagen, type VI, alpha 6 (COL6A6), mRNA	2	4933	5146	no	1	0	6804	MTATQLMGVLEAEEQRGKKDSLEKSDLRVRSGTLVAQDKLDPRALEARRYLLGFPENQDPLGSWDLLDARV
COL6A6	XM_002685172	3022	PREDICTED: Bos taurus collagen, type VI, alpha 6 (COL6A6), mRNA	2	5818	5962	no	1	0	6804	MYASRTLLAIKPDHPLCHLTWTLLSFWTAPGMWEVQNLKTYEDSWGRC
COL6A6	XM_002685172	3023	PREDICTED: Bos taurus collagen, type VI, alpha 6 (COL6A6), mRNA	2	4393	4546	no	1	0	6804	MENRVIVVFLEQKERKALKEPRESREREEFLGTMEQRACVETQEFLDLTIA
COL6A6	XM_002685172	3024	PREDICTED: Bos taurus collagen, type VI, alpha 6 (COL6A6), mRNA	2	3964	4345	no	1	0	6804	MPSSLLLWMDPPVPATWLIFCTLNLGKDLSTGRSSLLGPGILGANCQSTWSMLRKGRAAVYSASALEEMAQGETLDQQGKRDFQVLKAVKATWERKALLEKEEPVDLWENKVLKDAMVPRALRETGD
COL6A6	XM_002685172	3025	PREDICTED: Bos taurus collagen, type VI, alpha 6 (COL6A6), mRNA	3	8081	8327	no	1	0	6804	MPLLTKPGEEPSAVFAPDHACHPSPGNSTETAPNVSKEQGGKPLYPHSGNREEYSTLAFFVYPKWCLGVQEKFKYWKLMSNM
LOC785805	XM_003585711	3028	PREDICTED: Bos taurus collagen alpha-5(VI) chain-like (LOC785805), mRNA	2	5155	5365	no	1	0	7395	MCRELLCFLATDKLRAGHLSSQPPWSSVPWISVLQSSLLMKRFTSMRLLGLTTQEHFRCFLFLQMGNMIH
LOC785805	XM_003585711	3029	PREDICTED: Bos taurus collagen alpha-5(VI) chain-like (LOC785805), mRNA	2	1234	1393	no	1	0	7395	MKYGPKSRLVLNKWNLIKLAVWTQKRLISISSSMAQAAFRKNTLSKSGNSCWR
LOC785805	XM_003585711	3030	PREDICTED: Bos taurus collagen alpha-5(VI) chain-like (LOC785805), mRNA	2	3889	4675	no	1	0	7395	MQDVQGSQVKREPEDFLDIRENTEMMGLMDWMGKRAFMDFLGKREKKVIQVPRAAQVPEASLGDMGTRVSQGILVIQDKAVPSKDKRAPKENKEDKVEPGRKGRKAVLAPEGAGEEKARGESRVPWGNRAHLDLKVNQELKDCKDHREPVDLRAGKERREARDAKDLRVLLDQWERKGVLEGLVLWGKRENLGFLEIQGQRGKWDSEESRVTMASQAMVLWEEKESRVHEDSLEIWAKRVILVILEFLGGLDPKDLGDSHSR
LOC785805	XM_003585711	3031	PREDICTED: Bos taurus collagen alpha-5(VI) chain-like (LOC785805), mRNA	2	6304	6433	no	1	0	7395	MKKIGILKQLQVSHLDMKTLAEKKNQVLLMKVEMPLFKNITWM
LOC785805	XM_003585711	3032	PREDICTED: Bos taurus collagen alpha-5(VI) chain-like (LOC785805), mRNA	2	4924	5062	no	1	0	7395	MTFTSGKVIAPREPELLWFPTTRAPATSSMGLTTVARSSFFSFSPK
LOC785805	XM_003585711	3033	PREDICTED: Bos taurus collagen alpha-5(VI) chain-like (LOC785805), mRNA	3	3743	3944	no	1	0	7395	MPRDSRTSGEPRATSLPGLSRCERQQRTQGRGGRAWSSRRNWTPRKQRECRMSRAARSKGSQRIFWI
CAPN7	NM_001193181	3037	Bos taurus calpain 7 (CAPN7), mRNA	2	1975	2161	no	1	0	2439	MKNRTQFITQSGYTQHAALLFQRFLLHTLYQNRLMESGVVRVPEDVEISKRLTKITPFTNSI
CAPN7	NM_001193181	3038	Bos taurus calpain 7 (CAPN7), mRNA	2	1789	1915	no	1	0	2439	MILQIIENLSQWLYTRLMGKKFITQLTHLHTLMGFELTALTI
METTL6	NM_001046405	3046	Bos taurus methyltransferase like 6 (METTL6), mRNA	1	849	999	yes	3	281	1133	MGCMIMPCLGLKPGANLQKTFMLDKMEPDHIFSRMNSWRGSFWTQVTKKR
EAF1	NM_001192153	3049	Bos taurus ELL associated factor 1 (EAF1), mRNA	2	1057	1189	no	1	0	1062	MTRAGSFEINFLVHRSASRTGCFSVQSTLRGKCGDRDSRRNWRL
COLQ	NM_001035297	3053	Bos taurus collagen-like tail subunit (single strand of homotrimer) of asymmetric acetylcholinesterase (COLQ), mRNA	3	224	527	no	1	72	1434	MLPADAPTAPAVPAALLPRGPGPASLPRHEESCPGAGDGAVPVCAGVAQLIRASGPPGPPRASWQDWTKGREGGAWSTRKEGQTRPPRSSWHAWACRLARP
HACL1	NM_001098949	3056	Bos taurus 2-hydroxyacyl-CoA lyase 1 (HACL1), mRNA	2	892	1120	no	1	327	2070	MWSAVCHLLLVWQKPLLYAWQHLLLGMPSSPLSSLGKVLLMPTQRRASGSWWSSVNCRFCPPPWERVLSVTTIQTV
BTD	NM_001102206	3060	Bos taurus biotinidase (BTD), mRNA	3	1529	1829	no	2	385	1960	MTISPWFPCGEGTATSTSVHTASAVICFTRGPPCPRSCMPWGSSMVFTPCTAPTMSKSVPWSSVGVLALTRVGRRSQRPWGCSSFTCGGTSVLLISSQCF
BTD	NM_001102206	3061	Bos taurus biotinidase (BTD), mRNA	3	938	1118	yes	2	385	1960	MEPWLTATANTTSILRQRSIPLWRWITQSSTPPSLASSASSLALTYCSLTLPLGSSRTPR
ANKRD28	NM_001205960	3064	Bos taurus ankyrin repeat domain 28 (ANKRD28), mRNA	2	3058	3397	no	1	0	3159	MNPAPTVASTTSAGSRSTYTLMWTSSMTPIQRPTDRLSQRPGEASHCAFSGKRHFLTHIQMQPKRDGRVRTQKKYDHIRKKSCKGTFYGRNFQCLETDLSRGEHLMAQSLVKL
ANKRD28	NM_001205960	3065	Bos taurus ankyrin repeat domain 28 (ANKRD28), mRNA	2	2038	2314	no	1	0	3159	MPKTGGEGRRCTEGQSQAMKSVWMHYFNMVLTAYFEIAGAGHQYTCQLPVDTLVFLEPFCSQQHLWMQTQPWWTITDTQHFTGPATMVMRHV
ANKRD28	NM_001205960	3066	Bos taurus ankyrin repeat domain 28 (ANKRD28), mRNA	2	97	223	no	1	0	3159	MLTFRTMKRELHCMLLPILEMQKSLNCLFYLELELMPKTANG
ANKRD28	NM_001205960	3067	Bos taurus ankyrin repeat domain 28 (ANKRD28), mRNA	2	436	562	no	1	0	3159	MQLSAAMGRWSNYSCLEVPILTLLTRKIDVLSTGQHIWVTLK
ANKRD28	NM_001205960	3068	Bos taurus ankyrin repeat domain 28 (ANKRD28), mRNA	3	1892	2093	no	1	0	3159	MLTATNRKCRTTECSRYSRWKWTDSSDAVCAQRAHRLCVLTAQQRRERRCQRQVGKDGAAQRGSHRP
DPH3	NM_001113299	3079	Bos taurus DPH3, KTI11 homolog (S. cerevisiae) (DPH3), mRNA	2	106	253	no	1	90	336	MRWRSRTSNTTKTRRPTSTPARVGITSASPRKIWRMGKMWQPALAALSL
RFTN1	XM_002685189	3086	PREDICTED: Bos taurus raftlin, lipid raft linker 1 (RFTN1), mRNA	2	535	922	no	1	0	1491	MPRMRHRSLEVTGLQRSWGLQMLPWGRTEAWSLARARERRRLPPSSPIRPRERGTAQSLLLEGLRRDQMLTCRRKGLESPSRPKWRSLPFSTNRRAIRSAGSITLSPFLSGSPRTAQRSAVWTPTGWST
DAZL	NM_001081725	3091	Bos taurus deleted in azoospermia-like (DAZL), mRNA	1	636	942	no	3	146	1031	MFRLILLIQVHQFRLSLDISCLFIIIRCHRSGLLGNKGVMLFLRLIQPLTTTVMKLTPELTFCPVNARFMKLLRPLEMAHKRNLWTEAYRRWYLVYLIQRID
PLCL2	NM_001192255	3095	Bos taurus phospholipase C-like 2 (PLCL2), mRNA	1	3507	3687	no	1	0	3354	MYVATLLMEANKLFNKKFSSWPKQAVFVYKDVIIQFQCEQQTSHSGSIEKQTFSQQKTMS
PLCL2	NM_001192255	3096	Bos taurus phospholipase C-like 2 (PLCL2), mRNA	2	589	718	yes	1	0	3354	MAFPTRYPKTVRFRSSTERIMSHSIWLPTLQMLQTYGSRDCGT
PLCL2	NM_001192255	3099	Bos taurus phospholipase C-like 2 (PLCL2), mRNA	2	301	487	yes	1	0	3354	MVQSRNGSGRRPSPSAACPQRRRSAVPATASTPWWRAPSSKRSAPTRGFTTGISCWMPTCRA
SATB1	NM_001102040	3107	Bos taurus SATB homeobox 1 (SATB1), mRNA	3	1898	2276	yes	2	169	2449	MATGRRTSSTCPPSRFSRRRHPRSRSPRRPPRRHRRRRRRRGPGSPRGSRPQRRQLRRRMRAGRRRGRGPRSRWRRWASCRASCKTWGCTRTRRPSRRCRRSWTCRNTPSSSSSRTSATTSSTTAG
LGSN	NM_001191136	3113	Bos taurus lengsin, lens protein with glutamine synthetase domain (LGSN), mRNA	3	926	1268	no	2	28	1750	MTSCSSRNSWMVCITLGPMLRAFPPLPGLARWKSVFCLNLASVQLIMHLPSEWLSKKWQGSIIISPAFSSRLDSVTQEFCLIVSGMSMRRKTCSVAILELSSSRFLGKNGWQAS
OCA2	XM_002685200	3117	PREDICTED: Bos taurus oculocutaneous albinism II (OCA2), mRNA	3	2141	2324	yes	1	129	2622	MGNPSVLCSTLCSDGGIGTSPLNRICWRTDCFANKDGPRRSAPYSCHHPGGLGLRHHILPD
HERC2	NM_001206081	3119	Bos taurus hect domain and RLD 2 (HERC2), mRNA	2	9784	9919	no	1	0	14511	MWLLGPCTAWRSLMQDRYTLGVTMTMANRAMAQPQLIGSPHLCKA
HERC2	NM_001206081	3120	Bos taurus hect domain and RLD 2 (HERC2), mRNA	2	8026	8251	no	1	0	14511	MEKMLLSTFLSSLTGLGCYQKWNWYLVFTLGLRVMAVRCFPSMDLDSNAETVMTLIFVKLASKPENTTPDIHLAE
HERC2	NM_001206081	3121	Bos taurus hect domain and RLD 2 (HERC2), mRNA	2	487	697	no	1	0	14511	MSKLSGKAATFLCLLWTKKVPGLQAKAWKVWQESGPGQLSPSPLHFCAGPGAQERTRTSAVSCCRSLWML
HERC2	NM_001206081	3123	Bos taurus hect domain and RLD 2 (HERC2), mRNA	2	7465	7636	no	1	0	14511	MLLACQAWKPWLGGCWTMLMCRSRISRMQTQGLRNVQTRRWWRMWMTRPMLCPLVLL
HERC2	NM_001206081	3125	Bos taurus hect domain and RLD 2 (HERC2), mRNA	2	9043	9187	no	1	0	14511	MPVEKPRMAGWGWASPVGLCPSRDRSQLSAVTWSRRWLFTQVDGTLPL
HERC2	NM_001206081	3127	Bos taurus hect domain and RLD 2 (HERC2), mRNA	2	88	229	yes	1	0	14511	MDSVVCGMKWLKMEKLYILGQNYHKMESFLLEKMMVLILRLEQRKKI
HERC2	NM_001206081	3128	Bos taurus hect domain and RLD 2 (HERC2), mRNA	2	12700	12892	yes	1	0	14511	MDLMTMLEDLGKSKGCRGRKSLPLPLAPYTVCAALRTVKFIHGVTMMRDSWETEQQMPSRGLGW
HERC2	NM_001206081	3129	Bos taurus hect domain and RLD 2 (HERC2), mRNA	2	7750	7885	no	1	0	14511	MKRCVKEMWAKSSNWIGMDYMTSMCSVIGSRKEALTGLGIFMWNL
HERC2	NM_001206081	3130	Bos taurus hect domain and RLD 2 (HERC2), mRNA	2	11833	11977	no	1	0	14511	MTGLFLLVAVEQFMDGVIIIGVSLGALKVQKLKSLHHVKPLQPSDLCN
HERC2	NM_001206081	3131	Bos taurus hect domain and RLD 2 (HERC2), mRNA	2	13525	13657	no	1	0	14511	MGGTSRGPTGTATCSAQLPGRLCTPTCSGSWVCYWVLPFGLEVP
HERC2	NM_001206081	3132	Bos taurus hect domain and RLD 2 (HERC2), mRNA	2	10564	10897	no	1	0	14511	MLKARIKCQAQNFSPWMNSLVCWLWTTRVSWWTCSSCLCVAGRGTRAGTCFQRCCPAWAPPTHRWQICCWSSVSPSWRMWLQTHRVAACPLSLWWWRVAIPTLMTLRPAAQ
HERC2	NM_001206081	3133	Bos taurus hect domain and RLD 2 (HERC2), mRNA	2	979	1102	no	1	0	14511	MSGLPRAPVPLSFRCCGDSGASSAAKTAPVPRWTLTFSLAL
HERC2	NM_001206081	3134	Bos taurus hect domain and RLD 2 (HERC2), mRNA	2	2848	3073	no	1	0	14511	MQPLLQKSRILKPKKKHRRKKKLMNRKQMPRHFIEVGLHWIKILLIRESMNLLENSACLWFSLFNSFLETLLLRQ
NIPA2	NM_001034298	3142	Bos taurus non imprinted in Prader-Willi/Angelman syndrome 2 (NIPA2), mRNA	1	441	588	yes	2	274	1354	MVMVGRTAINGSWRGGQLCCICICTSHPSDSLRSTQCPSKCHSFFILSK
CYFIP1	NM_001205515	3146	Bos taurus cytoplasmic FMR1 interacting protein 1 (CYFIP1), mRNA	3	626	767	no	2	79	3838	MTTQPTRGLLSFYVKWQIHSPSRNHRICPCSWPTTTRSHNLCSSSLK
CYFIP1	NM_001205515	3148	Bos taurus cytoplasmic FMR1 interacting protein 1 (CYFIP1), mRNA	3	3443	3566	no	2	79	3838	MTVLSFTDSGVPCSLSTAFLWEHTSLQSSSALAMGSTGLAA
CYFIP1	NM_001205515	3149	Bos taurus cytoplasmic FMR1 interacting protein 1 (CYFIP1), mRNA	3	104	284	no	2	79	3838	MPCPMWTSWKSCLCLTSSPASSPHRPHCSTSQISTLILKTEMHLLPALQDTLNKQPSILA
CYFIP1	NM_001205515	3151	Bos taurus cytoplasmic FMR1 interacting protein 1 (CYFIP1), mRNA	3	2543	2759	no	2	79	3838	MPCSGRPTTMCLHPTGESPSMSSGSSTMTSCPTTATMAPPTDLFGQYYRFLKNFKEINSQMHNLSICMDQRL
TUBGCP5	NM_001102495	3153	Bos taurus tubulin, gamma complex associated protein 5 (TUBGCP5), mRNA	1	975	1194	no	3	17	3089	MARLCFDSRNSLMKSWGIVLKACYLEMVLFLRSQRKHLLEHTRLSCGPCTNTSLISKRNLQKLRSASSIMILQ
TUBGCP5	NM_001102495	3154	Bos taurus tubulin, gamma complex associated protein 5 (TUBGCP5), mRNA	1	1302	1521	no	3	17	3089	MLSEHLICSTPCTKPFLNTTMLEKPLSKLSLCCSPSGWRPCGPTCRLWMSGSCMGTCATLPGSSSSRETKMFQ
IMP4	NM_001075617	3161	Bos taurus IMP4, U3 small nucleolar ribonucleoprotein, homolog (yeast) (IMP4), mRNA	2	661	880	no	1	150	1023	MTSLTWALHQRPNLTSSCMVSPPAWVSGSLTYSATCSLCPKMTAAGLSPSPTRTTTSPSGTMYTRRPTTAMWS
FAM123C	XM_002685201	3168	PREDICTED: Bos taurus family with sequence similarity 123C (FAM123C), mRNA	2	1147	1603	no	1	138	2559	MQLGWLSSLCAHAGIPTAAPKPAPQTQGPPRVSGRSLCPRATRATMTPSHQASRRTRRRPRAQAHPQPPSPGTATVETPSMSSSMTLLRALGVRAWMTTCACPRVHRGRHREPHCPCAASMLVQRRTWLLFQAQTYSARASYRALGGAKNAC
ARHGEF4	NM_001192073	3173	Bos taurus Rho guanine nucleotide exchange factor (GEF) 4 (ARHGEF4), mRNA	1	462	693	no	3	35	2099	MELWTRPSVEMRRAVRRTCMRMCTAPATTTATLEGAASSWPSTSSSAMAVWSVPKRSGTMSPWMTRNWASKLEMSSK
ARHGEF4	NM_001192073	3174	Bos taurus Rho guanine nucleotide exchange factor (GEF) 4 (ARHGEF4), mRNA	1	804	1059	no	3	35	2099	MRHWGLGTKGLGMAGAPRRRAAGTRCGPMSSMRSSARSETTSSTCGTSARGTSGSAASGQTCSARSSCASSSGTSRTYTGARRPL
FAM168B	NM_001109790	3184	Bos taurus family with sequence similarity 168, member B (FAM168B), mRNA	3	719	854	no	2	235	736	MCPLSGDHPANVCGWSCAVTSWRFHSWCCRPSASNQDFLRNALDT
FAM168B	NM_001109790	3186	Bos taurus family with sequence similarity 168, member B (FAM168B), mRNA	3	275	635	no	2	235	736	MQMPKELVIQVTLLALLTKCPVPPPAGQCHRIPPPPTLTRLLCTPCEVPTPSRARMHSKARTTPSPCMRHPLTSSTTPRWCSPTACRRRCTLLPSLRREATGSPWAWWRAPLWPCQRVPC
FAM168B	NM_001109790	3187	Bos taurus family with sequence similarity 168, member B (FAM168B), mRNA	3	1028	1172	no	2	235	736	MLKHTHTHTHTHTKSLLNLPAVTDAEPSYAKSKGMEKYFTTCITNALL
PLEKHB2	NM_001083529	3192	Bos taurus pleckstrin homology domain containing, family B (evectins) member 2 (PLEKHB2), mRNA	3	254	770	no	2	49	715	MGSQKTVCCRLFAEMEKPSVFVQKAQMIVWPGSLHSRIPGQTQLMLAQKSCMMRQLWLPPHLLTQRMLHRPLSRRMAMVHTVVHTHQELKLSMLQMDRLMLYPISTRMQGFMDSSLPTKSSFVSGTETTTATWRWACWPEQPQAWPWGLCSGSSRVCGTSACIASDTPCAII
UGGT1	XM_002685231	3201	PREDICTED: Bos taurus UDP-glucose glycoprotein glucosyltransferase 1 (UGGT1), mRNA	2	3943	4102	no	1	0	4671	MSLSSTSGPGGFTSRLRSSASSGVTRSSSWMCCFHWLLTSSCLWMRIRLYEQI
UGGT1	XM_002685231	3203	PREDICTED: Bos taurus UDP-glucose glycoprotein glucosyltransferase 1 (UGGT1), mRNA	2	2413	2650	no	1	0	4671	MRKLRSPEQSGLLSKPRPPTLLRTSSQKWPRRRLQRPWPQELTSGSSLLGAWISVFLKRSLSLPKWISFCLMPCTAGMF
SAP130	XM_002685208	3205	PREDICTED: Bos taurus Sin3A-associated protein, 130kDa, transcript variant 1 (SAP130), mRNA	2	2032	2284	no	1	0	3249	MAWRCGKPSFPLSLLTWPALAWRALCGVRLGRPGLQVPNPSQKSTYQWPLQSLCLWRPCPVKIVISPPLQSHPPLSSLHQPFQL
SAP130	XM_002685208	3206	PREDICTED: Bos taurus Sin3A-associated protein, 130kDa, transcript variant 1 (SAP130), mRNA	2	1651	1819	no	1	0	3249	MHLTLDISKGSSQPPSVHRGSSQPPLAPRGSSQPPSGHREFTQQPPSAPKDFSLHQ
SAP130	XM_002685208	3207	PREDICTED: Bos taurus Sin3A-associated protein, 130kDa, transcript variant 1 (SAP130), mRNA	2	2767	2902	no	1	0	3249	MSQCVQDLPLLCSVTIGTPGKLLTTTFSGTVMSGSKRRRKLCCRK
SAP130	XM_002685208	3208	PREDICTED: Bos taurus Sin3A-associated protein, 130kDa, transcript variant 1 (SAP130), mRNA	3	3578	3698	no	1	0	3249	MDSCRTHTEPELKVSTWTICSLCTLKIKPLPLALVGSYSV
SAP130	XM_002685209	3210	PREDICTED: Bos taurus Sin3A-associated protein, 130kDa, transcript variant 2 (SAP130), mRNA	2	2032	2179	no	1	0	3144	MVPNPSQKSTYQWPLQSLCLWRPCPVKIVISPPLQSHPPLSSLHQPFQL
SAP130	XM_002685209	3211	PREDICTED: Bos taurus Sin3A-associated protein, 130kDa, transcript variant 2 (SAP130), mRNA	2	2662	2797	no	1	0	3144	MSQCVQDLPLLCSVTIGTPGKLLTTTFSGTVMSGSKRRRKLCCRK
SAP130	XM_002685209	3212	PREDICTED: Bos taurus Sin3A-associated protein, 130kDa, transcript variant 2 (SAP130), mRNA	2	1651	1819	no	1	0	3144	MHLTLDISKGSSQPPSVHRGSSQPPLAPRGSSQPPSGHREFTQQPPSAPKDFSLHQ
SAP130	XM_002685209	3213	PREDICTED: Bos taurus Sin3A-associated protein, 130kDa, transcript variant 2 (SAP130), mRNA	3	3473	3593	no	1	0	3144	MDSCRTHTEPELKVSTWTICSLCTLKIKPLPLALVGSYSV
AMMECR1L	NM_001205735	3215	Bos taurus AMME chromosomal region gene 1-like (AMMECR1L), mRNA	1	1212	1377	no	2	268	1198	MTSHTPPWPPMAMTSLEQMPPLPGPVTSITAPFYDASFRCQVCLQLTEVGGGGLY
AMMECR1L	NM_001205735	3219	Bos taurus AMME chromosomal region gene 1-like (AMMECR1L), mRNA	3	1157	1313	yes	2	268	1198	MALFMPRPSTIITPDTRLHDQSHPPVATNGYDIIGADASSSWSSYFYYCTIL
POLR2D	NM_001076458	3221	Bos taurus polymerase (RNA) II (DNA directed) polypeptide D (POLR2D), mRNA	2	394	601	no	1	24	450	MRSYSRFLMTSRPSVAFSINLQISLLLGTHVTSPAQRRWLSLGLTHTEILLQKTLGLPLDRTTQCFVLV
WDR33	NM_001206078	3224	Bos taurus WD repeat domain 33 (WDR33), mRNA	2	4363	4573	no	2	202	4210	MKRLLLATQSSWPCFVLSTLTARNPTWVCEDKSWNLFFFKCHKTWSTSTNLSSCPIENLFLYVQLSEKKH
WDR33	NM_001206078	3225	Bos taurus WD repeat domain 33 (WDR33), mRNA	3	3233	4157	no	2	202	4210	MTSADQTTSTLTSALATGYENLRGEEALYHKKRSGGVGALGLHSPLTTGSSVRGMPGVQPGAPQGRGKAADLETTASPGTLRTRGSEGAEKKASEEEHPQDMRAVLPPEEEMAFLGPKTLDQRRILMLLTKQPEEGISEVEVGVPPEEEGRVCFPLLMSSLALKEDGNQTPGMEIESQGQDMNISVMLPALIIPLTTVIPQLAENGPLLSKAWTWHLYHPESAPGMMGREPLSTEKWMPQEVLLRIEEAKAEGAQDLLRECLSPDVPAPWMETTMMDTTEMNLLGALQAVVPLLEGAGVAVTGVEGVT
WDR33	NM_001206078	3226	Bos taurus WD repeat domain 33 (WDR33), mRNA	3	1769	2036	no	2	202	4210	MTEKKTLNWKRRKKHKQKSNKRWPHYSILTHNFWSNLKLKDLHRNRLSRFSLLLHLAPLSWDPSPFQDKVQCLRFLKVFNSLIHLSSCQ
WDR33	NM_001206078	3227	Bos taurus WD repeat domain 33 (WDR33), mRNA	3	2216	2351	no	2	202	4210	MGPREYKGILDLMALWDLKDHLDPRVMLVLRVIWVLRAHLAHKVT
LIMS2	NM_001130751	3233	Bos taurus LIM and senescent cell antigen-like domains 2 (LIMS2), mRNA	3	644	863	no	2	76	1099	MTRWGSPSAGPAAGPLRAGWSTHWASSGMWSTSSAPSVRSRSWGTGIMRRRAWPTVRPTTTSSLAMSATPAAT
GPR17	NM_001082470	3238	Bos taurus G protein-coupled receptor 17 (GPR17), mRNA	2	157	1606	no	3	92	1109	MRPRDAPGERPLRLFLPLGFHPRFCGQRPGPVALHPGSQVRHPGQRVPDAPGRGRPVLRAGPPHPPGLPLLRESLAVRGDPMPAHGFPLLPQHVCQHLLPHLHQRRPLPGHSAPRQVPQAPQAAPRPPGLRLPLGGGGRGHGPAAGEPADRADQQHGGLPAAVQGKGLPACPGVPGCGLHLPVRHHRHLLPADHPQPAAGPTRGAAPQKQGGAHDRGGAGHLPDLLRAVSRPPLRLRAALPRPPHLVRRPARAGARQPHHLLPHQPQRRARPRHVLLRGREVPRCPVQPVVWQAAPRAAAQCRREDQRELAERQVGAVSLGPAPSPTPQGPPRRLTEEEPTSSEKRNRNLGRSPSPAPGPNSSPSAEFCLGCQQIPGEAAPKRPDGRSSAGTGLTLLIH…
MYO7B	XM_002685213	3244	PREDICTED: Bos taurus myosin VIIB (MYO7B), mRNA	2	1207	1510	no	1	0	6342	MGISSCGLSRRSMLQSSPHLPRTPKMCKGQSASWTYLVLKTSRKIASSSSASTWPTSTCSSCLCSTCSPWSRRSTARRASPGTTFTTPTTGLPWTCWPSSP
MYO7B	XM_002685213	3245	PREDICTED: Bos taurus myosin VIIB (MYO7B), mRNA	2	2593	2773	no	1	0	6342	MPGAWLLDGTSGSGKPMCPSSSQLKSRRAQALYPKGSVSPSTTPSPTRRWWSRCLASCLP
MYO7B	XM_002685213	3246	PREDICTED: Bos taurus myosin VIIB (MYO7B), mRNA	2	3769	4159	no	1	0	6342	MPWPSVSNWPGRGARVSARRPGASTSGRSSSPHGTTPRRTRSAPISFTAKSSMESGLASTPSRRRKSWWSCWPSTAMCSSVPRPGARPSGSCCPAVSPPSCTGPRPQRSGPAWSPPPMPRHPIPRSGPGH
IWS1	XM_002685214	3251	PREDICTED: Bos taurus IWS1 homolog (S. cerevisiae), transcript variant 1 (IWS1), mRNA	1	489	1098	no	3	278	2741	MMTPPILMPVTLKVRNSRDKRTVTLNLKSTQSLLPVILKMKTSITMGVTLKVRRPGNYLRVTLKMRNCLMDMQVTQKMKMLGSLLPVIQKLKSSPKVLPVTRKQKVLQNLKPVTQRVRNLRGTKPVTLKMKSSLNLELVILKVRSFPSLGSVTQKKVRTRQDNKPATRKMKSFPNPVSVTQKVRIPHGTRPVTRKMRSFPNPE
IWS1	XM_002685214	3252	PREDICTED: Bos taurus IWS1 homolog (S. cerevisiae), transcript variant 1 (IWS1), mRNA	1	1641	1797	no	3	278	2741	MKRRICLGVIVSQGMKKKILLQTYLENLVMRRRKNLQVLTKKIWKKKKVKHR
IWS1	XM_002685214	3253	PREDICTED: Bos taurus IWS1 homolog (S. cerevisiae), transcript variant 1 (IWS1), mRNA	1	1152	1344	no	3	278	2741	MRSFPNPESVTLRVRSLRRDLPVIQKLRMPPDTNRNQSLRRTVMGRIRERIRKCRMTPFLQMPM
PROC	NM_001166512	3257	Bos taurus protein C (inactivator of coagulation factors Va and VIIIa) (PROC), mRNA	1	882	1095	no	3	11	1451	MTCGAGRAGRWTWTSRRSSSTLTIPRAPVTTTSPCSAWPSLPLFRRPLCPSVSRIVASLSASSPRSARRLW
MAP3K2	XM_002685232	3262	PREDICTED: Bos taurus mitogen-activated protein kinase kinase kinase 2 (MAP3K2), mRNA	2	775	997	no	1	99	1959	MERAIQNHECLGHRATQIIIRNFQTMITLSLKNLEKEELIQEGIIFLITIKTIMMVVKLFQELEGPRGPASALL
ERCC3	NM_001045988	3264	Bos taurus excision repair cross-complementing rodent repair deficiency, complementation group 3 (xeroderma pigmentosum group B complementing) (ERCC3), mRNA	1	420	558	no	3	50	2396	MQLSALGCRPATSRTISGSSARQESQRESFSLLSCVPSAMGKSSWS
ERCC3	NM_001045988	3266	Bos taurus excision repair cross-complementing rodent repair deficiency, complementation group 3 (xeroderma pigmentosum group B complementing) (ERCC3), mRNA	1	111	249	no	3	50	2396	MRKTRKTTPLGTTPRKLFPPRPESRWMSPAPKWMSMEPRTTGCRCR
BIN1	NM_001046541	3275	Bos taurus bridging integrator 1 (BIN1), mRNA	3	1100	1238	no	2	73	1372	MARWRAAVGQDVWTCPRGSCSRCRPSTTTRPLTRMSCSSRLGMWCW
BIN1	NM_001046541	3276	Bos taurus bridging integrator 1 (BIN1), mRNA	3	773	1097	no	2	73	1372	MCSSVWRSSTGATRSQSRPSLVTTCLRKGTRAPHRRLMAPLLPPPRSESTMSPSRLVRPPPGPPSPSPRLSQRRPRRRLEPRSLGRRPQVKQPPALCPRWSWRPSRQQ
NAB1	NM_001102039	3280	Bos taurus NGFI-A binding protein 1 (EGR1 binding protein 1) (NAB1), mRNA	1	723	858	no	3	5	1466	MTTHTKKRKFENTVQYMADSTRRGRMGSTSHFMSSPLMKQPLSSV
NAB1	NM_001102039	3281	Bos taurus NGFI-A binding protein 1 (EGR1 binding protein 1) (NAB1), mRNA	1	87	219	no	3	5	1466	MPSSNKVVMMSSNSVKLEKRSSWRSWHSWAWLASPFMLEGCRRL
TMEM194B	XM_002685234	3286	PREDICTED: Bos taurus transmembrane protein 194B (TMEM194B), mRNA	2	1018	1186	no	1	0	1278	MSTGNKLMPPQPAPWRSSARPAAAPASRPGWRSPGSRSRKSLQTSFWEEATCRLKK
MFSD6	XM_002685219	3289	PREDICTED: Bos taurus major facilitator superfamily domain containing 6 (MFSD6), mRNA	1	123	252	no	3	89	2486	MMKRNRRGNTCLLILLMVFPGNQNHLQMKRRPPLKQLLFPRRK
MFSD6	XM_002685219	3292	PREDICTED: Bos taurus major facilitator superfamily domain containing 6 (MFSD6), mRNA	3	4136	4292	no	3	89	2486	MYLLCLCNYRNRETGDRLNLTYEYTVCGFVKLTVGSQKTSTVSCVYSSDLFL
HIBCH	NM_001046413	3299	Bos taurus 3-hydroxyisobutyryl-CoA hydrolase (HIBCH), nuclear gene encoding mitochondrial protein, mRNA	1	435	573	no	3	59	1217	MPLILARNHILHLFMELQWVGELVSQFMGNSEWLPKSLFLRCQKQQ
PMS1	NM_001077981	3306	Bos taurus PMS1 postmeiotic segregation increased 1 (S. cerevisiae) (PMS1), mRNA	1	1155	1320	no	3	101	2897	MFPQLTWLLVKQQKQMCFLLRWKHLEIIIQMLILQPFLSKMMCVMIHLGKTLIIV
LOC100140244	XM_003585719	3311	PREDICTED: Bos taurus ankyrin and armadillo repeat-containing protein-like (LOC100140244), mRNA	1	1566	1782	no	3	35	4334	MLFSIHSAVKPQARRSIFRTRQVTLFSIMLLYITESRSYVSCAMPTSTSIRDASLYSAKVQHLYIWQLRLAP
LOC100140244	XM_003585719	3312	PREDICTED: Bos taurus ankyrin and armadillo repeat-containing protein-like (LOC100140244), mRNA	1	1074	1245	no	3	35	4334	MTRSRQSENCLHLFMDEILNAKIFTTKRISIFIFMEELNLTSAPLQLRMLRKILRIT
LOC100140244	XM_003585719	3313	PREDICTED: Bos taurus ankyrin and armadillo repeat-containing protein-like (LOC100140244), mRNA	1	510	639	yes	3	35	4334	MEYICPKKNELDFLNCGVPSWTLIQMGSLKQTEIYLQNLVQQV
ASNSD1	NM_001034680	3316	Bos taurus asparagine synthetase domain containing 1 (ASNSD1), mRNA	1	585	882	no	3	386	2306	MKEAMYSCGMEKSLVGSRLKPKRMILKSCFIIFPLVRMNLIFCRSSQKSKVLGLLYIIKHLAILCGLVGTFLVVVACFGILVTWARVSASLQLAPKHLE
ASNSD1	NM_001034680	3317	Bos taurus asparagine synthetase domain containing 1 (ASNSD1), mRNA	3	74	362	no	3	386	2306	MPSRGERPEDGAGPVPAESSTLHKEELSSKIKEQKVVVDELSNLKKNRKVYRQQQNSNIFFLADRTEMLSESKNTLDELRKEYQELENSEKTKIKK
SLC40A1	NM_001077970	3320	Bos taurus solute carrier family 40 (iron-regulated transporter), member 1 (SLC40A1), mRNA	1	978	1113	no	3	161	1883	MNLNMSKSQAVPPRWLSPSALSETDGSPITTSLCFWRAWVLLSSI
SLC40A1	NM_001077970	3323	Bos taurus solute carrier family 40 (iron-regulated transporter), member 1 (SLC40A1), mRNA	2	538	700	no	3	161	1883	MGSYFMLYLDHHDCKYCKLGQYCYCNHNPKGLDCGCCRRRQRQISRYECYNTKD
SLC40A1	NM_001077970	3325	Bos taurus solute carrier family 40 (iron-regulated transporter), member 1 (SLC40A1), mRNA	2	196	412	no	3	161	1883	MLWILSKLPDLCKIPSLPWSFSVYLGGPDVALRGVRVPGGALREQPALDGGLRAGGGRLGAGPRSHHWRLGG
WDR75	NM_001102062	3331	Bos taurus WD repeat domain 75 (WDR75), mRNA	2	508	640	no	1	15	2508	MRGSMLLQYGTSTCLFIFSKRKQQQGLPYHHQEIRNMLGTTLHV
COL5A2	XM_003585717	3334	PREDICTED: Bos taurus collagen, type V, alpha 2 (COL5A2), mRNA	1	3261	3396	yes	3	350	4730	MDNLVQMVPLVQLELLGKEESSACRGSVGREGCPAFQAQQAHQEK
COL5A2	XM_003585717	3335	PREDICTED: Bos taurus collagen, type V, alpha 2 (COL5A2), mRNA	1	4674	4836	no	3	350	4730	MLAVQTKNLALKLGQFVLCKASRDTSTMSTTPTISDHHHSQDFDCLKLILRLLK
COL5A2	XM_003585717	3336	PREDICTED: Bos taurus collagen, type V, alpha 2 (COL5A2), mRNA	1	4197	4329	no	3	350	4730	MQSKFTATWKQEKHVFQQIHPVYHVKPGGPANLLIISLFGMVLI
COL5A2	XM_003585717	3337	PREDICTED: Bos taurus collagen, type V, alpha 2 (COL5A2), mRNA	1	2550	2685	yes	3	350	4730	MVLMVQKAVQDHLEPLEIQAHQGFKVCQEKGELQELLAPRVTEVA
COL5A2	XM_003585717	3338	PREDICTED: Bos taurus collagen, type V, alpha 2 (COL5A2), mRNA	1	3459	3666	no	3	350	4730	MALWGNQDRRVQLVMMVLQDGMVLLENVVIVETLGLQVCQALRVPLELLVLLVLREMQDKEETRVLEVL
COL5A2	XM_003585717	3341	PREDICTED: Bos taurus collagen, type V, alpha 2 (COL5A2), mRNA	3	5726	5912	no	3	350	4730	MTQHFFSMSYLISRSWDGLTLLVYILGTKRCYASVIIPRLEIGRAKMYCYYYPLMMVLKFLL
COL3A1	NM_001076831	3346	Bos taurus collagen, type III, alpha 1 (COL3A1), mRNA	2	3013	3748	yes	1	75	4473	MVNQDLVVRMENVVLLAPRVFLVWLVQLVSLEEMETLDQMVCQAEMELQVPRVTVVKMALLVPLELLVTQALLVLSVQLERAVTEEKLALLVLLGPPVLPDQEVLLVPKAHAVTKGKPVSVVLWASKDIADSLATQGPPDLRVPLVIKVQLAVQALQAPEDLLDLAGPLERTEQVDTLVPLDHRGPEVTEVKEDLRAPQATQDNQALLDLLVPLVHVVVLAGLLPLLVLEPKKLVVLPHIMEMNR
COL3A1	NM_001076831	3347	Bos taurus collagen, type III, alpha 1 (COL3A1), mRNA	2	373	565	no	1	75	4473	MVKDLKAPREIQVLLVFLGEMAILVLQDHQAPQVLPALLESVNHVLLVARTILPSTKHMMSSLE
COL3A1	NM_001076831	3348	Bos taurus collagen, type III, alpha 1 (COL3A1), mRNA	2	1717	2443	yes	1	75	4473	MGNQGLLEAKERRVDPVLQVHLVREASLVSWASLVPKETMVLLEKMENEVALEVLALRVLLERMVRPDLRVLQDLLALLVTKETQDPLVHKDYKACLERVVPQEKTENLVNLVQRVRLVHLEFQEARVILVLPVNADLLEQEGPLDLEVELAPLVPKEERVLLVPLGHLVLLVHLVCKECLEKEGVLEALVQRVIRVSLAAQVSMVLQGKMVHGVPLVPLVLLAQLVSLEIRVKVVPLEFRV
COL3A1	NM_001076831	3349	Bos taurus collagen, type III, alpha 1 (COL3A1), mRNA	2	934	1300	yes	1	75	4473	MAFQVKMELLDPWVQEGLPVREDGQDFLEPQGLEVMMELEEVMDNRAPLVLLELQDSLVPLVLRVKLDLQDLLVQVAPLDKEENLDLRDMLVLQVPLGLLGVMVVLVAKVKWVLLAFLGLLG
COL3A1	NM_001076831	3350	Bos taurus collagen, type III, alpha 1 (COL3A1), mRNA	2	4261	4399	no	1	75	4473	MKVNSRLKEIANSHTQFWRMVAQNTLGNGAKQSSSIKHARPSDYLL
COL3A1	NM_001076831	3351	Bos taurus collagen, type III, alpha 1 (COL3A1), mRNA	2	4048	4231	no	1	75	4473	MFGLENPWRVVFSLAMAILNFPKTSSMSSWHSSDFSPAGPLRTSHITARIALHTWIMPVGM
COL3A1	NM_001076831	3353	Bos taurus collagen, type III, alpha 1 (COL3A1), mRNA	2	1339	1678	no	1	75	4473	MVFPGNEVLQVNPVRMEPKETQDHVGNAEKLVLQVSQDLRVKMAKMVLLENLVQMDFLELQEKGVCLDSEDLLEQMAFQEKRVLLGTVVAQALQGPEVLLESPAEMVSLEVQD
COL3A1	NM_001076831	3354	Bos taurus collagen, type III, alpha 1 (COL3A1), mRNA	2	2527	2914	yes	1	75	4473	MVSLVLKEKEALLVRKVKEALPEPQDPPEVLGLPVPQAPKVSKANVAVLVVLVLLASPVVVVLLALLAVMVTQAPQAPVVLQAKMVPQVHLAVMVLLAAPGSLDQRVILVHQVRGEHLAPRALRELQAH
CALCRL	NM_001102107	3361	Bos taurus calcitonin receptor-like (CALCRL), mRNA	1	558	825	no	3	416	1805	MNVTKKLCKTLFNKQKAFTVTEPGMGGCAGTTSLRARSQCSTAPITFKILILQKKLQKSVTKMETGLDIQQATEHGQIIPNVMLTHMRK
ZSWIM2	NM_001192467	3364	Bos taurus zinc finger, SWIM-type containing 2 (ZSWIM2), mRNA	2	1429	1567	no	1	0	1902	MIQIQENQSTNVKVTNIFPAISKIYPLDPLEKHHLKHFFLLLITRI
FAM171B	NM_001206755	3366	Bos taurus family with sequence similarity 171, member B (FAM171B), mRNA	2	1759	1888	no	1	0	2460	MPSPQMPGKRTSHWKVNRVCHPKLQIGVGIQTASWNLFLFLEH
ITGAV	NM_174367	3376	Bos taurus integrin, alpha V (vitronectin receptor, alpha polypeptide, antigen CD51) (ITGAV), mRNA	2	502	649	no	1	0	3141	MLHADQKILMLMDRDFVKEDSALILLKLTEYFLVVLVVFIGKVNSFPIK
ITGAV	NM_174367	3377	Bos taurus integrin, alpha V (vitronectin receptor, alpha polypeptide, antigen CD51) (ITGAV), mRNA	2	1531	1660	no	1	0	3141	MAKEHFLRSLTSRWSFFWINSSRKEQFDEHSFSITGPRVTPRT
ITGAV	NM_174367	3378	Bos taurus integrin, alpha V (vitronectin receptor, alpha polypeptide, antigen CD51) (ITGAV), mRNA	2	1717	1915	no	1	0	3141	MNLNLETNSLQLLFLWSIGWIIEQLLMQQGCNLFLTNLLLPMLVDRLVFYLTVVKAMSVSPNWRFL
ITGAV	NM_174367	3379	Bos taurus integrin, alpha V (vitronectin receptor, alpha polypeptide, antigen CD51) (ITGAV), mRNA	2	796	1078	no	1	0	3141	MTSFQEFQEQRGLWEWFIFMMGKTCPPCTILLVNRWLHILDFLSLPLTLMGMITQMCLSAHLSSWIADPMANSRRWGRSRCLCRKLRGTSRPSS
ZC3H15	NM_001046394	3382	Bos taurus zinc finger CCCH-type containing 15 (ZC3H15), mRNA	3	1739	1895	no	1	99	1377	MQFLMSDSISFVFICLKDCLRYEPVLHQGNCICRFSIIYLWTIRWSFKMKLH
ZNF804A	XM_002685247	3385	PREDICTED: Bos taurus zinc finger protein 804A (ZNF804A), mRNA	2	535	670	no	1	0	3624	MLPLLLQIQKVQRVIWPKITNLKIKPRGFTDTXMAFLLHFQRKHP
ZNF804A	XM_002685247	3386	PREDICTED: Bos taurus zinc finger protein 804A (ZNF804A), mRNA	2	1759	1909	no	1	0	3624	MNVGSIKVDERKKESYVTIIMERKPKNQKHASKWKQKIVTLIQLGKIYWK
ZNF804A	XM_002685247	3388	PREDICTED: Bos taurus zinc finger protein 804A (ZNF804A), mRNA	2	3118	3439	no	1	0	3624	MTSSKTYHVKYTSTSYRQTCWPTRSSSLFPQPPSRPPAHLCSLCLCSSPCVLPPSPLSTTLFYNSMRQRQQPQRQRQRQEPLKCCNLTNSFCPTSQLSPEHHYLRSQ
LOC614531	XM_002685248	3390	PREDICTED: Bos taurus ras-related GTP binding A-like (LOC614531), mRNA	1	528	675	no	3	260	1199	MCSTWRAANWKRTCIITSRVWRPSSRTLLMPKSSAWCTRWIWFRKISVT
DUSP19	NM_001098878	3394	Bos taurus dual specificity phosphatase 19 (DUSP19), mRNA	2	424	556	no	1	135	816	MLHMELKMLSSMTLYIRIFLYWICLRPISCLIFQNVLNLLKKQK
DUSP19	NM_001098878	3395	Bos taurus dual specificity phosphatase 19 (DUSP19), mRNA	2	2134	2353	no	1	135	816	MNFPSVKKQPKYNQPTVSCLKPEARILLNMRLVYNIVFIVNIAEDLLGKPCLVACKYLFKYIFLCYCYFVFSH
DNAJC10	NM_001099121	3407	Bos taurus DnaJ (Hsp40) homolog, subfamily C, member 10 (DNAJC10), mRNA	1	642	786	no	3	392	2771	MKYSKMKICGKNTTNMEKRDLQIIKEASMKAGITTVMILVFMMMILKS
PDE1A	NM_174414	3413	Bos taurus phosphodiesterase 1A, calmodulin-dependent (PDE1A), mRNA	2	466	613	no	1	342	1884	MQHLCWKQFILMKQGDCWTPMMSSVTFSRIPSHQKSGTGWLLPLHGKWG
SSFA2	NM_001192097	3417	Bos taurus sperm specific antigen 2 (SSFA2), mRNA	2	325	463	yes	1	0	3768	MGEVLKMICHWELKRTTFMKLMLKLIIAVIFWPKREDYSFIRREEV
NEUROD1	NM_001103288	3427	Bos taurus neurogenic differentiation 1 (NEUROD1), mRNA	2	838	988	no	1	0	1068	MATSLSNTNRPPSLRKIMPLPCTILQRPWQGPKATDQSSRAPLPLAVRSL
ITGA4	NM_174748	3432	Bos taurus integrin, alpha 4 (antigen CD49D, alpha 4 subunit of VLA-4 receptor) (ITGA4), mRNA	1	3039	3165	no	3	50	3149	MLCGRLASSKDSTNLSYKKKTEETVGVTLTVKVIKMIEDMSS
ITGA4	NM_174748	3433	Bos taurus integrin, alpha 4 (antigen CD49D, alpha 4 subunit of VLA-4 receptor) (ITGA4), mRNA	2	244	370	no	3	50	3149	MARSRGAHCQLALQHFSGQTWGYLQMQGWEESSQDLRTAPAR
UBE2E3	NM_001079783	3436	Bos taurus ubiquitin-conjugating enzyme E2E 3 (UBE2E3), mRNA	1	111	294	no	3	86	707	MMRVPAPAAVAQMQTSETQPLQSLKNKKKENRLPPSRRKTPNSLAKPLLNYPLVLKEFRRS
UBE2E3	NM_001079783	3437	Bos taurus ubiquitin-conjugating enzyme E2E 3 (UBE2E3), mRNA	1	357	555	no	3	86	707	MNGDRLYLVHQVLYMKVVCFFWISHFHPIIHLSHQRLLSAPESITATSIVRESSAWTSLKTTGVLL
CWC22	XM_002685271	3439	PREDICTED: Bos taurus CWC22 spliceosome-associated protein homolog (S. cerevisiae) (CWC22), mRNA	2	1915	2143	no	1	0	2700	MNCVSISKIHQRSLWHKNQMLSQINPPPLQALPSPPPQSLTPLPLIQTAVTAVQSLLVKKAILHPPVVRAQPQLKM
CWC22	XM_002685271	3440	PREDICTED: Bos taurus CWC22 spliceosome-associated protein homolog (S. cerevisiae) (CWC22), mRNA	2	2212	2770	no	1	0	2700	MTENKKKGGQSIGTRRQGLREKGGQRNPERETQEALEQHTLQTEGFLLRETAAAELCMTETKKHAWIWHVIMEIPKRKGRGEILSLKMSTDIETGTVRILEGGIDPSQEKKIKNIQVLEARTIGIRTVLRGNGKNLADTLNNPENQRKVRTGEEKSLQQSKKNNSAKSQKLNMPYIQLQQSIFYID
CWC22	XM_002685271	3441	PREDICTED: Bos taurus CWC22 spliceosome-associated protein homolog (S. cerevisiae) (CWC22), mRNA	2	1081	1318	no	1	0	2700	MISSPICFLWKTTIIQKMFLMFSRWILILWRMKRSTELLRRKFLMKEIVTQTQTKMLEVVKRRRKKRRKREKKMKKDKR
CWC22	XM_002685271	3442	PREDICTED: Bos taurus CWC22 spliceosome-associated protein homolog (S. cerevisiae) (CWC22), mRNA	2	157	301	no	1	0	2700	MSVQGENVLMIVAWSHEVETERNAEKEMWIGRGPGNHHLLGEEAQNHR
ZNF385B	NM_001083502	3445	Bos taurus zinc finger protein 385B (ZNF385B), mRNA	3	1043	1178	yes	2	16	1450	MAVRGQDYRTRHFIVKSVMFTLIQKFNSNSTFLAEGIRIELLGSH
SESTD1	NM_001191250	3449	Bos taurus SEC14 and spectrin domains 1 (SESTD1), mRNA	3	1814	2009	no	2	262	2350	MLFLRHTPDWGMTLRKRKFCWRSIENLLMLHRALTTTADSCCRPQWCCASLCAAPLGHLGIRFLG
CCDC141	NM_001242308	3454	Bos taurus coiled-coil domain containing 141 (CCDC141), mRNA	2	4045	4174	no	1	3	4587	MLIITSLKPEIGCMLPRMHSRASGFSQGPARPVRGKWFPEKRL
PLEKHA3	NM_001101913	3460	Bos taurus pleckstrin homology domain containing, family A (phosphoinositide binding specific) member 3 (PLEKHA3), mRNA	3	1121	1301	no	2	373	1273	MMFLLKTQIDLFTVQEIHLMEIWHQQPFLKKADLWPKRNLNQKILFYPSLPEETEVSNFR
FKBP7	NM_001100330	3462	Bos taurus FK506 binding protein 7 (FKBP7), mRNA	1	678	864	no	3	83	737	MMVMASFLLRNTMSINMMNYSIFLFLNFLSYLLYFIYKTKSLFSALYFLFFPHEHILILQYM
FKBP7	NM_001100330	3463	Bos taurus FK506 binding protein 7 (FKBP7), mRNA	2	319	463	no	3	83	737	MVCSWCWTSHKRPRHWDDGYVSWREAKIDYTSFICIWKGRLRRRQDST
OSBPL6	XM_002685263	3468	PREDICTED: Bos taurus oxysterol binding protein-like 6 (OSBPL6), mRNA	1	2127	2400	no	3	263	3065	MSAWFLLLHLQFQDIAPPISEQEVSHSTLSLGRLMNALERTKDSDFSQNKLAITHPFLPVTVNPRILCFGKISDGKTSSGASQWKSCPWEP
OSBPL6	XM_002685263	3469	PREDICTED: Bos taurus oxysterol binding protein-like 6 (OSBPL6), mRNA	1	840	1167	no	3	263	3065	MLVFTYFLQPPQLNPHQLLMFQLWMERCSQTAFHGSPLCPVAAASLQPAQPARARWQPGYRTRKRWTGVQKTLHTASRTLWNLANSCKIWKYFRELSQHLTLLTCRLTV
OSBPL6	XM_002685263	3470	PREDICTED: Bos taurus oxysterol binding protein-like 6 (OSBPL6), mRNA	1	1707	1827	no	3	263	3065	MRAASPCQNLSLSSSMPKKCSSLQAHQRMRLQMMSLTSVM
OSBPL6	XM_002685263	3471	PREDICTED: Bos taurus oxysterol binding protein-like 6 (OSBPL6), mRNA	1	2655	2775	no	3	263	3065	MKGCTVVWPLLLSASGDQVPCPPTMSSTMASQGLLLSSTS
PDE11A	NM_001205422	3480	Bos taurus phosphodiesterase 11A (PDE11A), mRNA	2	751	919	no	1	0	2778	MCMQEPHCCPAAAQKTQTRCRSLGAKVSLVMSGSMERRSTFLMPTRIEDSMMKSTS
PDE11A	NM_001205422	3481	Bos taurus phosphodiesterase 11A (PDE11A), mRNA	2	1711	1843	no	1	0	2778	MCYLIMQHVQKLKLTSLRQPTSPWCQNSPSTTYILMTFLSTLTP
TTC30A	NM_001081716	3484	Bos taurus tetratricopeptide repeat domain 30A (TTC30A), mRNA	2	670	829	no	1	210	2202	MARSIWVVCSTRRDIMKPRVPSSLRPCRLRATGLIFPTTWLWPISAVDSMHPP
TTC30A	NM_001081716	3485	Bos taurus tetratricopeptide repeat domain 30A (TTC30A), mRNA	2	280	628	no	1	210	2202	MPGMPKPCSCWAESSSGAREVAPGCRCWAIATTAYRSSRWLPSAMSSCANCTRSWSSTACTRPRPCTRPASTQRPPACPSSSWTTPPTTTGSSVSKPRSSTARATCPGPGAWWSSY
TTC30A	NM_001081716	3486	Bos taurus tetratricopeptide repeat domain 30A (TTC30A), mRNA	2	1102	1252	no	1	210	2202	MPGPQKGLKNYSFCSSRSPFPQRPLATCCCSIVNMSILTWQQTSWQRMPI
TTC30B	NM_001099091	3490	Bos taurus tetratricopeptide repeat domain 30B (TTC30B), mRNA	3	107	455	no	2	37	2029	MPGTPRPCSCWAESSSGAREAAPGCRCWATATTAYRSSRWLPSAMSSWASCTRSWSNTACTRPRPCTRPAFTQRPPACPCSSWTTPPTTTGSSVSKPRLSTARQTCPGPGAWWSSY
TTC30B	NM_001099091	3492	Bos taurus tetratricopeptide repeat domain 30B (TTC30B), mRNA	3	929	1079	no	2	37	2029	MPGPQKGLKNYSFCSSRSPFPQRPLATCCCSIVNMSILTWQQTSWQRMPI
TTC30B	NM_001099091	3493	Bos taurus tetratricopeptide repeat domain 30B (TTC30B), mRNA	3	497	650	no	2	37	2029	MARSIWVVCSTRRDIMKPRVPSSLRPCRLRATGLIFPTTWLWPIIAAGTMP
AGPS	NM_001206719	3496	Bos taurus alkylglycerone phosphate synthase (AGPS), mRNA	3	506	632	no	2	10	1984	MTLKKLIFHIHKKQMIEYLELMVIVFMRYFCSGKECFREFLI
NFE2L2	NM_001011678	3501	Bos taurus nuclear factor (erythroid-derived 2)-like 2 (NFE2L2), mRNA	3	1253	1391	no	2	91	1912	MSNRRVPKHRQCGLLGTQSNLCRHHRGTALQHVIPTVKTHQRKKYL
HNRNPA3	NM_001205429	3503	Bos taurus heterogeneous nuclear ribonucleoprotein A3 (HNRNPA3), mRNA	3	782	1079	yes	2	37	1177	MVVEVVAAEGAMEEAMVDIMDLEGMVATMAVVLVIVVEEVTVVVDQEDMETKVVDMVVVVEDMMVTMKEEILEVVTMVVVETIMILEIIVDNSSQIMDP
HOXD3	XM_002685305	3516	PREDICTED: Bos taurus homeobox D3 (HOXD3), mRNA	3	632	836	no	2	565	1867	MRTQDSSEAMATAKLLTLTAIVPLISLIHPLLLPTPWTLITQALPAPSRALRLSEPQPIRRLNSMEAA
HOXD8	XM_002685311	3522	PREDICTED: Bos taurus homeobox D8 (HOXD8), mRNA	2	145	487	no	1	0	831	MATAPLASRTRTRTRTHRRRPPGQVAVVGEARVPARTTSTPAGAAQPQPTRPPHLLRRRLPPAVGLPVTGSPRSFTDTITYRDSRFLRPSKRPSWYNILTVNRPVVILARTQTT
HOXD8	XM_002685311	3523	PREDICTED: Bos taurus homeobox D8 (HOXD8), mRNA	3	713	908	yes	1	0	831	MEKGEQQGQIPGFQTRGERWGNQKGSPRAGGRPSRRPDKLTSTFKILPQTIKTNDQHMLVDTTCF
HOXD9	XM_002685288	3525	PREDICTED: Bos taurus homeobox D9 (HOXD9), mRNA	2	472	664	no	1	0	1452	MRATRCSPGASDLQGLARRAGPQVWPTARPLPPPSSPRVVLPPNRPCSPPRGPRCPPSPRRRRR
HOXD11	NM_001206324	3531	Bos taurus homeobox D11 (HOXD11), mRNA	3	1091	1217	no	1	0	1011	MSLGLMTPLLCGTPRFLPTVNSGPPSDHCSLRTRSGTWPNGS
HOXD12	NM_001205871	3533	Bos taurus homeobox D12 (HOXD12), mRNA	2	94	514	no	1	0	807	MAASWPHFPLSRTHAARCPGPPRPPPAPQRSLLVPPPSAAFPSPTWLALGLSACSPWAPRTDPKNRPSIILPTRPRSRRSVAVRGRPSSRSLVWPLRPLLSKRPNTTTRVWAASRRALQPFSRGHPAPPVSRTTPKARST
LOC100336775	XM_003585729	3538	PREDICTED: Bos taurus homeobox protein Hox-D13-like (LOC100336775), mRNA	2	481	829	no	1	0	1065	MLSSRRRTPRWEASRWRSTWTCRAWQAAAYQPTRCPREPRRCLSIRATRVPTSMCPATSTWCLPSAPGSLGTRRTSPWKATSLGRWPTGGTARCTAPRTSHRALTFGSHPFQGMWL
KIAA1715	NM_001075989	3540	Bos taurus KIAA1715 (KIAA1715), mRNA	2	4	133	no	3	200	1487	MGRSWPGPYLCHWLVLSALEADCGVVAETGRGGRQRRALPVST
LOC532409	XM_003585730	3542	PREDICTED: Bos taurus high mobility group protein B3-like (LOC532409), partial mRNA	2	250	418	yes	1	18	576	MDQLREARRRRTLMPPRDHHLDFSYSARNSARRSSLLTLVSLLEMWQRSWARCGIT
ATF2	NM_001081584	3551	Bos taurus activating transcription factor 2 (ATF2), mRNA	2	1057	1216	no	1	390	1905	MDKPCLLLFLHQSQVLMCMFQLQFHLFDQSPWCLAFQEFQVLPLLNQCSQKQK
ATF2	NM_001081584	3552	Bos taurus activating transcription factor 2 (ATF2), mRNA	2	1288	1528	yes	1	390	1905	MVWLGLNQRNLTHSHYNSQPHPPQKHRLLQLTQLHRPKIQLVVEEEQLMKIPMKKGGSFWKEIEQQLQDADKREKSGFSL
CHN1	NM_001113247	3554	Bos taurus chimerin (chimaerin) 1 (CHN1), transcript variant 2, mRNA	1	45	165	no	1	345	1722	MQSERTPPGVLRGCSSPRRRRHCGAASPPAIAPRPSLPTS
CHRNA1	NM_176664	3566	Bos taurus cholinergic receptor, nicotinic, alpha 1 (muscle) (CHRNA1), mRNA	2	370	517	no	1	27	1398	MQMVTLPSSSSPKCSWTTLATSHGHLLPSLKATARSSSPTFPLTNRTAA
WIPF1	NM_001076923	3572	Bos taurus WAS/WASL interacting protein family, member 1 (WIPF1), mRNA	1	540	798	no	3	188	1697	MSPEEADLQSCHQEEEPHPPNLSHPQAAQGGSLCLLQATEADPQSLRGTECLPRDPKWAQSLITSPLQCLILQDPVSQVCTTGGPP
WIPF1	NM_001076923	3574	Bos taurus WAS/WASL interacting protein family, member 1 (WIPF1), mRNA	1	966	1290	no	3	188	1697	MTSPLLRLLRWATDPPSTGSRCRCLPLRTASPRCRPPRGRPPPRRPRRLRPPAGRALLRCPPCPAAVATKSRGSRRGTCPCRRRRLLYLHQDGRALFHPRPVRDPLLR
WIPF1	NM_001076923	3576	Bos taurus WAS/WASL interacting protein family, member 1 (WIPF1), mRNA	1	1530	1797	no	3	188	1697	MSGKADFTSIRFLICHLQSHMYQQPKVIPVNWREMKAEVDLTEERGVLHPCLPSRGDPCLLFYTQAPELLLSLLSKSHTLLLCPPLFPS
WIPF1	NM_001076923	3577	Bos taurus WAS/WASL interacting protein family, member 1 (WIPF1), mRNA	1	342	516	no	3	188	1697	MTEVHQYWTNPKELLLAAAVVVVAAAAMVEVAEEEVVEILAEVDHPVWEDCSRLECRS
GPR155	XM_002685317	3583	PREDICTED: Bos taurus G protein-coupled receptor 155 (GPR155), mRNA	1	2172	2349	no	3	194	2801	MCCCVYFSLLACLLIFPVVYGGYSTKSLGDYMLNYSFSVLCLTLARGLFPLASLDWTNI
GPR155	XM_002685317	3584	PREDICTED: Bos taurus G protein-coupled receptor 155 (GPR155), mRNA	1	2658	2862	no	3	194	2801	MNMNFGMSTCFIDFFRRVLNRVLPLLMRTFPSRKDTKKLSIHPHPLRPKLRRRQAHMESYFSLRSVTY
GPR155	XM_002685317	3587	PREDICTED: Bos taurus G protein-coupled receptor 155 (GPR155), mRNA	2	343	478	no	3	194	2801	MLWHSPLWLHSRKGQCYNINTSKRTGKFCLQICTSSFTIQKHGRT
CIR1	XM_003585732	3591	PREDICTED: Bos taurus corepressor interacting with RBPJ, 1 (CIR1), mRNA	2	277	415	yes	1	81	1383	MALISCMRLHQGLKKKTKRKKKQKERPNTNLNGRKGPHEKNMPKMT
OLA1	NM_001046045	3595	Bos taurus Obg-like ATPase 1 (OLA1), mRNA	3	1547	1697	no	3	68	1256	MYAKPDTFDSEDNVACSFLNLQIMHVLQYSRCLHSIKHLTKPKKKKKKKK
SP3	XM_002685296	3597	PREDICTED: Bos taurus Sp3 transcription factor (SP3), mRNA	2	2173	2344	no	1	0	2187	MRQWSKYYTNTYSLWLFLYSSEKNIVPKFLDIFLLMCKNFWIDSNLVIHDTEMPYFV
CDCA7	NM_001037488	3600	Bos taurus cell division cycle associated 7 (CDCA7), mRNA	3	824	1154	no	2	106	1228	MLFARWTKSRRKSWRTSATTPERRSITVHWGQLVISAARKLSIPRQTAETQSAGVFEANSVVPAFETVMVKKSRMLCLTQTGTAHRVAGSATAASVGSEMGDVRLGCSCT
ZAK	NM_001205493	3603	Bos taurus sterile alpha motif and leucine zipper containing kinase AZK (ZAK), mRNA	3	176	311	no	2	181	2581	MRCRLSVPPLCKLNLMTCSFLKTAVEGVLGVSIEPNGYHRTRRWL
ZAK	NM_001205493	3604	Bos taurus sterile alpha motif and leucine zipper containing kinase AZK (ZAK), mRNA	3	2348	2594	no	2	181	2581	MLTSHLTSREARMPPINPGPSQGCLCALTWTHEPMRRRAKSVKGDGQRWSTARNPTGPPLPRATGKDPEETSEEGETFDELN
ZAK	NM_001205493	3605	Bos taurus sterile alpha motif and leucine zipper containing kinase AZK (ZAK), mRNA	3	917	1061	no	2	181	2581	MPRNGLLSSKSFQSWSPCHSIRSFLTSVIHSCTTKQNGGVKLKQLLRD
RAPGEF4	NM_001192902	3607	Bos taurus Rap guanine nucleotide exchange factor (GEF) 4 (RAPGEF4), mRNA	1	3087	3213	no	1	0	3033	MPFMLLLTILSLENSIKQAKTHPETSQGCIQLTSIMTREEIL
RAPGEF4	NM_001192902	3608	Bos taurus Rap guanine nucleotide exchange factor (GEF) 4 (RAPGEF4), mRNA	2	1663	2074	no	1	0	3033	MHSLRKVQNKRKWIMPSTTRGESSAWFCSGLPCMETSYKRMTWPWLSWRSFMCLYQMMPGCLPPSRSNCLSWRRLSSKFQKMQRRHKRSTKFFCNSSTQAMREPRSASLSVALMKFCLKSIAWTTPTQPSGYRWPPR
RAPGEF4	NM_001192902	3610	Bos taurus Rap guanine nucleotide exchange factor (GEF) 4 (RAPGEF4), mRNA	2	817	982	no	1	0	3033	MWIRSITSKTNIYFIGFWMMSMRTPLCLRRRKKRSVMRSCRTPCCCCRRWARTPT
RAPGEF4	NM_001192902	3611	Bos taurus Rap guanine nucleotide exchange factor (GEF) 4 (RAPGEF4), mRNA	2	370	661	no	1	0	3033	MRPSLPGRAVSCSASSRRTSRHYGRNIDSTWQDFWLLLMVLWKRALTMTGFLTRRTHLSLNLTFLFVLLTPLPRFLQRRSSGLEKFYETPFSLEHLT
RAPGEF4	NM_001192902	3612	Bos taurus Rap guanine nucleotide exchange factor (GEF) 4 (RAPGEF4), mRNA	3	749	872	no	1	0	3033	MCSLPNASCGHVASPGRRQRSQPCGSGASLPRQIFILSVSG
ITGA6	NM_001109981	3619	Bos taurus integrin, alpha 6 (ITGA6), mRNA	3	3332	3743	no	1	0	3219	MKNIMITLKKNSGSQSGMKMKATPREARKASQYPNCFIFSPTQTLRWIEKPVQYLNTDFRQTAQQYGPTVLTVDIVTWPEAPVLHSQIEGCWNGFFFNCLNLTFRVAFVFDLLVLGKGLPGYSYATSFQRCSWKKAP
ITGA6	NM_001109981	3620	Bos taurus integrin, alpha 6 (ITGA6), mRNA	3	3914	4046	no	1	0	3219	MLPSCHLFPFPRRVNTCSRQIHTGFISLSLKHTGITDLNASYTX
METAP1D	NM_001046342	3627	Bos taurus methionyl aminopeptidase type 1D (mitochondrial) (METAP1D), nuclear gene encoding mitochondrial protein, mRNA	1	570	705	yes	3	443	1094	MVFLTVDLFRMEILSTLMSRFTTMATMETPQKHFWWAMWMNVVKS
HAT1	NM_001034347	3630	Bos taurus histone acetyltransferase 1 (HAT1), mRNA	1	384	567	no	3	89	1328	MMLRGKLDKSFHLDFAQTQMIFFRCWKKKLISSHLEPYFTHTLFSVQQEEKTLPFRFIRLT
SLC25A12	NM_001101194	3632	Bos taurus solute carrier family 25 (mitochondrial carrier, Aralar), member 12 (SLC25A12), nuclear gene encoding mitochondrial protein, mRNA	1	2709	2907	no	1	66	2091	MPEDQANELRALVFPFVFHVCIDSPLFINQKAFPRRRLSCQCAYSRDVSSITGLVFAFLGHSKARA
SLC25A12	NM_001101194	3633	Bos taurus solute carrier family 25 (mitochondrial carrier, Aralar), member 12 (SLC25A12), nuclear gene encoding mitochondrial protein, mRNA	2	388	586	no	1	66	2091	MSKKFLDRLLFTIISLLIGTVNLSGYILGIIGRSTLTTQNSHSFFRNYSWNMQGKPLLSKTKAKVA
SLC25A12	NM_001101194	3634	Bos taurus solute carrier family 25 (mitochondrial carrier, Aralar), member 12 (SLC25A12), nuclear gene encoding mitochondrial protein, mRNA	2	1468	1615	no	1	66	2091	MCSGTWDSLVCIRVPKRVSSETFPSLQFIFLFMLTANYFWLMKTDTWEA
SLC25A12	NM_001101194	3635	Bos taurus solute carrier family 25 (mitochondrial carrier, Aralar), member 12 (SLC25A12), nuclear gene encoding mitochondrial protein, mRNA	2	1678	2128	no	1	66	2091	MSSRQDCRWLPALARRHTVVSSTVSGRYSGKKGPQHFGKELQLECFDPLPSLVLLWSPMNFSSGGFTLILEASNPLAQNQHLSHASQTFLLPILITSVDTDSPPPLLLALRTSLAFISPNLNLLVLLWFSQRWRRQLSDKTTIQCGKMAP
DYNC1I2	NM_001075883	3637	Bos taurus dynein, cytoplasmic 1, intermediate chain 2 (DYNC1I2), mRNA	1	975	1113	no	2	109	1945	MEYEIQKNYSRVCVSLPVSRYVCDICKISSKSGCGWYIFRPNCAVG
DYNC1I2	NM_001075883	3638	Bos taurus dynein, cytoplasmic 1, intermediate chain 2 (DYNC1I2), mRNA	3	1358	1547	no	2	109	1945	MSTTSLLEVRKVLCTQHVAMAARLESVRCSRDIKDQLLAFIVIQLLEQWTSHIFLSLHHLTGQ
DYNC1I2	NM_001075883	3639	Bos taurus dynein, cytoplasmic 1, intermediate chain 2 (DYNC1I2), mRNA	3	407	566	yes	2	109	1945	MAPWDLDEDLLNLEWLKLHKLTFLLVKLSHTQRKLRLQLWLNPKKMKKKKMTW
DYNC1I2	NM_001075883	3640	Bos taurus dynein, cytoplasmic 1, intermediate chain 2 (DYNC1I2), mRNA	3	1607	1757	no	2	109	1945	MFMMLCGHPLTQPCLPVWMAWVGWICGISIMIQRCQLQAFLWKVILLLIV
DYNC1I2	NM_001075883	3641	Bos taurus dynein, cytoplasmic 1, intermediate chain 2 (DYNC1I2), mRNA	3	1820	1952	no	2	109	1945	MMWESRLLSPEMMNGHGLAEHLQKLTQTERMQRRKQLPEYLLSS
METTL8	NM_001075288	3649	Bos taurus methyltransferase like 8 (METTL8), mRNA	2	1147	1285	yes	1	219	1440	MEDMIRLSFVLKEDIVYLKIFMFEEMAPEHISLQKGKCTICSVRLG
TLK1	XM_002685281	3652	PREDICTED: Bos taurus tousled-like kinase 1, transcript variant 1 (TLK1), mRNA	1	3204	3339	no	3	113	2411	MQASSMQDNDKFPSSSIVNCCTDVIFQLASFSSLFLYKCLKIWLF
TLK1	XM_002685281	3653	PREDICTED: Bos taurus tousled-like kinase 1, transcript variant 1 (TLK1), mRNA	1	261	423	no	3	113	2411	MSFIVWIQEGKNYWKLDLQELQVGARGARAVAVLELKPQQIMKALITVLEAWDL
TLK1	XM_003585727	3656	PREDICTED: Bos taurus tousled-like kinase 1, transcript variant 2 (TLK1), mRNA	2	2911	3046	no	1	0	2118	MQASSMQDNDKFPSSSIVNCCTDVIFQLASFSSLFLYKCLKIWLF
GORASP2	NM_001038535	3659	Bos taurus golgi reassembly stacking protein 2, 55kDa (GORASP2), mRNA	1	852	1023	yes	3	167	1532	MGLQRSSCPQSIPRLCHHQELQKLNRVCLDFLLVQLHQLSVMFSVQVYQRYHYCHHK
GAD1	NM_001075756	3663	Bos taurus glutamate decarboxylase 1 (brain, 67kDa) (GAD1), mRNA	1	348	471	no	2	235	2017	MHQKTGAEDLRLLAEDQQPGREEQACERLQGEAVLQEPAFL
GAD1	NM_001075756	3664	Bos taurus glutamate decarboxylase 1 (brain, 67kDa) (GAD1), mRNA	2	2299	2452	no	2	235	2017	MSPAPRESILPSSSVTEGPNMLQTSLPSRPRKDVFSKCCVLGTKENAVGRC
GAD1	NM_001075756	3665	Bos taurus glutamate decarboxylase 1 (brain, 67kDa) (GAD1), mRNA	3	1259	1451	no	2	235	2017	MQLLAPLFMALLIRYRRLQIYVRNTTFGCMSMLPGVAGCSCPRSTAISSVASRGPTLSPGTLTR
GAD1	NM_001075756	3666	Bos taurus glutamate decarboxylase 1 (brain, 67kDa) (GAD1), mRNA	3	614	761	no	2	235	2017	MSGRRSIAPPKCWTSTTPTSCWKAWRASTWNSLTTPSPWSRSWLTAETP
GAD1	NM_001075756	3667	Bos taurus glutamate decarboxylase 1 (brain, 67kDa) (GAD1), mRNA	3	1706	1868	no	2	235	2017	MPRLKTEKNLRWFLMVSLSIRTSVSGIFHKASGVFQIAPNDGKSYTGWPQRSKP
GAD1	NM_001075756	3668	Bos taurus glutamate decarboxylase 1 (brain, 67kDa) (GAD1), mRNA	3	962	1115	yes	2	235	2017	MVMGYFLLGEPYPTCTASWLLASSTSRKLRPRVWRLCPSLSSSPQNTVTIP
MYO3B	XM_002707802	3674	PREDICTED: Bos taurus myosin IIIB (MYO3B), mRNA	2	3577	3754	yes	1	0	4077	MAMQRLQAPLLSLRKIGIHKPRVLPKGVMSSQDTQISTQFLGLXXCLFRHAMLFQIAQD
MYO3B	XM_002707802	3675	PREDICTED: Bos taurus myosin IIIB (MYO3B), mRNA	2	3958	4081	no	1	0	4077	MEKMNITNLCRLWTLSLRKTTQSTLSFFLHLQKGHLLLSTX
MYO3B	XM_002707802	3676	PREDICTED: Bos taurus myosin IIIB (MYO3B), mRNA	2	1027	1192	no	1	0	4077	MKGCTPKDPIMWKMLKNTALRMTWSIWRSWMRIQLFISCRSVMWTYLFTHMLEIS
MYO3B	XM_002707802	3677	PREDICTED: Bos taurus myosin IIIB (MYO3B), mRNA	2	1951	2140	no	1	0	4077	MQKPWKMLPRFSASALKSSRRLSPHTVWSLGVRPSSAPTLWTGPRTSETPCPKACTGGFSAGL
MYO3B	XM_002707802	3678	PREDICTED: Bos taurus myosin IIIB (MYO3B), mRNA	2	2281	2479	no	1	0	4077	MSKFSTISISMFLLSSRWSIRTRALTLPPWSTRTIAPSWICSSRNPWDCLRFWMRKAGFLRQRTRP
UBR3	XM_002685283	3682	PREDICTED: Bos taurus ubiquitin protein ligase E3 component n-recognin 3 (putative) (UBR3), mRNA	2	5185	5365	no	1	0	5667	MLNKERRCLSKSQNGNCHTFYSCLKIITPFSSTTTEKPVVSAPRFLKTLPFALFVVLLYA
UBR3	XM_002685283	3683	PREDICTED: Bos taurus ubiquitin protein ligase E3 component n-recognin 3 (putative) (UBR3), mRNA	2	4867	5164	no	1	0	5667	MKKELRSVQRLSLLLGLLNPWKNTYRTSAYHFSESPAFFSTTFLGKIYLAARKKKNFQFFPAAWDFCQHSTKQNIHSSVPPVWIGQFRHLILYLSGVLR
UBR3	XM_002685283	3684	PREDICTED: Bos taurus ubiquitin protein ligase E3 component n-recognin 3 (putative) (UBR3), mRNA	2	1672	1858	no	1	0	5667	MSMWSLNLRPTMLPLLLNLKPVHSQCGDSYHTVKLGKLKNIPEMLLDIALKLFKTGLMLLTS
UBR3	XM_002685283	3685	PREDICTED: Bos taurus ubiquitin protein ligase E3 component n-recognin 3 (putative) (UBR3), mRNA	2	3628	3883	no	1	0	5667	MLILQRVIFLWRSPQQNLKFLRQYMIVLFVDRVGPPLKTDLRDWLSCYKHPQFWGSAVTTLSQKSCLSLKRSRYTPGIHVQQFMT
UBR3	XM_002685283	3686	PREDICTED: Bos taurus ubiquitin protein ligase E3 component n-recognin 3 (putative) (UBR3), mRNA	2	5521	5722	no	1	0	5667	MLMERKTEILGEASLSTFVKKDTKFLNNSGFLILLITSIKDGVHITMGCDSPPWHCIISFSLRIYQQ
UBR3	XM_002685283	3687	PREDICTED: Bos taurus ubiquitin protein ligase E3 component n-recognin 3 (putative) (UBR3), mRNA	2	3964	4186	no	1	0	5667	MYKPVATHYISIAINLTWNHYGMTRFFRASQWTKENSHVLSVGSLLTVFFLVILEAMLKTTFGSVLVTKAYKIS
UBR3	XM_002685283	3688	PREDICTED: Bos taurus ubiquitin protein ligase E3 component n-recognin 3 (putative) (UBR3), mRNA	3	5402	5549	no	1	0	5667	MCIAFSELWCWNRDFPFDQCISDYHHSRPPLLPLGFCVFGCSWRGRPRS
UBR3	XM_002685283	3689	PREDICTED: Bos taurus ubiquitin protein ligase E3 component n-recognin 3 (putative) (UBR3), mRNA	3	5957	6104	no	1	0	5667	MILPTVHICFSLIFRVGVIYLKFYCFFISVCFNLHLLNIMHPFPLPFLC
KLHL23	NM_001205507	3696	Bos taurus kelch-like 23 (Drosophila) (KLHL23), mRNA	1	1437	1623	no	3	215	1889	MLLPVSYMKLSTSLAATADTEAAAPMTRSRATIQISMNGVSSPPVHIQNMDCVQFHLKISSI
KLHL23	NM_001205507	3698	Bos taurus kelch-like 23 (Drosophila) (KLHL23), mRNA	2	1675	1795	no	3	215	1889	MERDRSHDGKEDGVWCRHHEWMHLCHWGLFLLEGDVSSEH
PHOSPHO2	NM_001045965	3700	Bos taurus phosphatase, orphan 2 (PHOSPHO2), mRNA	1	234	366	no	3	437	1160	MLNLRSLHSFAPNQKTFPPACSVGVMLVRNWLVFKAEDSHDYLT
PPIG	NM_001109807	3706	Bos taurus peptidylprolyl isomerase G (cyclophilin G) (PPIG), mRNA	2	1417	1540	no	1	186	2445	MCLRVQTGKVKRKRKLKTINLTAKKEKSEEIQKKMINIRTR
PPIG	NM_001109807	3707	Bos taurus peptidylprolyl isomerase G (cyclophilin G) (PPIG), mRNA	2	2314	2449	no	1	186	2445	MRRPDPQWKKKTKNQRVKKMTTHMIKIKNLIMNQALEQMKTKVDE
PPIG	NM_001109807	3708	Bos taurus peptidylprolyl isomerase G (cyclophilin G) (PPIG), mRNA	2	1921	2257	no	1	186	2445	MTETAAEARSIINTENRSTGEEEGHGAEREERRQEDQEVKIGGGGGEIHGARREKKVKAETRKNTETKKVEVHTEKRILRVRRECTLKIVIIVVQIVIGKKRQIEIKVHSQK
PPIG	NM_001109807	3709	Bos taurus peptidylprolyl isomerase G (cyclophilin G) (PPIG), mRNA	2	277	562	no	1	186	2445	MCAPKHARTFGVFVQVKRGQGNQLRSHYIIKVVSFIELSKTLWFKVVTSVKEMDEEGNPFMEDFLKMRVLLLNTIKNFSCQWPTEGRIQMAHSSS
KBTBD10	NM_001083377	3714	Bos taurus kelch repeat and BTB (POZ) domain containing 10 (KBTBD10), mRNA	1	921	1092	no	3	44	1862	MIFPGMECLSRTSSSWLMTQLLWLTIPRKMNATLLRWLSRSPEIIPASLPNKIRCMW
LRP2	XM_002685308	3718	PREDICTED: Bos taurus low density lipoprotein receptor-related protein 2 (LRP2), mRNA	2	6172	6517	no	1	0	14040	MPVSKFACLYQEDCSPVPAPLDLNSILIIRPALHTILSLLFPRCGQSGALACNCQIIQKPWCQWQAQDEMHCMWMWTYLLALFIGVILTSLWHLIMQSVESNQMGLILQTSLQMG
LRP2	XM_002685308	3719	PREDICTED: Bos taurus low density lipoprotein receptor-related protein 2 (LRP2), mRNA	2	598	850	yes	1	0	14040	MGRLIAEMPLMNATALTGARALSFSVAVGSAFLEPTSVTMKLTVKMAVMNILALLIGPAKATNSLALTASALHRVGFVMEKVTV
LRP2	XM_002685308	3721	PREDICTED: Bos taurus low density lipoprotein receptor-related protein 2 (LRP2), mRNA	2	10189	10423	no	1	0	14040	MASPLITPMIYSTGQMPTWVTLSSLIWRAAIGTQYTKLAHCLTPLLLPFLKTPFIGQIGIQRQLRRETNTMGQIEWRC
LRP2	XM_002685308	3722	PREDICTED: Bos taurus low density lipoprotein receptor-related protein 2 (LRP2), mRNA	2	8065	8479	no	1	0	14040	MGAVAIFVHQVQMALSASVHMRAAGTWPTTISTVSRIMVPGVTVPSSPASVGSASLTSCNVMTSTTVVTAVMSWKLSVRFTAALRQASPAPTGGVCHTVIAVTTTMTVATTAMRPGATSGLVTEQNLLAVMEGASLLN
LRP2	XM_002685308	3723	PREDICTED: Bos taurus low density lipoprotein receptor-related protein 2 (LRP2), mRNA	2	11881	12205	no	1	0	14040	MNLSVAMGVAFHSTGCVIMLMTVVTILMRRDAIQEKTDHVLKICVNTTVPSYVKEDSSAPVDLDSNPIVLTETSVKTSMNVCSSGVVLRSAITPKEVMSVPALKGSHL
LRP2	XM_002685308	3726	PREDICTED: Bos taurus low density lipoprotein receptor-related protein 2 (LRP2), mRNA	2	10771	11239	no	1	0	14040	MMATAPTHTPYVICVRIALMGRMKTLCFVSITSVSPTNGSAPTNVAFRSPGSVTCRTTVMITRTKTARTVPAGPAGLATSSAPTATASLRYGSVTWTTTAETTQTSPCRNAWAPPIAVITIRNSAVKQTTAASRSGPCAMASTTAGTTVTSRTVSQ
LRP2	XM_002685308	3727	PREDICTED: Bos taurus low density lipoprotein receptor-related protein 2 (LRP2), mRNA	2	4105	4279	yes	1	0	14040	MVSLTAPVGQMSPHFATRIAAQIPMVVVLTSVFKGLMGPNASVHWDICLAMTLRPAKT
LRP2	XM_002685308	3729	PREDICTED: Bos taurus low density lipoprotein receptor-related protein 2 (LRP2), mRNA	2	3367	3598	yes	1	0	14040	MERMIVWMAAMSRTAPLEHPLPAVLINSPVTITSVSQGAGSVTQIMIVRMDQMKSHAIIHRHVHLLSFTALITDVLP
LRP2	XM_002685308	3731	PREDICTED: Bos taurus low density lipoprotein receptor-related protein 2 (LRP2), mRNA	2	3697	4003	yes	1	0	14040	MVSVLARHIVVMVFLTVMTTLMRQIVQPGLLVCATKMNSSAKKMGSAFRRPGSVMGMRTASRDLMSTMAVPPKPAILLISSVRMETASIEIGSVMGTMIAET
LRP2	XM_002685308	3732	PREDICTED: Bos taurus low density lipoprotein receptor-related protein 2 (LRP2), mRNA	2	9985	10132	no	1	0	14040	MVDTAASWLSTVWMPTTPSALRILEDLHFTLDMGTSTGQTGVTEHTLGE
LRP2	XM_002685308	3733	PREDICTED: Bos taurus low density lipoprotein receptor-related protein 2 (LRP2), mRNA	2	2992	3115	no	1	0	14040	MILESRQGLMPVAGPPIQTATAATSAFQCRIPSGCVVAPME
LRP2	XM_002685308	3734	PREDICTED: Bos taurus low density lipoprotein receptor-related protein 2 (LRP2), mRNA	2	11728	11851	no	1	0	14040	MLPVTHHTVSGVTTIAAFIVMKCATRRMTVEMEVMRKRSSV
LRP2	XM_002685308	3735	PREDICTED: Bos taurus low density lipoprotein receptor-related protein 2 (LRP2), mRNA	2	2062	2314	yes	1	0	14040	MVSGSPMQEIHVHMKMGAVSTSVSSATEHSMVVWVTVASVGLATFRIGMTITVLLLSGFCSFHLIWLFVASHSPSLTRRRSSFQ
LRP2	XM_002685308	3736	PREDICTED: Bos taurus low density lipoprotein receptor-related protein 2 (LRP2), mRNA	2	8893	9355	no	1	0	14040	MRMKDITARIATAQVLSLPVRLVCVHTEAVSLNRGFVMAKQIALMPLMSTRIAPEDPALEQSSSVTMACVSPTTSGVTGTMTVVTTVMRGAVCTLPAMRPFLHVRTDSALIRPMSVMGTMTVKITLMSWSTCVTPQKPHAPLISSGVTMGTALR
LRP2	XM_002685308	3738	PREDICTED: Bos taurus low density lipoprotein receptor-related protein 2 (LRP2), mRNA	2	8644	8848	no	1	0	14040	MKTPFSVPLGRVGAMSSIAPLGPVFLHVGIVIMKKTVLTALTNLPLVSFLSQHVPVIISSVTITGASQ
LRP2	XM_002685308	3740	PREDICTED: Bos taurus low density lipoprotein receptor-related protein 2 (LRP2), mRNA	2	6718	6856	yes	1	0	14040	MGRTQRLNGLFLTVPIELCLYQTSLPHHGAWHWIIAVTIFIGLMML
LRP2	XM_002685308	3741	PREDICTED: Bos taurus low density lipoprotein receptor-related protein 2 (LRP2), mRNA	2	7141	7285	yes	1	0	14040	MEDAPNSALLCLNHKPLNVTVPLGPCKLMVRAVPFHQKISSSLPWMIP
LRP2	XM_002685308	3742	PREDICTED: Bos taurus low density lipoprotein receptor-related protein 2 (LRP2), mRNA	2	11308	11473	yes	1	0	14040	MGKMTVETALMRKTVPPGNAQRASFDVMIRAVFLLDGSVTKPMTVGTTQMSGTAR
LRP2	XM_002685308	3743	PREDICTED: Bos taurus low density lipoprotein receptor-related protein 2 (LRP2), mRNA	2	3151	3313	no	1	0	14040	MPPESRRWSSVALFPSPVTTADACPFSIAVMDSMTVLITVMRLNVPHLMLPVHL
LRP2	XM_002685308	3744	PREDICTED: Bos taurus low density lipoprotein receptor-related protein 2 (LRP2), mRNA	2	11542	11725	yes	1	0	14040	MGWLTVATPLMKPIVPPAFPMVHTAQLLCLNVKITFVSIHHGNVMVIMTVAMVPMKNSICA
LRP2	XM_002685308	3746	PREDICTED: Bos taurus low density lipoprotein receptor-related protein 2 (LRP2), mRNA	3	14108	14366	no	1	0	14040	MKEINIQYFIKRIYFPLCTPVVGTVCGNNALCVFFTHLIFLQLITTLYYMYIFALKLSEGNAINILYICKFWKDYHIIKFANESIC
ABCB11	NM_001192703	3751	Bos taurus ATP-binding cassette, sub-family B (MDR/TAP), member 11 (ABCB11), mRNA	2	3295	3415	no	1	0	3972	MVFQCLLVQGKPWHLLGAVDVVKAPAFSCWNVSMILTKGR
ABCB11	NM_001192703	3753	Bos taurus ATP-binding cassette, sub-family B (MDR/TAP), member 11 (ABCB11), mRNA	2	52	181	yes	1	0	3972	MVLSQTAHITMIKNQSYKMRRKVVAVKLASFDCFDFLQRLTFT
CERS6	NM_001193132	3759	Bos taurus ceramide synthase 6 (CERS6), mRNA	2	214	385	no	1	0	1152	MDHRLPSQMPSWKRSSLQLQSILMKRDWRASPSSWTGMFAAFNAGSDKDATRRNQAR
B3GALT1	XM_002685326	3767	PREDICTED: Bos taurus UDP-Gal:betaGlcNAc beta 1,3-galactosyltransferase, polypeptide 1 (B3GALT1), mRNA	2	667	949	no	1	51	1029	MSSTEGPSEMSAVSGICPGICTLTATTRPSARGPAISFQLMWLSSFTRPHSTPGCFTWRMCMWDCVFESWASILSRTVASITGKWPIVCVGTAE
XIRP2	XM_003585734	3770	PREDICTED: Bos taurus xin actin-binding repeat containing 2, transcript variant 2 (XIRP2), mRNA	2	1330	1549	no	1	0	2784	MPHFMDKYIVNLTLNNFSNQKEITMKVLDTNSIKIDGSAKIKAAQLTLLLMKTQICVKTMWKIPPCLENLINI
SCN7A	XM_002685371	3780	PREDICTED: Bos taurus sodium channel, voltage-gated, type VII, alpha (SCN7A), mRNA	2	4195	4429	no	1	0	5031	MLKRKLELTICPTLKPLAAVCSVFSELQYLLVGMGCSMQFSIVNGLTVILIKLTLGLRLEEIVAIPFLGLFILSVTSS
SCN9A	NM_001110787	3784	Bos taurus sodium channel, voltage-gated, type IX, alpha subunit (SCN9A), mRNA	2	5098	5251	yes	1	0	5961	MDCWHLSSIVNHRTVTPKKFILEAQLKETVGTHLSGYSILSVTSSYHFWSW
SCN9A	NM_001110787	3785	Bos taurus sodium channel, voltage-gated, type IX, alpha subunit (SCN9A), mRNA	2	1483	1606	no	1	0	5961	MMRNCPNRNPRRASGEKVSTLVLKVIGEHVKKDCLPLTSHH
SCN9A	NM_001110787	3787	Bos taurus sodium channel, voltage-gated, type IX, alpha subunit (SCN9A), mRNA	2	124	265	no	1	0	5961	MTMKGRSQAVTWKPASSCPSSMGTFLRAWCQSPWRTWTLTMQTKKLS
SCN9A	NM_001110787	3788	Bos taurus sodium channel, voltage-gated, type IX, alpha subunit (SCN9A), mRNA	2	5665	5878	no	1	0	5961	MCLLQSFSVLTDVTAYGKMSKIYQVYTSKMVTEMMICPIKKIWFLIMLMRTQVQKKQVQLHPLSLHLLMIV
SCN9A	NM_001110787	3790	Bos taurus sodium channel, voltage-gated, type IX, alpha subunit (SCN9A), mRNA	3	2123	2303	no	1	0	5961	MSTLVVQICTHILDLELLSILDKIQKIYLFYCNGSFCRSCYYHLHSFKHIVHGYGTSPND
SCN1A	NM_001193218	3792	Bos taurus sodium channel, voltage-gated, type I, alpha subunit (SCN1A), mRNA	2	5374	5536	no	1	0	5994	MTLRCSTRFGRSLIPTPPSSWNLKSYLSLQLLLNHRSICHNRTNSSSLPWICPW
SCN1A	NM_001193218	3793	Bos taurus sodium channel, voltage-gated, type I, alpha subunit (SCN1A), mRNA	2	130	271	no	1	0	5994	MMNMAQSQIVTWKPERTFLLFMETSLQRWCQSPWRTWIPTISIRKLL
SCN1A	NM_001193218	3794	Bos taurus sodium channel, voltage-gated, type I, alpha subunit (SCN1A), mRNA	2	1912	2032	no	1	0	5994	MGRCTALWIAMVWFPWLVDLRFLHRLLDSFCQREQPLKLK
SCN1A	NM_001193218	3796	Bos taurus sodium channel, voltage-gated, type I, alpha subunit (SCN1A), mRNA	3	566	824	no	1	0	5994	MELARLHCHYICICDRVCGPGQCLRIENIQSSPSAENNFSHSRSENHRGGPDPVCEKALRCHDPNCLLFECVRPDWAAALYGQPAE
GALNT3	NM_001192858	3799	Bos taurus UDP-N-acetyl-alpha-D-galactosamine:polypeptide N-acetylgalactosaminyltransferase 3 (GalNAc-T3) (GALNT3), mRNA	2	964	1174	no	1	0	1899	MEVTITVGILTGAFHLAGKHFPIMRSKEGRMRHIQSKHPLLQEAFFPYQKTILNILELMMKKWKFGEVKI
CSRNP3	NM_001076244	3803	Bos taurus cysteine-serine-rich nuclear protein 3 (CSRNP3), mRNA	2	253	424	no	1	63	894	MCISVALLCTTSPGGRASRVCPARAAAPWACPAATTACASTPWANLPESRRGSTVRC
SCN2A	NM_001144109	3807	Bos taurus sodium channel, voltage-gated, type II, alpha subunit (SCN2A), mRNA	1	858	1140	no	2	289	6307	MELVGFHSHYFCICDRICGPGQCLSVENLQSSPSFENNFSHSRPEDHRGGPNPVGEEALRCNDPDCVLPERVCTNRITAVYGQPAKQMFAMAPR
SCN2A	NM_001144109	3808	Bos taurus sodium channel, voltage-gated, type II, alpha subunit (SCN2A), mRNA	1	7044	7254	no	2	289	6307	MSFYFYIIHYIYMYICICACIYIYMYTHTHTDIYTHHYIVILSPGSMTITFLISVLWRKIKISYQSFLKT
SCN2A	NM_001144109	3809	Bos taurus sodium channel, voltage-gated, type II, alpha subunit (SCN2A), mRNA	1	7677	7818	no	2	289	6307	MSLSNRLQQTMKSFLHFILPILIEYSMVKSPMYKQVASCLILLKIYG
SCN2A	NM_001144109	3811	Bos taurus sodium channel, voltage-gated, type II, alpha subunit (SCN2A), mRNA	2	6817	6961	no	2	289	6307	MFLYCITGYILNESMLHFSFSCKKKNHVTKGKSLLLVSGCFQIFEVLK
SCN2A	NM_001144109	3812	Bos taurus sodium channel, voltage-gated, type II, alpha subunit (SCN2A), mRNA	3	2060	2207	no	2	289	6307	MILRMMSTAPLRTMTAEETLCLCRTDMGSGATATSARPAVPPGCSPFCP
SCN2A	NM_001144109	3813	Bos taurus sodium channel, voltage-gated, type II, alpha subunit (SCN2A), mRNA	3	7088	7217	no	2	289	6307	MYMCMYIHIYVYTHTHRHIHTPLHSHSESWQHDYNIFDKCPLA
SCN2A	NM_001144109	3814	Bos taurus sodium channel, voltage-gated, type II, alpha subunit (SCN2A), mRNA	3	1571	1754	no	2	289	6307	MKNRIRQRWKRLNRKKLNFSRCLNSLKSNKKKLRQQLQQLRLNQESSAVLVGSGFSQRVLQ
SCN2A	NM_001144109	3815	Bos taurus sodium channel, voltage-gated, type II, alpha subunit (SCN2A), mRNA	3	281	563	no	2	289	6307	MKRWHSQCWYRQDLTASASLPGNPLLLLNNALQKRKLRDPNKSARMRMMKVAQSQIVTWKQENPFHLFMETFLQRWCQSRWRIWIPIISIRKHL
SCN2A	NM_001144109	3816	Bos taurus sodium channel, voltage-gated, type II, alpha subunit (SCN2A), mRNA	3	6851	6977	no	2	289	6307	MKACCTSHSHVKKKIMSQKGRVYFLCQDVFRFLRCLNSYSCF
SCN3A	XM_003585741	3818	PREDICTED: Bos taurus sodium channel, voltage-gated, type III, alpha subunit (SCN3A), mRNA	2	4207	4381	no	1	0	6003	MLALAILHCFKWQHLKAGWTLCMQLLIHEMLNFSLYMKKICICTYTLSSLSSLGHSSL
SCN3A	XM_003585741	3819	PREDICTED: Bos taurus sodium channel, voltage-gated, type III, alpha subunit (SCN3A), mRNA	2	3403	3547	no	1	0	6003	MQPAHLKEVQLMLLHLEKVNKLKLNLRRTLNQKLVLLKDVLKSFHSAK
SCN3A	XM_003585741	3820	PREDICTED: Bos taurus sodium channel, voltage-gated, type III, alpha subunit (SCN3A), mRNA	2	1777	1993	no	1	0	6003	MTLLMTNTVHLKTARAGETHCLCRTDTESDATVTLVRPVCHPGWCQGFQPMGRCTALWIAMVWFPWWVDHQL
SCN3A	XM_003585741	3821	PREDICTED: Bos taurus sodium channel, voltage-gated, type III, alpha subunit (SCN3A), mRNA	2	127	271	no	1	0	6003	MMKRTNQSQTVTWRLERIFHSFTETSLQGWCQSRWRTWTPTISIRKLL
SCN3A	XM_003585741	3822	PREDICTED: Bos taurus sodium channel, voltage-gated, type III, alpha subunit (SCN3A), mRNA	2	1279	1429	no	1	0	6003	MKNRIRQHWKRLNRKKLNFSRCLNRLKSNRKKLREQQLQQHQLLQEISVE
SCN3A	XM_003585741	3823	PREDICTED: Bos taurus sodium channel, voltage-gated, type III, alpha subunit (SCN3A), mRNA	3	566	743	no	1	0	6003	MELAGFQCHSHGICDRVCGPGQCLSVENLQSSPSFENNFSHSRFKDHRGGPDPVCEEAF
SCN3A	XM_003585742	3826	PREDICTED: Bos taurus sodium channel, voltage-gated, type III, alpha subunit (SCN3A), mRNA	2	3355	3499	no	1	0	5955	MQPAHLKEVQLMLLHLEKVNKLKLNLRRTLNQKLVLLKDVLKSFHSAK
SCN3A	XM_003585742	3827	PREDICTED: Bos taurus sodium channel, voltage-gated, type III, alpha subunit (SCN3A), mRNA	2	127	271	no	1	0	5955	MMKRTNQSQTVTWRLERIFHSFTETSLQGWCQSRWRTWTPTISIRKLL
SCN3A	XM_003585742	3828	PREDICTED: Bos taurus sodium channel, voltage-gated, type III, alpha subunit (SCN3A), mRNA	2	1279	1429	no	1	0	5955	MKNRIRQHWKRLNRKKLNFSRCLNRLKSNRKKLREQQLQQHQLLQEISVE
SCN3A	XM_003585742	3829	PREDICTED: Bos taurus sodium channel, voltage-gated, type III, alpha subunit (SCN3A), mRNA	2	1777	2011	no	1	0	5955	MTLLMTNTVHLKTARAGETHCLCRTDTESDATVTLVRPVCHPGWCQGFQPMGRCTALWIAMVWFPWVPPLKRKSEREG
SCN3A	XM_003585742	3830	PREDICTED: Bos taurus sodium channel, voltage-gated, type III, alpha subunit (SCN3A), mRNA	2	4159	4333	no	1	0	5955	MLALAILHCFKWQHLKAGWTLCMQLLIHEMLNFSLYMKKICICTYTLSSLSSLGHSSL
SCN3A	XM_003585742	3831	PREDICTED: Bos taurus sodium channel, voltage-gated, type III, alpha subunit (SCN3A), mRNA	3	566	743	no	1	0	5955	MELAGFQCHSHGICDRVCGPGQCLSVENLQSSPSFENNFSHSRFKDHRGGPDPVCEEAF
SCN3A	XM_003585743	3834	PREDICTED: Bos taurus sodium channel, voltage-gated, type III, alpha subunit (SCN3A), mRNA	2	3439	3583	no	1	0	6039	MQPAHLKEVQLMLLHLEKVNKLKLNLRRTLNQKLVLLKDVLKSFHSAK
SCN3A	XM_003585743	3835	PREDICTED: Bos taurus sodium channel, voltage-gated, type III, alpha subunit (SCN3A), mRNA	2	1777	1993	no	1	0	6039	MTLLMTNTVHLKTARAGETHCLCRTDTESDATVTLVRPVCHPGWCQGFQPMGRCTALWIAMVWFPWWVDHQL
SCN3A	XM_003585743	3836	PREDICTED: Bos taurus sodium channel, voltage-gated, type III, alpha subunit (SCN3A), mRNA	2	4243	4417	no	1	0	6039	MLALAILHCFKWQHLKAGWTLCMQLLIHEMLNFSLYMKKICICTYTLSSLSSLGHSSL
SCN3A	XM_003585743	3837	PREDICTED: Bos taurus sodium channel, voltage-gated, type III, alpha subunit (SCN3A), mRNA	2	127	271	no	1	0	6039	MMKRTNQSQTVTWRLERIFHSFTETSLQGWCQSRWRTWTPTISIRKLL
SCN3A	XM_003585743	3838	PREDICTED: Bos taurus sodium channel, voltage-gated, type III, alpha subunit (SCN3A), mRNA	2	1279	1429	no	1	0	6039	MKNRIRQHWKRLNRKKLNFSRCLNRLKSNRKKLREQQLQQHQLLQEISVE
SCN3A	XM_003585743	3839	PREDICTED: Bos taurus sodium channel, voltage-gated, type III, alpha subunit (SCN3A), mRNA	3	566	743	no	1	0	6039	MELAGFQCHSHGICDRVCGPGQCLSVENLQSSPSFENNFSHSRFKDHRGGPDPVCEEAF
SCN3A	XM_002685335	3842	PREDICTED: Bos taurus sodium channel, voltage-gated, type III, alpha subunit, transcript variant 4 (SCN3A), mRNA	2	3253	3397	no	1	0	5853	MQPAHLKEVQLMLLHLEKVNKLKLNLRRTLNQKLVLLKDVLKSFHSAK
SCN3A	XM_002685335	3843	PREDICTED: Bos taurus sodium channel, voltage-gated, type III, alpha subunit, transcript variant 4 (SCN3A), mRNA	2	1279	1423	no	1	0	5853	MKNRIRQHWKRLNRKKLNFSRCLNRLKSNRKKLRQLQQHQLLQEISVE
SCN3A	XM_002685335	3844	PREDICTED: Bos taurus sodium channel, voltage-gated, type III, alpha subunit, transcript variant 4 (SCN3A), mRNA	2	1771	1909	no	1	0	5853	MTLLMTNTVHLKTARAGETHCLCRTDTESDATVTVPPLKRKSEREG
SCN3A	XM_002685335	3845	PREDICTED: Bos taurus sodium channel, voltage-gated, type III, alpha subunit, transcript variant 4 (SCN3A), mRNA	2	127	271	no	1	0	5853	MMKRTNQSQTVTWRLERIFHSFTETSLQGWCQSRWRTWTPTISIRKLL
SCN3A	XM_002685335	3846	PREDICTED: Bos taurus sodium channel, voltage-gated, type III, alpha subunit, transcript variant 4 (SCN3A), mRNA	2	4057	4231	no	1	0	5853	MLALAILHCFKWQHLKAGWTLCMQLLIHEMLNFSLYMKKICICTYTLSSLSSLGHSSL
SCN3A	XM_002685335	3847	PREDICTED: Bos taurus sodium channel, voltage-gated, type III, alpha subunit, transcript variant 4 (SCN3A), mRNA	3	566	743	no	1	0	5853	MELAGFQCHSHGVCNRICKPRQCFSSSNFQSLESSENYFCNSRFKDHRGGPDPVCEEAF
SCN3A	XM_002685332	3850	PREDICTED: Bos taurus sodium channel, voltage-gated, type III, alpha subunit, transcript variant 1 (SCN3A), mRNA	2	1279	1423	no	1	0	5997	MKNRIRQHWKRLNRKKLNFSRCLNRLKSNRKKLRQLQQHQLLQEISVE
SCN3A	XM_002685332	3851	PREDICTED: Bos taurus sodium channel, voltage-gated, type III, alpha subunit, transcript variant 1 (SCN3A), mRNA	2	3397	3541	no	1	0	5997	MQPAHLKEVQLMLLHLEKVNKLKLNLRRTLNQKLVLLKDVLKSFHSAK
SCN3A	XM_002685332	3852	PREDICTED: Bos taurus sodium channel, voltage-gated, type III, alpha subunit, transcript variant 1 (SCN3A), mRNA	2	127	271	no	1	0	5997	MMKRTNQSQTVTWRLERIFHSFTETSLQGWCQSRWRTWTPTISIRKLL
SCN3A	XM_002685332	3853	PREDICTED: Bos taurus sodium channel, voltage-gated, type III, alpha subunit, transcript variant 1 (SCN3A), mRNA	2	1771	1987	no	1	0	5997	MTLLMTNTVHLKTARAGETHCLCRTDTESDATVTLVRPVCHPGWCQGFQPMGRCTALWIAMVWFPWWVDHQL
SCN3A	XM_002685332	3854	PREDICTED: Bos taurus sodium channel, voltage-gated, type III, alpha subunit, transcript variant 1 (SCN3A), mRNA	2	4201	4375	no	1	0	5997	MLALAILHCFKWQHLKAGWTLCMQLLIHEMLNFSLYMKKICICTYTLSSLSSLGHSSL
SCN3A	XM_002685332	3855	PREDICTED: Bos taurus sodium channel, voltage-gated, type III, alpha subunit, transcript variant 1 (SCN3A), mRNA	3	566	743	no	1	0	5997	MELAGFQCHSHGICDRVCGPGQCLSVENLQSSPSFENNFSHSRFKDHRGGPDPVCEEAF
SCN3A	XM_002685333	3858	PREDICTED: Bos taurus sodium channel, voltage-gated, type III, alpha subunit, transcript variant 2 (SCN3A), mRNA	2	3400	3544	no	1	0	6000	MQPAHLKEVQLMLLHLEKVNKLKLNLRRTLNQKLVLLKDVLKSFHSAK
SCN3A	XM_002685333	3859	PREDICTED: Bos taurus sodium channel, voltage-gated, type III, alpha subunit, transcript variant 2 (SCN3A), mRNA	2	4204	4378	no	1	0	6000	MLALAILHCFKWQHLKAGWTLCMQLLIHEMLNFSLYMKKICICTYTLSSLSSLGHSSL
SCN3A	XM_002685333	3860	PREDICTED: Bos taurus sodium channel, voltage-gated, type III, alpha subunit, transcript variant 2 (SCN3A), mRNA	2	1774	1990	no	1	0	6000	MTLLMTNTVHLKTARAGETHCLCRTDTESDATVTLVRPVCHPGWCQGFQPMGRCTALWIAMVWFPWWVDHQL
SCN3A	XM_002685333	3861	PREDICTED: Bos taurus sodium channel, voltage-gated, type III, alpha subunit, transcript variant 2 (SCN3A), mRNA	2	127	271	no	1	0	6000	MMKRTNQSQTVTWRLERIFHSFTETSLQGWCQSRWRTWTPTISIRKLL
SCN3A	XM_002685333	3862	PREDICTED: Bos taurus sodium channel, voltage-gated, type III, alpha subunit, transcript variant 2 (SCN3A), mRNA	3	566	743	no	1	0	6000	MELAGFQCHSHGVCNRICKPRQCFSSSNFQSLESSENYFCNSRFKDHRGGPDPVCEEAF
SCN3A	XM_002685334	3865	PREDICTED: Bos taurus sodium channel, voltage-gated, type III, alpha subunit, transcript variant 3 (SCN3A), mRNA	2	3253	3397	no	1	0	5853	MQPAHLKEVQLMLLHLEKVNKLKLNLRRTLNQKLVLLKDVLKSFHSAK
SCN3A	XM_002685334	3866	PREDICTED: Bos taurus sodium channel, voltage-gated, type III, alpha subunit, transcript variant 3 (SCN3A), mRNA	2	1279	1423	no	1	0	5853	MKNRIRQHWKRLNRKKLNFSRCLNRLKSNRKKLRQLQQHQLLQEISVE
SCN3A	XM_002685334	3867	PREDICTED: Bos taurus sodium channel, voltage-gated, type III, alpha subunit, transcript variant 3 (SCN3A), mRNA	2	1771	1909	no	1	0	5853	MTLLMTNTVHLKTARAGETHCLCRTDTESDATVTVPPLKRKSEREG
SCN3A	XM_002685334	3868	PREDICTED: Bos taurus sodium channel, voltage-gated, type III, alpha subunit, transcript variant 3 (SCN3A), mRNA	2	127	271	no	1	0	5853	MMKRTNQSQTVTWRLERIFHSFTETSLQGWCQSRWRTWTPTISIRKLL
SCN3A	XM_002685334	3869	PREDICTED: Bos taurus sodium channel, voltage-gated, type III, alpha subunit, transcript variant 3 (SCN3A), mRNA	2	4057	4231	no	1	0	5853	MLALAILHCFKWQHLKAGWTLCMQLLIHEMLNFSLYMKKICICTYTLSSLSSLGHSSL
SCN3A	XM_002685334	3870	PREDICTED: Bos taurus sodium channel, voltage-gated, type III, alpha subunit, transcript variant 3 (SCN3A), mRNA	3	566	743	no	1	0	5853	MELAGFQCHSHGICDRVCGPGQCLSVENLQSSPSFENNFSHSRFKDHRGGPDPVCEEAF
SCN3A	XM_003585739	3873	PREDICTED: Bos taurus sodium channel, voltage-gated, type III, alpha subunit (SCN3A), mRNA	2	3439	3583	no	1	0	6039	MQPAHLKEVQLMLLHLEKVNKLKLNLRRTLNQKLVLLKDVLKSFHSAK
SCN3A	XM_003585739	3874	PREDICTED: Bos taurus sodium channel, voltage-gated, type III, alpha subunit (SCN3A), mRNA	2	1792	2008	no	1	0	6039	MTLLMTNTVHLKTARAGETHCLCRTDTESDATVTLVRPVCHPGWCQGFQPMGRCTALWIAMVWFPWWVDHQL
SCN3A	XM_003585739	3875	PREDICTED: Bos taurus sodium channel, voltage-gated, type III, alpha subunit (SCN3A), mRNA	2	1279	1444	no	1	0	6039	MKNRIRQHWKRLNRKKLNFSRCLNRLKSNRKKLSAWFYLHRQLQQHQLLQEISVE
SCN3A	XM_003585739	3876	PREDICTED: Bos taurus sodium channel, voltage-gated, type III, alpha subunit (SCN3A), mRNA	2	4243	4417	no	1	0	6039	MLALAILHCFKWQHLKAGWTLCMQLLIHEMLNFSLYMKKICICTYTLSSLSSLGHSSL
SCN3A	XM_003585739	3877	PREDICTED: Bos taurus sodium channel, voltage-gated, type III, alpha subunit (SCN3A), mRNA	2	127	271	no	1	0	6039	MMKRTNQSQTVTWRLERIFHSFTETSLQGWCQSRWRTWTPTISIRKLL
SCN3A	XM_003585739	3878	PREDICTED: Bos taurus sodium channel, voltage-gated, type III, alpha subunit (SCN3A), mRNA	3	566	743	no	1	0	6039	MELAGFQCHSHGVCNRICKPRQCFSSSNFQSLESSENYFCNSRFKDHRGGPDPVCEEAF
SCN3A	XM_003585740	3881	PREDICTED: Bos taurus sodium channel, voltage-gated, type III, alpha subunit (SCN3A), mRNA	2	1279	1423	no	1	0	6066	MKNRIRQHWKRLNRKKLNFSRCLNRLKSNRKKLRQLQQHQLLQEISVE
SCN3A	XM_003585740	3882	PREDICTED: Bos taurus sodium channel, voltage-gated, type III, alpha subunit (SCN3A), mRNA	2	3466	3610	no	1	0	6066	MQPAHLKEVQLMLLHLEKVNKLKLNLRRTLNQKLVLLKDVLKSFHSAK
SCN3A	XM_003585740	3883	PREDICTED: Bos taurus sodium channel, voltage-gated, type III, alpha subunit (SCN3A), mRNA	2	127	271	no	1	0	6066	MMKRTNQSQTVTWRLERIFHSFTETSLQGWCQSRWRTWTPTISIRKLL
SCN3A	XM_003585740	3884	PREDICTED: Bos taurus sodium channel, voltage-gated, type III, alpha subunit (SCN3A), mRNA	2	1771	1987	no	1	0	6066	MTLLMTNTVHLKTARAGETHCLCRTDTESDATVTLVRPVCHPGWCQGFQPMGRCTALWIAMVWFPWWVDHQL
SCN3A	XM_003585740	3885	PREDICTED: Bos taurus sodium channel, voltage-gated, type III, alpha subunit (SCN3A), mRNA	2	4270	4444	no	1	0	6066	MLALAILHCFKWQHLKAGWTLCMQLLIHEMLNFSLYMKKICICTYTLSSLSSLGHSSL
SCN3A	XM_003585740	3886	PREDICTED: Bos taurus sodium channel, voltage-gated, type III, alpha subunit (SCN3A), mRNA	3	566	743	no	1	0	6066	MELAGFQCHSHGVCNRICKPRQCFSSSNFQSLESSENYFCNSRFKDHRGGPDPVCEEAF
COBLL1	XM_002685374	3890	PREDICTED: Bos taurus COBL-like 1 (COBLL1), mRNA	2	3862	4057	no	1	0	3915	MGSQDSAVLCPLMPRVTIKCCPAMPHFTTSAAQNNFRLMENVSKCILRYTLIYYLLKHKNLCCDF
COBLL1	XM_002685374	3892	PREDICTED: Bos taurus COBL-like 1 (COBLL1), mRNA	2	2332	2464	no	1	0	3915	MQQFRQSPPVAVLMGISKIIICLTSKLMKVCKLQVTTNQLNTYL
GRB14	NM_001011681	3895	Bos taurus growth factor receptor-bound protein 14 (GRB14), mRNA	1	195	501	yes	3	176	1796	MGRAPRVGRLPGTRRWPPRCAALPRGGATPATWRRPPGCTRGRSCPLRTRPAAVRQTGEKRKILMFWKCHLFQTLFLSYAALHLHLCCQQACFPKQIQGKNR
FIGN	XM_003585744	3897	PREDICTED: Bos taurus fidgetin (FIGN), mRNA	1	1041	1386	no	3	488	2765	MPQDTTARICILLTVASQHLHFLHLILLLCIALGSYSRHHHLLHHQPWSQATMGPLTFPVTATPLLAILLRLLWDRGIVLGVRPLLLPHICLQEFLLPHPCPPPLFLATPTRVTV
FIGN	XM_003585744	3898	PREDICTED: Bos taurus fidgetin (FIGN), mRNA	1	1485	1608	yes	3	488	2765	MEITAMANRDLHRVLCTECPTAAFQTQIGGMALTEVLKHHP
FIGN	XM_003585744	3899	PREDICTED: Bos taurus fidgetin (FIGN), mRNA	2	3481	3622	no	3	488	2765	MLLYIKMYVYLNNWKIARKITLNVSGKILTRDTTEYLQFKVKMEGFF
KCNH7	XM_002685337	3901	PREDICTED: Bos taurus potassium voltage-gated channel, subfamily H (eag-related), member 7 (KCNH7), mRNA	3	401	563	no	2	229	3820	MSCKSRAPVTFSMGPRPRGMMLLKLPRRCWGQRRGKWKSPTTTKMGPLSFVILT
KCNH7	XM_002685337	3902	PREDICTED: Bos taurus potassium voltage-gated channel, subfamily H (eag-related), member 7 (KCNH7), mRNA	3	1376	1580	no	2	229	3820	MFYQNINCRHHASTSLQYCTTALSRPSGIGLSFCWSYTLLYSLPILQPFSSMTEKNRKDENVAIPAAL
FAP	NM_001098001	3908	Bos taurus fibroblast activation protein, alpha (FAP), mRNA	1	2490	2628	no	3	386	2666	MIMCTFKTQRRLLKLWLMHKWISRQCGTRTRTMAYPAYLRSTYTLT
FAP	NM_001098001	3909	Bos taurus fibroblast activation protein, alpha (FAP), mRNA	1	942	1128	yes	3	386	2666	MEKKIKYLMESQTGFTKRKCLLQNMLSGGLLMENFWRMQNLMTQRYQLLPIPIMVMNNILEQ
FAP	NM_001098001	3911	Bos taurus fibroblast activation protein, alpha (FAP), mRNA	2	2245	2398	no	3	386	2666	MGLVLWRLCFIAGPCFRNWSFQMWDSGGSGLQLGILRIYLHRAIHGPPNKG
DPP4	NM_174039	3916	Bos taurus dipeptidyl-peptidase 4 (DPP4), mRNA	3	2060	2228	no	2	328	2623	MAEEVVTKEIRSCTQSTEDWEHLKLKIKLKQPDSFQKWDLWTTNGLQFGAGHTEGT
DPP4	NM_174039	3917	Bos taurus dipeptidyl-peptidase 4 (DPP4), mRNA	3	2435	2588	no	2	328	2623	MEQQMITFTFSSQLRSPKPWWMLEWISSQCGIQMKTTGSPAAQHTNTYTPT
SLC4A10	NM_001038128	3919	Bos taurus solute carrier family 4, sodium bicarbonate transporter, member 10 (SLC4A10), mRNA	2	1420	1555	no	1	96	3447	MFLPRRRGRFLLYQMEQQLMGKLSPMEDIVDLNSSELEGFLGDLF
SLC4A10	NM_001038128	3920	Bos taurus solute carrier family 4, sodium bicarbonate transporter, member 10 (SLC4A10), mRNA	2	346	514	yes	1	96	3447	MEGSHLPLTPHHSEYSLFLGLRMMMRSTFLMTSSQNSMRFAGVKVRMLSGEKQPGG
TBR1	NM_001192049	3925	Bos taurus T-box, brain, 1 (TBR1), mRNA	1	384	735	no	3	92	2138	MALLQIATSSLSPASHSLRPLLPVPCSRTPASTDRLTPPSPSAAPAATWPTTRSSPTEPTTASCPTPHRRATPPPATPTHSSTATPTKEPRSTSSPPHSPGWCLAKRKCTCATGPFG
TBR1	NM_001192049	3926	Bos taurus T-box, brain, 1 (TBR1), mRNA	2	901	1255	no	3	92	2138	MGSLRQSGHQCARKSGLYASGFPQHGGSLDASRNLFWKIKTYKQQRSVQQQWADGGFAILAQVPAPPACSGSERGRHGGHQPARPRADVHFSRNSIHRRHCLPEHRYYTTENRSQPLC
TANK	NM_001192264	3930	Bos taurus TRAF family member-associated NFKB activator (TANK), mRNA	3	746	974	no	2	88	1354	MRKTHLLNHFLNSMSSFHLQTMTLLSYIALQKDPMSLVLSHLRLCARINLIWSPETIQETLSKQKKLYLKFRELTP
RBMS1	NM_001035361	3932	Bos taurus RNA binding motif, single stranded interacting protein 1 (RBMS1), mRNA	1	882	1032	no	3	278	1487	MENSLRHHPEFLLLQNRYCVNLRMADRRRDRTQTNTSQMDGPGTEKERLE
RBMS1	NM_001035361	3933	Bos taurus RNA binding motif, single stranded interacting protein 1 (RBMS1), mRNA	1	1548	1743	yes	3	278	1487	MDFSDQLCFRELLTVLHRFLKTLFIMKSTKTIFAISSIRCIKPLNSSSSCSPEQVYFSKKQKTKK
RBMS1	NM_001035361	3934	Bos taurus RNA binding motif, single stranded interacting protein 1 (RBMS1), mRNA	2	442	565	yes	3	278	1487	MGSAEQNEPLYPGTASQHHRPGPGEAVSAIWEDCFHKGNFG
ITGB6	NM_174698	3936	Bos taurus integrin, beta 6 (ITGB6), mRNA	3	1808	2096	yes	2	145	2509	MATVTVASACAGAAGQESTVTAPPAQTPVSPKTGSSAAAEGTVCAASAFARILEPRDPPVNVVPPAAIPATLNGAALNATCLQMARPKKNVLTNAN
ITGB6	NM_174698	3937	Bos taurus integrin, beta 6 (ITGB6), mRNA	3	191	341	no	2	145	2509	MITYKVAVLWGVRRPVRTAYSLDLSVPGVLRRILRTYLELEKDVIPQQIF
PLA2R1	NM_175051	3943	Bos taurus phospholipase A2 receptor 1, 180kDa (PLA2R1), mRNA	2	793	1081	no	1	279	4668	MPMGLRACSPSSTISSGTTNVPGKDGKTTCCGVPLPADTKETRSGDFAQILHPQRWAAMQSGRRISIHAFATNSICFPPCPGVRLILHARCKELLY
PLA2R1	NM_175051	3944	Bos taurus phospholipase A2 receptor 1, 180kDa (PLA2R1), mRNA	2	1639	1927	no	1	279	4668	MAPRSPLLTGTHLSPTFFQIEASCVSQQSNLRDTGKLKIAKKHFFTFVRKQALSFLTLNQAVKRDGRDMVNSVTKLTPSFEALTMPPVVTTVLLRL
PLA2R1	NM_175051	3946	Bos taurus phospholipase A2 receptor 1, 180kDa (PLA2R1), mRNA	2	1384	1516	no	1	279	4668	MLGNTMLPTVSLAGIPTTVIAINCRKKKRPGMRLCSLASPTTVY
PLA2R1	NM_175051	3948	Bos taurus phospholipase A2 receptor 1, 180kDa (PLA2R1), mRNA	2	3712	4009	no	1	279	4668	MEQNWPALQTSTTSLSSLLSLTGWDMPTGLDCSLKIMVLVLTGQMAPNPPSLFGKMMNHPSLVTVFLLTPVDAGVAQPASRICKEPFVKCPLKQDCLDA
LY75	NM_001001158	3953	Bos taurus lymphocyte antigen 75 (LY75), mRNA	2	4378	4597	no	1	0	5169	MMEVNQVLNGLMAVPLTIFHGKIKNLLEIVLSWIQKEFGSMKTASLLRMVLFVINLQNLKRCPLILTHQDVQE
LY75	NM_001001158	3956	Bos taurus lymphocyte antigen 75 (LY75), mRNA	2	3610	3733	no	1	0	5169	MDSGKHLIAIIINQALFAIIQEMRLRKRSNQLPVFSVHLLF
MARCH7	NM_001100317	3966	Bos taurus membrane-associated ring finger (C3HC4) 7 (MARCH7), mRNA	2	2098	2236	no	1	123	2226	MNQAHVSDLLTLQELFRHIWKISKLQKMILKRMETITEHLILPNCI
MARCH7	NM_001100317	3967	Bos taurus membrane-associated ring finger (C3HC4) 7 (MARCH7), mRNA	2	1096	1537	no	1	123	2226	MQHQPLIFLIIGHPKLLRDFDFFGEGGVCHLLAKIITLSQIPKILAKNLKAEIQDHGYLPHLEIDAHLCSLEGGERDEMNLQGYLPLIYHLDLIIFLEENQMKWFTLKHRVSPLGLVPTDRRHLQHQAVLVQVTPPQIQLGADEVQG
BAZ2B	NM_001205418	3970	Bos taurus bromodomain adjacent to zinc finger domain, 2B (BAZ2B), mRNA	1	5937	6066	yes	2	244	6745	MEKGIIRSSQCCTGSSVHSAVTEINSMGKINYESLLPDMSKGR
BAZ2B	NM_001205418	3971	Bos taurus bromodomain adjacent to zinc finger domain, 2B (BAZ2B), mRNA	3	1055	1346	no	2	244	6745	MKKKIKVLKKVKMMILIQRLKHSRKVTTRCYYMVFQTQKQKDRKQLKKPRKKEFTSHYLFCLNPRLTHHSNPSRSSLRFCHSSFHLFSKALRQRRNL
BAZ2B	NM_001205418	3972	Bos taurus bromodomain adjacent to zinc finger domain, 2B (BAZ2B), mRNA	3	2066	2249	no	2	244	6745	MRMKRKMMRKMRKMRKTMTLMTANQNQIVIQNQIQKDQKKMMMMIKTKMNQIVILKERKLQ
BAZ2B	NM_001205418	3973	Bos taurus bromodomain adjacent to zinc finger domain, 2B (BAZ2B), mRNA	3	6068	6203	no	2	244	6745	MKNCSSFVMAVTKAVIHTATDPRLQLYQMGIGFVQLALLRQVVKP
BAZ2B	NM_001205418	3975	Bos taurus bromodomain adjacent to zinc finger domain, 2B (BAZ2B), mRNA	3	4721	4886	no	2	244	6745	MGAHCHIKTVENSHWAAFNQQQHKATRKRQTLIICSVPVQVVQGSSIVLSPMTSC
BAZ2B	NM_001205418	3977	Bos taurus bromodomain adjacent to zinc finger domain, 2B (BAZ2B), mRNA	3	911	1046	no	2	244	6745	MLELTKSKIRSQGKKLWKVLATVIVIQAHHQTRQVKALVVVIRMT
BAZ2B	NM_001205418	3978	Bos taurus bromodomain adjacent to zinc finger domain, 2B (BAZ2B), mRNA	3	602	749	no	2	244	6745	MFIHVQGQPSFHHYWEFHHCLLLQPRIMILLHSIQGLLEKVIEMVLKKV
WDSUB1	XM_002685348	3980	PREDICTED: Bos taurus WD repeat, sterile alpha motif and U-box domain containing 1 (WDSUB1), mRNA	1	651	789	no	3	116	1544	MILELPAVTFLHNQFLVENEVFSSFSWHHVVKIARSKFGLFLLSIS
TANC1	XM_002685349	3984	PREDICTED: Bos taurus tetratricopeptide repeat, ankyrin repeat and coiled-coil containing 1 (TANC1), mRNA	1	2547	2799	no	3	233	5783	MSRSFRRSTPATSKGSRAGRTSSRGWMPSPASSSSVETKPACSATHPSGSGSCGEQMARTQPSCVNPGTGTLCWRSCSRDRRAS
TANC1	XM_002685349	3985	PREDICTED: Bos taurus tetratricopeptide repeat, ankyrin repeat and coiled-coil containing 1 (TANC1), mRNA	1	1020	1152	no	3	233	5783	MTAGQIIAPQWQKRSPLGQRRACCPKPKPQLEMVRSLILRAPAR
PKP4	NM_001191491	3994	Bos taurus plakophilin 4 (PKP4), mRNA	2	3232	3487	no	1	0	3579	MPHTEACTLAPANLHQFTSVPIPHQQENKIDGYSINSCIIVKMTPTERTLMHTDCICSLLIAMKILILMTEFTFQLLLIIRHSMD
PKP4	NM_001191491	3995	Bos taurus plakophilin 4 (PKP4), mRNA	2	1171	1345	no	1	0	3579	MLVSTANLDKTFVQLCLPTCTSLLYMRGGPIIAQCTAAQTTEPWSSRDHRQRCTAQAQ
CCDC148	XM_002685379	3999	PREDICTED: Bos taurus coiled-coil domain containing 148 (CCDC148), mRNA	1	1833	1956	no	3	269	1910	MPKRYYQKSVLKNLQERIWSLLYLKSRVHPQILLYINKIFL
ACVR1C	NM_001192879	4004	Bos taurus activin A receptor, type IC (ACVR1C), mRNA	1	486	699	no	2	235	1711	MLLHRFLQQHNTAPSNSITKRPKAWTHGADHCCHRASFPPVHSFSADSMGMPRSTVHLQKEKETECGGAPL
ACVR1	NM_176663	4015	Bos taurus activin A receptor, type I (ACVR1), mRNA	3	2387	2525	no	2	172	1699	MHMLKLIFMWSYDFITKMFLTLYSEMDIFFYYLLNSHFKCFTFICV
KCNJ3	NM_001192624	4024	Bos taurus potassium inwardly-rectifying channel, subfamily J, member 3 (KCNJ3), mRNA	2	160	310	no	1	0	1503	MSNTATWAVRRAATSRTFLPPWWTSSGAGTSSSSSSPIQWPGSSWRPCGG
GALNT13	NM_001076886	4027	Bos taurus UDP-N-acetyl-alpha-D-galactosamine:polypeptide N-acetylgalactosaminyltransferase 13 (GalNAc-T13) (GALNT13), mRNA	2	1570	1696	no	1	495	2163	MSSTRTTGDWQKFGWMNLKISSISYPQVLSKWITEMCQSEKH
PRPF40A	XM_002685353	4034	PREDICTED: Bos taurus PRP40 pre-mRNA processing factor 40 homolog A (S. cerevisiae), transcript variant 1 (PRPF40A), mRNA	3	1787	1964	no	2	16	2803	MNCMNMDNCILCHLGWNCIQQLVLTLDSLICLVSRDQLHLTFSSFMLRILKHVIMMKRR
PRPF40A	XM_002685353	4035	PREDICTED: Bos taurus PRP40 pre-mRNA processing factor 40 homolog A (S. cerevisiae), transcript variant 1 (PRPF40A), mRNA	3	2324	2741	no	2	16	2803	MCLSMNVNIIIQKTRSILRNLKNITGSAPALDQGQIQMMMTAIQRKKDSDQSLVLLQNILLVLNLREVTRNQKNIRRKARREDINQTLQSQMLKEKRIKKKKTGKAKKTELDKDQNQNTNHLRKRLERILVIGILLAVN
PRPF40A	XM_002685353	4036	PREDICTED: Bos taurus PRP40 pre-mRNA processing factor 40 homolog A (S. cerevisiae), transcript variant 1 (PRPF40A), mRNA	3	392	650	no	2	16	2803	MEGPTTTILKQNSLLGRNQMILKLLLSNFYLNALGRSTSLTLESLIITILKQKNLAGPNLKNLKILKDTRIPLLLEVLLQNQTCMQ
PRPF40A	XM_003585746	4038	PREDICTED: Bos taurus PRP40 pre-mRNA processing factor 40 homolog A (S. cerevisiae), transcript variant 2 (PRPF40A), mRNA	3	464	722	no	2	7	2875	MEGPTTTILKQNSLLGRNQMILKLLLSNFYLNALGRSTSLTLESLIITILKQKNLAGPNLKNLKILKDTRIPLLLEVLLQNQTCMQ
PRPF40A	XM_003585746	4039	PREDICTED: Bos taurus PRP40 pre-mRNA processing factor 40 homolog A (S. cerevisiae), transcript variant 2 (PRPF40A), mRNA	3	1859	2036	no	2	7	2875	MNCMNMDNCILCHLGWNCIQQLVLTLDSLICLVSRDQLHLTFSSFMLRILKHVIMMKRR
PRPF40A	XM_003585746	4040	PREDICTED: Bos taurus PRP40 pre-mRNA processing factor 40 homolog A (S. cerevisiae), transcript variant 2 (PRPF40A), mRNA	3	2396	2813	no	2	7	2875	MCLSMNVNIIIQKTRSILRNLKNITGSAPALDQGQIQMMMTAIQRKKDSDQSLVLLQNILLVLNLREVTRNQKNIRRKARREDINQTLQSQMLKEKRIKKKKTGKAKKTELDKDQNQNTNHLRKRLERILVIGILLAVN
FMNL2	NM_001206821	4043	Bos taurus formin-like 2 (FMNL2), mRNA	1	1335	1557	no	3	206	3485	MWELFWKMPKPRMQPWRGWRNWKKTSLICRKNCRIQRMKPCLRLWNWKSSSCRGTRSWMLFEKSTKMQIPRFTH
STAM2	NM_001076106	4050	Bos taurus signal transducing adaptor molecule (SH3 domain and ITAM motif) 2 (STAM2), mRNA	2	1189	1351	no	1	96	1671	MKRQYMQSIQRSTIQHITQLHQLEFQFRHTQFNHMVETIWVKVFTKSLLPKATA
LOC100847279	XM_003585736	4052	PREDICTED: Bos taurus signal transducing adapter molecule 2-like (LOC100847279), mRNA	2	658	820	no	1	0	1140	MKRQYMQSIQRSTIQHITQLHQLEFQFRHTQFNHMVETIWVKVFTKSLLPKATA
CACNB4	NM_001192104	4055	Bos taurus calcium channel, voltage-dependent, beta 4 subunit (CACNB4), mRNA	2	1375	1564	no	1	0	1560	MKIITMKGLGRAGTACLPVPSIAEIITLWWKKIILTHTRTLTNLIGTEDLLGDIAMILDIGFX
CACNB4	NM_001192104	4056	Bos taurus calcium channel, voltage-dependent, beta 4 subunit (CACNB4), mRNA	2	109	277	no	1	0	1560	MAAPLRPASSSDRVQRTPTQAGRLTPMSLWKRIGKRFGRRGSSRRPSSLREQSLNP
ARL5A	NM_001046245	4058	Bos taurus ADP-ribosylation factor-like 5A (ARL5A), mRNA	2	1225	1360	no	2	256	793	MKSILHKVVYVLCIYLKFELMALIYVLKEKQITQKLMPLVTNVLG
ARL5A	NM_001046245	4059	Bos taurus ADP-ribosylation factor-like 5A (ARL5A), mRNA	3	29	194	no	2	256	793	MSASQAGAAAAAAGPQARHGGLGFGLPPVPRKRADGQRGSSSGRDGGSGASLSSP
NEB	XM_002685358	4061	PREDICTED: Bos taurus nebulin (NEB), mRNA	1	5646	5862	no	3	191	20189	MNKPKGNKLASGASRTTPSWCTSCRWPRCSQTGSTRRLMRNPRHPSKPQWTCSVWWLPRSLRRWPPMPTTGT
NEB	XM_002685358	4062	PREDICTED: Bos taurus nebulin (NEB), mRNA	1	3381	3519	no	3	191	20189	MRFPSKLPKQPGRQQVMSNTKKIMKKPKGKWLASKVSKMILNWFII
NEB	XM_002685358	4063	PREDICTED: Bos taurus nebulin (NEB), mRNA	1	19116	19305	no	3	191	20189	MWAKAPQPLSLQRCRESNAIKRTLARYYTKRTWGKPPPHPLLLRWKESNAIKKTLARCCTKRI
NEB	XM_002685358	4064	PREDICTED: Bos taurus nebulin (NEB), mRNA	1	7026	7179	no	3	191	20189	MISQLMQFLCRQPKLPETSLVILNTNKATASKLATILDSGVCKMIQSLCCP
NEB	XM_002685358	4065	PREDICTED: Bos taurus nebulin (NEB), mRNA	1	11760	11904	no	3	191	20189	MTCRVMPSTRLTWSGSVASAGCLKDLRKYSESRMPSISSETVSIGHLW
NEB	XM_002685358	4066	PREDICTED: Bos taurus nebulin (NEB), mRNA	1	12981	13299	no	3	191	20189	MILNWFGSSTQARFRMTDFTKRTIIRQRPKSIYLLIWCRCWQPRRDRPLPVTLITAITCTNGYVTLTKMMLFRQGRPMTYRVIISTKLTWSGSEALVGSPWILWTM
NEB	XM_002685358	4067	PREDICTED: Bos taurus nebulin (NEB), mRNA	1	2814	3042	no	3	191	20189	MNIVKTMKSQKLSTQHLSTCSHSLMLRNLRQLPAMWTISTSYTIIATRPTALMWTLPRRLMHCRAMSNTKLTTTAG
NEB	XM_002685358	4068	PREDICTED: Bos taurus nebulin (NEB), mRNA	1	4845	4983	no	3	191	20189	MPFPLLLQKVQGILLAISNIRRPTRKPKANKLDFAVFRMILNWFTS
NEB	XM_002685358	4069	PREDICTED: Bos taurus nebulin (NEB), mRNA	1	3846	3978	no	3	191	20189	MKRSTGNIQIPSNLPASWTPQLWSRQNRTHSKSVISYTKLKEKM
NEB	XM_002685358	4070	PREDICTED: Bos taurus nebulin (NEB), mRNA	1	17367	17547	no	3	191	20189	MRKKTCITPQWLIGQTSRRPRRLPNKPARWSTEPSTARKAATDLACLVAPTLKWPRRQPS
NEB	XM_002685358	4071	PREDICTED: Bos taurus nebulin (NEB), mRNA	1	4254	4431	no	3	191	20189	MWQSYSLIVNTRRTMKTPRPATIPLGTWLASLLQRWPRMLPPTSTTSSQYIITHTYLML
NEB	XM_002685358	4072	PREDICTED: Bos taurus nebulin (NEB), mRNA	1	10224	10347	no	3	191	20189	MWTINILCMSGPACPTRMTSSMLGKPMTSRVIIYISQTLNG
NEB	XM_002685358	4073	PREDICTED: Bos taurus nebulin (NEB), mRNA	1	3216	3342	no	3	191	20189	MLPTKPKERKLFTSTVCQRTCPSSFRLKSMPTISARICTKQT
NEB	XM_002685358	4074	PREDICTED: Bos taurus nebulin (NEB), mRNA	1	198	420	no	3	191	20189	MTKNMRRWWSITQRRQSMKRCQGRQEQDSMKLRQQGHLTMSNQKPPDRPWHSQYLKSRWRGRGLFERRWTLQSS
NEB	XM_002685358	4075	PREDICTED: Bos taurus nebulin (NEB), mRNA	1	6141	6435	no	3	191	20189	MNTSTNKHGRLTRPKSILCLISPRLFWQRQMQLISVINSTNFLWKRLKRKAMISELMQFLSKLPRPQEILQVIINTNTVMKRRGGRWLVSAVLRMIPN
NEB	XM_002685358	4076	PREDICTED: Bos taurus nebulin (NEB), mRNA	1	489	855	no	3	191	20189	MRKQKGSHTPSQPIPQNFAESRKFKINSVRLSIEWMAMLLKLFVTSTKKQRTLNMQRKCRSKSVRFYTSRTGKTPRISTCFLLMPLNLSRPSRTQLCSVRNYTLKTGKLTKLCFIRIMIARS
NEB	XM_002685358	4077	PREDICTED: Bos taurus nebulin (NEB), mRNA	1	16227	16380	no	3	191	20189	MPMILPTLLWLKRTRLSTASISIKRYLKGQSQISSMLLIVQSIGISSLQLN
NEB	XM_002685358	4078	PREDICTED: Bos taurus nebulin (NEB), mRNA	1	16764	16998	no	3	191	20189	MLFISKQPRMPTKSTPIWTTRRSMKPPKPTGNGPLTAQTSSRLLSRPCSRAILNTSWTESTSRVASFPSRMIKTWSWP
NEB	XM_002685358	4079	PREDICTED: Bos taurus nebulin (NEB), mRNA	1	19920	20220	no	3	191	20189	MQEPQSSHSNDHLQLLPSRQRYPPSHPIHPLLEKSSVPCMTIWLLMQMRYPSKMEMPLSMFKLLMKVGCTALCRGLAGLACSQPTTLKLFRHFKASILST
NEB	XM_002685358	4080	PREDICTED: Bos taurus nebulin (NEB), mRNA	1	8640	8769	no	3	191	20189	MWPRSRVTGSTRRTLRSGRPSSAAQWTCWGWCWPRSARPWSVT
NEB	XM_002685358	4081	PREDICTED: Bos taurus nebulin (NEB), mRNA	1	18297	18606	no	3	191	20189	MLQILPARLSISNQQKWKKPISLLWLTLRRSFMPSKSRTFQARKSTRKMQRSACHIMRPFWTPQRCRGSGRTKRTSAFSNTSMTLKTVKEKLQLFKTRQKYCV
NEB	XM_002685358	4083	PREDICTED: Bos taurus nebulin (NEB), mRNA	1	10671	10812	no	3	191	20189	MTCVWMPFQSKQPRHQERLLVITSTRKGTANSSATTLGPEILRMIPR
NEB	XM_002685358	4084	PREDICTED: Bos taurus nebulin (NEB), mRNA	1	14358	14538	no	3	191	20189	MPRTRSTWPAISNTAKNMRSSKLFTLYPEVLKMIRTQHGASELASLTSTACTDLFMRRTR
NEB	XM_002685358	4085	PREDICTED: Bos taurus nebulin (NEB), mRNA	1	16446	16710	no	3	191	20189	MSLDICWLRSQATRSVRSSTERIMKKQRTSLPQSWILQNTYVLQKSTNKSVIYCISWNTTKRNPEATPQFTTRPCCCMSGRSKMKSVI
NEB	XM_002685358	4086	PREDICTED: Bos taurus nebulin (NEB), mRNA	1	12300	12465	no	3	191	20189	MKENTGCTGPSGSLSSRAPRICFPSSTLKIPRLWSAISITAITCTSGLACLTRTM
NEB	XM_002685358	4087	PREDICTED: Bos taurus nebulin (NEB), mRNA	1	12501	12627	no	3	191	20189	MLFTRLTWNGYVGLGGCQLILFLSIMPSIWQTSSMRKNIAQK
NEB	XM_002685358	4088	PREDICTED: Bos taurus nebulin (NEB), mRNA	1	7770	7896	no	3	191	20189	MPYQSKQLKHPGKLPVNTSTRKVFACSLATTLEPETLRMTPR
NEB	XM_002685358	4089	PREDICTED: Bos taurus nebulin (NEB), mRNA	1	9228	9354	no	3	191	20189	MPSRSWQPRPPGTSSVIINTKMVTASSSATTLEPGTSKMTPR
NEB	XM_002685358	4090	PREDICTED: Bos taurus nebulin (NEB), mRNA	1	12729	12918	no	3	191	20189	MTQNQSTLSQKPLSCILPRRQPGYWTSISTRKAGRNRKPPVTFCLQMLCHLFMPIILVMFRVS
NEB	XM_002685358	4091	PREDICTED: Bos taurus nebulin (NEB), mRNA	1	11415	11553	no	3	191	20189	MLFPSKAPRPRGTLPVITNTKKHMRNTKATTLEPEVLRMTPGLCAP
NEB	XM_002685358	4092	PREDICTED: Bos taurus nebulin (NEB), mRNA	1	8499	8625	no	3	191	20189	MPFLSGQPRPPETLQVNSSTKKAIVGSLAITLVPERYMTIQR
NEB	XM_002685358	4093	PREDICTED: Bos taurus nebulin (NEB), mRNA	1	14910	15117	no	3	191	20189	MLSTTMTTCTASEAEWLRPQKPWIWIGPFMHTSSRVRICTEKLACMPCPLDTGFRSTPLTSNTPRTPDT
NEB	XM_002685358	4094	PREDICTED: Bos taurus nebulin (NEB), mRNA	1	3564	3723	no	3	191	20189	MRRQRPDTTRPMIWSTLWQLRKLKMLPAMSTISIHSITTPTCLMPWTWSCLKT
RIF1	XM_002685359	4098	PREDICTED: Bos taurus RAP1 interacting factor homolog (yeast), transcript variant 1 (RIF1), mRNA	2	6553	6688	no	1	0	7395	MKSRHLSTRFAVSPLQILYTKQDWQMTLIGDALLLGAILQIVLSW
RIF1	XM_003585747	4103	PREDICTED: Bos taurus RAP1 interacting factor homolog (yeast), transcript variant 2 (RIF1), mRNA	2	6553	6688	no	1	0	7317	MKSRHLSTRFAVSPLQILYTKQDWQMTLIGDALLLGAILQIVLSW
TNFAIP6	NM_001007813	4106	Bos taurus tumor necrosis factor, alpha-induced protein 6 (TNFAIP6), mRNA	2	616	739	no	1	66	906	MTQLAWLTMLKYMTVTMMSTALWEDTVEMSFQKTSLVQEMS
TNFAIP6	NM_001007813	4107	Bos taurus tumor necrosis factor, alpha-induced protein 6 (TNFAIP6), mRNA	2	130	277	yes	1	66	906	MEFFITPYGLNKQQASTTGKHGLANTSSPMQKRRRCVNMKVAILPPTSS
TNFAIP6	NM_001007813	4108	Bos taurus tumor necrosis factor, alpha-induced protein 6 (TNFAIP6), mRNA	2	436	589	no	1	66	906	MHIATTHMQRSVVVCLQIQREFLNLQASQMSMMITKSATGTLDSSMVSAFT
LYPD6	XM_002685387	4118	PREDICTED: Bos taurus LY6/PLAUR domain containing 6 (LYPD6), mRNA	2	142	436	no	1	0	513	MCARAKRQQTIMSATDGLPTSTALERLDTATLSTPWKSQEIASLSRSAVFHWKTACPLAAETPSMKATRSALPVVKEISVTCRSPEMKLMPHLLQHHP
KIF5C	NM_001076127	4123	Bos taurus kinesin family member 5C (KIF5C), mRNA	2	3436	3715	no	1	399	3267	MRAWTFLKKSEGNADRRPTYSWDPLLWPWAWGTGWSLGGSWRLVSRQPCPSKHHSLRGNNQVPWRWGLLLHHHNCLVSCKINTLLYIFREHKX
KIF5C	NM_001076127	4124	Bos taurus kinesin family member 5C (KIF5C), mRNA	2	538	895	no	1	399	3267	MSSTECCLPARLKSRFTMRVQSKLSKMSLRVTMGRFLRMDRRHQEKHTPWRGSYTTLSSWASFQGLRTTSLTISIPWMRTWSSTSRFPILRSTWTKSGTYLMYPRQTWLFMKIKIESRT
KIF5C	NM_001076127	4125	Bos taurus kinesin family member 5C (KIF5C), mRNA	2	2860	3022	no	1	399	3267	MMEEAVLPRSRKFPSWRITWSNSPRFTNSWSGTMQTCAVSCPSWRSACAPRPSA
KIF5C	NM_001076127	4127	Bos taurus kinesin family member 5C (KIF5C), mRNA	3	3272	3602	no	1	399	3267	MKYDSPRSMSRTTLITSSVIFLPSTLSIFFYTCLPQPSAVHQFQIFELYRVSVYRCVLGLFSRNLKGTLTEDPLIPGTRCSGLGPGALGGPWVVLGDSFLGSHVPANTTP
EPC2	NM_001192242	4129	Bos taurus enhancer of polycomb homolog 2 (Drosophila) (EPC2), mRNA	2	2602	2752	no	2	70	2491	MDYSISDVKSIYDVYFVKLGKSLPCKIVYLYHQYYFCYLNSRYSSSCFCT
EPC2	NM_001192242	4132	Bos taurus enhancer of polycomb homolog 2 (Drosophila) (EPC2), mRNA	3	1172	1361	no	2	70	2491	MTFTAQRKMNFHRYRPQHQNPKKKMILMVPVLSGGGQDASIMLLVWTKLTVHLEIQNWQIWIS
MBD5	NM_001191268	4134	Bos taurus methyl-CpG binding domain protein 5 (MBD5), mRNA	1	291	531	no	3	287	4781	MEARSVTEGTRMEVFQLYKFLWVGSVVWIKMECFTSVPVGLCYLAWSRLKHTCLLTEHASVAWNVLLFFPRCLILILELL
MBD5	NM_001191268	4135	Bos taurus methyl-CpG binding domain protein 5 (MBD5), mRNA	1	552	696	no	3	287	4781	MLKQMKMSQSYAYIKEKSLQWPHFIKAWKPHTLLWCSPVPEEEQMQLQ
MBD5	NM_001191268	4137	Bos taurus methyl-CpG binding domain protein 5 (MBD5), mRNA	1	831	1089	no	3	287	4781	MYKNCLEASNRNPTLSTPGRDWAAMSMDRSLHSVAAMEACPAPRRQVPRYMETARSRQGLTHSEALMSSQEIILVFTELPILVLFT
MBD5	NM_001191268	4138	Bos taurus methyl-CpG binding domain protein 5 (MBD5), mRNA	3	4991	5267	no	3	287	4781	MMRVVDGQEITEKLFFYNTKIVIIRNSPNVSEEFSMLYIENTEFHGDIRNVNIVQYCHVQAYLMHTLSFIVQRNSVQNSLVSMEYTYQRLQV
PTMA	NM_001039953	4140	Bos taurus prothymosin, alpha (gene sequence 28) (PTMA), mRNA	2	388	511	no	1	162	489	MKMRRPRQLRANGQLKMTRITMWIPRSRRLIKMTRQQKRKS
PTMA	NM_001039953	4141	Bos taurus prothymosin, alpha (gene sequence 28) (PTMA), mRNA	3	890	1031	no	1	162	489	MFIIISKEKKNLVKKAKTTTKKNNLIPNIPVTFFVYVLSCTISSWFV
ACVR2A	NM_174227	4145	Bos taurus activin A receptor, type IIA (ACVR2A), mRNA	1	1359	1479	no	3	551	2090	MKRVHYQTFLRLMWSLGMNCVILQKPWLEDWHIYMRIYLA
ACVR2A	NM_174227	4146	Bos taurus activin A receptor, type IIA (ACVR2A), mRNA	1	450	768	no	3	551	2090	MTVDFTPGGLSPRKTQGTGYLARTSYGFPCVSGKWELLQSWRLPSFLSLVLQVLYLVDQKLRSVFSIMLIGKEIERIALVLNPVTVTKINGGIVLLHGRIFLVPLK
GTDC1	NM_001076035	4156	Bos taurus glycosyltransferase-like domain containing 1 (GTDC1), mRNA	1	1680	1884	no	1	321	1419	MEETVQKKYVACCITALMYPICGATLNFRLNPFLSFVLDDMVPEFFLFADTMAAKLQLQTLSLGWVST
GTDC1	NM_001076035	4157	Bos taurus glycosyltransferase-like domain containing 1 (GTDC1), mRNA	2	1069	1432	no	1	321	1419	MIQAHIMGNINKIGVTFWLKLMISKDHYILSGLTGGWKLCIVGVTHFVPKIWFILKYFQLSICILHLNSFQKGSRISARDQILQENISIRVKWLLFLGQPYMVNSGLCLQQNLGKICDRWG
GTDC1	NM_001076035	4159	Bos taurus glycosyltransferase-like domain containing 1 (GTDC1), mRNA	2	1795	1939	no	1	321	1419	MTWCLNSFFSPTRWQPNCSFKRSHLAGFLPRLPGYHRSLLVSSEGHGA
GTDC1	NM_001076035	4160	Bos taurus glycosyltransferase-like domain containing 1 (GTDC1), mRNA	3	1664	1796	no	1	321	1419	MSSASHGGDCSKKICGLLYNRTHVSHMWCHIEFPVESVFILCTG
ARHGAP15	NM_001105003	4163	Bos taurus Rho GTPase activating protein 15 (ARHGAP15), mRNA	2	541	724	no	1	78	1491	MSFRSQLYQEMSSFCSQILTSSYWIGSMLSKMQLTDCQRIQVVIQETWNYLKSRDPPVLNY
LRP1B	XM_003585752	4170	PREDICTED: Bos taurus low density lipoprotein receptor-related protein 1B (LRP1B), mRNA	2	271	454	no	1	0	1032	MERLPLAASYVMVTVTMVARASWTQRQMYLCVYALWGLKVSAVTRKRTPVITTVRMRGFAL
NXPH2	NM_174406	4172	Bos taurus neurexophilin 2 (NXPH2), mRNA	3	605	845	no	2	34	826	MKKQIGPRRPPYAILTHPRSATRSRLRATYPGCVPSPSRSFASTLPFTVLIINLCKRSVLTTITIARLPTYLLAESSHGQ
NXPH2	NM_174406	4173	Bos taurus neurexophilin 2 (NXPH2), mRNA	3	113	338	no	2	34	826	MPRRDWIGKTKMPQGPWWVTWCTRGSSTLCACLLNSLQSPSLDTWPMRTAWRTFGIGWPTSRKFRSHWQELKGGQ
SPOPL	XM_002685401	4175	PREDICTED: Bos taurus speckle-type POZ protein-like (SPOPL), mRNA	2	2824	3061	no	2	211	1450	MNFSFKHIHIFSLFTAEVCSSALSWRSRSDQCQALHRISSNSGSMLLRQDLCLTTRGKSVSLEKRMHILYIYLCNYSPD
SPOPL	XM_002685401	4179	PREDICTED: Bos taurus speckle-type POZ protein-like (SPOPL), mRNA	3	596	755	no	2	211	1450	MLKGKKQKQWKAKEHIDLYKGRTGVLKNSFEEIFCLMKLMVFYQMTSLHYFVR
HNMT	NM_001035434	4181	Bos taurus histamine N-methyltransferase (HNMT), mRNA	1	498	735	no	3	5	881	MLRFSLLLCQEPAAGKSYGKSMDLAYPGMTSASMSHHLTSLRCWISWGLSTSIMTFCPPWTYLTVLLMAMKMETCFGIF
LOC100336727	XM_003585751	4184	PREDICTED: Bos taurus thrombospondin type-1 domain-containing protein 7B-like (LOC100336727), mRNA	2	2764	2896	no	1	0	4818	MCLHLILMETGQIASFLRAERRLIEDCGYKEIPKNVDKACALEQ
LOC100336727	XM_003585751	4185	PREDICTED: Bos taurus thrombospondin type-1 domain-containing protein 7B-like (LOC100336727), mRNA	2	3280	3466	no	1	0	4818	MLLMVKGELWITACAYRMPFPRKPNPALFCVXTNVSCLSGDIGANAHSRVIRTQCREEPVTC
LOC100336727	XM_003585751	4186	PREDICTED: Bos taurus thrombospondin type-1 domain-containing protein 7B-like (LOC100336727), mRNA	2	4327	4498	no	1	0	4818	MNELCGANVQMALTSQEAAPLRHALLLFGSVTQLAENLSPTAHRVESVVVRKAIQRS
LOC100336727	XM_003585751	4187	PREDICTED: Bos taurus thrombospondin type-1 domain-containing protein 7B-like (LOC100336727), mRNA	2	238	388	no	1	0	4818	MSTTDLRRKEAASESVTGTETSSSGRFPTGTTVYSLLLPWAPPGLGLQRV
LOC100336727	XM_003585751	4188	PREDICTED: Bos taurus thrombospondin type-1 domain-containing protein 7B-like (LOC100336727), mRNA	2	1861	2026	no	1	0	4818	MGNRPGQGLSWHWLEKVENHALLVRPSKNIAHAMTIHACSSTGRHHLGVPVLKTH
LOC100336727	XM_003585751	4192	PREDICTED: Bos taurus thrombospondin type-1 domain-containing protein 7B-like (LOC100336727), mRNA	3	3755	3935	yes	1	0	4818	MDSLDRVLTDLWPRRSKEPDSIYPYVNPRRRPAMSHRAYPAQNLPNDPLLQLGPQQLVCM
HNRNPA1L2	XM_002685402	4195	PREDICTED: Bos taurus heterogeneous nuclear ribonucleoprotein A1-like 2 (HNRNPA1L2), mRNA	1	639	828	no	3	0	962	MTTLVVEETSVVEVALVAAMVVADMVAVGMDIMDLVMMEAILEVAEATMILAITTINLQILDP
HNRNPA1L2	XM_002685402	4197	PREDICTED: Bos taurus heterogeneous nuclear ribonucleoprotein A1-like 2 (HNRNPA1L2), mRNA	2	109	337	yes	3	0	962	MGNAHRLRGNEGSKHQALQRLRVCHIHHGGGGGCGHECKATQGGRKSCGTKEGRLKRRFSKTWCPLNCEKDFCWWH
CXCR4	NM_174301	4200	Bos taurus chemokine (C-X-C motif) receptor 4 (CXCR4), mRNA	3	380	590	no	2	88	1147	MLWQTGTLGSSSARQSMSSTQSTSTAVSSSWPLSVWTGTWLSSMLPTVRSQGSCWLKRWSMLVSGYLLSC
DARS	NM_001035085	4202	Bos taurus aspartyl-tRNA synthetase (DARS), mRNA	2	736	886	no	1	39	1542	MYLLCHILKIMHTWLSLHSCTSKCVFVLILRRFSVLGQYSELKTLIHTDI
MCM6	NM_001046234	4206	Bos taurus minichromosome maintenance complex component 6 (MCM6), mRNA	3	845	1010	no	2	25	2488	MDTRQKVLEVSGPLVLETFHTGWSFLPAVLHQPTQGLEEKSSEMRNRQLRALRTK
MCM6	NM_001046234	4207	Bos taurus minichromosome maintenance complex component 6 (MCM6), mRNA	3	356	479	no	2	25	2488	MLHFKTYLPDTKFESSPHPELVCLLASVGRWYGLTRFTQSL
LCT	NM_001205787	4210	Bos taurus lactase (LCT), mRNA	2	2344	2527	no	1	0	5781	MRCSRLSKKTRWLFSLTSLAPSLMALKALLGIARGLGCTMSTSMTAAGQGLPGNLPIFSPA
LCT	NM_001205787	4212	Bos taurus lactase (LCT), mRNA	2	4087	4243	yes	1	0	5781	MACRCPKRMSSYTDSSPRTSSGVQLPPHIRSKVHGEQTAKDSVSGTRFLTHP
LCT	NM_001205787	4213	Bos taurus lactase (LCT), mRNA	2	5239	5383	no	1	0	5781	MSQRTESPIGEKQTSMTLQGSTTSAATSTRRSKLCRIRWTFEDTRFGL
R3HDM1	XM_003585552	4221	PREDICTED: Bos taurus R3H domain containing 1 (R3HDM1), mRNA	2	1903	2065	no	1	24	1662	MLFKCLLTFIVILFYISEFLYQIQSSIVQQIILQNEYHQLQPVFLFCSQQHSVT
R3HDM1	XM_003585552	4222	PREDICTED: Bos taurus R3H domain containing 1 (R3HDM1), mRNA	3	782	932	no	1	24	1662	MQFPAAPRPPVCSSATSTWWRNGDDAAQRTKQSTVSCPFTPTVEAKQILL
R3HDM1	XM_002685413	4224	PREDICTED: Bos taurus R3H domain containing 1 (R3HDM1), mRNA	2	241	391	yes	3	416	2063	MGLLLPDSKWVKTIDILADNCEKEPWIILFYFCGTPQSQIHRTHQASSSL
YSK4	NM_001205597	4233	Bos taurus YSK4 Sps1/Ste20-related kinase homolog (S. cerevisiae) (YSK4), mRNA	2	1966	2209	no	1	0	3978	MGLESMKCLELLFIVTCERLNGMKTSITERYAQLHQADVSPINVDLHTVRGAAIAETDFLRKDRIVNPPNLLLALNKSTEV
YSK4	NM_001205597	4234	Bos taurus YSK4 Sps1/Ste20-related kinase homolog (S. cerevisiae) (YSK4), mRNA	2	2368	2617	no	1	0	3978	MSSSLNRMISFLSQICPLLKKSLWKSRLMKKTFLTIRYLPRASEICISLKSYATRPHLSFQKTAGQYPVRRVPTCMYCKKSRR
YSK4	NM_001205597	4235	Bos taurus YSK4 Sps1/Ste20-related kinase homolog (S. cerevisiae) (YSK4), mRNA	2	3643	3847	no	1	0	3978	MAPTVTCSSPCMGLHIGWPQKSSMSLAMDGSQTSGALAALCLRWPLGSLHWLPWTGWQPCFTLAHTEG
CCNT2	NM_001192531	4238	Bos taurus cyclin T2 (CCNT2), mRNA	2	1618	1783	no	1	0	2193	MKAVGRASIQAHILAGTIRRSTRSILPTATTPAVTSIPTHTVAAAVVAVNTVLTE
ACMSD	NM_001075694	4242	Bos taurus aminocarboxymuconate semialdehyde decarboxylase (ACMSD), mRNA	1	171	312	yes	2	133	1141	MARPKKEIRLWRLGAAPTQWQGRSKDAERWEGLQSGPRELLGSRSSS
NCKAP5	XM_002685418	4250	PREDICTED: Bos taurus NCK-associated protein 5 (NCKAP5), mRNA	1	5829	6003	no	3	335	6140	MSKTQWRASHFQPGRVMTLLQRPRTRHPECVHTLPAVAVIVTVTRTMEIMVLELEGAS
NCKAP5	XM_002685418	4252	PREDICTED: Bos taurus NCK-associated protein 5 (NCKAP5), mRNA	1	2082	2259	no	3	335	6140	MTRRPWMSCTSRAVMRKALQMCLQPRTLTSPRRAWISSQDLKNLHVGLPRRKKTKYPSI
NCKAP5	XM_002685418	4253	PREDICTED: Bos taurus NCK-associated protein 5 (NCKAP5), mRNA	1	2349	2529	no	3	335	6140	MQKTASPLSSALTRLALLLLPERRFPSIRPLLGPRWNTLNFHLRELLIYSQGLQLETTLF
NCKAP5	XM_002685418	4255	PREDICTED: Bos taurus NCK-associated protein 5 (NCKAP5), mRNA	2	3385	3547	no	3	335	6140	MPCSQPLQLICCDGPGAPKSLSKEKCPQSPTSPNTWDHTEQHRVTDSQELCFPP
GPR39	NM_001143744	4269	Bos taurus G protein-coupled receptor 39 (GPR39), mRNA	3	1985	2363	yes	3	137	1499	MVLGSHGRRAVAELLLFLGRGPLQRGVLQQLMHTEFSFPGEQKDWYPAEAMRQAADDAHDLRYMIPATQTQRSEVSLPVPAKGLQPPESKAQGQHFLTPPTAQNLGGSRKILKVVSLSIQSPQPMR
ACTR3	NM_174226	4274	Bos taurus ARP3 actin-related protein 3 homolog (yeast) (ACTR3), mRNA	3	851	1016	no	2	118	1372	MIQMDQSGLNSILESMLSQRKSFPLMLDMRDSWDLKFFFIQSLLTQTLPSLSQKL
ACTR3	NM_174226	4275	Bos taurus ARP3 actin-related protein 3 homolog (yeast) (ACTR3), mRNA	3	1208	1418	no	2	118	1372	MYKSLHITCNDTQFGLEDLCWLPHLSSTKYATPKRIMKKLDLAFVVTIQCLESCRKIGFIVIGVREVGKK
DDX18	XM_002685426	4281	PREDICTED: Bos taurus DEAD (Asp-Glu-Ala-Asp) box polypeptide 18 (DDX18), mRNA	2	901	1042	no	1	0	2013	MGSTSSWPHQAVSWTTCRIPQGLCIKTYSVWLLMRLIVSWMLGLKRN
CCDC93	NM_001098468	4287	Bos taurus coiled-coil domain containing 93 (CCDC93), mRNA	3	914	1046	no	2	121	2014	MRRAGRPQAPWARSWAYALPRSSRLCLSMQKSSLNCQLKKVQKS
INSIG2	XM_002685428	4292	PREDICTED: Bos taurus insulin induced gene 2, transcript variant 1 (INSIG2), mRNA	3	1853	2039	no	3	161	512	MRERMYVCVCVCVCACAALVMSTRYFFIFYFKTIAIRLRSYMPNFNLLLCFKAESMKILISY
INSIG2	XM_003585754	4295	PREDICTED: Bos taurus insulin induced gene 2, transcript variant 2 (INSIG2), mRNA	3	2195	2381	no	3	179	854	MRERMYVCVCVCVCACAALVMSTRYFFIFYFKTIAIRLRSYMPNFNLLLCFKAESMKILISY
LOC529707	XM_003585756	4299	PREDICTED: Bos taurus homeobox protein engrailed-1-like (LOC529707), mRNA	2	130	343	yes	1	0	1200	METACRCPRSPRPPRRPRRPACRPWPTTRISPRTPRPRRRRRRSSISRRLLTSRSPRPSCTAPPTFSSTTS
MARCO	XM_002685434	4302	PREDICTED: Bos taurus macrophage receptor with collagenous structure (MARCO), mRNA	3	995	1223	yes	2	64	1234	MVHGGQSVMTAGMVQMPLSSAACWVTPLDLLSTMWELALETSGWMMLHVQGQNGPCGTATRAAGALTIATTMRMQA
STEAP3	XM_002685438	4307	PREDICTED: Bos taurus STEAP family member 3, metalloreductase (STEAP3), mRNA	1	1245	1410	no	3	38	1661	MRRKCGGWRSTCPWECWPLACCPCWLSPHCHPSRTHSTGGSSALSSPLWALWLWY
STEAP3	XM_002685438	4310	PREDICTED: Bos taurus STEAP family member 3, metalloreductase (STEAP3), mRNA	1	897	1221	no	3	38	1661	MCWSPTCRRARTSSTSSLCSWSTQRCPAWPTCCCRWCTCPACWQLPCSCAAAPSTNASPTGWTTGCSTASRSACSVSSALPCTRCTVSACRCAAPTATTWSTWPSSRS
STEAP3	XM_002685438	4311	PREDICTED: Bos taurus STEAP family member 3, metalloreductase (STEAP3), mRNA	1	249	417	yes	3	38	1661	MAALLRPPVRFPKWASWAAGTLLAPWPPAWWAPASVWWWGAATPNAWLGCFPQQRK
SCTR	NM_001099021	4327	Bos taurus secretin receptor (SCTR), mRNA	1	636	954	no	3	77	1379	MLCSSLLTMPPTAMPTGWAVSWSWSSSSTASWPTTPGCWWKASIFTRSLSSPSSQNGSGSRDLWPSDGVPQPSLLLHGLSPGTFWKMLGAGTSMPTRLSGGSSEGL
SCTR	NM_001099021	4328	Bos taurus secretin receptor (SCTR), mRNA	1	1140	1401	no	3	77	1379	MPWRSSCFLNWPLAHSRAWWWPSSTASSMGRCSWKFRRSGGSGTSVSSHCGPWPPAPPSATASRPAPRSRVGPPIGPVSSEAGHPRS
SCTR	NM_001099021	4330	Bos taurus secretin receptor (SCTR), mRNA	2	835	973	no	3	77	1379	MGFPSHLCCFMGCHQALSGRCWVLGHQCQRVYLVGHPRACDPLHPD
TMEM177	NM_001192060	4336	Bos taurus transmembrane protein 177 (TMEM177), mRNA	1	663	1089	no	3	17	950	MPSPPTLSLTAWKPGWTAARPPCLQPMPGAAWNSMRRFCRATWPFAVCWASGGRNSTRPAGMSFPDTGSASNTYPTRPAGTRCCRCGGQRLAPAAPEGLVAQTVPAQAGATRRGLRQAHSSVSADLQALGFNSPVPTPAHHL
PTPN4	NM_001192946	4339	Bos taurus protein tyrosine phosphatase, non-receptor type 4 (megakaryocyte) (PTPN4), mRNA	2	40	169	no	1	0	2778	MYVHQSWPEIDSIQRWFATSFFWITLYKLSKLINMIRGKFCWI
EPB41L5	NM_001035384	4343	Bos taurus erythrocyte membrane protein band 4.1 like 5 (EPB41L5), mRNA	3	965	1124	no	2	103	1609	MMIRARSRSIRLSLDWIIPKHANIYGNVLWSIMPSSACEALSKRILIDQDLFD
RALB	NM_001097985	4350	Bos taurus v-ral simian leukemia viral oncogene homolog B (ras related; GTP binding protein) (RALB), mRNA	2	727	961	yes	1	165	783	MARKAARTRKVLKKDVAYCEGPGAGPSGSPLRTEGGFLETRLPLTSQPVPVLPNLLHTHFCKWGKISVTRWLAEEISP
GLI2	XM_002685451	4353	PREDICTED: Bos taurus GLI family zinc finger 2 (GLI2), mRNA	2	1732	1888	no	1	0	4854	MCVSTRAATKPSPMPQTAPSTRTAPTPTRNPTSARFQAAPSGTRTPAPSGST
GLI2	XM_002685451	4354	PREDICTED: Bos taurus GLI family zinc finger 2 (GLI2), mRNA	2	1438	1693	no	1	0	4854	MRPTATGRTAPRSTTRRSSWCTTSTTSTSTGRRRSLCAAGRPARVSRSPSRHSTCLWCTCADTQARSPTSARSRAAQRPIPAWRT
GLI2	XM_002685451	4356	PREDICTED: Bos taurus GLI family zinc finger 2 (GLI2), mRNA	2	1900	2221	no	1	0	4854	MAQTLTSPRNSATMCTSAPLCSGRMGTARPVPSPAGAPRTTPRPAALARPWRTACTSRPSRRSAPGCVSPAPEPSLPAAASPLPWAVPPTMTVAWRCRGQGPGAWQT
GLI2	XM_002685451	4357	PREDICTED: Bos taurus GLI family zinc finger 2 (GLI2), mRNA	2	4465	4681	yes	1	0	4854	MARSTCTSRTEALRTRPAAKPCDPSQHSPRPCPRRGSTRCPALWTPSYLRHPRLILMPSWMTVITPACFLAP
GLI2	XM_002685451	4358	PREDICTED: Bos taurus GLI family zinc finger 2 (GLI2), mRNA	2	2902	3112	no	1	0	4854	MLPSARCPLPACARSGLGGAATGHTTGPRGRCPLSPTRHQAAGRGGPAILGGGLMPWQPRGCSASTAPST
GLI2	XM_002685451	4359	PREDICTED: Bos taurus GLI family zinc finger 2 (GLI2), mRNA	3	2375	2507	no	1	0	4854	MGRASSAHPDLQAASPPGKWLRAGKLQRRRGRRTRGAAAQPAAV
TFCP2L1	NM_001192488	4361	Bos taurus transcription factor CP2-like 1 (TFCP2L1), mRNA	2	313	448	no	1	0	1437	MTGVCSTRSTSSWRAGGGAGLGTGSWTLIFHCLLVSWTPGPARPS
TFCP2L1	NM_001192488	4363	Bos taurus transcription factor CP2-like 1 (TFCP2L1), mRNA	2	451	799	no	1	0	1437	MQLSFCGILQRERLRSFRCTASALSSPRGSTGVRRVCPSGCRSTPSNRAKMESTRSTCTQPAARSRCSSQREPTGSRRPTGKRWRKEQPKRRRSTSHPTRLPSSQSAPHGLMWFTR
CLASP1	NM_001191492	4367	Bos taurus cytoplasmic linker associated protein 1 (CLASP1), mRNA	1	1098	1320	no	3	389	4808	MIKTLMMKILWMVIDLLPPALRRPKLQQAHGETLEWGPPVDSAPPLLDLSLQLQKKELVLLMKRILLKHLMMCL
CLASP1	NM_001191492	4368	Bos taurus cytoplasmic linker associated protein 1 (CLASP1), mRNA	1	7458	7608	no	3	389	4808	MVPHIPRLGFCFLVLVFLGAFSCYIHICIYILFVSPSSVSWQMYRFSFFC
CLASP1	NM_001191492	4370	Bos taurus cytoplasmic linker associated protein 1 (CLASP1), mRNA	1	2763	2955	no	3	389	4808	MGCILMMTPTATPPACARSARMAPGMGVSPTTCARQRTWLRCSTTVPAPTGLRGRKGCWVCRTC
CLASP1	NM_001191492	4372	Bos taurus cytoplasmic linker associated protein 1 (CLASP1), mRNA	1	4791	4950	no	3	389	4808	MSPPTANATPESLCSPGSNRWCLRDLPSTPPPTPHRLPSQYQEARKYLLQSVF
CLASP1	NM_001191492	4373	Bos taurus cytoplasmic linker associated protein 1 (CLASP1), mRNA	1	234	357	no	3	389	4808	MVHCCHSSDCIFDTQALSNLQQTKRPPPGAAHGEGVTPTAL
CLASP1	NM_001191492	4374	Bos taurus cytoplasmic linker associated protein 1 (CLASP1), mRNA	1	3519	3639	yes	3	389	4808	MVPPNSCITTSRIPVTPVWALQATPLAGLPPDTPAAGPAP
CLASP1	NM_001191492	4378	Bos taurus cytoplasmic linker associated protein 1 (CLASP1), mRNA	2	4810	5086	no	3	389	4808	MQRQNLCVALEAIGGASETSPPLPLQPPIGCPVSTRRPANIYYNQYFDPFQLLCRILLVLNVREARPVFHLPTEQNKRSKRRAILKPSHPAC
STAT1	NM_001077900	4397	Bos taurus signal transducer and activator of transcription 1, 91kDa (STAT1), mRNA	1	1011	1176	no	2	109	2245	MGPHLQPLPAAHSELICGGKTALHANSPSEAIGLEDWSPVHCEAEAAGEVARAEL
STAT1	NM_001077900	4400	Bos taurus signal transducer and activator of transcription 1, 91kDa (STAT1), mRNA	3	974	1112	no	2	109	2245	MNMTPSPKTSKPYGTAPSASSSSSFRAHLWWKDSPACQLTLRGHWS
MYO1B	NM_001102199	4404	Bos taurus myosin IB (MYO1B), mRNA	2	1705	1894	no	1	204	3612	MTRPFLTAASGSSTMLARCCTKWKDLWTRTMTFSIGTCPKPCGRLDTPSSNLYFPKETLPRST
MYO1B	NM_001102199	4405	Bos taurus myosin IB (MYO1B), mRNA	3	2360	2540	no	1	204	3612	MSHTFPADEKKPNCDCCLVQEIRATEEVSTDKELCLGNSVLYPGLEGPENPAGTETSEAL
NABP1	NM_001098124	4407	Bos taurus oligonucleotide/oligosaccharide-binding fold containing 2A (OBFC2A), mRNA	2	652	781	no	3	35	653	MTYAKYSHVVFKLHALLEHLLHFYLLLTVKTVLYLFLFMFLVC
TMEFF2	NM_001076101	4409	Bos taurus transmembrane protein with EGF-like and two follistatin-like domains 2 (TMEFF2), mRNA	1	1443	1686	no	2	412	1534	MPPKQQNSQTEAKYRALQFRQHNKSIHEVNLKGACCTVAGLPKAWTTQYSIIDKRIRQEIYTCCLAFVVIYTNENMYYSYI
TMEFF2	NM_001076101	4410	Bos taurus transmembrane protein with EGF-like and two follistatin-like domains 2 (TMEFF2), mRNA	3	230	407	no	2	412	1534	MLLKLWRSCAGLVTASPSGATATAAAFAAAVRGMLSSPLPDPRDLVFSRSRLLLQSYAN
TMEFF2	NM_001076101	4411	Bos taurus transmembrane protein with EGF-like and two follistatin-like domains 2 (TMEFF2), mRNA	3	707	1172	no	2	412	1534	MCLCVVPMGRAIRMSVICGRLRANSRVRYWWCLKDPVPQMQDQDLEMESMKAQEKPVKRRHPPVIFASLVQNVMKMLRMSGVCATLTVLKPTSIPCVLLMGNLMIMHVKSKKRHVRNRRKLKSCHWVDVKITQLQPLNLKMGIMQEQILQRMLTN
TMEFF2	NM_001076101	4412	Bos taurus transmembrane protein with EGF-like and two follistatin-like domains 2 (TMEFF2), mRNA	3	1220	1373	yes	2	412	1534	MASACTGNVNILSICRSHLAGVMLVILDNTVKKRITVYCMLFLALSDFSTF
SLC39A10	NM_001205880	4416	Bos taurus solute carrier family 39 (zinc transporter), member 10 (SLC39A10), mRNA	2	499	1018	no	1	0	2499	MINICMTTVIAYVITTVCVITLIITLLAIFLMIPLLTVSMGSLAMNLQQRPIKHRSNLKVSYQKERGREKRRKVMKILGLLHQVFPLTMIRVNSMNIIGSTNLIVYITQVILMYVFQNIMVMILVMDTKILILILKVNFDILESEKHHMLKKVQFIQLLVTKIIMKMIVNMSV
SLC39A10	NM_001205880	4417	Bos taurus solute carrier family 39 (zinc transporter), member 10 (SLC39A10), mRNA	2	2467	2731	no	1	0	2499	MKTKLCLTSSFDHSQQSLLMMRMLPCSFASVPCTVSTLLKEKSVACTTYKFIDLSLTTKTSAQYCFPCMKGSFKNRKLVIKKGENGTP
DNAH7	NM_001143874	4420	Bos taurus dynein, axonemal, heavy chain 7 (DNAH7), mRNA	1	2961	3087	no	3	29	12101	MNGSRSKPPGCIWSPFLVLQTLCLKCLRKGGDLQRWIKHGEI
DNAH7	NM_001143874	4421	Bos taurus dynein, axonemal, heavy chain 7 (DNAH7), mRNA	1	3168	3315	no	3	29	12101	MSFWNSFLKDLMNIWKRNVSSSPDSFSCLMMNFLRSYLRLKIPLECNLT
DNAH7	NM_001143874	4423	Bos taurus dynein, axonemal, heavy chain 7 (DNAH7), mRNA	1	231	444	no	3	29	12101	MKIFQSSLVLKMNSHMLNTRNALGKRAGYLTRLMIVMLDHLLPEERANLHIKNERTSEAPLLMSSCNKMLP
DNAH7	NM_001143874	4424	Bos taurus dynein, axonemal, heavy chain 7 (DNAH7), mRNA	1	2757	2916	no	3	29	12101	MNGMQWNLSFFLIEKVGHLFCHQLMKFRCCWMTTLLRHKLCEDLPSLSLMKSK
DNAH7	NM_001143874	4425	Bos taurus dynein, axonemal, heavy chain 7 (DNAH7), mRNA	1	3882	4050	no	3	29	12101	MLAYDMDMNIWAIPLGWLLLHSLTDVTEPYLEPFICTLEEHLRGQLALERLKLLKI
DNAH7	NM_001143874	4427	Bos taurus dynein, axonemal, heavy chain 7 (DNAH7), mRNA	1	10650	10893	no	3	29	12101	MKHRKVYGPISFAPTSWTRSLTPSSLAAAKSLRNSRNYYMASVSFMLWYKRDGSLAPWGGIFLMSSTRLISESAYSSCTCS
DNAH7	NM_001143874	4428	Bos taurus dynein, axonemal, heavy chain 7 (DNAH7), mRNA	2	5266	5386	no	3	29	12101	MWDDIHGASYARLETADVVLDKSFTCYNHYYSEGIYNRLI
STK17B	NM_001038080	4431	Bos taurus serine/threonine kinase 17b (STK17B), mRNA	3	1112	1457	yes	2	121	1237	MAPAVTGKTKRTSQRTAARCPRDSALTTRCPAPTSLCPICSVSTFLLTPFELSLESEIHSSVRLWFVTSYMACLYCKCTFALKNLGKCLNAKLVVTSTISFPILRYQLFKKYLNI
STK17B	NM_001038080	4432	Bos taurus serine/threonine kinase 17b (STK17B), mRNA	3	455	596	no	2	121	1237	MLQVEKFLICVYLSWLKWFLKMTLSDSLNKYLKEFITYIRITLYTLI
HECW2	XM_002685474	4434	PREDICTED: Bos taurus HECT, C2 and WW domain containing E3 ubiquitin protein ligase 2 (HECW2), mRNA	2	2467	2728	no	1	0	4029	MQDHQFFPGRRVRSIQSAGRSTRTWFQWLTMTRLLHFCASPTSLKFCRNVNLILPGITHSGRRSNLSELKGLQDWCVFQVMQTLSCC
HECW2	XM_002685474	4435	PREDICTED: Bos taurus HECT, C2 and WW domain containing E3 ubiquitin protein ligase 2 (HECW2), mRNA	2	3835	3991	no	1	0	4029	MKDLLLSEAVMAQEDSVWRNGGKSLLFPELTLVLTVWISLHTHPSPCFMKNS
HECW2	XM_002685474	4436	PREDICTED: Bos taurus HECT, C2 and WW domain containing E3 ubiquitin protein ligase 2 (HECW2), mRNA	2	1951	2077	no	1	0	4029	MLLMGPGRKPTFTKPVQISDGRASCPTLPPDPGSRCCYSLPP
HECW2	XM_002685474	4437	PREDICTED: Bos taurus HECT, C2 and WW domain containing E3 ubiquitin protein ligase 2 (HECW2), mRNA	2	2758	2902	no	1	0	4029	MCLHMPYSIPATVSPHVAPLCPLPRTHQVLSVPMPALQPLTSETLKPN
HECW2	XM_002685474	4438	PREDICTED: Bos taurus HECT, C2 and WW domain containing E3 ubiquitin protein ligase 2 (HECW2), mRNA	2	2995	3190	no	1	0	4029	MLLIKLWATPEKTCREISCTSHSSERKGWITVDLPESFSSWYPENSLTHIMAYLNIQPMTHTQYK
GTF3C3	XM_002685471	4443	PREDICTED: Bos taurus general transcription factor IIIC, polypeptide 3, 102kDa (GTF3C3), mRNA	2	2368	2686	no	1	156	2811	MDTMHSCLVVLSMHLDSMCRPFALIPRNLSITSVQQRPLFTWHPRSMYLRDMLLLCRAFPFLIDTSVYVGLARRHSTTWAVPFTNWGCNILQSTIIRRPWSSLHLW
GTF3C3	XM_002685471	4444	PREDICTED: Bos taurus general transcription factor IIIC, polypeptide 3, 102kDa (GTF3C3), mRNA	2	358	556	no	1	156	2811	MPMKVKHQMESVSQFTRSLLPCLERMKMRRRKRKKRRKRRRKKRLSNPLLAMCLYWRWFSIVKPRK
C2H2orf66	XM_002685478	4447	PREDICTED: Bos taurus chromosome 2 open reading frame, human C2orf66 (C2H2orf66), mRNA	2	175	295	no	1	0	399	MKKNGSPSTFLETEICFLELFRHILNEEVLTLGGFQILSP
PGAP1	NM_001205550	4449	Bos taurus post-GPI attachment to proteins 1 (PGAP1), mRNA	2	511	634	no	1	126	2892	MKNWWHCMVEVFRNRPSLCMNALKQFSSSIRVKNLLPKVWQ
ANKRD44	XM_003585758	4452	PREDICTED: Bos taurus serine/threonine-protein phosphatase 6 regulatory ankyrin repeat subunit B-like (ANKRD44), mRNA	2	1594	1750	no	1	0	3012	MMQIHLSGTRKAIIAYIMLLPMATDSVWNCFWKEPTVFLKSQIPVLPRVHSI
SF3B1	NM_001192994	4458	Bos taurus splicing factor 3b, subunit 1, 155kDa (SF3B1), mRNA	2	595	730	no	1	42	3954	MEQQHPSLPQNGNDVGIKQLIRLLVPLQKSYQVGIKQRPLDIPLP
SF3B1	NM_001192994	4460	Bos taurus splicing factor 3b, subunit 1, 155kDa (SF3B1), mRNA	2	235	418	no	1	42	3954	MMTMTTHHLQVCLVRRSQDIMPLWHCLMIYHSQQNSMIHLLSIDLRRLQIGKMNTKSTGGP
SF3B1	NM_001192994	4461	Bos taurus splicing factor 3b, subunit 1, 155kDa (SF3B1), mRNA	2	739	1099	no	1	42	3954	MKHQVVQREVKLLEQPQAQKYGILPLVTHLRELLLLDEAIHQATQHQAMEAQLPVLVKTDGMRPPKQKEILLGMEVDGLRLLEQIEVEIPLVKRQLLEPVKESHVGMKHQLVRWVEALLF
COQ10B	NM_001075654	4464	Bos taurus coenzyme Q10 homolog B (S. cerevisiae) (COQ10B), nuclear gene encoding mitochondrial protein, mRNA	2	520	673	no	1	42	774	MGSSSIIWRLFGVLAQVFLATQELVLWIFQFLLNFAHFYTLSLPRCFSMKL
COQ10B	NM_001075654	4465	Bos taurus coenzyme Q10 homolog B (S. cerevisiae) (COQ10B), nuclear gene encoding mitochondrial protein, mRNA	3	95	227	no	1	42	774	MLSEVGGSRQSPGSGAGACEERQLFGFLWYTDEQNSSTTYLSFS
HSPD1	NM_001166609	4469	Bos taurus heat shock 60kDa protein 1 (chaperonin) (HSPD1), nuclear gene encoding mitochondrial protein, transcript variant 2, mRNA	3	2141	2330	yes	2	244	1963	MVYCCHCPCLQIIYFVFLNKDICTFLINELKSHVPMYCFQLKSLRHFYYYSVKIRILVLAITR
HSPD1	NM_001166610	4472	Bos taurus heat shock 60kDa protein 1 (chaperonin) (HSPD1), nuclear gene encoding mitochondrial protein, transcript variant 3, mRNA	2	2008	2197	yes	1	111	1830	MVYCCHCPCLQIIYFVFLNKDICTFLINELKSHVPMYCFQLKSLRHFYYYSVKIRILVLAITR
HSPD1	NM_001166608	4474	Bos taurus heat shock 60kDa protein 1 (chaperonin) (HSPD1), nuclear gene encoding mitochondrial protein, transcript variant 1, mRNA	1	2256	2445	yes	3	359	2078	MVYCCHCPCLQIIYFVFLNKDICTFLINELKSHVPMYCFQLKSLRHFYYYSVKIRILVLAITR
MARS2	NM_001098971	4482	Bos taurus methionyl-tRNA synthetase 2, mitochondrial (MARS2), nuclear gene encoding mitochondrial protein, mRNA	1	1482	1602	yes	2	7	1786	MEAELGEPRGCSLAGYCASCGLGVFASLWNSAPACHPKPS
MARS2	NM_001098971	4484	Bos taurus methionyl-tRNA synthetase 2, mitochondrial (MARS2), nuclear gene encoding mitochondrial protein, mRNA	3	500	704	no	2	7	1786	MKVGIAPPTSASCLKPRSPGSPARQGICVLYLSRADTRSPGPRKKTTFLGFPSSGSRSSSGCGATLRP
SATB2	NM_001206070	4495	Bos taurus SATB homeobox 2 (SATB2), mRNA	2	1666	2008	no	1	0	2199	MKRNQGTITASACSTWFSFPRSQCRSFTDSSLSQPRRALLPEKKHPHHLLRPKTVVPKSLGLVQRSLWKPLVSSKASFMMWASTLIRKLSILFLLSWISPNTPSSSSSRTSGTT
SATB2	NM_001206070	4496	Bos taurus SATB homeobox 2 (SATB2), mRNA	2	223	349	no	1	0	2199	MTTGKSMLSSSWFAKTCFSASWWRLRSWPWATPTAQQRKHKE
SATB2	NM_001206070	4497	Bos taurus SATB homeobox 2 (SATB2), mRNA	2	631	772	no	1	0	2199	MPTCQQPSARSLGDGIKSTRKLKWKEWNEKTFQTIVFWASVQCIYQI
TYW5	XM_002685484	4501	PREDICTED: Bos taurus tRNA-yW synthesizing protein 5 (TYW5), mRNA	2	313	496	no	1	9	954	MRSTTSDHLEKTLERMLQISESSFLYWKEILSFQNSSKKSSSFPVFFESAHQGYNFGHTMM
SPATS2L	NM_001192987	4509	Bos taurus spermatogenesis associated, serine-rich 2-like (SPATS2L), mRNA	2	556	775	no	1	309	1776	MLKTRQRGPRQGPCSHHRPRYRMATSTAVRRTAHPLILPVKNQPFPLVRKRSQYWRNLQRHSVGSQAQILRNR
KCTD18	NM_001046514	4512	Bos taurus potassium channel tetramerisation domain containing 18 (KCTD18), mRNA	2	304	499	no	1	153	1419	MNQELVLLTVMDIYLNTFWIIFMEKFTFPQRSKLGLLCRKKLITLASLIRTACLTTWPMKWRHIL
AOX1	NM_176668	4521	Bos taurus aldehyde oxidase 1 (AOX1), mRNA	2	2278	2455	yes	1	102	4119	MEMWMKHLKWWIKFLKVKYTWEVKNTFIWKPRACWLFPKEKIEKSMSTCLLSFLNTYRT
AOX1	NM_176668	4522	Bos taurus aldehyde oxidase 1 (AOX1), mRNA	3	3041	3239	no	1	102	4119	MHGHVFLHPKESSGGEIQLGELLEEEGAGNGPPEVSYWPWISCCWSGCCPGSHLSGWVCAGDSRWN
LOC518393	XM_002685502	4527	PREDICTED: Bos taurus aldehyde oxidase 1-like (LOC518393), mRNA	2	2191	2356	no	1	0	4005	MLTKSLKVRSMWKDRNIFTWKHKLSWLSPKRKIKKWCYTLGHSFRPMCRNMWLQH
LOC531699	XM_002685504	4532	PREDICTED: Bos taurus aldehyde oxidase 1-like (LOC531699), mRNA	2	2224	2359	no	1	0	4011	MSEDRSIFTWKHRECLLFQRQRTKNWTFMCQHRIQPTCRKQCPPL
BZW1	NM_001206613	4539	Bos taurus basic leucine zipper and W2 domains 1 (BZW1), mRNA	2	1447	1576	no	3	140	1397	MSCLMCPGSYIFLPPYIKHDIRAFMANFILTVSMVTGNVGFSF
CLK1	NM_001102271	4542	Bos taurus CDC-like kinase 1 (CLK1), mRNA	2	691	817	yes	1	402	1443	MVMSALCLNYWDLVLMTLLRKMVFCPFDWIISGGWHTRYASL
FAM126B	XM_002685507	4550	PREDICTED: Bos taurus family with sequence similarity 126, member B (FAM126B), mRNA	3	1046	1184	no	2	181	1771	MLLILHKKARKYLKSKSLQQCRGFLGVRLQQLQSVAIDGGEKVLRV
FAM126B	XM_002685507	4551	PREDICTED: Bos taurus family with sequence similarity 126, member B (FAM126B), mRNA	3	260	425	no	2	181	1771	MRQLYTGKKHWYQPSIKLFKTQIMSSWSLSATSCLSSIVALKFDLRGSHCSSCQN
TRAK2	NM_001206233	4564	Bos taurus trafficking protein, kinesin binding 2 (TRAK2), mRNA	2	814	1093	no	1	393	3132	MHCLSRMKPWRSNWDKPLIKLINCSMSCPRKMSCFELSPLLLKRVKLIPAALHLFASMSPLAYLKVCCNWTCCRKSSRNWKKRICFFDPRLVT
TRAK2	NM_001206233	4565	Bos taurus trafficking protein, kinesin binding 2 (TRAK2), mRNA	2	1558	1702	no	1	393	3132	MRNLLSLNKKPNRNGYLTRSRLPMTPGVALSHSQFYCPSQAPTARVSS
TRAK2	NM_001206233	4566	Bos taurus trafficking protein, kinesin binding 2 (TRAK2), mRNA	3	245	434	no	1	393	3132	MSFDSSNKNLFKSKYPFDQNLSLFNGLMDFLYSDSNQSYPSQPKQKRILHESIPGCHFYSTNG
TMEM237	NM_001046200	4574	Bos taurus transmembrane protein 237 (TMEM237), mRNA	3	164	302	no	2	103	1303	MIFHLVVLRKRSPERKPRLLVLLRKVLFRLLFTGHLRAASHQPKTP
MPP4	XM_002685490	4576	PREDICTED: Bos taurus membrane protein, palmitoylated 4 (MAGUK p55 subfamily member 4) (MPP4), mRNA	2	550	718	no	1	0	1053	MKWMVVSITMCQRKHLKASCTVTECSSMVSTKATCMAPVWMRFKQSLMMERSVLWT
ALS2	XM_002685510	4580	PREDICTED: Bos taurus amyotrophic lateral sclerosis 2 (juvenile) (ALS2), mRNA	2	3295	3424	no	1	0	4968	MWAIGKKEKCVVKESIVMPLVKCLKAVFKIICVMVMVSCEAAS
ALS2	XM_002685510	4583	PREDICTED: Bos taurus amyotrophic lateral sclerosis 2 (juvenile) (ALS2), mRNA	3	518	728	yes	1	0	4968	MGYWLSVGSHHHHLSSDKATKGGTPCWASSAPSCLRCLPQLSTGPVPPFPGSEASARKMQPMQPALDYDD
CDK15	XM_002685511	4587	PREDICTED: Bos taurus cyclin-dependent kinase 15 (CDK15), mRNA	2	652	904	no	1	0	1149	MPCWEPLSIPLNWTYGVQAASLLKCSRVNPCFLGFPTSLNSWRRSGRYVTCPGLPGQVSHDYLCVLPNGSRCLSLRAFRMSSTG
NOP58	NM_001192957	4600	Bos taurus NOP58 ribonucleoprotein homolog (yeast) (NOP58), mRNA	2	1150	1390	no	1	219	1806	MQLLQFRFLEQKRHSSEPSSLDEIPLSMVSFIMLHLSARRAPNTKERFLGCWQPRLFWLSGMMLLVRIPVLQWELRTERN
BMPR2	XM_002685492	4603	PREDICTED: Bos taurus bone morphogenetic protein receptor, type II (serine/threonine kinase) (BMPR2), mRNA	2	322	445	yes	1	0	3108	MEHTGSAAVAQTCVMSTLLRIFHLQTQHHSVHLIHLTEMRQ
NBEAL1	NM_001103173	4611	Bos taurus neurobeachin-like 1 (NBEAL1), mRNA	2	3271	3400	no	1	0	7776	MKKNSFLEFWTYSSVFYVPAQIEVSFSYCCLNLEMLTYFMPYS
NBEAL1	NM_001103173	4612	Bos taurus neurobeachin-like 1 (NBEAL1), mRNA	2	5836	5971	no	1	0	7776	MLTNPTTFSISKKRLGTKYIADCCHFILQIVMEPDHHRSYSKHQD
NBEAL1	NM_001103173	4613	Bos taurus neurobeachin-like 1 (NBEAL1), mRNA	2	418	634	no	1	0	7776	MHWHFAKVYMIHIGIGGNEFQDESLVLWKRADRNINQLLSQWSSSLSFISVFKKVNISRRVLSVAYCISLEP
NBEAL1	NM_001103173	4615	Bos taurus neurobeachin-like 1 (NBEAL1), mRNA	2	2077	2248	no	1	0	7776	MNLLFLAALVRLGKEPPLLHHPKSQIHLFLLLLLLIGHHLVEFCLQPPGEGQLKNQN
NBEAL1	NM_001103173	4617	Bos taurus neurobeachin-like 1 (NBEAL1), mRNA	3	7472	7610	no	1	0	7776	MYNWRAHCHRQLTRIPVHKRSPQFESLHQPISHAIAYPLCLCNQRI
ABI2	NM_001101171	4622	Bos taurus abl-interactor 2 (ABI2), mRNA	1	414	537	no	3	203	1628	MSCRCWISRHPNYEGWSLQSITFHKPLIFIKRKLQEEKLVF
ABI2	NM_001101171	4623	Bos taurus abl-interactor 2 (ABI2), mRNA	1	1287	1566	no	3	203	1628	MHHLHRHLWKSQSLMNPRHRRLLQKITKRKRQPWLSIVILMLKRTHRGPQGLTWKRLWQFMIIQKTRKMSCPFRKEPLFMSSRRMMMVGMREL
LOC523153	XM_003585762	4627	PREDICTED: Bos taurus ras-associated and pleckstrin homology domains-containing protein 1-like (LOC523153), mRNA	2	1570	1717	no	1	0	3420	MIGLPYPAPALNQDLVLPASQNLSPITPISLTVECLTPSRQDTSVPRAW
LOC523153	XM_003585762	4628	PREDICTED: Bos taurus ras-associated and pleckstrin homology domains-containing protein 1-like (LOC523153), mRNA	2	3262	3454	no	1	0	3420	MTWHCPRHPPNCFQSSRKPLTEAVIYQAMQRCGEDRLPLPPKETRTRSSQEIGSYRRILFSCNL
LOC523153	XM_003585762	4629	PREDICTED: Bos taurus ras-associated and pleckstrin homology domains-containing protein 1-like (LOC523153), mRNA	2	1219	1342	no	1	0	3420	MMARSPGKNVISSCEHLVSTMSLKEKQRSLGTWSAFFSWIM
ICOS	NM_001034275	4638	Bos taurus inducible T-cell co-stimulator (ICOS), mRNA	3	860	1007	no	1	6	633	MCARQTDLTGMESLFSHLLIAKHQPGEQTHLQKCFKDVRGTKSAKQMGS
PARD3B	XM_002685527	4644	PREDICTED: Bos taurus par-3 partitioning defective 3 homolog B (C. elegans), transcript variant 1 (PARD3B), mRNA	2	3130	3277	no	1	0	3612	MRMTKEEQDLSMTFTGCLERVQMGTHTTSALRGWSDSTPPYPGEDQQIL
PARD3B	XM_002685527	4645	PREDICTED: Bos taurus par-3 partitioning defective 3 homolog B (C. elegans), transcript variant 1 (PARD3B), mRNA	2	1867	2080	no	1	0	3612	MIIVHCIHLARTVHKTNRKTYCFPVTDGLRAKYHLLPNHIPFWNWALKITATALGWTQQYIFQISISTLDL
PARD3B	XM_002685527	4646	PREDICTED: Bos taurus par-3 partitioning defective 3 homolog B (C. elegans), transcript variant 1 (PARD3B), mRNA	3	755	887	no	1	0	3612	MYRKNQQRGPRRQNLCSGSGPLPSGNEISKCTPPRASTSEPGTV
PARD3B	XM_002685530	4650	PREDICTED: Bos taurus par-3 partitioning defective 3 homolog B (C. elegans), transcript variant 4 (PARD3B), mRNA	2	1867	2080	no	1	0	3309	MIIVHCIHLARTVHKTNRKTYCFPVTDGLRAKYHLLPNHIPFWNWALKITATALGWTQQYIFQISISTLDL
PARD3B	XM_002685530	4651	PREDICTED: Bos taurus par-3 partitioning defective 3 homolog B (C. elegans), transcript variant 4 (PARD3B), mRNA	2	2827	2974	no	1	0	3309	MRMTKEEQDLSMTFTGCLERVQMGTHTTSALRGWSDSTPPYPGEDQQIL
PARD3B	XM_002685530	4652	PREDICTED: Bos taurus par-3 partitioning defective 3 homolog B (C. elegans), transcript variant 4 (PARD3B), mRNA	3	755	887	no	1	0	3309	MYRKNQQRGPRRQNLCSGSGPLPSGNEISKCTPPRASTSEPGTV
PARD3B	XM_002685528	4655	PREDICTED: Bos taurus par-3 partitioning defective 3 homolog B (C. elegans), transcript variant 2 (PARD3B), mRNA	2	2944	3091	no	1	0	3426	MRMTKEEQDLSMTFTGCLERVQMGTHTTSALRGWSDSTPPYPGEDQQIL
PARD3B	XM_002685528	4656	PREDICTED: Bos taurus par-3 partitioning defective 3 homolog B (C. elegans), transcript variant 2 (PARD3B), mRNA	2	1681	1894	no	1	0	3426	MIIVHCIHLARTVHKTNRKTYCFPVTDGLRAKYHLLPNHIPFWNWALKITATALGWTQQYIFQISISTLDL
PARD3B	XM_002685528	4658	PREDICTED: Bos taurus par-3 partitioning defective 3 homolog B (C. elegans), transcript variant 2 (PARD3B), mRNA	3	755	887	no	1	0	3426	MYRKNQQRGPRRQNLCSGSGPLPSGNEISKCTPPRASTSEPGTV
PARD3B	XM_002685529	4663	PREDICTED: Bos taurus par-3 partitioning defective 3 homolog B (C. elegans), transcript variant 3 (PARD3B), mRNA	2	1867	2080	no	1	0	3405	MIIVHCIHLARTVHKTNRKTYCFPVTDGLRAKYHLLPNHIPFWNWALKITATALGWTQQYIFQISISTLDL
PARD3B	XM_002685529	4664	PREDICTED: Bos taurus par-3 partitioning defective 3 homolog B (C. elegans), transcript variant 3 (PARD3B), mRNA	2	2923	3070	no	1	0	3405	MRMTKEEQDLSMTFTGCLERVQMGTHTTSALRGWSDSTPPYPGEDQQIL
PARD3B	XM_002685529	4666	PREDICTED: Bos taurus par-3 partitioning defective 3 homolog B (C. elegans), transcript variant 3 (PARD3B), mRNA	3	755	887	no	1	0	3405	MYRKNQQRGPRRQNLCSGSGPLPSGNEISKCTPPRASTSEPGTV
NRP2	NM_001193237	4669	Bos taurus neuropilin 2 (NRP2), mRNA	3	1178	1352	no	2	346	3124	MSLWEWSLAGLLMNRSVPHLCTLMGGGHLSKAGSMVTTMAGHPTWTPARSISRWTYAF
NRP2	NM_001193237	4670	Bos taurus neuropilin 2 (NRP2), mRNA	3	2726	2915	no	2	346	3124	MSHWRTAWNPSQLLQWTSQKYMGERATRMKLMMTTKWTGATLLPQPPGLGPLWLTKRRVGFTL
NRP2	NM_001193237	4671	Bos taurus neuropilin 2 (NRP2), mRNA	3	761	920	no	2	346	3124	MRSSRQAPKIVQRTSRAPMGQSSPPGFPTSTHTTWTALSPSWPNPRWRSSCSS
NRP2	NM_001193237	4672	Bos taurus neuropilin 2 (NRP2), mRNA	3	452	683	no	2	346	3124	MLATSPPQVTPRIIHPTRTASGLFTPPNPTRRLSSTSTLTSKSRNTTASMTSLRFEMGTANPQISWESTVETSPHPP
NRP2	NM_001193237	4674	Bos taurus neuropilin 2 (NRP2), mRNA	3	2204	2672	no	2	346	3124	MRRPRTVGRTAALRMTKICSSLQDSIATLISRRSPVVGCTITPSGSGAPGPAVPVLMTGRFQMTGTSCGCRVMGGERASTRDSSAHRSTCRGAPCAWSSSTKPRAAAGWRCRWCAKPARRASSSGSSARTRAASGNTGASFCPATTWSTRLCSREL
INO80D	NM_001205940	4676	Bos taurus INO80 complex subunit D (INO80D), mRNA	2	4	289	no	1	0	3075	MKGNIYTSLRLTISPCAHIAPNCASSGDSTATLSVSDTFWRTRLPPSSNVNMWPSITASAAPTPFLNRRTAGTATATCRYLALSRKKRGRKRMTL
INO80D	NM_001205940	4677	Bos taurus INO80 complex subunit D (INO80D), mRNA	2	2470	2644	no	1	0	3075	MEAIMTASTCRLPTVTTSPLPTRHLTLVITWQLPSQQRCPSWRSTCSRRHLRCHLEGS
LOC100847622	XM_003585763	4680	PREDICTED: Bos taurus uncharacterized LOC100847622 (LOC100847622), mRNA	3	110	371	no	1	348	474	MLLISGKKSTPAVSTGAWGRKRGRNWGCLRNVCVYSRGENVSASSDGKKSLQDTGFPEHYGSWNPEPPCEYICPGTVVLNALEDNPL
NDUFS1	NM_174820	4683	Bos taurus NADH dehydrogenase (ubiquinone) Fe-S protein 1, 75kDa (NADH-coenzyme Q reductase) (NDUFS1), nuclear gene encoding mitochondrial protein, mRNA	1	240	396	no	3	131	2312	MVSLSWWNQELPSFKLVRRLACRFLDSVITKGCLLLETAGCALLKLRKLLRL
ADAM23	NM_001083458	4691	Bos taurus ADAM metallopeptidase domain 23 (ADAM23), mRNA	2	1744	1939	no	1	48	2547	MGVILLNIVLETLASAHQIFISKMDMHAIKIRAAATMGSARPGTTSVSTSGEQRLQGLTNSVMKS
ADAM23	NM_001083458	4692	Bos taurus ADAM metallopeptidase domain 23 (ADAM23), mRNA	2	2503	2638	no	1	48	2547	MSRRGGLILLSKAPFESAALDEQRLALWDSGYDVLAASLPELLSL
ADAM23	NM_001083458	4693	Bos taurus ADAM metallopeptidase domain 23 (ADAM23), mRNA	2	1978	2116	yes	1	48	2547	METDGSSAASMMCSVDFYSAPTLLERHVSVNFRVRSSQLPSTTKAG
ADAM23	NM_001083458	4694	Bos taurus ADAM metallopeptidase domain 23 (ADAM23), mRNA	2	1612	1741	no	1	48	2547	MWNAMDCAVRNALSPMGPTAAMGLAAIIPRVFFSHEDMNVGML
ADAM23	NM_001083458	4695	Bos taurus ADAM metallopeptidase domain 23 (ADAM23), mRNA	2	274	550	no	1	48	2547	MKLQEKNWESWQMRTTHCNRIAAVIAVPAMQCRKKSPCLQDSYITSTKTRRALTMFLTQRQDTSKNITRLSIWPRQASRLKPLAPNSFLTSH
ADAM23	NM_001083458	4696	Bos taurus ADAM metallopeptidase domain 23 (ADAM23), mRNA	2	2293	2431	yes	1	48	2547	MGCVVMKPPASAISPGQGQTAVSGIQLGTCTPPKTKDPRVLVPPIS
ADAM23	NM_001083458	4697	Bos taurus ADAM metallopeptidase domain 23 (ADAM23), mRNA	2	1300	1504	no	1	48	2547	MSMVFQWQWHKYYRRAWLRTLESNGNLLAESQNVTAQNPGVAASWKKQGYLIPESSQSAVFWNIETFY
ADAM23	NM_001083458	4699	Bos taurus ADAM metallopeptidase domain 23 (ADAM23), mRNA	2	970	1099	no	1	48	2547	MITKRTRSVVLLSHMRTTLQSLWSTLWILFTRSSLIPGLSWWL
ADAM23	NM_001083458	4700	Bos taurus ADAM metallopeptidase domain 23 (ADAM23), mRNA	2	556	736	yes	1	48	2547	MVCCLLIMWRFTMKMGNHSTLRVESTVTTMETSEESRTQGWLCQPAMDFTVCLKIILLCI
ADAM23	NM_001083458	4703	Bos taurus ADAM metallopeptidase domain 23 (ADAM23), mRNA	3	41	275	no	1	48	2547	MSHEATRQQLPAATPGGLQPCPSLQRPPRRLSRPGAHPRPGPRASLPPAPRPFPAASTRRLVPAPRLGGCCTQRSLLE
DYTN	XM_002685517	4707	PREDICTED: Bos taurus dystrotelin (DYTN), mRNA	2	1570	1771	no	1	0	2010	MEATEVQLLQNMLCQTQNYQRPPQSRGQCKAPGHKAEHRRPQRKPLVPCPVPRKDGCRTSPKFLLSK
CPO	NM_001075372	4712	Bos taurus carboxypeptidase O (CPO), mRNA	2	514	661	no	1	54	1179	MVTSTLGRLIGFGGSLVHPIIMAHVLEQISIETLMHPGVVSVHLTTVKV
KLF7	NM_001192919	4714	Bos taurus Kruppel-like factor 7 (ubiquitous) (KLF7), mRNA	1	1248	1395	no	3	140	1046	MHSAIFKIYTSIFMPCPSQMVEEEEERNQVNSARQSGCLLQRYWNYFPL
CREB1	NM_174285	4718	Bos taurus cAMP responsive element binding protein 1 (CREB1), mRNA	1	183	315	no	3	11	986	MGPRFKSMELFRRPSHQLFSLHKSRQFRFQLLQKVKIHRSQWIV
CCNYL1	XM_002685539	4725	PREDICTED: Bos taurus cyclin Y-like 1, transcript variant 1 (CCNYL1), mRNA	2	517	658	no	1	0	936	MLRSTFAPLTGKELFWEPFFLPPRFGTIRLFGMWTTARSSRTLQLRT
CCNYL1	XM_002685539	4728	PREDICTED: Bos taurus cyclin Y-like 1, transcript variant 1 (CCNYL1), mRNA	3	2936	3062	no	1	0	936	MELGDSSIDCSFILKRMLQLTWFFFLMFILKEKLINSILIKX
CCNYL1	XM_003585764	4732	PREDICTED: Bos taurus cyclin Y-like 1, transcript variant 2 (CCNYL1), mRNA	2	622	763	no	1	168	1041	MLRSTFAPLTGKELFWEPFFLPPRFGTIRLFGMWTTARSSRTLQLRT
CCNYL1	XM_003585764	4734	PREDICTED: Bos taurus cyclin Y-like 1, transcript variant 2 (CCNYL1), mRNA	2	427	568	no	1	168	1041	MPIDPWIFLMRDHIHSHEKRFQRSTLSTTLNTNSFTDLFVLFSVPHS
CCNYL1	XM_003585764	4735	PREDICTED: Bos taurus cyclin Y-like 1, transcript variant 2 (CCNYL1), mRNA	3	3041	3167	no	1	168	1041	MELGDSSIDCSFILKRMLQLTWFFFLMFILKEKLINSILIKX
FZD5	XM_002685540	4738	PREDICTED: Bos taurus frizzled family receptor 5 (FZD5), mRNA	3	1193	1766	no	1	252	2007	MHCRLPAGLLLWHGQLHLVGHPIAHLVLGGRHEVGQRGHRGLRAVLPPGRVAHPQRQVHHRAGPELRGRGPGGRHLLRGEPEPELAARLRAGPAGAVPAGGHALPPGGLRVTLPHPQRHQAGRHQDGQAGEAHDPHRHLHAALHGARQHRGGLLPVRTALSRELGGRAHVRVPGPGLRPAARQARVLGAHA
PLEKHM3	NM_001206217	4741	Bos taurus pleckstrin homology domain containing, family M, member 3 (PLEKHM3), mRNA	1	1122	1314	no	3	467	2735	MTVTGKAVTPSSPPTAYTSTASTAVGIRTSTPRTSCPTSRAYPFWETLRPGWWTPSCMTTLSCS
PLEKHM3	NM_001206217	4743	Bos taurus pleckstrin homology domain containing, family M, member 3 (PLEKHM3), mRNA	1	723	861	no	3	467	2735	MSSLPKNSLWSRRERPQIICPGWNKRKHPPLIFSTSVSVGETGLVL
PLEKHM3	NM_001206217	4744	Bos taurus pleckstrin homology domain containing, family M, member 3 (PLEKHM3), mRNA	1	1374	1563	no	3	467	2735	MRPHQPTWAGRESWPTPRGLAIMWTVHRIIVYRRNPASCSCHPLCWIAPNSIKTSSNPGHCTG
PLEKHM3	NM_001206217	4745	Bos taurus pleckstrin homology domain containing, family M, member 3 (PLEKHM3), mRNA	1	2460	2646	no	3	467	2735	MCTAAVFVARRGSSVKSVTMERSSTLLRIFQRAGVKAVELFSMLNAKRSLSPARDVSAESCR
CRYGA	XM_002685542	4749	PREDICTED: Bos taurus crystallin, gamma A (CRYGA), mRNA	2	337	499	no	1	0	522	MSVSTSVRSTPSMCWRAGGSSMRCPTTGGGSTCCGRGITGATTNGGLWMPEWAP
CRYGD	NM_174291	4752	Bos taurus crystallin, gamma D (CRYGD), mRNA	3	380	503	no	2	25	547	MRFTLSMCWKAPGSSMSCPTTGGGSICCGQGSTGATMTGGP
CRYGC	NM_001013595	4754	Bos taurus crystallin, gamma C (CRYGC), mRNA	2	157	334	no	1	21	543	MSAPTTRATSTSCGAATTPTTSSGWASTTPSAPAVSSPTQAPIGCGCMRERTRKASLRS
CRYGB	NM_001013594	4756	Bos taurus crystallin, gamma B (CRYGB), mRNA	3	167	302	no	2	31	556	MSAPTTRATSTSCGAATTPTTSSGWASTTPSAPAASSRNTPALSE
CRYGB	NM_001013594	4757	Bos taurus crystallin, gamma B (CRYGB), mRNA	3	311	470	no	2	31	556	MREMTSEDRCQRSQTIVPLFKTASTSLRFTPSTCWRVPGSSMRCQATGEGSTC
CRYGA	NM_001243570	4759	Bos taurus crystallin, gamma A (CRYGA), mRNA	2	49	268	no	1	0	522	MSAVATTPTCSPTSAAVIPSAWTAAAGCCMSALTTRATSTSCGAATTPTTSSGWASTTPSAPAALSLTPALTG
CRYGA	NM_001243570	4760	Bos taurus crystallin, gamma A (CRYGA), mRNA	2	286	499	no	1	0	522	MTTEAWCPSSRKTAPASTTASGSMSSTPSTCWRAGGSSTRCPTTGAGSTCCGRGITGATTTGGPWMPEWAL
C2H2orf80	NM_001205626	4762	Bos taurus chromosome 2 open reading frame, human C2orf80 (C2H2orf80), mRNA	2	604	724	yes	3	77	659	MEIIKKFIFGHTAEGQSHLETWNCTTGVHNKVSGRREPSS
PIKFYVE	NM_001205467	4767	Bos taurus phosphoinositide kinase, FYVE finger containing (PIKFYVE), mRNA	2	1243	1363	no	1	0	6294	MDVGWIVSVTTTSSSGMSMRCTGRCRVQNFPRPLLRTVTR
PIKFYVE	NM_001205467	4768	Bos taurus phosphoinositide kinase, FYVE finger containing (PIKFYVE), mRNA	2	883	1063	no	1	0	6294	MLGNLLLEIDQPALLICHWIDLRLQWYHHTRRLSVPRLTERMFGQRPLRMNAKFFWTVFS
PIKFYVE	NM_001205467	4769	Bos taurus phosphoinositide kinase, FYVE finger containing (PIKFYVE), mRNA	2	493	646	no	1	0	6294	MTVMRNLPLLGADTTADSVGRFSAVVAAIKKSLENLWVIQGTSEPVHTVEK
PIKFYVE	NM_001205467	4770	Bos taurus phosphoinositide kinase, FYVE finger containing (PIKFYVE), mRNA	2	3988	4213	no	1	0	6294	MSLGPCRLQNTWNLGFMGTSTPAEPMLSHVVTPSTTIITSISPITRWWRLSVILPFGFLKCVFHFPKYSLNVKSH
PTH2R	NM_001192589	4774	Bos taurus parathyroid hormone 2 receptor (PTH2R), mRNA	2	202	343	yes	1	0	1650	MDSSVGLEEQWGKRWLSHVLLIFTTSIIKELLSDTVTPMEHGILCTV
LOC616092	NM_001206819	4785	Bos taurus gamma-crystallin F-like (LOC616092), mRNA	1	141	360	no	3	92	614	MSAAVTTPTCSLTSAAATPSAWTAAAGCSTSSPTSRAPSTSCGAVTTPTTSSGWASTTPSAPAASSPTLVPTG
MAP2	NM_001205807	4789	Bos taurus microtubule-associated protein 2 (MAP2), mRNA	2	9109	9475	no	2	313	5821	MFVFLNLGFLAWVCRLRPSPSAGKSLFLNSENVNHDTSTLAKRKKSTKGILCMLGFQGSNMPLQICGGFLSSDNSRACYHRKAFLQWLVVVSSCFSIKICKCICCCIVIVLQNKIACHLSDX
MAP2	NM_001205807	4793	Bos taurus microtubule-associated protein 2 (MAP2), mRNA	3	5639	5924	no	2	313	5821	MLRPVWTMGLRSLHSPQADPAWLPPDDSATSPLLEASTCLNPPSLPPWPRMSLPHSLNRACEYLSFSIDVILFRHELWQEWALSRCYIHSLQTVK
MAP2	NM_001205807	4797	Bos taurus microtubule-associated protein 2 (MAP2), mRNA	3	4928	5348	no	2	313	5821	MELPRAQRSALLCRDLPPSFLLAEVSQETEMRTPSLSTVLSLLRGGPLGQSQFAEQEKVALPHPLPLDQPPSLLAPHQAILHAPRALLEPPATPGPLTHQEPPSRPSWFPVRRKSPLYARLRNLLLLPNSFGLSTNHCQT
MAP2	NM_001205807	4798	Bos taurus microtubule-associated protein 2 (MAP2), mRNA	3	3902	4181	no	2	313	5821	MRELMSRWNLFSHQKKKAKRPRIFPSHPLMLPSRCLKLPELNQRRLRARKKRSKPRENMTSCSSAQTPFRLPTWVPQASGRSLWRPVLVSTKE
MAP2	NM_001205807	4799	Bos taurus microtubule-associated protein 2 (MAP2), mRNA	3	2165	2360	yes	2	313	5821	MATRHFQKKNPSPVLRHKKQGIALSHRVIHLTYQKNPVLPKKECSLLIQKCMERKGISTVRIRMI
UNC80	NM_001206563	4801	Bos taurus unc-80 homolog (C. elegans) (UNC80), mRNA	2	3043	3247	no	1	0	9774	MNKCKGETWGEKISGARCSNPRVRRATPAASLSKTLQNVPPPIQGPPLTGAPAPGPAGFHSGRSLNFP
UNC80	NM_001206563	4802	Bos taurus unc-80 homolog (C. elegans) (UNC80), mRNA	2	499	697	no	1	0	9774	MMRKKITEGRFSRTPWLLWSSLCFCLLLWYTGSRNLTSHFDWPVDLSYGSPCGNTDSLKSLASQHW
UNC80	NM_001206563	4804	Bos taurus unc-80 homolog (C. elegans) (UNC80), mRNA	2	6730	6952	no	1	0	9774	MKAILSCVKPLNLPATSSTFYTASPSCSSCLRVWPLSWSFLMLPILDPAKVCQLSACLTCCSPWRERPLTSWTS
UNC80	NM_001206563	4805	Bos taurus unc-80 homolog (C. elegans) (UNC80), mRNA	2	175	295	no	1	0	9774	MASLQPSLKPSRAFPDGNWYKLLCLMSSTALQPCCQTETS
UNC80	NM_001206563	4806	Bos taurus unc-80 homolog (C. elegans) (UNC80), mRNA	2	6415	6589	no	1	0	9774	MQSFHSSVILKLERNSLALTLFRKACGSSSWRRCSWACLVSSPGEMKSCFSSTSLMGL
UNC80	NM_001206563	4807	Bos taurus unc-80 homolog (C. elegans) (UNC80), mRNA	2	4168	4330	no	1	0	9774	MKGRSALLESWMKMKTQKIPFTVVATPSNQMQVLKRRKKGVLGVQVSPALSPRA
UNC80	NM_001206563	4809	Bos taurus unc-80 homolog (C. elegans) (UNC80), mRNA	2	2683	2977	no	1	0	9774	MWKASSSAQCLNPSSHAALQLLMNCTALRIWGCIVTSVSWSSLSRRPMGMSSGEWPSALCLTVLRSWHQGKRWRKMNRNLSLEEEKGQRREAWWIKAR
UNC80	NM_001206563	4810	Bos taurus unc-80 homolog (C. elegans) (UNC80), mRNA	2	9004	9190	no	1	0	9774	MSPACLHLRLRWACYPAKVNLMSSMTPRAWPPRAASLGWQVCRVNLANRTFSFSSHWGGRGA
UNC80	NM_001206563	4811	Bos taurus unc-80 homolog (C. elegans) (UNC80), mRNA	2	9610	9757	no	1	0	9774	MTSQALRHPSSYSTETQFFISVRKMAWRTPCWRASSLLLPLSGGRRMST
UNC80	NM_001206563	4813	Bos taurus unc-80 homolog (C. elegans) (UNC80), mRNA	3	7124	7289	no	1	0	9774	MLPTKAEEADITGGDGTCCPRGDCRHGCSCNLPAGPFVQCGGPYQAHDGPPDEQV
RPE	NM_001098079	4817	Bos taurus ribulose-5-phosphate-3-epimerase (RPE), mRNA	1	681	810	no	3	38	722	MFAQKLLRNVLLIDETTRTPVFLLRSSPFYWKTRILTTKSYHN
KANSL1L	XM_003585766	4820	PREDICTED: Bos taurus chromosome 2 open reading frame, human C2orf67 (C2H2orf67), mRNA	2	919	1117	no	1	0	2739	MTQKMALHGVQLQKSKDLHCLLQACCLMLKRVWILMQLIAALMTIWMSIPLGKMYQLTVVLNGSGL
KANSL1L	XM_003585766	4821	PREDICTED: Bos taurus chromosome 2 open reading frame, human C2orf67 (C2H2orf67), mRNA	2	529	658	no	1	0	2739	MHFWIKLVVVRLKRVYCTMLKTKLDLTTHMCLLVPPLLKRRRK
KANSL1L	XM_003585766	4823	PREDICTED: Bos taurus chromosome 2 open reading frame, human C2orf67 (C2H2orf67), mRNA	3	1103	1391	no	1	0	2739	MEVACRQSKSWQPMDMASSPDFRAGIQNPATNRCSQADSCLQGDSDPRRMSTSKRHIEKASTICRPSSFLKHFWDSPDSSRESRSFTRTRFRNVTK
MYL1	NM_001079578	4828	Bos taurus myosin, light chain 1, alkali; skeletal, fast (MYL1), mRNA	1	423	579	no	3	119	695	MPRKLSLNNFCPCCKLFPTTRTRALMKTLLRVCVSSTRKAMAPSWVLNFVMF
LANCL1	NM_001076227	4837	Bos taurus LanC lantibiotic synthetase component C-like 1 (bacterial) (LANCL1), mRNA	3	4100	4463	no	2	274	1471	MPCLLLTEFEIHDEKSEHLFIYSFSHLNSSVVLLYSCRVLSPVLPTLNRSEHPTSVLLSCRRTASLQQVQNKAFGIFRNPTPMLHCHLLERAGIVCISMFYKGFIVLLLNKILLRPKKKKK
LANCL1	NM_001076227	4838	Bos taurus LanC lantibiotic synthetase component C-like 1 (bacterial) (LANCL1), mRNA	3	2771	2894	no	2	274	1471	MCLFHSSLGHKNMLFLTGTLNQIPTECMLIPVSRNPLLFSM
CPS1	NM_001192258	4841	Bos taurus carbamoyl-phosphate synthase 1, mitochondrial (CPS1), nuclear gene encoding mitochondrial protein, mRNA	3	4268	4397	no	2	121	4621	MKASSSLPRKPHQTGSMPTMYLLPQWHGHLKKDRIPASHPSEN
CPS1	NM_001192258	4843	Bos taurus carbamoyl-phosphate synthase 1, mitochondrial (CPS1), nuclear gene encoding mitochondrial protein, mRNA	3	2021	2159	no	2	121	4621	MKWSEMLMTIVSLSVTWKMLMPWVFIQVTQLSWPLPRHSPMRSFSC
ERBB4	XM_002685558	4846	PREDICTED: Bos taurus v-erb-a erythroblastic leukemia viral oncogene homolog 4 (avian) (ERBB4), mRNA	2	835	970	no	1	0	3360	MTVEHVLLSVHKHLSTIPLPFNWSITSMQNTPMEPFVSRSAHITL
ERBB4	XM_002685558	4847	PREDICTED: Bos taurus v-erb-a erythroblastic leukemia viral oncogene homolog 4 (avian) (ERBB4), mRNA	2	1693	2032	no	1	0	3360	MTVNFGSLRMAPSVSSVTPSVRRWKMASSHAMDRDLTTVQSAPISRMARTVWKNVQMAYRGQTVSFSSMLIKIESATRAIQTAPKGVAAPLVMTAFTTFGRAIPLYHNMLGLL
ERBB4	XM_002685558	4848	PREDICTED: Bos taurus v-erb-a erythroblastic leukemia viral oncogene homolog 4 (avian) (ERBB4), mRNA	2	2743	2887	no	1	0	3360	MTPAVMAPYANPWHPMSKRTVAPRDTALTPQCLPQNGAHEESWMKKVT
IKZF2	XM_002685559	4850	PREDICTED: Bos taurus IKAROS family zinc finger 2 (Helios), transcript variant 1 (IKZF2), mRNA	3	1616	1796	no	2	151	1747	MSCTPFTWVAMATGTHWNATSVATEARTVMSFHHTLFEGSTHSTRPFHSKGDPYEVTNCT
IKZF2	XM_002685559	4851	PREDICTED: Bos taurus IKAROS family zinc finger 2 (Helios), transcript variant 1 (IKZF2), mRNA	3	692	869	no	2	151	1747	MPVEEGTPSQDTSGPTLWVSLTSATTVDGATSSAARWRSTRSAATTISRMSAWRLPGRS
IKZF2	XM_002685560	4853	PREDICTED: Bos taurus IKAROS family zinc finger 2 (Helios), transcript variant 2 (IKZF2), mRNA	3	761	938	no	2	316	1816	MPVEEGTPSQDTSGPTLWVSLTSATTVDGATSSAARWRSTRSAATTISRMSAWRLPGRS
IKZF2	XM_002685560	4854	PREDICTED: Bos taurus IKAROS family zinc finger 2 (Helios), transcript variant 2 (IKZF2), mRNA	3	1685	1865	no	2	316	1816	MSCTPFTWVAMATGTHWNATSVATEARTVMSFHHTLFEGSTHSTRPFHSKGDPYEVTNCT
IKZF2	XM_003585767	4856	PREDICTED: Bos taurus IKAROS family zinc finger 2 (Helios) (IKZF2), mRNA	2	1012	1192	no	1	0	1143	MSCTPFTWVAMATGTHWNATSVATEARTVMSFHHTLFEGSTHSTRPFHSKGDPYEVTNCT
SPAG16	XM_002685561	4860	PREDICTED: Bos taurus sperm associated antigen 16 (SPAG16), mRNA	2	154	316	no	1	0	1884	MIMNMKRYQMTIIAFQKVKKIWQKQFRWSKNRLQIPRFWSRKQSFLQSIRYLKQ
BARD1	NM_001192701	4867	Bos taurus BRCA1 associated RING domain 1 (BARD1), mRNA	2	2047	2233	no	1	111	2427	MKFLKDHRKAGSTENSCCQSCLMDVTSIWGEPSNTIQRTTLLSLSLPVGARSSLESPSQTVT
BARD1	NM_001192701	4868	Bos taurus BRCA1 associated RING domain 1 (BARD1), mRNA	2	2263	2386	no	1	111	2427	MPNLILISASAHSISSMRTCLIIAQKGFGRAKSGWLLPAGL
ABCA12	XM_002685565	4871	PREDICTED: Bos taurus ATP-binding cassette, sub-family A (ABC1), member 12 (ABCA12), mRNA	2	6235	6397	no	1	0	7779	MPHFLGCTCWLGSSMIQEWLSSLTSASTFFLASIPLFPCRWCTFFPRKSLMMRL
ABCA12	XM_002685565	4872	PREDICTED: Bos taurus ATP-binding cassette, sub-family A (ABC1), member 12 (ABCA12), mRNA	2	7240	7387	no	1	0	7779	MSQALGWILSQNGTSGRSFQKKSRINVLSSSLLTAWKNVRLSVQGWPLW
ABCA12	XM_002685565	4873	PREDICTED: Bos taurus ATP-binding cassette, sub-family A (ABC1), member 12 (ABCA12), mRNA	2	850	1066	no	1	0	7779	MRFEMQTVRCGLCRRFIHVSQLTKVSELSINLLNICCIPWTPHLKVALIIQHICGVRKMDSHYPQAAWLHSS
ABCA12	XM_002685565	4875	PREDICTED: Bos taurus ATP-binding cassette, sub-family A (ABC1), member 12 (ABCA12), mRNA	2	4507	4627	no	1	0	7779	MNHPLALTHVLGEVYGMLYPRTKLPEQSFCRHTTWMRLKC
FN1	NM_001163778	4879	Bos taurus fibronectin 1 (FN1), mRNA	1	1554	1677	no	3	197	7358	MTLTRSLDSAPWLPTRKSVQPTKGSCIALETSGTNSMIWAT
FN1	NM_001163778	4882	Bos taurus fibronectin 1 (FN1), mRNA	1	3930	4083	no	3	197	7358	MSVFTLSKMTRKVSLSLIPSSQLSLLPLICDLPMLVLTQCVSPGLHPHPLN
FN1	NM_001163778	4884	Bos taurus fibronectin 1 (FN1), mRNA	1	5859	6153	no	3	197	7358	MTMPGAPLWSSMPPLPLMHHPTCVSWPPHPTPCWYHGSHPVPGLLVTSSSTRSLGPLLEKWSLGPALVSQKLLSLVWNQEQSTQSKSLPSRTIRRVSL
FN1	NM_001163778	4885	Bos taurus fibronectin 1 (FN1), mRNA	1	5670	5856	no	3	197	7358	MLLRPPSPLAGELRLRRSPASKLMLSQQMARPQFREPSGQMSEVTPSQVYNLVLTTRSTCTP
FN1	NM_001163778	4886	Bos taurus fibronectin 1 (FN1), mRNA	1	6522	6675	no	3	197	7358	MLLQAKKLSLRQPSHGPHSRKALSISFHVIQLALMKNPYSSEFLEPLLVPP
FN1	NM_001163778	4887	Bos taurus fibronectin 1 (FN1), mRNA	1	435	555	yes	3	197	7358	MEGAGALIVRASLNLKRLALTSTLGTLTGWVTLMSALRTP
FN1	NM_001163778	4888	Bos taurus fibronectin 1 (FN1), mRNA	1	6216	6348	no	3	197	7358	MDQRSWMFPPQFKRPLSSPTLGMTLETVFSFPALLVSSPVLGNK
FN1	NM_001163778	4889	Bos taurus fibronectin 1 (FN1), mRNA	1	1251	1527	no	3	197	7358	MVAIPTESRASSRSPTTVRLSTPARPKGGRTDTSGAAQLPIMSKTRNILSVQTILFWFRLEVEIPMVPCATFLSCTTTTTTRTVLLRAGGTT
FN1	NM_001163778	4890	Bos taurus fibronectin 1 (FN1), mRNA	1	4233	4452	no	3	197	7358	MRAYLLEEDRKPLLTPQVALTFLISLPTLSLSIGLLHEPPSLATGSAIILKTWVEDLGKIECPPLGIPSPSPT
FN1	NM_001163778	4891	Bos taurus fibronectin 1 (FN1), mRNA	1	5211	5340	yes	3	197	7358	MESMSYSLHLMVKKRLQSCKASGRVLSTQSVWLPCTMIWRASP
FN1	NM_001163778	4893	Bos taurus fibronectin 1 (FN1), mRNA	2	1879	2050	no	3	197	7358	MSGFRNPHLLSNWRLMGEVFAGSPVPVLLLWPWHWGVGLPALTDLSRYKWSCPSNHH
MREG	NM_001192953	4896	Bos taurus melanoregulin (MREG), mRNA	2	529	745	no	1	0	642	MLRKSSLKLPVELTPRRLGSHAWQMARKNCTTFLCQVPKGEATRQNGNSSTGPQQPTKVGQMHANENEQGES
TMEM169	NM_001038690	4899	Bos taurus transmembrane protein 169 (TMEM169), mRNA	1	1098	1428	yes	3	554	1445	MAPSLGTTSFSYTTRRGPSGTRSHVAPASSSAIQCSSWPWPLPWASMRPWSSSHGPGKPGGKLPGTWRKAFVVGYAVSWVWKTVLPIALWSCLNQTTSQATCPTRMPPRR
TMEM169	NM_001038690	4900	Bos taurus transmembrane protein 169 (TMEM169), mRNA	1	648	804	no	3	554	1445	MENPPWGAGRRRRKSPAQNLSSSTGQRVRHWMRSLGNRKVEISLKRRREMIS
TMEM169	NM_001038690	4903	Bos taurus transmembrane protein 169 (TMEM169), mRNA	3	1658	1781	no	3	554	1445	MDKLFFVPYPKITLYLRQGSSGVQQFRNLKVFLVPGTQVSM
XRCC5	NM_001102141	4909	Bos taurus X-ray repair complementing defective repair in Chinese hamster cells 5 (double-strand-break rejoining) (XRCC5), mRNA	2	1435	1573	no	1	36	2235	MKRRAPLKTYFQPAKSQILNSRDCFSVCFTELSIPRSLCPPFNNTF
MARCH4	NM_001205491	4912	Bos taurus membrane-associated ring finger (C3HC4) 4 (MARCH4), mRNA	2	946	1150	no	1	0	1227	MTRRKTWRSKRQEAGPTPGPPRPPRPTPPPQKRRLRAPLPPRKALPGRLATPQAPCPITTVLTPSCTS
MARCH4	NM_001205491	4913	Bos taurus membrane-associated ring finger (C3HC4) 4 (MARCH4), mRNA	2	346	469	no	1	0	1227	MTGVAQPQSHLSCCSAVPHQMTSVKGRLRIATHWEAAWTVA
SMARCAL1	NM_176666	4917	Bos taurus SWI/SNF related, matrix associated, actin dependent regulator of chromatin, subfamily a-like 1 (SMARCAL1), mRNA	2	190	358	yes	1	0	2823	MASFSNNKIPAVHLMVTRDLKIPTVFHPTPLSRRRGCGRGQKRCPQPAQATAHQIK
SMARCAL1	NM_176666	4918	Bos taurus SWI/SNF related, matrix associated, actin dependent regulator of chromatin, subfamily a-like 1 (SMARCAL1), mRNA	2	1090	1336	no	1	0	2823	MMSRPGSGAFSWKNTVNSWKECAALHKFSWILCPRPSPFFALSSRRRLSLLWQTSPRQTCPGWTPSLCLACCPFRELESISL
SMARCAL1	NM_176666	4919	Bos taurus SWI/SNF related, matrix associated, actin dependent regulator of chromatin, subfamily a-like 1 (SMARCAL1), mRNA	2	2206	2419	no	1	0	2823	MQLLRSLRGSACSTSVSMAPPPRPTARPLPAVSVVPGPCVACCPSPPPTWASPSPRLTWWCSGSCFGTRGC
IGFBP5	NM_001105327	4923	Bos taurus insulin-like growth factor binding protein 5 (IGFBP5), mRNA	1	0	198	no	3	32	845	MPQVKGETRRRWCSPRSSFFWPPVRDRPRVWAPSCTASPATRKPSPCAPPAPWAASWSRSRAAAAA
TNS1	NM_174766	4931	Bos taurus tensin 1 (TNS1), mRNA	3	1145	1469	no	2	364	5509	MSSSGCSSTPVPSMTWELSLGRRTLTMPSRTIDFQNTAKLNLYFLMDQRKFKAWNTWRMARACPWTITPLTPSSAGIPMTTSMGIEMMAWRRLWAIPQGPWTGACMPR
TNS1	NM_174766	4932	Bos taurus tensin 1 (TNS1), mRNA	3	3983	4175	no	2	364	5509	MVTRAPAPRAVQQPLREAPVWVATLGPRFPTSMAMWSPVLGAPAWAGTPGPTKAPWPPISIAMQ
TNS1	NM_174766	4934	Bos taurus tensin 1 (TNS1), mRNA	3	3071	3326	yes	2	364	5509	MGSMRTSHQNPHPPVALGFARLSNVSPQSWLLPSLSILEGDPKSPICTATRKPLRRWREPLRPAHHPVGCVPLQVWPRHPCLLWA
TNS1	NM_174766	4935	Bos taurus tensin 1 (TNS1), mRNA	3	413	731	no	2	364	5509	MSPRGSSPSPSRAQPMRRTSGATSERWPRCSSPNMEATTCFSTSLSGDLTSRSSTPRSWNLAGPTSTPRPWRRSAASARPWTPGSMQTPTTWSCYTTRETEAGSAL
TNS1	NM_174766	4938	Bos taurus tensin 1 (TNS1), mRNA	3	4931	5081	no	2	364	5509	MSQTSDLCLPWSTSTPSSRWPCPASWSFQTETPQMNRKIARALPTQPVTC
TNS1	NM_174766	4939	Bos taurus tensin 1 (TNS1), mRNA	3	2759	2930	no	2	364	5509	MIISHVQLGPTRVTIQRARPPPPRLPSFQPPRALWGLSSPQPLSLASPLSLSFHQRR
RUFY4	NM_001102081	4942	Bos taurus RUN and FYVE domain containing 4 (RUFY4), mRNA	2	811	1108	no	1	306	2019	MGPGPCSQSPTAPIPAGPGEEDPERPESPQRRYQPHMGTPQKSTWRSHTQAKPAVCKMHPGKTGWLDFPGPSNTGIIPTFWKRRRRIPGALGAPQACGN
RUFY4	NM_001102081	4943	Bos taurus RUN and FYVE domain containing 4 (RUFY4), mRNA	2	1942	2251	no	1	306	2019	MPALWITRRESATAHPAPRGETPRFSDRDPSRTGCCIPRDPSPWPLVALWSDQSCRLRQAALEWTDRRVEGGRSRGGSQERGSDPASPTDELGDFGRAVRLFS
RUFY4	NM_001102081	4945	Bos taurus RUN and FYVE domain containing 4 (RUFY4), mRNA	3	1862	2111	no	1	306	2019	MLRRLQQDLWPVVSAVPMQALWRPGLPCLLCGLQEERAPLPTLLPEERRPGSLTETHPGLAAASHATPPLGPWWPSGPTSPAV
ARPC2	NM_001034713	4954	Bos taurus actin related protein 2/3 complex, subunit 2, 34kDa (ARPC2), mRNA	3	1022	1259	no	3	44	944	MLHLFRFLRDSPFWFHFVHVWKIICKNELCLQGLHGSQELKEKKEFHLINLIPFLYLPSLTPLACPFFSKLFCFAICYW
GPBAR1	NM_175049	4956	Bos taurus G protein-coupled bile acid receptor 1 (GPBAR1), mRNA	1	738	996	no	3	227	1214	MGSCCRLWARPPSSRSACWSLRTASCRTSAGWSGPCAAGRPRPWPEPSPGGRPGRRLGPRCSSGCAGGPTWPPCCSLSWPLSSARH
GPBAR1	NM_175049	4957	Bos taurus G protein-coupled bile acid receptor 1 (GPBAR1), mRNA	2	184	979	no	3	227	1214	MPAAAPGLPRPQAQDDIQQHQGGAQPRSCRGPGALPGPGKPHRRCQPAPGRGYRRGPPPAQPARWLLLPESSAGRAAHGAGAARAARPMEPEPPGLLVLPLPLLGSQLLLPLPARQPPTGARGALHGRAAAPAAPWEHAAGPAPHLGCPLALCQPACPGLEPLGPWWQLQLPGRLPSPLPLPRNLWAPAAGCGRGRPPLGPRAGHCAPPAAGHPPAGAGRVPRGALGPGPSPHLAAGQGAGWGHVALRAVLGALRGHPAALCPGL
AAMP	NM_001076995	4960	Bos taurus angio-associated, migratory cell protein (AAMP), mRNA	1	1065	1299	no	3	53	1355	MGPWPSMTCPHRPSGTSVSTSRALCSCCGRQAPPWFTLAAWMASCASGMLGLAACLLTTGATRPRSWTLPSAKMPPWW
PNKD	NM_001046583	4962	Bos taurus paroxysmal nonkinesigenic dyskinesia (PNKD), nuclear gene encoding mitochondrial protein, transcript variant 2, mRNA	2	61	226	no	1	12	438	MPASSGGFSQEPLLTRLPRTGVGHCKATAPQSARRSLSPSPLSWNTSPERGARTP
PNKD	NM_001046583	4963	Bos taurus paroxysmal nonkinesigenic dyskinesia (PNKD), nuclear gene encoding mitochondrial protein, transcript variant 2, mRNA	2	367	592	no	1	12	438	MRARGSGPPPVMPHLLKLGRGCSPEEHCSPPLNSIDCGLQTVQSFLVLASEAHQRAHEAQAPASPIPPENPAKGK
PNKD	NM_001114170	4965	Bos taurus paroxysmal nonkinesigenic dyskinesia (PNKD), nuclear gene encoding mitochondrial protein, transcript variant 1, mRNA	1	1881	2502	no	3	0	1157	MLPAQLAWSCPLASAPALGQQGPSFLGDQRAIVHQVHCGFLIVALILRNSCFILNPCPFQLVKPFIWPFAIGQQHRLVISHLPLAPSWQEQGVYTAESRNQKSRSGQLSSEWQLLGPRVRAFPLCSALPQLSSSSGLGSRSLWGHSEDNDGPQAGVPGVSQEPSLPGWKPSLRLCSPLGSPRDAPALSFPHHPASASLSGHSLWYQL
PNKD	NM_001114170	4966	Bos taurus paroxysmal nonkinesigenic dyskinesia (PNKD), nuclear gene encoding mitochondrial protein, transcript variant 1, mRNA	1	51	216	no	3	0	1157	MPASSGGFSQEPLLTRLPRTGVGHCKATAPQSARRSLSPSPLSWNTSPERGARTP
PNKD	NM_001114170	4967	Bos taurus paroxysmal nonkinesigenic dyskinesia (PNKD), nuclear gene encoding mitochondrial protein, transcript variant 1, mRNA	1	879	1029	no	3	0	1157	MQRRTWALQAWWSPRTWPGRGRCSGCRGSGWNARARARPPWGRSAPITRS
PNKD	NM_001114170	4968	Bos taurus paroxysmal nonkinesigenic dyskinesia (PNKD), nuclear gene encoding mitochondrial protein, transcript variant 1, mRNA	1	582	816	no	3	0	1157	MGALRTAFPTSPIPCVIKMWLVWDGFRSGLWPPRATHKAIWSTCWTGSPMRVPPASSQGICSSSLAVDGPLRVLQRPC
PNKD	NM_001114170	4969	Bos taurus paroxysmal nonkinesigenic dyskinesia (PNKD), nuclear gene encoding mitochondrial protein, transcript variant 1, mRNA	2	2329	2905	yes	3	0	1157	MVLKQAYLGSARSLLFLGGSLPSGSAPHWGAPEMPLPSVSLIILPLPPSPATASGTNSSNTARIVRAPRPSRPAVPASVPSLLLFLRMECLSLAPPALSAWQTPSHLTNPPQGPPPPGSPPSSSHAPPPPGYLCSLSMLLLRHLSHCILLVYTFVSPFSTVNPSGHGLYLMHLCILRLARCLAHSRRSINVE
TMBIM1	NM_205798	4973	Bos taurus transmembrane BAX inhibitor motif containing 1 (TMBIM1), mRNA	2	808	1069	no	1	60	984	MPLWGPFVSLCSWPMTHRWSWGTGSTPSARRTTSPVPCRSTQISSTSSPLCCSSWGVAIKEHLQGFPFPRGLGPMILVWAYTHFLLK
TMBIM1	NM_205798	4974	Bos taurus transmembrane BAX inhibitor motif containing 1 (TMBIM1), mRNA	2	88	244	no	1	60	984	MRTAAPCTLALRPQGATGSRLSCPGGIPPTHSLAMVTLLATHSLCPQSTRCP
C2H2orf62	XM_002685591	4976	PREDICTED: Bos taurus chromosome 2 open reading frame, human C2orf62 (C2H2orf62), mRNA	1	297	435	no	3	32	1181	MPPAEASWTKHSAEAPFWPISHGNWRLWNNRVRSSSSSTFSPWNRR
C2H2orf62	XM_002685591	4977	PREDICTED: Bos taurus chromosome 2 open reading frame, human C2orf62 (C2H2orf62), mRNA	1	864	1350	no	3	32	1181	MILSLAQYLRRSPWCGRRTWSSTRGSWTERRSSVSATTAIYGSTPRPRRSSPTSCSSCCCASRSTWSPSPPSTSAPSPRDARPPQPCAPPTGPALSASWSRSAARPRRAARRARGLPGGDWTGSGGVRAGLGRDAGGTHPGGTISCLRFLMGINGALPSLCC
SLC11A1	NM_174652	4980	Bos taurus solute carrier family 11 (proton-coupled divalent metal ion transporters), member 1 (SLC11A1), mRNA	3	698	869	no	2	73	1717	MSTWWLSLLREHCFRACSCPRAQAVASPSCCKPWASLAPSSCPTTSTCIPPWSSLER
CTDSP1	NM_001192440	4983	Bos taurus CTD (carboxy-terminal domain, RNA polymerase II, polypeptide A) small phosphatase 1 (CTDSP1), mRNA	2	253	430	no	1	108	888	MTGRPCPPIAGHPCSWRRMVPSPRPQSSTCSLRPKPRTRTRSAWSSTWTRPWCTVPSSQ
VIL1	NM_001013591	4986	Bos taurus villin 1 (VIL1), mRNA	3	1994	2120	no	2	37	2518	MSGTRSFSGLGRMPMRTRRKPQPPQCRNISRPTPAVGTLRPP
VIL1	NM_001013591	4987	Bos taurus villin 1 (VIL1), mRNA	3	1397	1991	no	2	37	2518	MKSQPLPIKPSSWTRSTTMNRSRSGSRWARSHLTSCPSSRDAWWSTREAHPGPTAWSLCPPPGYSRSEEPAPTTPRPLRSHPGPPPSTPTTSSSSRLSPAATCGVGRVAVEMSGRWPRWLLTLSPGLRSKWWWRGRSRPTSGWPWAGRPPMPAPRGCRRKTWSSLPGSLNVPTRLGASWPQRSLTSIRMTWKRMMFSC
USP37	XM_002685571	4990	PREDICTED: Bos taurus ubiquitin specific peptidase 37 (USP37), mRNA	2	1513	1693	no	1	0	2943	MTSLLTFLEGKSHSLLVQFKIPLIFSLEQKNLSIPVRNVVGNVLLSDTNLTGYPESSYFI
USP37	XM_002685571	4991	PREDICTED: Bos taurus ubiquitin specific peptidase 37 (USP37), mRNA	2	1063	1303	no	1	0	2943	MLFCNLYFHSNHLQMTCSSKVSHGRKFHSMHLSDALHTCLLKKISVIQRPKKTYSRRLKMPFQLQQRDSLVICRMMLMNF
USP37	XM_002685571	4992	PREDICTED: Bos taurus ubiquitin specific peptidase 37 (USP37), mRNA	2	2182	2326	no	1	0	2943	MKMMINQLAALILDLQKMIFKKCLKIQTLWKLRSRRQSQSLILPVLLR
USP37	XM_002685571	4993	PREDICTED: Bos taurus ubiquitin specific peptidase 37 (USP37), mRNA	2	2869	3019	no	1	0	2943	MSCWKQKRTLRHLTWKWGRPLVRFHEEQTPGLAVCTAYSLLLPPTSLSSA
USP37	XM_002685571	4994	PREDICTED: Bos taurus ubiquitin specific peptidase 37 (USP37), mRNA	2	2641	2779	no	1	0	2943	MLRQEIFLIPIGSSVLSVTLVALRLQVTTLVMCTTLRSRHGLHIMT
USP37	XM_002685571	4995	PREDICTED: Bos taurus ubiquitin specific peptidase 37 (USP37), mRNA	2	2341	2521	no	1	0	2943	MKIKRIKLQKDLKERLIGSSSMIWSVRGRNRSFSRHWLRASRSKRLGNRKKMMTSKELQS
USP37	XM_002685571	4999	PREDICTED: Bos taurus ubiquitin specific peptidase 37 (USP37), mRNA	3	2942	3254	no	1	0	2943	MRNKPLGWQCALHILSYCHPLLFPLPEKNLELYLMREQQTAQGQTKRRELQLCGTLHINCFMETGLTSVADYPFFSPTGVALPFVLGIHVVNIYIYVHTHIFVE
USP37	XM_002685571	5000	PREDICTED: Bos taurus ubiquitin specific peptidase 37 (USP37), mRNA	3	3590	3803	no	1	0	2943	MLLLFTCSPKKWIFGALECAVLPHLIFIVHFVFFEKNLHTVCSLCIICIIVMKIESFFFLLCHSSMEQALP
PLCD4	NM_001046489	5008	Bos taurus phospholipase C, delta 4 (PLCD4), mRNA	2	2359	2656	yes	1	243	2616	MVLIHTGGRHCASGSWYLNWPCCVLWSKTMTGNPETTSLVSTPCRGAACSKVTATYTCSPRMASAFTQLPSLCTSAHRKCQRRLNLKAATSQAEWIHWL
PLCD4	NM_001046489	5009	Bos taurus phospholipase C, delta 4 (PLCD4), mRNA	2	388	658	no	1	243	2616	MPGRLEAGPSPASQSPTWTQYVRTTSLSCCATWQRSSPWSRASPSSSMAAAPTWTWWPTVSRKPRPGCRGSSCWWALSPTWTNRRGWING
PLCD4	NM_001046489	5011	Bos taurus phospholipase C, delta 4 (PLCD4), mRNA	3	1256	1559	no	1	243	2616	MGWTKRGTYCLPRTHPDLPHPIQRCCGRYRTVCLPDVRLSSHLVAGEPLQLGAAGDHRAPSDGDPGGSATDDSLGWAASHSAALPRGPSGEDPCEGEEANA
ZNF142	XM_002685572	5013	PREDICTED: Bos taurus zinc finger protein 142 (ZNF142), mRNA	2	985	1285	no	1	0	4911	MPSTAPTVTLPAPTSTCSANTRSRATPAVKSCAAPSVLLPPSTRWPTRTMWARCTLTRRSTSAPSAALPPPTRGCSSATCCCTPVRSPTSVNCATSLAET
ZNF142	XM_002685572	5014	PREDICTED: Bos taurus zinc finger protein 142 (ZNF142), mRNA	2	3661	4039	no	1	0	4911	MTSPATSTAATRAPQPLPALSARPSSAPRPHSSSTHCAGIQSPRCPPPALRQRPPRAPCTAPAAGCCAPAPPAYGGTPGSSTPGSSVGPARRPSPAGRHWTSTGGSSISATAASSVTLLPGSGWAW
ZNF142	XM_002685572	5015	PREDICTED: Bos taurus zinc finger protein 142 (ZNF142), mRNA	2	4765	4975	no	1	0	4911	MCAGTTLTRLTPTKAWAKTPPLPRCICTMCNWKTLARPLLLLRPLDLRAEHPHLPDTRRVWTHVQTGPKR
ZNF142	XM_002685572	5016	PREDICTED: Bos taurus zinc finger protein 142 (ZNF142), mRNA	2	1750	1903	no	1	0	4911	MATCPATRSGSFVVPARSQKGPGSAQHPHQTQSLQVNRLPSLRGRTMIPGQ
ZNF142	XM_002685572	5017	PREDICTED: Bos taurus zinc finger protein 142 (ZNF142), mRNA	2	4186	4429	yes	1	0	4911	MGAPGSTSARTVLTAPRTGRRSPGTAVSTPGKSPTAVTSVPMPVRTPLASSTICGSTRRNGSICALTVATSASGSTSLSTT
RNF25	NM_001015575	5024	Bos taurus ring finger protein 25 (RNF25), mRNA	2	781	1069	no	1	438	1812	MNSSRKGRKFSQITTSPMASASSASMVSRRRRPLPKHPVTTTSAATAWLGTSSTWSMSCRPRDGSESRNGSMLHPNRPLVCSAQCAESHSCTILPP
RNF25	NM_001015575	5025	Bos taurus ring finger protein 25 (RNF25), mRNA	2	547	739	yes	1	438	1812	MAGHHHGKSTSPCTLPLQRTRIPSMSASLWCFRFQHSIPMRCHRSLSVTPEDSQMNRSTRSHRR
RNF25	NM_001015575	5026	Bos taurus ring finger protein 25 (RNF25), mRNA	2	1270	1498	no	1	438	1812	MSPEDPTSPAPLPPNHPPHQLLTLPCQFLCLWPPSTHVRRLQGLGHICQSWARPRKLCSIPAGPVEAHGDSLNGGT
TTLL4	NM_001205708	5033	Bos taurus tubulin tyrosine ligase-like family, member 4 (TTLL4), mRNA	2	3040	3187	no	1	0	3597	MSFLAVVNSNAFFHLESLLAISAFLSSHDISTFSPPNGNRSTMATSSKE
TTLL4	NM_001205708	5034	Bos taurus tubulin tyrosine ligase-like family, member 4 (TTLL4), mRNA	2	1696	1828	no	1	0	3597	MRKLFDQPSSTVSFPTCPPPSILALQMREWRNFPGSRGSCSGGR
CYP27A1	NM_001083413	5036	Bos taurus cytochrome P450, family 27, subfamily A, polypeptide 1 (CYP27A1), nuclear gene encoding mitochondrial protein, mRNA	2	307	571	yes	3	17	1619	MDKPSRASDARAPGQCPTPGASDAPRGQVPGTGRHETMEGAPGPARPVLWALHHDGRAMVPVAPDSEPADAEASRGCALHGCSERGDQ
PRKAG3	NM_001030302	5039	Bos taurus protein kinase, AMP-activated, gamma 3 non-catalytic subunit (PRKAG3), transcript variant 1, mRNA	1	138	282	no	2	10	1501	MAITSHDHQRRNKPWGTEDQGLKMEKPGGCRGKGAARPGGRSPVQGSC
PRKAG3	NM_001030302	5041	Bos taurus protein kinase, AMP-activated, gamma 3 non-catalytic subunit (PRKAG3), transcript variant 1, mRNA	3	815	1187	no	2	10	1501	MRLKNTRLRPGGRSTFKAALSLWSPSLPVTACLKLSTPSSRTVSTACRSWTQSQAPCCTSSHTNGFSSSCTSFSAPCCPGPPSSTAPSKIWASAHSETWPWCWKRHPSSPRWTYLWTGACLRCR
PRKAG3	NM_001162419	5044	Bos taurus protein kinase, AMP-activated, gamma 3 non-catalytic subunit (PRKAG3), transcript variant 2, mRNA	1	138	282	no	2	10	1498	MAITSHDHQRRNKPWGTEDQGLKMEKPGGCRGKGAARPGGRSPVQGSC
PRKAG3	NM_001162419	5045	Bos taurus protein kinase, AMP-activated, gamma 3 non-catalytic subunit (PRKAG3), transcript variant 2, mRNA	3	815	1184	no	2	10	1498	MRLKNTRLRPGGRSTFKAALSLWSPSLPVTACLKLSTPSSRTVSTACRSWTQSQAPCCTSSHTNGFSSSCTSFAPCCPGPPSSTAPSKIWASAHSETWPWCWKRHPSSPRWTYLWTGACLRCR
PRKAG3	NM_001162420	5049	Bos taurus protein kinase, AMP-activated, gamma 3 non-catalytic subunit (PRKAG3), transcript variant 3, mRNA	1	120	264	no	2	10	1483	MAITSHDHQRRNKPWGTEDQGLKMEKPGGCRGKGAARPGGRSPVQGSC
PRKAG3	NM_001162420	5050	Bos taurus protein kinase, AMP-activated, gamma 3 non-catalytic subunit (PRKAG3), transcript variant 3, mRNA	3	797	1169	no	2	10	1483	MRLKNTRLRPGGRSTFKAALSLWSPSLPVTACLKLSTPSSRTVSTACRSWTQSQAPCCTSSHTNGFSSSCTSFSAPCCPGPPSSTAPSKIWASAHSETWPWCWKRHPSSPRWTYLWTGACLRCR
PRKAG3	NM_001162421	5054	Bos taurus protein kinase, AMP-activated, gamma 3 non-catalytic subunit (PRKAG3), transcript variant 4, mRNA	1	120	264	no	2	10	1480	MAITSHDHQRRNKPWGTEDQGLKMEKPGGCRGKGAARPGGRSPVQGSC
PRKAG3	NM_001162421	5055	Bos taurus protein kinase, AMP-activated, gamma 3 non-catalytic subunit (PRKAG3), transcript variant 4, mRNA	3	797	1166	no	2	10	1480	MRLKNTRLRPGGRSTFKAALSLWSPSLPVTACLKLSTPSSRTVSTACRSWTQSQAPCCTSSHTNGFSSSCTSFAPCCPGPPSSTAPSKIWASAHSETWPWCWKRHPSSPRWTYLWTGACLRCR
WNT6	NM_001205563	5059	Bos taurus wingless-type MMTV integration site family, member 6 (WNT6), mRNA	1	756	939	no	2	94	1189	MQVPRAVRLVRAAHLLAEAAPVPRGGRAVARALPRRLACHGHQRWQGSAARRPHAQAAGPR
WNT10A	NM_001099078	5063	Bos taurus wingless-type MMTV integration site family, member 10A (WNT10A), mRNA	1	624	804	no	3	344	1142	MSASTSSGISAGIALVWRLETRSLMRVPSSAEVSEKVHSPTPSRQPAWCTRYPTPAPWAN
CRYBA2	NM_174524	5072	Bos taurus crystallin, beta A2 (CRYBA2), mRNA	2	415	676	no	1	45	636	MMTTHPCLPWAGPARMWVPSKSALERGWPTSIRATGATSMCWSGTTTVGSSVTTANSARRPTPGSCSPSGESSTKFHSPSASPEDPQ
LOC519807	XM_003585770	5074	PREDICTED: Bos taurus coiled-coil domain-containing protein 108-like (LOC519807), mRNA	2	4777	4936	no	1	0	5730	MPPTTSWPTTSLTFPATSCTGSCQRGAPRWRRRLVRKNPLTSGPLSPSRRSSF
LOC519807	XM_003585770	5076	PREDICTED: Bos taurus coiled-coil domain-containing protein 108-like (LOC519807), mRNA	2	3913	4207	no	1	0	5730	MRSRPTSCRRFRKKILITPFSAASTPKGRSSQAQLPGSSGSSHLLRLRPTRWMCPYTSWDGTQPSSASREWAMTPTSWGTRPHSTTSPCGTTTPSTQG
LOC519807	XM_003585770	5077	PREDICTED: Bos taurus coiled-coil domain-containing protein 108-like (LOC519807), mRNA	2	1387	1723	no	1	0	5730	MASWPPERRNSCRCSSALRPWTSGPWTTCPSCPLAVPPRPCSKSLVSLEVLPCRCSTTASTSAGSTSGPAQSSPCGWRTSRTARPASTLTSTVRRASSASDLPLGPWWARPA
LOC519807	XM_003585770	5078	PREDICTED: Bos taurus coiled-coil domain-containing protein 108-like (LOC519807), mRNA	2	4225	4345	no	1	0	5730	MSSCPSHISPWETFLCRASAAACCSLTTSPRTRQLSLPGS
IHH	NM_001076870	5084	Bos taurus Indian hedgehog (IHH), mRNA	2	1513	1678	no	2	115	1042	MTFLSGHTPRDTYGDCCCQYTELCVPANVITVPRTGAVGWMSCPASAQAIHSHFC
IHH	NM_001076870	5085	Bos taurus Indian hedgehog (IHH), mRNA	2	1258	1468	yes	2	115	1042	MGEWSLLLSLRPVGPNPASPHYDFSFLPPPVGRAHSIHLRPLLGGLAPQLMLLDSLGAGRELAGLNAAQN
SLC23A3	NM_001191386	5090	Bos taurus solute carrier family 23 (nucleobase transporters), member 3 (SLC23A3), mRNA	2	82	376	no	1	0	1848	MSKIPPLTLGPLCLGLLLGASAVFWLCSISWCWLLYSAPPTCSCFKVSQQEDSLSPLPSSWLPASLHVACLPPCKLGWAAGCLLSRLHPYSFLSPPWC
SLC23A3	NM_001191386	5092	Bos taurus solute carrier family 23 (nucleobase transporters), member 3 (SLC23A3), mRNA	3	281	422	no	1	0	1848	MWRVYLPANLDGQQAASCPGSILTVSYPRLGADQSEITSGSPDTWKL
CNPPD1	NM_001015538	5095	Bos taurus cyclin Pas1/PHO80 domain containing 1 (CNPPD1), mRNA	3	197	320	yes	2	76	1309	MAGTGKLTVPWRSSPARWQILLWNSSRRQPPVLFAGSRRNM
FAM134A	NM_001205608	5098	Bos taurus family with sequence similarity 134, member A (FAM134A), mRNA	3	1925	2207	no	2	67	1690	MNRARGVLPTCLPASSLVSFHNAPSPDGLSFSFSSFPQGPVLLCPRVPLGCLVQALYHFSFLSQPLSALLPCCVLSLAAQSPLFTSSSSPAGPS
FAM134A	NM_001205608	5101	Bos taurus family with sequence similarity 134, member A (FAM134A), mRNA	3	809	941	no	2	67	1690	MPCITNTTRGSGRGRMHHPEVMSHWRRQRVRARQNWLASPRWWM
ZFAND2B	NM_001098906	5103	Bos taurus zinc finger, AN1-type domain 2B (ZFAND2B), mRNA	3	428	602	no	2	34	808	MIALGRGTPPVGQDWLPSPEHKPWLLLQRPPPAQTRPCLPLPLPAEPKLSLQPGQPLQ
ZFAND2B	NM_001098906	5104	Bos taurus zinc finger, AN1-type domain 2B (ZFAND2B), mRNA	3	110	362	no	2	34	808	MPVRASSAQTMWPTPSITVDLLTKRISRYLYARSVTCLYLWPEGSPLTVLLGSTLTETVAQIQLNKNVRSSPISVNALAAGSGK
ABCB6	NM_001098156	5107	Bos taurus ATP-binding cassette, sub-family B (MDR/TAP), member 6 (ABCB6), nuclear gene encoding mitochondrial protein, mRNA	3	2453	2732	no	2	166	2695	MRGPSKLLWPKSVPTAPPSWWHTGSPRWSVLTRSLSSRMAASWSEDGTRLCCPEVGCMLTCGSYSSRDKKSLKTPSPRLRHDDKRCGHFLPEG
ATG9A	NM_001034706	5109	Bos taurus ATG9 autophagy related 9 homolog A (S. cerevisiae) (ATG9A), mRNA	1	3162	3369	no	2	160	2677	MSSSGCGPYLTPSSLPVLQPAHLSPASCTYITGMFATCSPSVPLLPPSVQLLLCVGVEALAPSSPHAIF
ATG9A	NM_001034706	5113	Bos taurus ATG9 autophagy related 9 homolog A (S. cerevisiae) (ATG9A), mRNA	3	500	767	no	2	160	2677	MPFCLPKSVVPGFRKMAPLSPSWSSLVSSGSTGSSSLSITFAATGRSTPSTCMLCASPCRHFHTAHGKKCRPGSCRPRRSTRYASTSVS
ATG9A	NM_001034706	5114	Bos taurus ATG9 autophagy related 9 homolog A (S. cerevisiae) (ATG9A), mRNA	3	2285	2918	no	2	160	2677	MPSTCTSSTSSRPRLNLSGMCGTAGRVMRVGRVPLKRGERGPGPPSLSPALPAIPVLHPGLELLRPLPCRGASRGVMEASQILAQCPGLPLTSLGCPWEDGLKMGSQHQGTRSLCLKRAQRMSSPLRCTRYRQGGGGSLCLRMEAVVALSSQRRVPVPQDGGHCCPAIPCVRHGGLLSAAWLHACGVCVSVPGQGRCQCWARHSPRRERGA
ATG9A	NM_001034706	5115	Bos taurus ATG9 autophagy related 9 homolog A (S. cerevisiae) (ATG9A), mRNA	3	1733	1889	no	2	160	2677	MFASMGIPSGCPVGRRRPQCTSRPRMGRQSCHSCTLPSPTLAGSHHVRARPS
ANKZF1	NM_001024497	5119	Bos taurus ankyrin repeat and zinc finger domain containing 1 (ANKZF1), mRNA	1	1116	1332	no	3	293	2477	MKPHSIRKFVTCWQGQPGLRHWRRLGQYFCVPPALAGPCSSGAVRLPCAGEIPDFGISPSLPEDPPFKSYSV
GLB1L	NM_001206002	5121	Bos taurus galactosidase, beta 1-like (GLB1L), mRNA	2	1165	1333	yes	1	228	2169	MVLMRRDAFFQLLPAMTTMHPYPKQGTPHPSFLLFEMSSASSRKFPWDLYLPPAPR
STK16	NM_001046255	5123	Bos taurus serine/threonine kinase 16 (STK16), mRNA	1	669	789	no	2	151	1066	MHPRGGLPPSSGPPGLGSPAVHHLLPGPGALFRAKPLCHR
STK16	NM_001046255	5124	Bos taurus serine/threonine kinase 16 (STK16), mRNA	3	137	257	no	2	151	1066	MTETLWATRFASALGELSPLTISAISSSINWGRVGSALWT
TUBA4A	NM_001078158	5126	Bos taurus tubulin, alpha 4a (TUBA4A), mRNA	3	74	272	no	2	52	1396	MWGRQVSRWAMPAGSSTVWNMEFSRMDRCPVTRPSVEGTTPSPPSSVKPVPESMCPGQFLWIWSLP
TUBA4A	NM_001078158	5127	Bos taurus tubulin, alpha 4a (TUBA4A), mRNA	3	1016	1184	no	2	52	1396	MWCPRTSTLPLLPSRPSAVFSSWTGAPRASRSVSTTSPPLWCPGETWPRCSVPCAC
TUBA4A	NM_001078158	5128	Bos taurus tubulin, alpha 4a (TUBA4A), mRNA	3	278	509	no	2	52	1396	MRSETAHTGNSSTPSSSSLGKRMRRTTMLVVTTPLARKSLTQSWTGSASCLISAQDFRASWCSTALEGALALASPHC
TUBA4A	NM_001078158	5130	Bos taurus tubulin, alpha 4a (TUBA4A), mRNA	3	1247	1514	no	2	52	1396	MPRGRLCTGTWARAWRRVSSPRPGRIWLPWRRITRKWASTPMRMRMREKNRISAWSPLTMFIAKSFRNKQSPCTVKKKKKKKKKKKKKX
TUBA1D	NM_001046410	5132	Bos taurus tubulin, alpha 3d (TUBA1D), mRNA	2	979	1186	yes	1	54	1410	MASTWPAVCCTVETWYPRTSTPQLLPSRPSVQSSSWTGAPRASRSVSTTSPPLWCPGETWPRCSVPCAC
TUBA1D	NM_001046410	5133	Bos taurus tubulin, alpha 3d (TUBA1D), mRNA	2	280	511	no	1	54	1410	MRFGRAHTASSSIQSSSSLAKRTLPITMPEATTPSEKSSLTWCWTGFGSWLTSARDSKGSSSSTALEGALALASPHC
TUBA1D	NM_001046410	5135	Bos taurus tubulin, alpha 3d (TUBA1D), mRNA	2	1249	1438	no	1	54	1410	MPRGRLCTGTWARAWRRVSSPRPGRTWLPWRRIMRRWAWIVWRGREKRRRGMNTSGILCVCPK
TUBA1D	NM_001046410	5136	Bos taurus tubulin, alpha 3d (TUBA1D), mRNA	2	106	274	no	1	54	1410	MPAGSSTAWNMGSNQMGRCPVTRPSGEGTTPSTPSLVKLGLENMCRGRCLWIWSPL
DNAJB2	NM_001034592	5139	Bos taurus DnaJ (Hsp40) homolog, subfamily B, member 2 (DNAJB2), mRNA	1	885	1113	no	3	128	962	MRTCSLPWPTACQRWRQLGRNQQMCSELDVRDPELLHSSNRTAPNPVHWEGTLHPSPSPVLSIEPGLGGGRGPGGR
DNAJB2	NM_001034592	5140	Bos taurus DnaJ (Hsp40) homolog, subfamily B, member 2 (DNAJB2), mRNA	1	177	345	no	3	128	962	MTSKRRIGRRHYSGTQTRTQIIKSLLRRSSRRWPRRMKCCPTSISVRSTTSMAGKG
DNAJB2	NM_001034592	5141	Bos taurus DnaJ (Hsp40) homolog, subfamily B, member 2 (DNAJB2), mRNA	1	480	702	no	3	128	962	MTWAPSQSFRTGVPDTRALSSPSLPPFLGTLISPPRLSPSVLGLVLFAPSLRPPPLSKDAASPHAGSWRTGRSG
PTPRN	NM_001075131	5147	Bos taurus protein tyrosine phosphatase, receptor type, N (PTPRN), mRNA	2	217	364	yes	1	51	2988	MACLDSARWEWGKPGPFCKSHPQFFNAYKVCSGSSCPKDCPGMMTSPSM
PTPRN	NM_001075131	5148	Bos taurus protein tyrosine phosphatase, receptor type, N (PTPRN), mRNA	2	652	1000	no	1	51	2988	MNLPCCSPTCSISLAPAMAPGAQRAPQEWSVLTPCPRLKPLPSSAELAPRACLGLTLATPMGTLQGLHLLSFSRSQSCSTWPRSHKCPAGPGHQGCQSQGAAAGQGTPRRAMRRKD
PTPRN	NM_001075131	5149	Bos taurus protein tyrosine phosphatase, receptor type, N (PTPRN), mRNA	2	1858	2011	no	1	51	2988	MHDSGTRSAWPPWDPRGPMVTRPLSTRIYAASIWLQSPCSTGRRVHPSPLG
PTPRN	NM_001075131	5152	Bos taurus protein tyrosine phosphatase, receptor type, N (PTPRN), mRNA	3	3359	3599	no	1	51	2988	MPRSSSSPSPCCPLSCLHDPHCGPCPSCPLPSPFRHVPLNSLPLAQENISGKIYFCINVNKVSVSCVQLQKKKKKKKKKX
RESP18	NM_001077897	5155	Bos taurus regulated endocrine-specific protein 18 homolog (rat) (RESP18), mRNA	3	164	290	yes	2	58	580	MVRAKWEWGSSGPSQDLPPQSSSTCKFYSSRLCPTICSGRMT
DES	NM_001081575	5160	Bos taurus desmin (DES), mRNA	1	1995	2202	no	3	65	1475	MVPYFPKVGLQSRGCKREPPKVPDVGAGDAERERVGEMLERRGERRERSQAGGRGAHLPVPAPSPLQGL
DES	NM_001081575	5162	Bos taurus desmin (DES), mRNA	1	1200	1401	no	3	65	1475	MRWPATCASTRTCSMSRWPWTWRLPPTGSCWRARRAGSTSLSRPSLPSTSEKQAPSRGVLRSIPRRR
SPEG	NM_001142485	5165	Bos taurus SPEG complex locus (SPEG), mRNA	2	235	529	yes	1	0	9843	MGSACPRRPLSPAACGCEAAGRGMPACTAAGPRTSWARPPARRFSPCWRSETRRQARMTSATGRGPSAWSFGMMGPSAPPRGALIPWWAPPWTRPRPP
SPEG	NM_001142485	5166	Bos taurus SPEG complex locus (SPEG), mRNA	2	5872	6160	no	1	0	9843	MRPSGPWRLGRPPPWTGRNKERPPLRTRRPPALRHSPPQARSPRPGPAPGGQSSAGAARLRAPCPGPGRGNRAGACTRQRPSSCRSAEAPARGPPA
SPEG	NM_001142485	5167	Bos taurus SPEG complex locus (SPEG), mRNA	2	6736	7084	no	1	0	9843	MRRSCSRSSCQARRKAPHRAQSYLLHLGLQHLGWNPSPTRLCSPGWPPHLREPPRSACCREPEQPQGQPKKPGSRRSPAGQGAVSAAASRTWSRRPCSRPSSSAAGSRPCRGGCGC
SPEG	NM_001142485	5168	Bos taurus SPEG complex locus (SPEG), mRNA	2	2767	2998	yes	1	0	9843	MGSAGFGSWLPSGATLASTPARRLTSMALDSVRRAWRSEHTLKAGPWPCWPLCRTWTWGPGRWRCLSAWWRVPPTWR
SPEG	NM_001142485	5169	Bos taurus SPEG complex locus (SPEG), mRNA	2	9526	9709	no	1	0	9843	MSQTPRKQRLALWGAALMPSSCIPTHPRVPPSSCERSSQYIPGAGPPCRTAWLTRGCRMPT
SPEG	NM_001142485	5171	Bos taurus SPEG complex locus (SPEG), mRNA	2	2125	2434	no	1	0	9843	MTPMCLLEKSLWRPLCLRSPCKMQWWPQGWTCCSSVLLPPTPRPKCPGRRMGPRCAVMAAFSSGQKASGTPCCSGRPGPPMPGAMQPLPPTSWARPAALPRWP
SPEG	NM_001142485	5173	Bos taurus SPEG complex locus (SPEG), mRNA	2	6241	6715	no	1	0	9843	MMARSAASGAPCWRAWGAGLVTPGWRGQPPARQHPTTSTHLRLGACRRAVASRRVRQSPGAGTAEQGHPLRSPWPGWGPASCRSLPPCPPSARPNHLAPCGPVQPSPAPLSLQNLLWAPPVRLHSLQHPSLPERRPQNLRQNQLGAPSPHSPPQLCKP
SPEG	NM_001142485	5174	Bos taurus SPEG complex locus (SPEG), mRNA	2	4963	5113	no	1	0	9843	MTASSTSMRPSRGAGDWSSSPSSAQKSFWSEWPGNPPCVSLRSGPTCGRY
SPEG	NM_001142485	5176	Bos taurus SPEG complex locus (SPEG), mRNA	2	4654	4855	yes	1	0	9843	MEGSTPARPVTWLAKSPAKQSWLCTQLRQLWRWKGSGKTRSSEEGGSATSMIFSRRSAGVPSPTCAV
SPEG	NM_001142485	5177	Bos taurus SPEG complex locus (SPEG), mRNA	2	3724	3874	no	1	0	9843	MSIAWCSLPWDLSMLVSTRASLLTSWAKPPAMLISTSQMWFQAPQTVPLR
SPEG	NM_001142485	5178	Bos taurus SPEG complex locus (SPEG), mRNA	3	3908	4313	no	1	0	9843	MEPPEESGHGYRPRRPDLHRAAPGAGLRPVDGAGHGPAAARVGSHRIAKGGPARLPGSQHHHQEQQQALAPVRAHAAAGAWPAPGGGARCAGQARRRVCGGGPAHQCHRHLQPRGGPGCLEELPRSPPRGPARCV
LOC100848162	XM_003585769	5185	PREDICTED: Bos taurus amiloride-sensitive cation channel 4-like (LOC100848162), mRNA	2	979	1240	yes	1	0	2010	MESVIPSTRIRRAHCPAGQGAWAAAWRSCWTFSRRSTCPSGERQMRHRLKRASECRSTARRSHPTSTSWALACLQASRPSCPARNSG
LOC100848162	XM_003585769	5186	PREDICTED: Bos taurus amiloride-sensitive cation channel 4-like (LOC100848162), mRNA	2	538	661	no	1	0	2010	MGWAGPVAQAPMDCGEPSGHWPSSPLWLPSCTRRPAWPGAT
CHPF	NM_001205751	5188	Bos taurus chondroitin polymerizing factor (CHPF), mRNA	2	2185	2395	no	1	294	2619	MPSLAGRPSFPCTSRPSTRPWPHPRARDPPNWAATQAVSIARRPPRPASTTLTTWRPEHGWQRPRTRRRS
CHPF	NM_001205751	5189	Bos taurus chondroitin polymerizing factor (CHPF), mRNA	2	1939	2167	no	1	294	2619	MSPDRPSGRPTPMSLPPSRPMWQSWSGVSPVPGCPGSACRQPHPHHCASWISSPRSTRWTRCSCWPGQTRCSRLTS
CHPF	NM_001205751	5191	Bos taurus chondroitin polymerizing factor (CHPF), mRNA	2	1276	1582	no	1	294	2619	MTLCTCTSCTRLLLELNWNAHTRRSRSYSGRSRTPAAWQRMGSGQLPGQWAFQHRLAPPPALRCCAGTISQSNMLSPALMAPHAARCVGLTGLMWRTFWGQP
CHPF	NM_001205751	5192	Bos taurus chondroitin polymerizing factor (CHPF), mRNA	2	2410	2950	no	1	294	2619	MCTSCSCVSPACMCCGRWSRRCCSAIGHRRAVRGSAKTYTTAAARARSRASAPARSWPCCSLSRSRATAPDTALRPRHRARRRPAPLLPQPPGATCQTRRIGLAAAPDPRGPSLWLGVALGLRASLGRGTLGATSFCPKSRLPGPLTLLIQAVASEYLCSAVCLTPAPPPRVSPGDLGCR
TMEM198	NM_001078110	5196	Bos taurus transmembrane protein 198 (TMEM198), mRNA	1	336	552	no	3	284	1364	MMPSGEHPVNSPWSAGTRHFQRSSASCAVCLESSTASSVTVASRQYSFSPGCCLARWSSSCCATESGCWRRS
OBSL1	NM_001075491	5201	Bos taurus obscurin-like 1 (OBSL1), mRNA	2	1471	2080	no	1	0	5703	MLGRSPSVWATPGPPLCLESNASSTIPQDPQCWLRCSRATGTRSCSPGSLQTPPPRPPSSTGWSGRRWARKTGYSASALRKPGPWRCPGTACRPRVTTASESAPSVNTAAARTWCSMGLLTWCPQLTWWLVWRRCRCMMGKTPSSPWISPPSSRAPGSLTGRSSRVTSQRARWGRGPCGTGWNSMACSTGSSCRPSGIRTVGP
OBSL1	NM_001075491	5202	Bos taurus obscurin-like 1 (OBSL1), mRNA	2	4972	5134	no	1	0	5703	MSPGRRMGSRSPPALGSGSRPSARAAFSSCGAAAPWTQGPTAAWWGWPELGPFT
OBSL1	NM_001075491	5204	Bos taurus obscurin-like 1 (OBSL1), mRNA	2	2800	2989	yes	1	0	5703	MARRWWRVLRCSYRRRTQCAAWCCPPFSWRTRASTCVKSMTNPPHSRSPSQNPQCASYTPGTR
OBSL1	NM_001075491	5205	Bos taurus obscurin-like 1 (OBSL1), mRNA	2	3049	3412	no	1	0	5703	MPQCAGTRTGWRWRKARPWCWRATGPTVAWCCPPPSPRTGASSYATPETTQPSTLSPSQPLQRGLCTQQPARWTCSSGLRGAWSCAARWPQLGPRCAGTRMGWRWKHRMPCNWVPRDPPAP
OBSL1	NM_001075491	5207	Bos taurus obscurin-like 1 (OBSL1), mRNA	3	833	1031	no	1	0	5703	MALGGPPAAPRSPPPHVPRPRRRLCAQGAVLPGQGPWALRVRRAQFGGPDAQCGAAARERAPPPLL
INHA	NM_174094	5212	Bos taurus inhibin, alpha (INHA), mRNA	3	197	374	no	2	16	1096	MPWGASCAGALSPRTKMSPRPSFFRLQVPAAGMSQMLERLRRASSRMCSSHPSTHAAAR
STK11IP	XM_002685595	5216	PREDICTED: Bos taurus serine/threonine kinase 11 interacting protein (STK11IP), mRNA	2	298	430	no	1	0	3210	MSQVLASQGPSKFFPSSPFGSWSSEVSPSTASVASVASIPSWRP
STK11IP	XM_002685595	5217	PREDICTED: Bos taurus serine/threonine kinase 11 interacting protein (STK11IP), mRNA	2	2251	2461	no	1	0	3210	MTTTVGASARPLSAVASAPWTTDSGSSWTSRCSPMPRRSSSAASRCRWRWQATLGSFCVSWLCLTKGSTC
SLC4A3	NM_001191387	5219	Bos taurus solute carrier family 4, anion exchanger, member 3 (SLC4A3), mRNA	3	647	920	no	2	136	3913	MTVPASPGGLPSPSPCPRWARARTRAPSTLPALSQAGGGQGNPLTWPISIELPCQVQGCRVASSALLVPGPASPESPERRADRGARRPAMT
SLC4A3	NM_001191387	5221	Bos taurus solute carrier family 4, anion exchanger, member 3 (SLC4A3), mRNA	3	4010	4163	no	2	136	3913	MTQRRAWNHYRCLDQKDPLTLPLALTSSHPGPFTDQTGTGFELIITTLLVL
EPHA4	NM_001083441	5223	Bos taurus EPH receptor A4 (EPHA4), mRNA	1	588	1071	no	3	29	902	MWGPASPWYRSACSTRSVRSPFAIWPSFQTPSQVLILLPWWKFEAPVSTTLKRRMCQKCTAGQMVNGWYPLATAYAMPGMKSGMENAKGFPGGSDGGESACNAGDRDSIPGLGRCPGEWSVHPLQYSCRESPVDGGDWCLAIRIIVSIRSQEEYRCRTFEV
PAX3	NM_001206818	5229	Bos taurus paired box 3 (PAX3), mRNA	1	1098	1503	yes	2	280	1732	MEEAGWGQSTDGFQPSHSGGIPSHSHADPANVPAVRDLLPAHSYSTSRVRPQQHRPQTSAASSKHCTPKHSSFQPGQQLCLLPPQHQAWIFQLYRQLCASIRALQPHEPRHWQWPFTSGNGTSDQPRRGTPPTPD
PAX3	NM_001206818	5232	Bos taurus paired box 3 (PAX3), mRNA	3	473	605	yes	2	280	1732	MASGPASSPASCVCPMAASLRSFAGIRRLAPSALVPLVAASPSR
LOC100337041	XM_003585772	5238	PREDICTED: Bos taurus sphingosine-1-phosphate phosphatase 2-like (LOC100337041), mRNA	2	82	241	no	1	0	1197	MKAPVRTARAQRTARRRRRSSGISPPPKARAPESRPMGCGDWRPRRLMYRNMS
FARSB	NM_001105021	5243	Bos taurus phenylalanyl-tRNA synthetase, beta subunit (FARSB), mRNA	1	426	576	no	3	20	1787	MTASLNFRRNYIRTFAGKEPWLLLVPMIWTLCQVHLLTLQRNLLISNSSL
LOC538702	NM_001046437	5247	Bos taurus glycerol kinase (GK), mRNA	1	1173	1434	no	2	7	1666	MPYCFCCTRGCLFPNPRNSGRHEPRLWNSTQSFAGGRRDDQQQNFDATASRHSVYPGSEALDAGNDCLGSCHGSRGCRRGRRVESRA
LOC538702	NM_001046437	5248	Bos taurus glycerol kinase (GK), mRNA	3	1073	1196	no	2	7	1666	MVAISSQPFQAYMPLIGSPVPEGSSVGSLSSPINAILLLLH
MOGAT1	NM_001001153	5250	Bos taurus monoacylglycerol O-acyltransferase 1 (MOGAT1), mRNA	2	649	820	no	1	0	1005	MVLIWCQCFLLVKMNYLNKLAIPKDHGFEMCRRNYRRSWDLLCHCSTPEEFFNTILA
ACSL3	NM_001205468	5253	Bos taurus acyl-CoA synthetase long-chain family member 3 (ACSL3), mRNA	1	1002	1137	no	3	290	2450	MESRRPGLSSPRASSCTPWRPCGLWEPRPAWKTNPLANQRPQILQ
ACSL3	NM_001205468	5254	Bos taurus acyl-CoA synthetase long-chain family member 3 (ACSL3), mRNA	1	2439	2730	no	3	290	2450	MEENSYSLSASVCCRELRSNRKILEMHVSNCEAESIPHIKLKLLFLMTSPFLTDRISKILRQQTCVCLFFLPLLQFTLPPRTALVSMRTFMNHIGEQ
RPS6	NM_001015548	5257	Bos taurus ribosomal protein S6 (RPS6), mRNA	1	87	216	no	3	29	776	MNENFVPSTRSVWPQKLLLTLWVKNGRVMWSESVAGTISRVSP
KCNE4	NM_001081543	5259	Bos taurus potassium voltage-gated channel, Isk-related family, member 4 (KCNE4), mRNA	1	2010	2328	no	1	84	588	MRHLREKTQECMLTSPCIPVVSHFAADSLIPRRQGGRETHQKVKFNSSKNIKLFFFKQTQSPWTGDSSNYCSRGRVNSVGTGLSARLNIVLEEIYVWRGKRALRSL
KCNE4	NM_001081543	5262	Bos taurus potassium voltage-gated channel, Isk-related family, member 4 (KCNE4), mRNA	2	475	598	no	1	84	588	MCTSPSRRKGRTMSWGRLLRPPSTKAAKGPRRTSIKIPSTP
WDFY1	NM_001046542	5269	Bos taurus WD repeat and FYVE domain containing 1 (WDFY1), mRNA	1	12	285	no	2	52	1282	MGRPSRRPPPPLEHGGRDPLQAAEQPPGAAEQDRGAPGRRHGRAAYPQGGRSDHGQRGQDYPSMAEKRQRSVLAQHLPHNGLSLLCYGLPS
WDFY1	NM_001046542	5271	Bos taurus WD repeat and FYVE domain containing 1 (WDFY1), mRNA	3	644	977	no	2	52	1282	MKGVSPASGGTLFNGYSSQERLTTASSCGTSGEGRAAHSCSRATMTECRRCVTCSSRGSWSPVPRMVELQCGTWMSAERRLLSGWKVILVRNVNSPFSGILSRCGTRRHWG
FAM124B	NM_001101870	5280	Bos taurus family with sequence similarity 124B (FAM124B), mRNA	2	532	691	yes	3	254	1637	MAVLPHSERPGKTLPLHSCQSGILQPGQPDAHLGCEAGALWHRDPESDTLLQF
CUL3	NM_001192806	5286	Bos taurus cullin 3 (CUL3), mRNA	2	2287	2407	yes	1	324	2628	MVTYLQLMISSHPNYTESRFKQLLPSKVNPTQKGKKQGRK
DOCK10	NM_001191273	5288	Bos taurus dedicator of cytokinesis 10 (DOCK10), mRNA	2	439	649	no	1	21	6618	MNSILETFDSYLEQNTNQRNFLHIPLRLTMKMLIRMKIPLPTHLPRAEGEREGPEFSSLVGSTRGILTAP
DOCK10	NM_001191273	5289	Bos taurus dedicator of cytokinesis 10 (DOCK10), mRNA	2	217	385	no	1	21	6618	MKLSLKNLKRPIRMIPFEISCSSPVTTFQPPQYLGTSEPCIQQYLKMQSTKQKIYW
DOCK10	NM_001191273	5291	Bos taurus dedicator of cytokinesis 10 (DOCK10), mRNA	2	5473	5641	no	1	21	6618	MRISWWSSCTCVWSFFGSLRDMSSSLMSTNPSLQSLRSRETSKNYPIFTMIFIGHI
NYAP2	XM_002685640	5293	PREDICTED: Bos taurus KIAA1486 ortholog (KIAA1486), mRNA	2	550	811	no	1	0	1956	MNIQRRFLLPNQNGTRTLSSAHLLMKHISKSTDPGGPHSRGTPPSAKSAAPQGTPRKRSLCTLRWWGTFSETSGRTMRTRVRPSTKK
NYAP2	XM_002685640	5295	PREDICTED: Bos taurus KIAA1486 ortholog (KIAA1486), mRNA	3	1733	1910	yes	1	0	1956	MGWDPWATCGHQQTGKMLREPHITSRKPQLRTESKLQTRAVGVHIRCAPSICYSSQASQ
IRS1	XM_003585773	5297	PREDICTED: Bos taurus insulin receptor substrate 1, transcript variant 2 (IRS1), mRNA	1	4518	4662	no	1	0	3711	MLMKLKKDIFCWVFSSVSLKLAIEWKQNYKKRQSVSSFVYTVKRRRHG
IRS1	XM_003585773	5298	PREDICTED: Bos taurus insulin receptor substrate 1, transcript variant 2 (IRS1), mRNA	1	4035	4161	no	1	0	3711	MSLRSLHLQDTFHLLLKPCTTEHHCKLFPMELLRWVERVLNI
IRS1	XM_003585773	5300	PREDICTED: Bos taurus insulin receptor substrate 1, transcript variant 2 (IRS1), mRNA	2	4657	4831	yes	1	0	3711	MGDPFESKALFGMNNVGVCKFWKFLSIHNKLETVDLFFSPFPHFLFHCHQIFFSCCTR
IRS1	XM_003585773	5303	PREDICTED: Bos taurus insulin receptor substrate 1, transcript variant 2 (IRS1), mRNA	2	1438	1660	no	1	0	3711	MVTTFCPGVAMVTATCQPPAWARAQPCQEKKQPVRQIWIIGSENGLTLRALRLPFPTRKPRLSPLWLPLRNIPK
IRS1	XM_003585773	5304	PREDICTED: Bos taurus insulin receptor substrate 1, transcript variant 2 (IRS1), mRNA	2	2251	2686	yes	1	0	3711	MAPRTPSTSPSSPTTHCQGPLSTPSVLGSWRSPGTTSTSAFPQVPVDSSTLRPQKIPLRPPAATAWAGDTVGLGRSPASRISIIRSCRPICLERWTQLPRPTTAWLGPRGCLWGIPRPAPYLGPESSSHRPPCCSLRSPRAQGSM
IRS1	XM_003585773	5305	PREDICTED: Bos taurus insulin receptor substrate 1, transcript variant 2 (IRS1), mRNA	2	1198	1384	yes	1	0	3711	MAPPQTASSRGGLVLLCLVPPVMAASSPPMSMAPVPAISEVPSAASPQIPWATPRPPGVRRS
IRS1	XM_002685642	5308	PREDICTED: Bos taurus insulin receptor substrate 1, transcript variant 1 (IRS1), mRNA	2	1438	1660	no	1	0	3711	MVTTFCPGVAMVTATCQPPAWARAQPCQEKKQPVRQIWIIGSENGLTLRALRLPFPTRKPRLSPLWLPLRNIPK
IRS1	XM_002685642	5309	PREDICTED: Bos taurus insulin receptor substrate 1, transcript variant 1 (IRS1), mRNA	2	2251	2686	yes	1	0	3711	MAPRTPSTSPSSPTTHCQGPLSTPSVLGSWRSPGTTSTSAFPQVPVDSSTLRPQKIPLRPPAATAWAGDTVGLGRSPASRISIIRSCRPICLERWTQLPRPTTAWLGPRGCLWGIPRPAPYLGPESSSHRPPCCSLRSPRAQGSM
IRS1	XM_002685642	5310	PREDICTED: Bos taurus insulin receptor substrate 1, transcript variant 1 (IRS1), mRNA	2	1198	1384	yes	1	0	3711	MAPPQTASSRGGLVLLCLVPPVMAASSPPMSMAPVPAISEVPSAASPQIPWATPRPPGVRRS
COL4A4	XM_002685639	5318	PREDICTED: Bos taurus collagen, type IV, alpha 4 (COL4A4), mRNA	2	3340	3646	no	1	0	4905	MVQEDLKETKGNLQVSLACLVQRVSRVALDIQDVWEHLESRACPVLKVLEDHPEGQDLLACLDQQDVQVVQGGLGCRDPQEKWGILDQEASWGTQEHQVFQE
COL4A4	XM_002685639	5319	PREDICTED: Bos taurus collagen, type IV, alpha 4 (COL4A4), mRNA	2	2788	2992	no	1	0	4905	MEPQVFQGSQAPLETMGYLVFQAQRDPRGCLASWVFQEREENLVRMDTLAERENMERRVGLASWETED
COL4A4	XM_002685639	5320	PREDICTED: Bos taurus collagen, type IV, alpha 4 (COL4A4), mRNA	2	2404	2749	no	1	0	4905	MVRKDPQEILLSATQDSRERAVFQEHQGPKDSEAMPGVQGPQGQLACPDFRVSKVPKAEREMLGFQGSQAHLVTPVKEVLQGYQGNRGSLGLQAVQVPQVGKDSEGTWDLWDLLE
COL4A4	XM_002685639	5321	PREDICTED: Bos taurus collagen, type IV, alpha 4 (COL4A4), mRNA	2	3028	3256	no	1	0	4905	MKEKRILFPRRGKLENLDLLGMVDSQEKMVIKVILGCKEGEESQEAMDHLDFTLGSPEEMDSQGFLDPQALQAHLG
COL4A4	XM_002685639	5322	PREDICTED: Bos taurus collagen, type IV, alpha 4 (COL4A4), mRNA	2	4075	4201	no	1	0	4905	MAGGVRMASQGPLGLRDIKVTWEKQAVQEHQALLGPWGILGP
COL4A4	XM_002685639	5323	PREDICTED: Bos taurus collagen, type IV, alpha 4 (COL4A4), mRNA	2	4258	4486	no	1	0	4905	MENPPAPWACPGSGLGIVCYTWKDRRELTIKTSVWRAPASPSLARCPSPTATSTRCATMPGGTTGPTGWRAQRLCP
COL4A4	XM_002685639	5325	PREDICTED: Bos taurus collagen, type IV, alpha 4 (COL4A4), mRNA	2	3787	4030	yes	1	0	4905	MENMARKDQWDSRGRRGHLEVLGHLETKVYLDLQADEGLWVLRVPEVSLGPQQTWMPAPESQGFLGYQAPEDRKEPWGFLA
COL4A4	XM_002685639	5326	PREDICTED: Bos taurus collagen, type IV, alpha 4 (COL4A4), mRNA	2	88	250	no	1	0	4905	MHMGVERSLLVSVEEEIALFASAFLKRDLGFWVVEKSCVWNTGQPLPFLAQMDP
COL4A4	XM_002685639	5327	PREDICTED: Bos taurus collagen, type IV, alpha 4 (COL4A4), mRNA	2	1513	1837	no	1	0	4905	MLYIVLLGNPDHKEQKAKWVLQEDEAPKEKKATQGSVPASLVPWAHQALQGLLGGKGVRETWGSLGGLEKKVPQALLVPKDLQGHRENLVPQDYLAAKEKKVTWLYQE
COL4A4	XM_002685639	5328	PREDICTED: Bos taurus collagen, type IV, alpha 4 (COL4A4), mRNA	2	1867	2155	no	1	0	4905	MGPLDFQGSRDNTVEMDMLEKRGTQGRLVITRMQPQVIKGLLDRQGPLAERDLGGPQAWDFLALQETEGNQELQATQATGVLMVGRVGKVIQFLVT
COL4A4	XM_002685639	5329	PREDICTED: Bos taurus collagen, type IV, alpha 4 (COL4A4), mRNA	3	4595	4778	no	1	0	4905	MSAGLEEPLDRVLLPHAHRRWGPRRRAGPHVPRQLPRGFQSRTVPGMPRPAGNLPLFCQQV
COL4A3	NM_001166529	5332	Bos taurus collagen, type IV, alpha 3 (Goodpasture antigen) (COL4A3), mRNA	2	502	667	no	1	0	5010	MEKVTLGCQELLDSRVCQAFQVFLDLQVHLALQDSLAFQEPWDLQDLRVTWVITC
COL4A3	NM_001166529	5333	Bos taurus collagen, type IV, alpha 3 (Goodpasture antigen) (COL4A3), mRNA	2	4435	4582	no	1	0	5010	MNKPMDRTWEHLAAACSDLPQCHSYSAISTMYVILHLETIIHTGCQHQL
COL4A3	NM_001166529	5334	Bos taurus collagen, type IV, alpha 3 (Goodpasture antigen) (COL4A3), mRNA	2	976	1195	yes	1	0	5010	MALRGGKETLALQDFVVQQNIMTHTRKREMKEFQAYQGPRELVARRVPVVPLEPLEVLGHQGLASKEPLEYPV
COL4A3	NM_001166529	5335	Bos taurus collagen, type IV, alpha 3 (Goodpasture antigen) (COL4A3), mRNA	2	3136	3655	no	1	0	5010	MVSKEIRESQVIQKVRGQDHQDQREIQDCQVTWARKAKEDHLAHLDVRGLLDQRDFLGAPDPLATQGNLVLVVIWGPKELKASLAFQEQKALQVLQDCQEILDQWVREVIKDLMEFLVQPEKKEKQACWEHLQVQEGNLVLKEPKETGERQACLASLAGKGQWEMLGLQGPLA
COL4A3	NM_001166529	5336	Bos taurus collagen, type IV, alpha 3 (Goodpasture antigen) (COL4A3), mRNA	2	1852	2233	yes	1	0	5010	MDHRESLVQREPKDFLEPLDHLEKPVLREKLVFQHQSQGSQDPLGLQAVLAPGVHLVSLDPQENVTWVSQGLMVNQEFQKLDSPGLLDLRETEGFQEPKDHQVVLEKWESQAYLESPVSQESRESQD
COL4A3	NM_001166529	5338	Bos taurus collagen, type IV, alpha 3 (Goodpasture antigen) (COL4A3), mRNA	2	2296	2461	yes	1	0	5010	MEKLDSLDFRVSLEFQELGVLMDHEGIQGSPGHQEKEDPQEGAQRVPGELKDFQA
AGFG1	NM_001038171	5347	Bos taurus ArfGAP with FG repeats 1 (AGFG1), mRNA	1	942	1065	no	3	233	1919	MQILQTLMHLDSLVVRVILEVSPQQVTLLFSPKLQVEVLDQ
AGFG1	NM_001038171	5349	Bos taurus ArfGAP with FG repeats 1 (AGFG1), mRNA	1	1353	1635	no	3	233	1919	MQPWQNWTVFSALLPPPVTHILPQVMLAVMFLEQCQWVLLHRHSLRLQVCLLHLELHLPQIHLLLLLVLLWHLLQIHFRPMPEERQRRPLALHP
AGFG1	NM_001038171	5350	Bos taurus ArfGAP with FG repeats 1 (AGFG1), mRNA	1	1068	1230	no	3	233	1919	MLILLILITSPNPPVLILEPSILPRVIKQLQLLVKFQQTKLVYRLQTNMRHLLI
SPHKAP	XM_002685643	5367	PREDICTED: Bos taurus SPHK1 interactor, AKAP domain containing (SPHKAP), mRNA	2	4624	4795	no	1	0	5265	MPEMYRRLKSQKKAEPWMSSPALLAAVGRAWTVGPSSPTRRTTQTTQAASCSSVSDP
PID1	NM_001079584	5371	Bos taurus phosphotyrosine interaction domain containing 1 (PID1), mRNA	2	511	637	no	1	255	864	MPSWKSDHSKCGSITSTTKGRPRYIWIPSRWPASPTAPPTTT
DNER	XM_003585774	5375	PREDICTED: Bos taurus delta/notch-like EGF repeat containing (DNER), mRNA	2	1816	2017	no	1	156	2337	MARVSAHQDLQGKSVTSTSMNVTVTPAITPAPAWTSPMVTPATAHMAGWEQTVKSTSSGSPGTWQRV
DNER	XM_003585774	5376	PREDICTED: Bos taurus delta/notch-like EGF repeat containing (DNER), mRNA	2	1462	1669	no	1	156	2337	MLMGCTSAAAAARASRARHVRSSWTSVRSAPAPMARAAVWAPATSASVTQAIMASTVRRSTTSVSPPRA
DNER	XM_003585774	5377	PREDICTED: Bos taurus delta/notch-like EGF repeat containing (DNER), mRNA	2	1141	1318	no	1	156	2337	MINTRVLSVKNLMPARRNPARTMPAVLMQRKSKMVATSPVSALLVILESSASPRLTTVS
DNER	XM_003585774	5378	PREDICTED: Bos taurus delta/notch-like EGF repeat containing (DNER), mRNA	2	298	616	yes	1	156	2337	MGVCAPSSLRPTLSPRPPPASPATAAPAPPGSLAPTASLLRILAPATRVTMATAAAAAAMATSAFAMKATKVQTVNRHFPASPPLAGPSPRHPGSFSLSLPPRSPR
LOC100138326	XM_003585775	5383	PREDICTED: Bos taurus CD24 antigen (LOC100138326), mRNA	3	1565	1685	no	1	0	231	MNIPFCFTPECCISVLDCILCLCIYALIHSNFSCYEIDLH
TRIP12	NM_001191203	5385	Bos taurus thyroid hormone receptor interactor 12 (TRIP12), mRNA	2	5491	5635	no	1	0	5976	MKVFPDNLIHLEMDLNQSSHSVISSTSTQKNWISFCVVVKQTLGMQRH
CAB39	NM_001046087	5418	Bos taurus calcium binding protein 39 (CAB39), mRNA	2	985	1108	no	1	438	1461	MHLPHSRIYLQDINCSVRNFWNNIMIDSSVNMRSYFIQKIM
CAB39	NM_001046087	5419	Bos taurus calcium binding protein 39 (CAB39), mRNA	2	2755	2974	no	1	438	1461	MSCSLMLQIISIYKVTDFAPLFCYCGHGRTTSPRIYLCKIIRMVSGHLSDMTITTNNLQIRVCRFEFSMAVAD
SPATA3	NM_001076480	5432	Bos taurus spermatogenesis associated 3 (SPATA3), mRNA	3	605	788	no	2	88	778	MSFCLGPGRPCQGEDSQTSSPFTEDLQENIPLIVIRVLRALGTVAVALGALGAAYYILESL
C2H2orf72	XM_002685677	5436	PREDICTED: Bos taurus chromosome 2 open reading frame, human C2orf72 (C2H2orf72), mRNA	2	1867	2290	no	1	84	939	MSPNRRKVRGRNYKSIGFVLDLRSGPNTRSKLMKPRGTKFQNPFCSAYESIGVNDVPLKVRKTICGYSERKLCITSLVLLTCPWRNPVFRMARRALIFPSRKHYLWEAAKCIHSSMHDSLSRHAAVTAICPALYKMLHNLC
PSMD1	NM_001101077	5442	Bos taurus proteasome (prosome, macropain) 26S subunit, non-ATPase, 1 (PSMD1), mRNA	2	2239	2458	no	1	87	2946	MINMMMSWPSLALFWPRAYWTQVDIMSRSPCSPELDTPICLLWLASLSLPSSGSGFLFHTSCHWLIPLPVSLA
B3GNT7	XM_002685679	5450	PREDICTED: Bos taurus UDP-GlcNAc:betaGal beta-1,3-N-acetylglucosaminyltransferase 7 (B3GNT7), mRNA	2	397	577	no	1	0	1203	MCTCWWSSSLSLRSMTAARPSARPGAASRSRRAGAEARCALSSCWAKPPSRRSSPTTSSC
B3GNT7	XM_002685679	5451	PREDICTED: Bos taurus UDP-GlcNAc:betaGal beta-1,3-N-acetylglucosaminyltransferase 7 (B3GNT7), mRNA	2	694	1078	no	1	0	1203	MSALSSRAMTMSSSTPPTCWNFWPTGGPRRTCLWATFCITPDPSAGRIASTTSPESCTTRTVTHPTQVEGASLWPGDWPSACTTAAIPWSFTPSTMSSWACAWRCWACGPWPTRASRLSASPGIATAA
NCL	NM_001206660	5453	Bos taurus nucleolin (NCL), mRNA	2	250	517	no	1	162	2322	MRKCQKMKTMRAVEKRLLSLRKKARRLPQLQQRRWWFPQQKRLQLPHQQRKQLSPLAKRQQLCQPRRQLHLPKQWLHLAKREPPQAKQW
NCL	NM_001206660	5454	Bos taurus nucleolin (NCL), mRNA	2	2056	2356	no	1	162	2322	MPKLPRRPWKMVKSMETKSLWTGPNLRVKVALVAEEEAEVALEAEVVAEVAEVALVAEAGEALEGEEASEEAEEEEETTSHKERRRSLNSFFYPFSPSSI
NCL	NM_001206660	5456	Bos taurus nucleolin (NCL), mRNA	2	880	1132	no	1	162	2322	MKMKRMMMMMMMKRRRKRMTMMKTTTMRRKRRRRKRRKRKKSLSKKHLENERRKWPNKKQLLKPRNKKWKAQNQLHLSISLLEI
PTMA	XM_003585781	5462	PREDICTED: Bos taurus prothymosin, alpha (PTMA), mRNA	1	426	549	no	3	197	527	MKMRRPRQLRANGQLKMTRMTMWIPRSRRLMKMTRQQKRKS
PTMA	XM_003585781	5463	PREDICTED: Bos taurus prothymosin, alpha (PTMA), mRNA	1	1077	1230	yes	3	197	527	MVKKAKDKRFLFFPFFVYEVAVYFFGLFDVCVKQCCPTINRNFILLSCSNK
PTMA	XM_003585781	5464	PREDICTED: Bos taurus prothymosin, alpha (PTMA), mRNA	3	932	1073	no	3	197	527	MFIIISKEKKNLVKKAKTTTKKNNLIPSIPVTFFVYVLSCTISSWFV
PTMA	XM_003585780	5466	PREDICTED: Bos taurus prothymosin, alpha (PTMA), mRNA	2	1069	1210	no	2	334	664	MFIIISKEKKNLVKKAKTTTKKNNLIPSIPVTFFVYVLSCTISSWFV
PTMA	XM_003585780	5467	PREDICTED: Bos taurus prothymosin, alpha (PTMA), mRNA	3	563	686	no	2	334	664	MKMRRPRQLRANGQLKMTRMTMWIPRSRRLMKMTRQQKRKS
PTMA	XM_003585780	5468	PREDICTED: Bos taurus prothymosin, alpha (PTMA), mRNA	3	1214	1367	yes	2	334	664	MVKKAKDKRFLFFPFFVYEVAVYFFGLFDVCVKQCCPTINRNFILLSCSNK
PTMA	XM_002685597	5470	PREDICTED: Bos taurus prothymosin, alpha (PTMA), mRNA	2	1093	1234	no	2	358	688	MFIIISKEKKNLVKKAKTTTKKNNLIPSIPVTFFVYVLSCTISSWFV
PTMA	XM_002685597	5471	PREDICTED: Bos taurus prothymosin, alpha (PTMA), mRNA	3	587	710	no	2	358	688	MKMRRPRQLRANGQLKMTRMTMWIPRSRRLMKMTRQQKRKS
PTMA	XM_002685597	5472	PREDICTED: Bos taurus prothymosin, alpha (PTMA), mRNA	3	1238	1391	yes	2	358	688	MVKKAKDKRFLFFPFFVYEVAVYFFGLFDVCVKQCCPTINRNFILLSCSNK
COPS7B	NM_001046612	5478	Bos taurus COP9 constitutive photomorphogenic homolog subunit 7B (Arabidopsis) (COPS7B), mRNA	1	1755	1923	yes	2	112	904	MVCRGPSGEGFVAASVSFFPPSLAGDPEPSDDGILLAREKDLTSSLSELEQFQVIF
DIS3L2	NM_001192506	5482	Bos taurus DIS3 mitotic control homolog (S. cerevisiae)-like 2 (DIS3L2), mRNA	3	1865	2084	no	2	154	2800	MSTSTETATSSWRSSCFWLTWPWPTRSTAPSLSKPCCGGTPHPRPRCSMTWWNSVTRWGCPWTSALQAPSTKV
DIS3L2	NM_001192506	5483	Bos taurus DIS3 mitotic control homolog (S. cerevisiae)-like 2 (DIS3L2), mRNA	3	2102	2474	no	2	154	2800	MTSTPWPGRRCSPTCAPGPCRWLCTSAQELCGTQPSSATTPSMCRSTRTSPPRSAVSRMSWFTAFWPVRWATGSFQTWSPTPCRSRPTTAMTAAWRPSACRSSAPASSSPFWSGRVAPWSQKPW
LOC516378	XM_002685601	5486	PREDICTED: Bos taurus intestinal alkaline phosphatase VII (LOC516378), mRNA	2	1285	1597	no	1	0	1593	MKRRAWTPSTSSNPQCPYGARPTPVRTWQCLHEARGHTWCTACRSRPSWRMSWPLLPAWSPTPPTATLTPIVVPRTPPTRQPAHPHWHCWPGPCCCCWCPPCTX
ALPI	NM_173987	5489	Bos taurus alkaline phosphatase, intestinal (ALPI), mRNA	3	299	455	no	2	64	1654	MVSWDLRHPWPWTSSHTWLCPRHTTWTDRCQTAQALPLPTCVGSRATTKPLV
ALPI	NM_173987	5490	Bos taurus alkaline phosphatase, intestinal (ALPI), mRNA	3	1199	1334	no	2	64	1654	MSSLLVATHCVGPPFSVWPPARPQTTSPTPPSSMAMALATCLVGA
ALPI	NM_173987	5491	Bos taurus alkaline phosphatase, intestinal (ALPI), mRNA	3	779	905	no	2	64	1654	MSIRLESGRTSGIWCRSGRPSTREPSMCGTARSSFRQPMTPV
LOC528262	XM_002685602	5493	PREDICTED: Bos taurus intestinal alkaline phosphatase VI (LOC528262), mRNA	2	1426	1588	no	1	0	1584	MSWPLLPAWSPTPPTATLTPIVVPRTPPTRLPAHPHWHCWPGPCCWWWCPPCTX
LOC528262	XM_002685602	5494	PREDICTED: Bos taurus intestinal alkaline phosphatase VI (LOC528262), mRNA	2	1126	1273	no	1	0	1584	MSSLSVATHFVGPPFSGWPMARPKMASPTPPSYMAMVRGTGWTWAHDLM
LOC528262	XM_002685602	5495	PREDICTED: Bos taurus intestinal alkaline phosphatase VI (LOC528262), mRNA	2	712	832	no	1	0	1584	MTMESGRTSGTWCRSGRPSTREPNMCGTARSSLRRPMTPM
LOC100125266	NM_001103322	5497	Bos taurus alkaline phosphatase-like (LOC100125266), mRNA	1	339	495	no	3	104	1703	MANWDLRHPWPWTSSHTWLCPRHTTWTDRCQTAQALPLPTCVGSRATTEPLV
LOC513144	XM_003585782	5502	PREDICTED: Bos taurus endothelin-converting enzyme-like 1-like (LOC513144), mRNA	2	1711	1840	no	1	0	2325	MPTICPTRTRWCSRLESCSQHCTTLTFRSLSTTGASAPSSGTS
LOC100847857	XM_003585788	5508	PREDICTED: Bos taurus putative serine protease 56-like (LOC100847857), mRNA	2	1432	1630	no	1	0	1626	MVSPALGWSPCGRSWPPSRAPTPGSCRCPRSAWPWNLMRNTAPGPGRGSRSTMTYHHCQTPTLTRX
CHRND	NM_174271	5510	Bos taurus cholinergic receptor, nicotinic, delta (CHRND), mRNA	2	223	538	no	1	0	1548	MCGSSRAGQTAGCSGMQKTLGTSASCVCPLTWCGSQRLCWRTTMTAPSRSPIPATCSSTPRAPSTGCHPPSSVLPAPSLSPTSPSTGRTAPSSSVRSSTRPRRSP
CHRNG	NM_174273	5512	Bos taurus cholinergic receptor, nicotinic, gamma (CHRNG), mRNA	1	444	585	no	3	41	1598	MAVCTGCRRPSSAPPAPSLSPSSPSTGRTAPSSSSPRPTAPMRSICS
CHRNG	NM_174273	5513	Bos taurus cholinergic receptor, nicotinic, gamma (CHRNG), mRNA	1	1146	1269	no	3	41	1598	MPTPVYRMVPPQGGQSQLGRRWPSACPAVSFFSGSASAMGW
CHRNG	NM_174273	5514	Bos taurus cholinergic receptor, nicotinic, gamma (CHRNG), mRNA	1	648	813	yes	3	41	1598	MGSGPSGTGQPRCCWTRRPQPRRQATRRSSSTCSSSASPSSMSSTSSRPVSSSPP
EIF4E2	NM_001075795	5521	Bos taurus eukaryotic translation initiation factor 4E family member 2 (EIF4E2), transcript variant 1, mRNA	2	79	370	no	1	51	759	MMTVGTMIRMKKTAHRKMVRRKKRNETRVRAAVRGRLSSLGRPSTHCSITTLFGTPGEPPAVPPAHRAMNRISNRLAPLPLWSSSGGFTATWCVPGT
EIF4E2	NM_001206416	5524	Bos taurus eukaryotic translation initiation factor 4E family member 2 (EIF4E2), transcript variant 2, mRNA	2	778	952	no	1	51	786	MCHDPLPLWMAPSLKPASSESLVLLVCYLEDPSVPDKRNWKSILCFKNRLTRSSYNNS
EIF4E2	NM_001206416	5525	Bos taurus eukaryotic translation initiation factor 4E family member 2 (EIF4E2), transcript variant 2, mRNA	2	79	370	no	1	51	786	MMTVGTMIRMKKTAHRKMVRRKKRNETRVRAAVRGRLSSLGRPSTHCSITTLFGTPGEPPAVPPAHRAMNRISNRLAPLPLWSSSGGFTATWCVPGT
PHC2	NM_001192908	5531	Bos taurus polyhomeotic homolog 2 (Drosophila) (PHC2), mRNA	2	1789	2176	no	1	0	2562	MHRGSCLRNFRSRTIPPPLTQRWRSPICKSPKRRALPSNSSVSSVAGWTSPTSSSVPSASVPWLVQKGTTWGAPNEWGFSTQTGASCRRREPRPTTAVGPAKPVCRHLPRIPRSSQQAPSPFQLPLPCS
PHC2	NM_001192908	5533	Bos taurus polyhomeotic homolog 2 (Drosophila) (PHC2), mRNA	2	1336	1498	no	1	0	2562	MPRLSSYNYSLLHRPSSAPLMTGRKWYLGRRVGRRLGLAHHHISKPSSLPCQVA
PHC2	NM_001192908	5534	Bos taurus polyhomeotic homolog 2 (Drosophila) (PHC2), mRNA	2	2770	3130	no	1	0	2562	MLVNIDSTGFLQSPTTLAPLLFPSFCPPFSRGYVVRAPNLSWVTSQGSRRAWREASEALACLPPLLSRGPARSSVASFSHFSLLLKPPEGFSPLTPAGGGREAGPGLATPASTDALTLCV
PHC2	NM_001192908	5535	Bos taurus polyhomeotic homolog 2 (Drosophila) (PHC2), mRNA	2	2224	2488	no	1	0	2562	MRNPCPPSQPARPPPAGDKARGTWSSLTCTCGTWWAWDTTSCQVSPPSGTWTMSTSSSALCQAARKSQRSSVPRRSTGKLCCCSRRTT
ZNF362	NM_001192168	5540	Bos taurus zinc finger protein 362 (ZNF362), mRNA	3	1631	2438	yes	1	0	1248	MERTGQMDTETRRAAWDLLLPRPRVLRGRRRPESLDHSGAPRWEGQEAAGVSHSPPRRLPARASRAAPWASLSRGTWQLPGLPGLQETGGEGPGGPQDRRVQGWLGWAQAQGHGVGAGWVRPGAPTALKTTPVYLSAGQETYRLPLPPSQTVGSGGGSGPGARTPSALQNFLRLGQCPRRGYLSSLPWRGIPSPGPRPLGREQILGEEGPKSRPCPQPPQTHPNLKAMRVRVYRNYVQSPEKPPLHPLGKKKRKLDRNSSIYSVSGVPF
ZNF362	NM_001192168	5541	Bos taurus zinc finger protein 362 (ZNF362), mRNA	3	680	851	no	1	0	1248	MPADLLHQVRDADPLQVAHRGQAPQVPALLQVLCQRLLPGPAPAHPPRRQALPLLLL
ADC	NM_001038510	5546	Bos taurus arginine decarboxylase (ADC), mRNA	2	1525	1654	no	1	555	2061	MESSTQSCLTAPAPPPSCRRNHPRNSPCTAAACGARWPVAVTA
ADC	NM_001038510	5547	Bos taurus arginine decarboxylase (ADC), mRNA	2	1777	2032	no	1	555	2061	MPCPGWPGKPCKGSCCLQNRTRTPRACASLCPVAGRSRTPCAWAPSSPRRASCVFQRHLLQGLLRWSKPPRGRPSPLRGVAWEAR
RNF19B	NM_001205662	5554	Bos taurus ring finger protein 19B (RNF19B), mRNA	1	2337	2565	no	2	142	2338	MKWNECSCFEKHTCNCIFWNLFWGQGFLYFYFRDSLVTGFPQGNSEKFAVSYQMKHGNFALSSMHPHISFAPPTLF
RNF19B	NM_001205662	5556	Bos taurus ring finger protein 19B (RNF19B), mRNA	2	2347	2497	no	2	142	2338	MNAPVLRSTLVTASFGIFFGGRDFCTFISEILWSQVFPREILRNLQFLTR
RNF19B	NM_001205662	5557	Bos taurus ring finger protein 19B (RNF19B), mRNA	3	434	803	no	2	142	2338	MRRRRRAVARARRRWSARCAWCGCRPSGPRASSAARTARAGTASATTCAWRSARAGSPSAAPSAASDSTRTTSACCLPTRRSCTSTRSSCCAATWPRTPTAAGAQPRTAGMQLLPMAVPAAQS
RNF19B	NM_001205662	5558	Bos taurus ring finger protein 19B (RNF19B), mRNA	3	1964	2273	no	2	142	2338	MFMHRWQRMKKKAAVVVPAAVATVKRTPPANTKAVNRKTAWPANLGTSAWPSPRASAVTLRALIHSQMTCQTSPQMSVAPLAPKPQPAPQHPEPPVHQAQVPI
TMEM54	NM_001034364	5562	Bos taurus transmembrane protein 54 (TMEM54), mRNA	3	293	461	no	2	145	811	MTLWLCSTAWSTSFLSLLPSWSSPQAFQSSCCHATSPASPCAGQCLARVWPVPFSL
HPCA	NM_001025328	5569	Bos taurus hippocalcin (HPCA), mRNA	3	1277	1526	no	3	11	590	MNTDPWTPLCISQIHTQTYRQTGRHNWKPPTSTPKRPVWKRRTDPPGRTPPPLHAPTWSISVLFNDFRIKSPFSAKKKKKKKK
S100PBP	NM_001034687	5573	Bos taurus S100P binding protein (S100PBP), mRNA	3	386	566	no	2	199	1465	MMTYQMSTFLGEEGCLVMTAGMLRRERKGVKFHLTLPKRKIHRTTWDQKLRPLTHSNYLN
S100PBP	NM_001034687	5575	Bos taurus S100P binding protein (S100PBP), mRNA	3	773	1016	no	2	199	1465	MILAQTRAHFAQNLKGSAPITLPLMGPHSLLQTVIFSILSLIKICPTVRKLRLYSLRSWTIQRLLIQGHPGEMDHINQVLK
KIAA1522	XM_002685609	5580	PREDICTED: Bos taurus KIAA1522 ortholog, transcript variant 1 (KIAA1522), mRNA	2	439	571	yes	1	0	3231	METPRAYSLPALGQMMIASPSAARPRPTQLRAPRQRTRSPSALR
KIAA1522	XM_002685609	5583	PREDICTED: Bos taurus KIAA1522 ortholog, transcript variant 1 (KIAA1522), mRNA	2	712	949	no	1	0	3231	MNVSHQVRLGLRVHGTLYAFPQWMAVRQARPRGRGPGCPCRRWRQRPKLGPRPCCSATSTASTAMTRSSAGPRGRGPRR
KIAA1522	XM_002685609	5584	PREDICTED: Bos taurus KIAA1522 ortholog, transcript variant 1 (KIAA1522), mRNA	2	3130	3274	no	1	0	3231	MPRTGLRRSWQRMEVSCSWWARTSRSWARLVQTHRKSWSDHQTPRWYC
KIAA1522	XM_002685609	5585	PREDICTED: Bos taurus KIAA1522 ortholog, transcript variant 1 (KIAA1522), mRNA	2	2761	2959	no	1	0	3231	MQLFGSRPLTWLSAQALWVPSPMDHLRQSHGPLPLRPASSSPRALRSCSWSGLCPRRPRLTSSGTW
KIAA1522	XM_003585785	5591	PREDICTED: Bos taurus KIAA1522 ortholog, transcript variant 2 (KIAA1522), mRNA	2	2584	2782	no	1	0	3138	MQLFGSRPLTWLSAQALWVPSPMDHLRQSHGPLPLRPASSSPRALRSCSWSGLCPRRPRLTSSGTW
KIAA1522	XM_003585785	5594	PREDICTED: Bos taurus KIAA1522 ortholog, transcript variant 2 (KIAA1522), mRNA	2	2953	3124	no	1	0	3138	MPRTGLRRSWQRMEVSCSWWARTSRSWARLVQVQWAGKGGVWNPALVTGHRYQKFCP
KIAA1522	XM_003585785	5595	PREDICTED: Bos taurus KIAA1522 ortholog, transcript variant 2 (KIAA1522), mRNA	2	535	772	no	1	0	3138	MNVSHQVRLGLRVHGTLYAFPQWMAVRQARPRGRGPGCPCRRWRQRPKLGPRPCCSATSTASTAMTRSSAGPRGRGPRR
KIAA1522	XM_003585785	5596	PREDICTED: Bos taurus KIAA1522 ortholog, transcript variant 2 (KIAA1522), mRNA	2	262	394	yes	1	0	3138	METPRAYSLPALGQMMIASPSAARPRPTQLRAPRQRTRSPSALR
RBBP4	NM_001077013	5600	Bos taurus retinoblastoma binding protein 4 (RBBP4), mRNA	1	1815	1953	no	1	12	1287	MCSSFPIYFCLLVYFLSCFHIISFLSVKWFFKKTWDHQVVKMYVFT
RBBP4	NM_001077013	5601	Bos taurus retinoblastoma binding protein 4 (RBBP4), mRNA	2	454	592	no	1	12	1287	MFLFLTIQNILLNQTLLESATQTCVSVDIRRKAMGFLGTQISVGTY
RBBP4	NM_001077013	5602	Bos taurus retinoblastoma binding protein 4 (RBBP4), mRNA	3	1757	1907	no	1	12	1287	MHISLHRPVSSQFLQLSQNNVFLLPHIFLLVSVFLELFSYYFFPFCEMVF
ZBTB8OS	NM_001076288	5604	Bos taurus zinc finger and BTB domain containing 8 opposite strand (ZBTB8OS), mRNA	3	683	905	no	2	436	976	MTYNLFCFTFWMSGFINSVLMNSSYPGKSKYLISTKEISKYGQLGGEKNSHCLSTLRCLLLLLLQVASVVSDSV
ZBTB8A	NM_001076264	5606	Bos taurus zinc finger and BTB domain containing 8A (ZBTB8A), mRNA	1	291	534	no	3	248	1571	MSSAGRMYFVTAVFWLKGRSSKPIEMSYLLVAATLKCFFLRTPRRQVSQPQRHFRPSLLTLLQLSWTLSIPASSLSRVRMS
ZBTB8B	XM_002685612	5610	PREDICTED: Bos taurus zinc finger and BTB domain containing 8B (ZBTB8B), mRNA	3	785	908	no	2	160	880	MWSLGRKMTPPEKILTTDPKFSPTYLVETRLRSSNLVEERV
ZBTB8B	XM_002685612	5611	PREDICTED: Bos taurus zinc finger and BTB domain containing 8B (ZBTB8B), mRNA	3	389	704	no	2	160	880	MCWWCPSSCTSVLSAPTVPNRRASLSGISARTQGSGPILVRPVARGSLDRSICGVTRSVCIDPTVQSSARAAEEPSRVTCRRGYGASGYVTAAPALQIRTTTMMN
BSDC1	NM_001035026	5613	Bos taurus BSD domain containing 1 (BSDC1), transcript variant 1, mRNA	1	474	621	no	3	38	1421	MMAPRLASIACSQTQQPTAMNQMGPQSCLMPGFPSSAWRRRRGRSQSSL
BSDC1	NM_001035026	5615	Bos taurus BSD domain containing 1 (BSDC1), transcript variant 1, mRNA	2	2098	2248	no	3	38	1421	MSDAPESLAQLCHLQESALALLPFPKKGGGHFRPFCVLPGGIPWPASHQL
TSSK3	NM_001206825	5620	Bos taurus testis-specific serine kinase 3 (TSSK3), mRNA	2	523	748	no	1	0	807	MPPPKCCRVSRTTAGRVTSGAWAWSCTSCSVPACLLTTQTSPRCCGSSRRGCPSPLIWASRLNARTCSSGSWNQT
TSSK3	NM_001206825	5621	Bos taurus testis-specific serine kinase 3 (TSSK3), mRNA	2	304	439	no	1	0	807	MGGHCPRAGPRPSSVRWLRPSATAMAVAWPTGTSSVRTPCCRAST
HDAC1	NM_001037444	5626	Bos taurus histone deacetylase 1 (HDAC1), mRNA	2	244	400	no	1	36	1482	MTTLNSYAPSAQITCPSTASRCRDSTSVRTVPYLMACLSSVSCLLVALWQVL
HDAC1	NM_001037444	5627	Bos taurus histone deacetylase 1 (HDAC1), mRNA	2	1219	1612	no	1	36	1482	MRMKKTLTSASQSVPRTNELPVRKSSPTLTRREKAGARTLPTSRKPRESKQRMRKRKIQKRRKKSQKRRKPRKRSKKPKGSRKRSSWPEETSPVLASCQIPTFIPQPFRFYIFYFSVYLYKNILNINIPRD
HDAC1	NM_001037444	5628	Bos taurus histone deacetylase 1 (HDAC1), mRNA	2	637	778	yes	1	36	1482	MESTSQELGTYGILELAKASIMLLTTLSEMGLTTSPMRPFSSRSCPK
LCK	NM_001034334	5631	Bos taurus lymphocyte-specific protein tyrosine kinase (LCK), mRNA	1	1695	1872	no	3	86	1613	MWPVHIRTQHVKPAHVRHVHFSCLVHRICSWVGSCVLYMCGLCIYVLDTCPSCPFWAPP
LCK	NM_001034334	5633	Bos taurus lymphocyte-specific protein tyrosine kinase (LCK), mRNA	1	177	393	no	3	86	1613	MARPRCPCGMALKCVIHWSPTRDPTPQLLHCKTTWLSPCTAMSLLTTETWASRRVNSSVSWSRTASGGRRSP
EIF3I	NM_001015628	5638	Bos taurus eukaryotic translation initiation factor 3, subunit I (EIF3I), mRNA	3	155	398	no	2	34	1009	MVRDWAPTWAIPELCGVWTRTGTPSMSSLAQLTTAVVSGTVKQGSSWPCSRPIQQSGPVALTLGATSSCSPQTSRWATSAS
EIF3I	NM_001015628	5639	Bos taurus eukaryotic translation initiation factor 3, subunit I (EIF3I), mRNA	3	920	1172	no	2	34	1009	MARATAVAAKMVTSASTTSTHSTLNLSLKLNKPDLWEFPVGSVVRRLHFHYRGTGDLQASPCGHTHTKKPDLHLSQGHRSFWTL
TMEM234	NM_001105654	5641	Bos taurus transmembrane protein 234 (TMEM234), mRNA	1	591	888	no	3	23	443	MDRNKRTRVKGFCNFHMLFNHSDLAQATSPSSSAALVPQQHPLCCHVRSPDLSLLLWPDLDYPSSWVVDCRTPAARRRPAIASEPEMQTGGLQGSAFAG
DCDC2B	NM_001192375	5644	Bos taurus doublecortin domain containing 2B (DCDC2B), mRNA	2	604	907	no	1	0	1023	MSSRPSPIWSCWCPVAHCPGAAGVPQVQSPGPTSRWPRATEHRQAGSLQTKPDKLSHLLSMPDPNELLSQEACSPRSHFHQEPRECIGLPTQGRRRQGPGK
IQCC	NM_001024492	5647	Bos taurus IQ motif containing C (IQCC), mRNA	1	1503	1773	no	3	641	1928	MKATKSSNLRAPVLERPGHSCPHSIRTQTLKTTLPGGHAQKSLIGKELCRKSWASQRTMSPGMGLWQSMVAWLSGRINHPRARPPVIKAP
IQCC	NM_001024492	5648	Bos taurus IQ motif containing C (IQCC), mRNA	1	1146	1485	no	3	641	1928	MSPVYAKIMGDRAVKKLDHNQAHHWKTSPTEAGPLESQAMWMPPAGGSDHKPTNSQKDWPLQIKQLLGPSTGTHPTDGLDHSCPHCRNTRPQGRGSPKSWTVEKRSLERPACS
IQCC	NM_001024492	5649	Bos taurus IQ motif containing C (IQCC), mRNA	2	1375	1504	no	3	641	1928	MAWTTAAHTVGIPGHREEAHQRAGLWRRDLWRDLPAADNTSRG
TMEM39B	NM_001075658	5652	Bos taurus transmembrane protein 39B (TMEM39B), mRNA	1	1575	1749	no	1	57	1533	MGGMGEGQKKTKTDKKIHQSFVFLLHTVSLIIDVIMRKKSPIFILPIKKKKKKKKKKX
KHDRBS1	NM_001046442	5655	Bos taurus KH domain containing, RNA binding, signal transduction associated 1 (KHDRBS1), mRNA	3	1475	1643	no	2	157	1486	MDVIKNKHEGKISVMSKVVTDFLYLPGFLLLYPQQTSNCLSVFLRGPLLLPTLLHS
KHDRBS1	NM_001046442	5656	Bos taurus KH domain containing, RNA binding, signal transduction associated 1 (KHDRBS1), mRNA	3	1253	1424	no	2	157	1486	MKNMDMMIHMQNRVMKATKAITARAKGTQNIMTMDMGRFKILMKHMARMTGMGPGRR
LOC506672	XM_003585790	5665	PREDICTED: Bos taurus brain-specific angiogenesis inhibitor 2-like (LOC506672), mRNA	2	2938	3109	no	1	0	5037	MAPQIPIVPAGTTPEQTPAQGTGIPRAARRWRHRQPTPAASASACPPSPCWPSRPRT
LOC506672	XM_003585790	5666	PREDICTED: Bos taurus brain-specific angiogenesis inhibitor 2-like (LOC506672), mRNA	2	1357	1603	no	1	0	5037	MGPCAAGPCGRPGPATIQPPAQCTACGRSGGPGACAPAAAGGGPGAGCGPACPPSTAARPARVPSCRLSSAVWPPARWKASG
LOC506672	XM_003585790	5668	PREDICTED: Bos taurus brain-specific angiogenesis inhibitor 2-like (LOC506672), mRNA	2	4006	4414	no	1	0	5037	MRVKTPPTHVRTGSCRSCQTLKKMWIWLVRLCCSRRSTLATHPPSRARCPACLWTRMRSPSPASWAPRAASASHHCLATSWCPWQPHQGWGSHRPRRRPTPCTCVERAACGSWTSHGCGRPSRAPRGTTWCCPGGL
LOC506672	XM_003585790	5669	PREDICTED: Bos taurus brain-specific angiogenesis inhibitor 2-like (LOC506672), mRNA	2	2356	2482	no	1	0	5037	MQRTRTSGMTLSRCPQALCTCSGWWKTSFTWWAMLSRPSRAL
LOC506672	XM_003585790	5670	PREDICTED: Bos taurus brain-specific angiogenesis inhibitor 2-like (LOC506672), mRNA	2	3655	3862	yes	1	0	5037	MASQTSPRSRGPGRSGAPGPACSSPAQRVERSPAPCSAQPRPGTPWPHSGAPVWCCPCWRSPGCLPSWP
LOC506672	XM_003585790	5671	PREDICTED: Bos taurus brain-specific angiogenesis inhibitor 2-like (LOC506672), mRNA	2	1759	1891	no	1	0	5037	MASGGHGMRGACVPRHVTQAGSAVSACARPQALRATPARALARR
LOC506672	XM_003585790	5672	PREDICTED: Bos taurus brain-specific angiogenesis inhibitor 2-like (LOC506672), mRNA	2	2014	2263	no	1	0	5037	MPQGLPAAAVCSVPRVWPTGGCPALPAASPTSTATCICHFGSTWPRGSACWRARACLRWCAACRSSWPGALTTAGTCFSPWTF
COL16A1	XM_002685618	5676	PREDICTED: Bos taurus collagen, type XVI, alpha 1 (COL16A1), mRNA	2	4063	4327	no	1	0	4839	MAQLAKRDPLENRDSMDPQVQRVTRGLQDRRARQERREELACLAGPARVAPWDLRGHRVLQEREATLDLRGLRGALDCPGCPAPWETW
COL16A1	XM_002685618	5677	PREDICTED: Bos taurus collagen, type XVI, alpha 1 (COL16A1), mRNA	2	2074	2218	no	1	0	4839	MLGILETLEHQASRGGQDCRESQGFGALWGQKEKRVMAAPPAPARRGR
COL16A1	XM_002685618	5678	PREDICTED: Bos taurus collagen, type XVI, alpha 1 (COL16A1), mRNA	2	2563	2839	no	1	0	4839	MGSKDRLDFQEPEGCRVRRDHRERRASRGSVPAPPEGTSSSLACRVLRDFGWAAPGSRARRVLRVFLDHQALLECLGCRGCPGTTVCQDSPG
COL16A1	XM_002685618	5679	PREDICTED: Bos taurus collagen, type XVI, alpha 1 (COL16A1), mRNA	2	631	1126	no	1	0	4839	MLSRANLSRLTFSRHTSTVTQSSCWRRAAVRYYQEGVPQRPPRPAGTPRTMSSSRSIHRLRARSTPAASAWRSPRTARWMPSCREESARSQKEEQRPTRRQQPMSAHPVSMVPRRATSQLVLLAPREGKVSGACLVHQDPRERREPGAMTVLESPRMPRFSVQKA
COL16A1	XM_002685618	5680	PREDICTED: Bos taurus collagen, type XVI, alpha 1 (COL16A1), mRNA	2	4333	4555	no	1	0	4839	MMKSRGSSDKRSLKCLMRGWLTTPPGCSFPWRWQQLQGDQGPQGRMVPQAGQAPRDHRDSPVRLAEKDGRACPG
PEF1	NM_001097992	5684	Bos taurus penta-EF-hand domain containing 1 (PEF1), mRNA	3	119	437	yes	2	13	874	MGAGYPLVADMEEVLPLEGLTDHQLVEDPMDTPTLGGSLLELQEDPMVAQPQGAPMVHHLQIPSVPDLMDRDHLLQVASLPMWIPRLTPGSSQWTLITVATSPSRS
HCRTR1	NM_001048182	5686	Bos taurus hypocretin (orexin) receptor 1 (HCRTR1), mRNA	2	607	859	no	1	0	1275	MNAGLMISTPRSTTVASSSSPTWPRWVSWPWPISRSSASSGAARSLAPRQPWSGTGSGPQSSWRSRGKAWVQSPSLGPAPSWPR
HCRTR1	NM_001048182	5687	Bos taurus hypocretin (orexin) receptor 1 (HCRTR1), mRNA	2	436	574	no	1	0	1275	MPSATLCCSRALPGAPGAPSWVSGLCRWPSWCPRLRSWNAAVCCPS
HCRTR1	NM_001048182	5688	Bos taurus hypocretin (orexin) receptor 1 (HCRTR1), mRNA	2	1009	1156	no	1	0	1275	MPASLSPTGWCMPTALPTPSSTTSSVASSGSSLRLPSPAACLAWVPASL
TINAGL1	XM_002685619	5690	PREDICTED: Bos taurus tubulointerstitial nephritis antigen-like 1 (TINAGL1), mRNA	3	1646	1979	yes	2	256	1858	MEPIRLRSQGGARRRCLTGGPSSTGRQPTRGARPGARGATFASCAEPMSATSRASCWASGAAWEWRIWDTTEAAGTTPGRAPLVGRQPPAPPARPPDGTPGARGLIPAQFR
ZCCHC17	NM_001034652	5700	Bos taurus zinc finger, CCHC domain containing 17 (ZCCHC17), mRNA	2	1090	1237	no	1	183	906	MSCSLITLGPFASDPCSSPIHSPNFIRREVVLPSPAATARARFPYRSPG
SNRNP40	NM_001046382	5705	Bos taurus small nuclear ribonucleoprotein 40kDa (U5) (SNRNP40), mRNA	3	95	275	no	2	31	1105	MNYCWERQGRALEPGSSRRRRELCCKRVLQDVPPFKPQSCFSQDMKGKCIAASFTPMDPP
SNRNP40	NM_001046382	5706	Bos taurus small nuclear ribonucleoprotein 40kDa (U5) (SNRNP40), mRNA	3	1010	1163	no	2	31	1105	MLAPSMKWLSTPMNPSFSQHPVTRDYTWGRFSEDTEWKTPQDCLTLRPQTA
PUM1	NM_001193123	5709	Bos taurus pumilio homolog 1 (Drosophila) (PUM1), mRNA	1	2433	2655	no	3	98	3656	MAVEDTSLLLQALKPSTAAQAVPPASSAPAAPFFPPPVCDTECLMSCPLAGAGFWKIFEITDILIYNCGRLLGT
PUM1	NM_001193123	5710	Bos taurus pumilio homolog 1 (Drosophila) (PUM1), mRNA	1	1083	1293	no	3	98	3656	MVPSLWRISPTWSPRVSPWTPWNMWAWSLFSLIIQARRYLWTQQQQLWDFLTTILNNSCSKDPMRLLSSS
PUM1	NM_001193123	5711	Bos taurus pumilio homolog 1 (Drosophila) (PUM1), mRNA	1	486	696	no	3	98	3656	MIFKHLLWREERWESSSCQVKSFGKQMNPAKMDQKEYSWVINGETVPGEHQIIQFPSQSWCREDLVRVSM
PUM1	NM_001193123	5712	Bos taurus pumilio homolog 1 (Drosophila) (PUM1), mRNA	1	3003	3123	yes	3	98	3656	MAITWCRSASNVCSPSLCSSSSMRLRGRCLLCPRILMAAE
PUM1	NM_001193123	5713	Bos taurus pumilio homolog 1 (Drosophila) (PUM1), mRNA	1	936	1062	no	3	98	3656	MVYQCRMGLTQTSKILAVPLVIARTLLMKWIFWVQTRMVLRV
PUM1	NM_001193123	5714	Bos taurus pumilio homolog 1 (Drosophila) (PUM1), mRNA	1	2781	2991	no	3	98	3656	MYLEITSFRSSLNLAALNRSWLWLSGFEATSCHWHCRCMAAVLSRKLLSLFPQTSRMKWFGNWMATSSSV
SDC3	NM_001206531	5717	Bos taurus syndecan 3 (SDC3), mRNA	1	1611	1914	no	1	0	1326	MDRRKGTPDWLVDEGVGLQPQPGPTGLAEVSFWRQRGTPAGFQDKHLASPALEIVGTLHPVAPVPGSLSAWVRRYPSPTSLFCPGLSGVVGSFSLTSAQCI
SDC3	NM_001206531	5719	Bos taurus syndecan 3 (SDC3), mRNA	2	1243	1825	no	1	0	1326	MRAATRWRSPSRRASHTRSLTSKRSSTPSGARVPPCSLSATPTSSPWPGTPSPGLGLGLGDILAPLHLCHPPKVCPDCQLHAALPQGTGGTAVCSRLCPYELITCSTYSSPHHQLGALGPHIRWTGGRELLIGWWTKGWDFSPNLAPRGWLRFPFGGREALRLVSRTSIWQAQPLKSLGHCTLLLLFQAHSLPG
PTPRU	NM_001191494	5732	Bos taurus protein tyrosine phosphatase, receptor type, U (PTPRU), mRNA	2	2455	2656	no	1	0	4338	MSGWASPSWTPMATAPGETSAAVGSLRPAASWGAHRGGHVAGRAPRITRGSCTPRCVWPISCSTSTR
PTPRU	NM_001191494	5733	Bos taurus protein tyrosine phosphatase, receptor type, U (PTPRU), mRNA	2	3571	3709	no	1	0	4338	MWRSAASPCCPGTGTRTAAWMSCRLTAACPSSSPRTGTPTTTSMRP
PTPRU	NM_001191494	5734	Bos taurus protein tyrosine phosphatase, receptor type, U (PTPRU), mRNA	2	4297	4504	no	1	0	4338	MTWPWSTWRGWSQDSRGPWPGAPTAHSGPGPPSPADPRGRPAPPGKALEWVLGQPGAPFHCGQGLSARP
PTPRU	NM_001191494	5736	Bos taurus protein tyrosine phosphatase, receptor type, U (PTPRU), mRNA	2	529	760	no	1	0	4338	MTSCFSATPAQRPRISPAWATWRSTRARTPRSSVWRQAEQRRPSVSFCSDRAGPWCPRPACGTSVTGASWPPSRWSP
PTPRU	NM_001191494	5739	Bos taurus protein tyrosine phosphatase, receptor type, U (PTPRU), mRNA	2	3073	3208	no	1	0	4338	MSCAALPWSGEATLPATRSASSTSRPGRSTASPTTPRGCWPSSGV
PTPRU	NM_001191494	5740	Bos taurus protein tyrosine phosphatase, receptor type, U (PTPRU), mRNA	2	283	403	no	1	0	4338	MTPTVCSSATSCTAGMGTARAPWAFMCVSMGVPWAVLYGI
SRSF4	NM_001101231	5746	Bos taurus serine/arginine-rich splicing factor 4 (SRSF4), mRNA	2	1654	1936	no	2	127	1606	MFGSVAQVIGVEHTSLLYIFNSPNGVSTIVKSKCFLSIKPPGARPSCSTENNLLFENPFYSWPTVEYPECLGVQAWPFLQGAQNLDGFKAGMMS
SRSF4	NM_001101231	5747	Bos taurus serine/arginine-rich splicing factor 4 (SRSF4), mRNA	3	1421	1667	no	2	127	1606	MPAPIRRPGPGRGPIPNRNQTFRQNHAPDQSPPQKPGLGPSLGPGLGPDRPPGLDPGLTRGPNWPRPQLELPETSFCTCLVA
SRSF4	NM_001101231	5748	Bos taurus serine/arginine-rich splicing factor 4 (SRSF4), mRNA	3	332	485	no	2	127	1606	MPAAHDEMAVTVLDAVDMVIEEVAEINTALLHAQNTDLLWRICQVAAAGKT
LOC100848266	XM_003585799	5751	PREDICTED: Bos taurus transmembrane protein 200B-like (LOC100848266), mRNA	1	1035	1215	no	1	0	921	MLQPQQLPRPPDLHVGKEMPTAQGFKKLERLCFNVDSGDQQDSASGIPSASKSGLSPGQI
LOC100848266	XM_003585799	5752	PREDICTED: Bos taurus transmembrane protein 200B-like (LOC100848266), mRNA	2	1465	1669	no	1	0	921	MLGTSGKGYTTANASVLGSGPSPNRPEKPPSLLCRVAHAVKSFSGWQNAFVSSQKSFYMLKHPFGQCG
EPB41	NM_174311	5756	Bos taurus erythrocyte membrane protein band 4.1 (elliptocytosis 1, RH-linked) (EPB41), mRNA	2	184	343	no	1	159	2010	MTQFTNVWWRNMLRDKIYLNEYVNTSIFWKKTTLVWPFGIMQPQRHGWILPKK
YTHDF2	NM_001076253	5760	Bos taurus YTH domain family, member 2 (YTHDF2), mRNA	1	1977	2121	no	1	174	1914	MTFKRIRTFFLISLTSETIADLQFKYWNFTNDIGLNWKMKKKKKKKKX
YTHDF2	NM_001076253	5761	Bos taurus YTH domain family, member 2 (YTHDF2), mRNA	2	439	664	no	1	174	1914	MDSSATESLTFYQMQCLDNQEPWVALHFLVSMVLISFPVGLTSQPGEITVLRDSLLRVLDIVAIMLMHLAPWVEP
YTHDF2	NM_001076253	5762	Bos taurus YTH domain family, member 2 (YTHDF2), mRNA	2	310	430	no	1	174	1914	MHILPCQIPTYPVTTVPPLASPILWVKLLGLLGVTQPCPI
YTHDF2	NM_001076253	5763	Bos taurus YTH domain family, member 2 (YTHDF2), mRNA	2	1840	1963	no	1	174	1914	MTSHTMRNAKRKKKVLKRNVKVVGNKRQFCTDCSNGCICIS
YTHDF2	NM_001076253	5764	Bos taurus YTH domain family, member 2 (YTHDF2), mRNA	2	1402	1522	yes	1	174	1914	MAGFSSLRATPRTISTVPLSIISGAAQSMVTRDWMLLIAP
TRNAU1AP	NM_001075967	5772	Bos taurus tRNA selenocysteine 1 associated protein 1 (TRNAU1AP), mRNA	1	699	822	no	3	74	935	MTRTQAATATVIPSTATPRAPCRRMKKSEMMHWKTPCRSWM
RCC1	NM_001105408	5776	Bos taurus regulator of chromosome condensation 1 (RCC1), mRNA	3	875	1016	no	2	160	1426	MSGSRMPSAVPTLPSPSPPRAMYMALASPTTINLEPKAQNPVLYLRT
DNAJC8	XM_002685752	5795	PREDICTED: Bos taurus DnaJ (Hsp40) homolog, subfamily C, member 8 (DNAJC8), mRNA	1	588	756	no	3	32	791	MKGSDNGRKRLKLKKKPNEKGSGRKILRKVEMVAWTAGETSKPIRKERKRRKTGPS
EYA3	NM_001206731	5800	Bos taurus eyes absent homolog 3 (Drosophila) (EYA3), mRNA	3	281	467	no	2	88	1807	MIIPHKCILQNLTHISSQFLFRKLLTLGRLSTRLCSSLNPMLSTLRQPRRTDYLLSVHCGQV
XKR8	XM_002685687	5808	PREDICTED: Bos taurus XK, Kell blood group complex subunit-related family, member 8 (XKR8), mRNA	3	1337	1538	yes	2	58	1285	MGLDSLNEPLMPDLCQVLETRVKTEVCHQGGELDEKGWALLGRGPQLCMKHFGKKEETLHCTLPPPT
C2H1orf38	XM_002685688	5819	PREDICTED: Bos taurus chromosome 2 open reading frame, human C1orf38 (C2H1orf38), mRNA	2	646	769	no	1	24	1950	MRSKPSCTSAGPSSRSPPPWRSTWRTSPPPRSTFTSYNRCC
PPP1R8	NM_174582	5822	Bos taurus protein phosphatase 1, regulatory subunit 8 (PPP1R8), mRNA	2	625	916	no	1	9	1062	MMRSSTQRMWIPRLVAFGTWCRLQWSQSRRSGWRALAPWSWRNPGAGACRTLPSVEDSTGACPPRTVKLAPSHTASMGQHSLVACPCHTRTLLLMWT
STX12	NM_001101053	5825	Bos taurus syntaxin 12 (STX12), mRNA	1	585	732	no	3	113	935	MRSGTRCRDRRMRWPSPNRTWSLLRRGRRQFGSWRLIFWMSIRYLKIWP
FGR	NM_001098991	5836	Bos taurus Gardner-Rasheed feline sarcoma viral (v-fgr) oncogene homolog (FGR), mRNA	1	321	474	yes	3	245	1826	MGLQTAMAPTLLRAGLHLPFPTSPTTTASPLSPPAPPSSMRAPSGASQGLG
AHDC1	NM_001206409	5839	Bos taurus AT hook, DNA binding motif, containing 1 (AHDC1), mRNA	1	2676	2853	yes	3	443	5234	MGLCSRSRCPAALALGRRALSGSGTRVAAGPLTTGTQAGRLAETVGSRGPRPGPLPPLG
AHDC1	NM_001206409	5841	Bos taurus AT hook, DNA binding motif, containing 1 (AHDC1), mRNA	1	4551	4755	no	3	443	5234	MASISHRWPTRPRCLTQACRRRTRLPAHPPWASRKSCGRHPQSWLPVSPSSMGSRGPAWAMRLQLRPT
AHDC1	NM_001206409	5842	Bos taurus AT hook, DNA binding motif, containing 1 (AHDC1), mRNA	1	2481	2637	no	3	443	5234	MQPRPLGAPSVTSLRASARRRRWWLWQPRGLGAPASLSWGIRASEAGGRWTL
AHDC1	NM_001206409	5843	Bos taurus AT hook, DNA binding motif, containing 1 (AHDC1), mRNA	1	141	450	no	3	443	5234	MPGQLPAQCLAPSRCSLNLSCDGPFQALSTPRGLGSGQSCFTTPPADSQRLAEPPGTGALSLPDISSVTAQAAEPRVLVPASRTLMSVPAPPGGPRRTRSGCV
AHDC1	NM_001206409	5845	Bos taurus AT hook, DNA binding motif, containing 1 (AHDC1), mRNA	1	3222	3849	yes	3	443	5234	MGSPRLLQNAGLQRPSPSWRPHLPLWPAHLPPTRPPTPTLHSTVAMGPDKAFLPRLSPSRARTVLTAKTAALPMAAATAYLPHPAAPTVPATPHRPPVAHACHQARPPSSTAPRGPPSLVQPPHLCAVTAGPAQSRPVATWCPRAPRPLPPPPPLRRPRPSSPRLRTVGSLRGLLSGLSGRAMEAWTGPRRPSVSSTIPASTATSASPT
AHDC1	NM_001206409	5846	Bos taurus AT hook, DNA binding motif, containing 1 (AHDC1), mRNA	2	205	343	yes	3	443	5234	MVLSRRCPRPEAWARAKVASQHPQLTASDWQSPQARGPSLFQTSPV
WASF2	NM_001081511	5849	Bos taurus WAS protein family, member 2 (WASF2), mRNA	1	840	1119	yes	3	152	1631	MAALALLRMWMQATIHHHHSQTPFLHLLLPSLRTTCLPHQQNSATRQTITKELDSKGPVWSAQATHRQLLLWALRQAPNPGLLHHLPLRLHLR
WASF2	NM_001081511	5852	Bos taurus WAS protein family, member 2 (WASF2), mRNA	1	1440	1686	no	3	152	1631	MPAATCFQPSVKAFSCAGLRSSGNKRSGMLWATTWPPSCRVALLWSTAIRKTTPLSLMKTNGRINSSACRLLPFSFFPTCLL
WASF2	NM_001081511	5853	Bos taurus WAS protein family, member 2 (WASF2), mRNA	2	3604	3790	no	3	152	1631	MALTESPPSPSFLEKGEPALCSYHPALTLKGAVLAWLLEWTEPAVEEGWGQEEVGRGTACGR
WASF2	NM_001081511	5854	Bos taurus WAS protein family, member 2 (WASF2), mRNA	2	3865	4060	no	3	152	1631	MICKSRRATAQLCLTLSLKSMQPSSALCSSRPCEASSARGAGDPVSREALWALLMHMCTKKKKKX
GPR3	XM_002685690	5861	PREDICTED: Bos taurus G protein-coupled receptor 3 (GPR3), mRNA	3	548	983	no	1	0	990	MRRGLSALQEPSGGPGRCLLHGVWHHAAAVCPDLSHCLPPRPADCPPAAPAACLPLRGHPKGHSHPGRGAWRLCRLLAALHRLLPVGRCPLPTPLHLSHPAPCHLQLHDQPHHLRLPQPGRAEGAVGCLLLLFLFQDALPIPLPQ
MAP3K6	NM_001193236	5867	Bos taurus mitogen-activated protein kinase kinase kinase 6 (MAP3K6), mRNA	3	1415	1601	no	1	0	3906	MVPGVRDGNLPAVSALQTHTRASWRSPPRRPLLAPLLATVLPATQDSLSPRGPVLGAGPGDE
SYTL1	XM_002685692	5870	PREDICTED: Bos taurus synaptotagmin-like 1 (SYTL1), mRNA	3	608	893	no	2	142	1837	MSPHHVSPQSLQSRRRSPKPKKMSGKVTLWSSPERRRTRRCSRRRWERRSRRPRLPRLRRRLRCWRMGRRTRGPTPRSTACSAAAPPCPASTPPR
SYTL1	XM_002685692	5871	PREDICTED: Bos taurus synaptotagmin-like 1 (SYTL1), mRNA	3	1508	1931	no	2	142	1837	MTAGPAASGQGWCDAASTPCSITPWSMMASGLLTCARPVRSSPSGTMGPWAAASWGAHASAWAPAAATGSRCPGWTPHVRRGSCGKPSWSGHVSGWMAFCPSEPTWPPGHSCLTCSTKPFFWDPHFRACPWLKNKVYSEGX
WDTC1	NM_001205398	5873	Bos taurus WD and tetratricopeptide repeats 1 (WDTC1), mRNA	2	397	634	no	1	315	2349	MSLIPLSDGWAWKQSCRVTQDVSTAWSGTRKETCWPLVLTTSTRLCGTRCTTRSCFPCTQDTLQTSFLSSSCLTLGTAS
WDTC1	NM_001205398	5874	Bos taurus WD and tetratricopeptide repeats 1 (WDTC1), mRNA	2	1684	1834	no	1	315	2349	MISKGSSRSRPIAVPVTHWDVTSRPPSSPKMMVRRRREQAVAAAPSASAA
WDTC1	NM_001205398	5875	Bos taurus WD and tetratricopeptide repeats 1 (WDTC1), mRNA	2	1993	2221	yes	1	315	2349	MAPSSSGKRRPPTWSACCRATNPSSTACSHTPATASWPPAASTLLCGSGTPGQRVKTSQAELWRTWRAPPRPTSGA
SLC9A1	NM_174833	5881	Bos taurus solute carrier family 9 (sodium/hydrogen exchanger), member 1 (SLC9A1), mRNA	2	508	748	yes	1	405	2856	MASRSALPPAPSEAQSRPGNAQLGMSPPPHRSSPPRAALLTIPSLNIAQRLERPFQSWASTTNTCAYPSKSPSGSYWPAS
SLC9A1	NM_174833	5882	Bos taurus solute carrier family 9 (sodium/hydrogen exchanger), member 1 (SLC9A1), mRNA	2	2737	3148	no	1	405	2856	MFSPRHRATAPALRGYSAASVTQAPTPSLGRESLSSPRASSSGAAAVLPPRTLPPELGLLAGGEGGVPLLLPDLNCPGPPPPHGSCPQPPPAARLPLASWEAPSLPPELPSRSIHWRWTCLAVRQTLPPPKPSSLPT
C2H1orf172	NM_001099103	5887	Bos taurus chromosome 2 open reading frame, human C1orf172 (C2H1orf172), mRNA	2	157	751	no	1	66	1260	MSKPGPHQAAAPADQTPRTPGTTGPRALPLSPALPSRLPSPPPAACSGDPGYGTGAGRPSASAAAGTACSAAGPVHGAAAPACPRGTPLKGPLKPTGSRSTTACPPALTMRLPAGGMASGSSRPWGAASATPTSSSKASRCTPTAAPPPPPPTRTPAARSRWLTPHPCGTACPAPSPAVPGAPRSTTPSTSRTWTCPR
C2H1orf172	NM_001099103	5888	Bos taurus chromosome 2 open reading frame, human C1orf172 (C2H1orf172), mRNA	2	931	1159	no	1	66	1260	MSRTLRAAWYAASFASVPARAAPARRRQRGAQAGLPPQLQLPQTAATKPWWAQGSARMNSRCRSPRRRPQMPLPGS
C2H1orf172	NM_001099103	5889	Bos taurus chromosome 2 open reading frame, human C1orf172 (C2H1orf172), mRNA	2	1168	1294	no	1	66	1260	MEPQDTLPATTHPSRAPTQTLQGHPCSRCIANPRQAQCCHPI
NR0B2	XM_002685759	5894	PREDICTED: Bos taurus nuclear receptor subfamily 0, group B, member 2 (NR0B2), mRNA	2	190	322	no	1	0	780	MFWPRRWPSSGTCRLSASCPTMIGGSCCGAAGGPSSCWGWPKTL
GPATCH3	NM_001098972	5896	Bos taurus G patch domain containing 3 (GPATCH3), mRNA	2	703	931	yes	1	24	1575	MAMCPSLMRTQRLWSKKSLCTQPRVRKYPREAAWQTYHPTPVKSQRKKRKRKKSHTQMTMMTGVRSGSGTWHCMRT
ZDHHC18	XM_002685760	5912	PREDICTED: Bos taurus zinc finger, DHHC-type containing 18 (ZDHHC18), mRNA	2	973	1096	no	1	0	1290	MKISKARGPTRGAARPPSTPTAIKVLSPTAVLCSVAPYLPA
PIGV	NM_001192505	5915	Bos taurus phosphatidylinositol glycan anchor biosynthesis, class V (PIGV), mRNA	1	267	483	no	3	179	1658	MPSSQTIVQKPSLLLASPPLALQTNSWKVFWVAYLTGTLNTSCSLPSTATCMSTTLPSSLVSPWSCCLGLNC
ARID1A	NM_001205785	5920	Bos taurus AT rich interactive domain 1A (SWI-like) (ARID1A), mRNA	2	1348	1861	no	1	0	6858	MHSRFLLMDSKAPAGMVSRARLHITTSKVLTPSNSSHPTPSSHHPRPPMPNLRISSSLSLSHRSSSPLNLRTPSSRPSLPISRPRLHTPPNSPAPSSTPRASPPTHSRRHSLLTSSSNLSSQHPRRFPSRLHTLSPSLSSHSKLPTPSSASLHRRSYLKIHLGLRHPQPPQ
ARID1A	NM_001205785	5921	Bos taurus AT rich interactive domain 1A (SWI-like) (ARID1A), mRNA	2	6937	7174	no	1	0	6858	MQNHLRIQFTLCCPASPREKKSPLFPLSSPFSPLLHLHPHLSSPCPHFTPLRTLPYLKRQSSAYIEDFFYFNQSYCRLQ
ARID1A	NM_001205785	5922	Bos taurus AT rich interactive domain 1A (SWI-like) (ARID1A), mRNA	2	3310	3487	no	1	0	6858	MPLSARSNGEKTLPQTSLQLLIPRSPSPRSSLPRLRDQGQCRGHRHLSQPAAPWQKEET
[truncated: 74,927 more rows]

## Sheet: homologs with human
Bos taurus			Homo sapiens								Bos taurus		Homo sapiens
gene symbol	mRNA accession	altorf id	gene symbol	mRNA accession	altorf id	% id	% similarity	length	mismatch	opengap	start	stop	start	stop	evalue	bit score
A1CF	XM_003587865,XM_002698365,XM_003584071	69068;69073;101287	A1CF	NM_014576,NM_138932	109535;110408	82	84	50	9	0	1	50	1	50	4e-22	80.9
A1CF	XM_002698365	69074	A1CF	NM_014576,NM_138933	109538;110434	84.31	86.27	51	8	0	2	52	26	76	1e-21	80.5
A1CF	XM_003587865,XM_003584071	69071;101289	A1CF	NM_138932	110411	84	86	50	8	0	2	51	26	75	7e-21	78.6
A1CF	XM_003587865,XM_002698365,XM_003584071	69069;69075;101288	A1CF	NM_014576,NM_138932,NM_138933	109536;110409;110430	72.92	83.33	48	13	0	1	48	1	48	5e-20	75.5
A1CF	XM_003587865,XM_002698365	69070;69076	A1CF	NM_014576,NM_138932,NM_138933	109537;110410;110433	70.18	73.68	57	16	1	3	59	1	56	1e-11	53.9
A2M	NM_001109795	16335	A2M	NM_000014	94518	61.54	75.38	65	24	1	57	120	1	65	7e-19	75.5
A2M	NM_001109795	16334	A2M	NM_000014	94517	61.96	70.65	92	35	0	1	92	17	108	4e-28	99.8
A2M	NM_001109795	16333	A2M	NM_000014	94516	59.09	72.73	44	18	0	1	44	1	44	5e-14	59.7
A2M	NM_001109795	16332	A2M	NM_000014	94515	75	83.33	36	9	0	1	36	1	36	4e-12	55.5
A2ML1	NM_001191301	16356	A2ML1	NM_144670	89891	53.73	65.67	67	31	0	1	67	1	67	2e-16	67.4
A2ML1	NM_001191301	16355	A2ML1	NM_144670	89890	71.93	73.68	57	16	0	2	58	89	145	9e-21	80.1
A4GNT	NM_001192784	2399	A4GNT	NM_016161	66966	68.92	74.32	74	23	0	1	74	1	74	4e-28	97.8
AAAS	NM_001075269	13731	AAAS	NM_015665	80693	84	88	50	8	0	1	50	1	50	2e-23	86.3
AAAS	NM_001075269	13729	AAAS	NM_015665	80695	70.97	72.58	62	18	0	1	62	66	127	2e-21	82.4
AAAS	NM_001075269	13730	AAAS	NM_015665	80694	76.84	78.95	95	22	0	1	95	1	95	3e-31	110
AACS	NM_001163929	47169	AACS	NM_023928	44727	75.61	75.61	41	10	0	2	42	122	162	5e-11	53.1
AACS	NM_001163929	47168	AACS	NM_023928	44725	70.89	75.95	79	23	0	1	79	1	79	1e-31	107
AACS	NM_001163929	47170	AACS	NM_023928	44727	65.38	67.31	52	18	0	3	54	54	105	8e-13	58.9
AAK1	XM_002691441,XM_611658	33390;88878	AAK1	NM_014911	44769	85.14	91.89	74	11	0	1	74	1	74	2e-42	134
AAMP	NM_001076995	4960	AAMP	NM_001087	37532	80.77	82.05	78	15	0	1	78	1	78	4e-33	110
AANAT	NM_177509	57227	AANAT	NM_001088	104422	80.77	82.69	52	10	0	1	52	1	52	3e-17	70.5
AAR2	NM_001034587	38570	C20orf4	NM_015511	11446	71.11	82.22	45	13	0	93	137	1	45	5e-09	48.9
AAR2	NM_001034587	38569	C20orf4	NM_015511	11444	79.55	81.82	44	9	0	1	44	1	44	2e-16	66.2
AARS	NM_001101075	48670	AARS	NM_001605	44825	81.25	85.42	48	9	0	1	48	1	48	4e-21	78.6
AARS	NM_001101075	48667	AARS	NM_001605	44826	69.7	72.73	66	20	0	1	66	1	66	2e-22	82.8
AARS	NM_001101075	48669	AARS	NM_001605	44824	80.95	80.95	63	12	0	1	63	1	63	2e-28	97.8
AARS2	NM_001191211	63827	AARS2	NM_020745	45959	78.72	79.79	94	18	1	1	92	1	94	3e-42	136
AARS2	NM_001191211	63825	AARS2	NM_020745	45955	71.05	71.05	38	11	0	2	39	58	95	8e-09	47.8
AARS2	NM_001191211	63826	AARS2	NM_020745	45956	79.17	83.33	24	5	0	1	24	32	55	3e-06	40.4
AARSD1	NM_001105482	56123	AARSD1	NM_001136042,NM_025267,NM_001142653	53482;53486;53498	79.55	86.36	44	9	0	23	66	1	44	4e-16	65.9
AARSD1	NM_001038073	56120	AARSD1	NM_001136042,NM_025267	53484;53487	80	82.22	45	9	0	1	45	1	45	4e-19	72.8
AASDH	XM_002688264,XM_001250588	18724;83828	AASDH	NM_181806	49430	83.33	89.58	48	8	0	1	48	1	48	7e-23	82.8
AASDH	XM_002688264,XM_001250588	18726;83830	AASDH	NM_181806	49429	82.69	86.54	52	9	0	1	52	24	75	1e-23	86.3
AASDH	XM_002688264,XM_001250588	18723;83827	AASDH	NM_181806	49431	75.9	83.13	83	20	0	1	83	1	83	2e-39	127
AATF,LOC504783	XM_002695618,XM_580955,XM_001252957	53246;96057;96060	AATF	NM_012138	66994	70.27	83.78	37	11	0	43	79	2	38	2e-12	58.2
AATK	XM_002707765,XM_588863	56969;97128	AATK	NM_001080395	68544	50.62	54.32	81	34	2	7	87	177	251	5e-08	47.8
AATK	XM_002707765,XM_588863	56972;97126	AATK	NM_001080395	68545	79.03	83.87	62	12	1	1	62	1	61	4e-22	82.4
AATK	XM_002707765,XM_588863	56967;97129	AATK	NM_001080395	68544	65.22	69.57	69	24	0	1	69	70	138	1e-16	70.5
ABAT	NM_177492	67170	ABAT	NM_020686,NM_000663,NM_001127448	130572;130576;130584	98	98	50	1	0	1	50	1	50	1e-27	95.1
ABCA1	NM_001024693	26421	ABCA7	NM_019112	106266	63.64	65.91	44	16	0	1	44	1	44	3e-05	36.2
ABCA1	NM_001024693	26420	ABCA1	NM_005502	143883	71.43	73.47	49	14	0	1	49	1	49	1e-17	69.7
ABCA1	NM_001024693	26418	ABCA1	NM_005502	143879	76.71	80.82	73	17	0	1	73	1	73	1e-32	109
ABCA1	NM_001024693	26419	ABCA1	NM_005502	143878	72.5	72.5	40	11	0	1	40	53	92	5e-11	52.4
ABCA1	NM_001024693	26416	ABCA1	NM_005502	143884	82.46	87.72	57	10	0	1	57	24	80	4e-25	89.7
ABCA10	XM_002696224,XM_001789465	57566;97342	ABCA10	NM_080282	59223	46.34	63.41	41	22	0	1	41	3	43	2e-06	39.7
ABCA12	XM_002685565,XM_003581866	4875;79465	ABCA12	NM_173076,NM_015657	85934;89472	85	87.5	40	6	0	1	40	1	40	1e-19	73.9
ABCA12	XM_002685565,XM_003581866	4871;79466	ABCA12	NM_173076,NM_015657	85935;89468	81.48	85.19	54	10	0	1	54	1	54	7e-24	85.5
ABCA12	XM_002685565,XM_003581866	4873;79469	ABCA12	NM_173076	85936	74	76	50	13	0	1	50	1	50	7e-17	68.2
ABCA12	XM_002685565,XM_003581866	4872;79470	ABCA12	NM_173076,NM_015657	85939;89471	79.59	85.71	49	10	0	1	49	1	49	5e-21	78.2
ABCA13	XM_003582049	81303	ABCA13	NM_152701	82581	44.83	58.62	58	32	0	1	58	1	58	5e-10	50.4
ABCA13	XM_003582049	81307	ABCA13	NM_152701	82583	65	75	40	14	0	1	40	1	40	1e-11	53.1
ABCA13	XM_003582049	81310	ABCA13	NM_152701	82575	59.52	71.43	42	17	0	3	44	1	42	2e-10	50.1
ABCA2	XM_003584982	107292	ABCA2	NM_212533,NM_001606	107672;107695	65.06	67.47	166	58	0	59	224	3	168	4e-52	168
ABCA2	XM_003584982	107296	ABCA2	NM_212533,NM_001606	107667;107697	75.47	75.47	53	13	0	1	53	1	53	1e-08	46.2
ABCA2	XM_003584982	107294	ABCA2	NM_212533,NM_001606	107670;107699	77.11	84.34	83	19	0	5	87	1	83	1e-37	123
ABCA2	XM_003584982	107291	ABCA2	NM_212533,NM_001606	107666;107700	84.44	86.67	45	7	0	47	91	2	46	2e-16	67.8
ABCA2	XM_003584982	107289	ABCA2	NM_212533,NM_001606	107669;107698	75	80	40	10	0	4	43	2	41	3e-11	52.4
ABCA2	XM_003584982	107290	ABCA2	NM_212533,NM_001606	107665;107702	79.55	79.55	44	9	0	1	44	1	44	1e-10	50.8
ABCA4	NM_174221	8837	ABCA4	NM_000350	114034	78.13	78.13	64	14	0	1	64	1	64	2e-18	72.4
ABCA4,LOC100849732	NM_174221,XM_003581983	8834;80611	ABCA4	NM_000350	114040	84.09	88.64	44	7	0	1	44	1	44	2e-22	81.3
ABCA4	NM_174221	8839	ABCA1	NM_005502	143884	44.44	53.33	45	25	0	3	47	36	80	7e-05	36.2
ABCA5	XM_587636	97334	ABCA5	NM_172232,NM_018672	105104;105119	75	83.33	36	9	0	1	36	1	36	3e-12	54.7
ABCA6	XM_002696225	57572	ABCA8	NM_007168	107652	55.36	58.93	56	21	2	1	54	1	54	7e-08	44.7
ABCA6	XM_002696225	57573	ABCA6	NM_080284	104190	47.3	62.16	74	39	0	24	97	1	74	1e-18	75.1
ABCA7	NM_001205705	22740	ABCA7	NM_019112	106267	58.18	61.82	55	23	0	3	57	11	65	2e-13	58.9
ABCA7	NM_001205705	22744	ABCA4	NM_000350	114040	51.28	61.54	39	19	0	1	39	1	39	1e-05	37.7
ABCA7	NM_001205705	22734	ABCA7	NM_019112	106266	90.91	90.91	44	4	0	1	44	1	44	4e-12	55.8
ABCA9	NM_001101837	57578	ABCA9	NM_080283	59164	78.57	82.14	28	6	0	28	55	5	32	2e-09	48.1
ABCA9	NM_001101837	57581	ABCA6	NM_080284	104191	64.86	72.97	37	13	0	44	80	12	48	3e-09	48.5
ABCA9	NM_001101837	57581	ABCA9	NM_080283	59163	54.17	60.42	48	22	0	1	48	5	52	5e-08	45.4
ABCA9	NM_001101837	57577	ABCA9	NM_080283	59166	54.29	62.86	35	16	0	15	49	3	37	5e-06	38.5
ABCB1	XM_002686731,XM_590317	11300;105612	ABCB1	NM_000927	138560	73.17	75.61	41	11	0	1	41	1	41	3e-13	58.2
ABCB10	XM_002698768,XM_001256448	71344;102230	ABCB10	NM_012089	134968	82.69	84.62	52	9	0	1	52	1	52	2e-23	84.7
ABCB11	NM_001192703	3751	ABCB11	NM_003742	114692	80	82.5	40	8	0	1	40	1	40	1e-16	66.2
ABCB11	NM_001192703	3753	ABCB11	NM_003742	114689	71.43	85.71	42	12	0	1	42	2	43	3e-17	67.8
ABCB4	XM_002686717	11306	ABCB4	NM_000443,NM_018850,NM_018849	114399;114428;114442	79.37	82.54	63	13	0	1	63	1	63	1e-28	98.6
ABCB4	XM_002686717,XM_003582070	11304;81456	ABCB4	NM_000443,NM_018849	114401;114447	81.82	86.36	44	8	0	1	44	1	44	5e-18	70.1
ABCB4	XM_002686717	11307	ABCB4	NM_000443,NM_018850,NM_018849	114397;114431;114446	74.42	76.74	43	11	0	1	43	1	43	5e-14	59.7
ABCB5	XM_002686705,XM_001787871	11222;81427	ABCB5	NM_178559	151389	83.33	92.86	42	7	0	1	42	1	42	1e-19	74.3
ABCB6	NM_001098156	5107	ABCB6	NM_005689	104621	70.91	74.55	55	16	0	30	84	1	55	4e-10	52.4
ABCB7	NM_001192783	76090	ABCB7	NM_004299	105349	88	92	50	6	0	1	50	1	50	1e-25	90.1
ABCB7	NM_001192783	76089	ABCB7	NM_004299	105350	83.02	90.57	53	9	0	1	53	1	53	1e-25	92.4
ABCB8	NM_001075526	13155	ABCB8	NM_007188	134924	71.26	73.56	87	25	0	1	87	1	87	6e-28	99.4
ABCB8	NM_001075526	13152	ABCB8	NM_007188	134927	66.67	75.76	66	22	0	6	71	1	66	6e-22	81.6
ABCB9	NM_001191355	47292	ABCB9	NM_203444,NM_019625,NM_019624	105214;105237;105263	93.02	93.02	43	3	0	1	43	1	43	2e-21	79
ABCC1	NM_174223	67383	ABCC1	NM_004996,NM_019900,NM_019862,NM_019899,NM_019898	132124;132138;132145;132160;132175	82.46	84.21	57	10	0	1	57	1	57	2e-23	84.7
ABCC1	NM_174223	67384	ABCC1	NM_004996,NM_019900,NM_019862,NM_019899,NM_019898	132125;132139;132149;132164;132179	71.43	71.43	42	12	0	1	42	1	42	2e-13	58.2
ABCC10	XM_002697300,XM_585169	63770;99279	ABCC10	NM_033450	106128	70	78.33	60	18	0	1	60	1	60	7e-21	79.7
ABCC10	XM_002697300,XM_585169	63765;99274	ABCC10	NM_033450	106127	68.92	72.97	74	23	0	1	74	1	74	1e-28	100
ABCC10	XM_002697300,XM_585169	63766;99275	ABCC10	NM_033450	106124	79.63	81.48	54	11	0	1	54	1	54	8e-16	64.7
ABCC10	XM_002697300,XM_585169	63771;99280	ABCC10	NM_033450	106130	83.87	85.48	62	10	0	1	62	1	62	1e-30	103
ABCC11	XM_002694876	49314	ABCC11	NM_033151,NM_032583	100505;100528	70.27	75.68	37	11	0	2	38	6	42	8e-11	51.2
ABCC11	XM_600718	94621	ABCC11	NM_033151,NM_032583	100505;100528	67.57	70.27	37	12	0	2	38	6	42	3e-09	47.4
ABCC11	XM_002694876	49313	ABCC11	NM_033151,NM_032583,NM_145186	100506;100529;100544	62.5	65	40	15	0	1	40	1	40	1e-08	45.4
ABCC2	XM_002698487,XM_599177	69564;101445	ABCC2	NM_000392	142441	78.72	80.85	47	10	0	1	47	1	47	5e-21	77.8
ABCC4	XM_869349	89901	ABCC4	NM_005845	143047	61.22	73.47	49	19	0	1	49	5	53	1e-16	67
ABCC4	XM_002691921,XM_593336	36095;89892	ABCC4	NM_005845	143047	73.58	83.02	53	14	0	1	53	1	53	9e-24	85.5
ABCC5	NM_001077907	1593	ABCC5	NM_001023587	103003	63.16	68.42	38	14	0	1	38	1	38	5e-08	43.9
ABCC5	NM_001077907	1594	ABCC5	NM_001023587	103004	55.56	71.11	45	16	1	11	51	1	45	6e-09	46.6
ABCC6	XM_002698035	67391	ABCC6	NM_001171	114187	64.52	72.58	62	22	0	1	62	1	62	4e-21	80.1
ABCC8	NM_001205610	41740	ABCC8	NM_000352	151546	75.61	82.93	41	10	0	1	41	1	41	6e-13	58.2
ABCC8	NM_001205610	41739	ABCC8	NM_000352	151546	76.92	84.62	26	6	0	1	26	91	116	1e-07	43.1
ABCC8	NM_001205610	41735	ABCC8	NM_000352	151540	76.92	79.49	78	18	0	1	78	1	78	7e-06	39.3
ABCC8	NM_001205610	41736	ABCC8	NM_000352	151541	83.13	86.75	83	14	0	1	83	1	83	5e-39	126
ABCC8	NM_001205610	41737	ABCC8	NM_000352	151543	84.62	87.69	65	10	0	23	87	1	65	1e-22	84.3
ABCC8	NM_001205610	41738	ABCC8	NM_000352	151542	79.12	80.22	91	19	0	1	91	1	91	3e-38	125
ABCC8	NM_001205610	41734	ABCC8	NM_000352	151544	81.25	81.25	48	9	0	1	48	1	48	5e-17	69.3
ABCC9	XM_002687737,XM_003582250	15966;83036	ABCC9	NM_020297,NM_005691,NM_020298	104994;105042;105057	92.5	95	40	3	0	1	40	1	40	1e-22	82
ABCC9	XM_002687737,XM_003582250	15960;83030	ABCC9	NM_020297,NM_005691,NM_020298	104986;105039;105054	80	81.82	55	11	0	1	55	1	55	2e-24	87.4
ABCC9	XM_002687737,XM_003582250	15957;83027	ABCC9	NM_020297,NM_005691,NM_020298	104987;105040;105056	76.79	80.36	56	13	0	16	71	16	71	1e-23	86.3
ABCC9	XM_002687737,XM_003582250	15958;83028	ABCC9	NM_020297,NM_005691,NM_020298	104985;105038;105053	75.93	81.48	54	13	0	2	55	1	54	5e-24	86.3
ABCC9	XM_002687737,XM_003582250	15961;83031	ABCC9	NM_020297,NM_005691,NM_020298	104988;105041;105055	78.43	88.24	51	11	0	1	51	1	51	5e-23	83.6
ABCD1	NM_001046190	75356	ABCD1	NM_000033	142087	77.27	78.41	88	20	0	1	88	1	88	3e-39	127
ABCD1	NM_001046190	75355	ABCD1	NM_000033	142083	80.23	81.4	86	17	0	1	86	1	86	2e-25	92
ABCD3	NM_001105396	8828	ABCD3	NM_002858	152357	78.18	80	55	12	0	1	55	48	102	6e-22	82
ABCF1	NM_001206909	64440	ABCF1	NM_001025091,NM_001090	104687;104736	83.64	89.09	55	9	0	1	55	2	56	1e-26	94.7
ABCF1	NM_001206909	64441	ABCF1	NM_001025091,NM_001090	104688;104738	83.33	87.18	78	13	0	1	78	1	78	3e-30	103
ABCF1	NM_001206909	64442	ABCF1	NM_001025091,NM_001090	104686;104737	75	85.42	48	12	0	1	48	1	48	1e-19	74.3
ABCF2	NM_001046136	13195	ABCF2	NM_007189	106977	78.69	83.61	61	11	1	1	61	1	59	2e-22	84.7
ABCF3	NM_001083457	1570	ABCF3	NM_018358	14351	65	70	40	14	0	14	53	1	40	2e-05	37
ABCF3	NM_001083457	1566	ABCF3	NM_018358	14352	70.13	74.03	77	23	0	3	79	2	78	6e-18	73.6
ABCF3	NM_001083457	1568	ABCF3	NM_018358	14350	78.69	81.97	61	13	0	1	61	1	61	7e-26	91.7
ABCF3	NM_001083457	1567	ABCF3	NM_018358	14353	78.41	81.82	88	19	0	9	96	1	88	3e-40	130
ABCG1	NM_001205528	2671	ABCG1	NM_016818,NM_004915,NM_207174,NM_207627,NM_207628,NM_207629	103448;103464;103497;104601;104641;104667	65.22	78.26	23	8	0	31	53	84	106	5e-05	36.2
ABCG2	NM_001037478	18204	ABCG2	NM_004827	139321	72.73	81.82	44	12	0	1	44	1	44	1e-18	71.6
ABCG4	NM_001105343	41533	ABCG4	NM_022169,NM_001142505	118829;118856	64.15	67.92	53	15	3	4	54	147	197	6e-11	53.5
ABCG4	NM_001105343	41538	ABCG4	NM_022169,NM_001142505	118825;118853	71.11	73.33	45	11	1	1	45	1	43	2e-11	53.5
ABCG4	NM_001105343	41539	ABCG4	NM_022169,NM_001142505	118831;118850	60	63.33	30	12	0	27	56	69	98	2e-05	38.1
ABCG4	NM_001105343	41540	ABCG4	NM_022169,NM_001142505	118829;118856	73.47	77.55	49	11	2	1	47	1	49	6e-14	62.8
ABCG4	NM_001105343	41536	ABCG4	NM_022169,NM_001142505	118830;118851	47.46	52.54	118	46	5	95	206	9	116	1e-15	70.1
ABCG4	NM_001105343	41536	ABCG4	NM_022169,NM_001142505	118826;118852	75.56	84.44	45	10	1	1	44	78	122	6e-15	68.2
ABHD1	NM_001035094	33604	ABHD1	NM_032604	32143	66.67	69.44	36	12	0	42	77	1	36	1e-08	47
ABHD12	NM_001078116	37334	ABHD12	NM_015600,NM_001042472	115428;115433	70.15	70.15	67	20	0	1	67	1	67	2e-24	87.8
ABHD12B	XM_002690867,XM_001788344	30230;87905	ABHD12B	NM_181533,NM_181814	40923;40929	69.77	76.74	43	13	0	1	43	2	44	2e-12	55.5
ABHD13	NM_001101089	36313	ABHD13	NM_032859	72270	80	84.44	45	9	0	1	45	1	45	5e-19	72.4
ABHD14A	XM_002697067,XM_593087	62007;98751	ABHD14A	NM_015407	33713	55.32	59.57	47	19	1	1	47	1	45	1e-06	40.8
ABHD14A	XM_002697067,XM_593087	62008;98752	ABHD14A	NM_015407	33714	79.28	80.18	111	23	0	1	111	1	111	4e-52	162
ABHD14B	NM_001105441	62013	ABHD14B	NM_032750	35236	77.61	83.58	67	15	0	1	67	1	67	2e-29	100
ABHD14B	NM_001105441	62018	ABHD14B	NM_032750	35238	74.29	82.86	70	16	2	57	125	45	113	2e-25	94.4
ABHD15	NM_001206398	53716	ABHD15	NM_198147	95708	74.32	78.38	74	19	0	17	90	2	75	7e-29	102
ABHD16A	NM_001075605	64275	ABHD16A	NM_021160	71471	82.93	84.15	82	14	0	1	82	5	86	1e-33	112
ABHD2	NM_001015549	59237	ABHD2	NM_152924,NM_007011	67013;67051	78.46	80	65	14	0	1	65	1	65	1e-23	85.9
ABHD3	NM_001076187	65794	ABHD3	NM_138340	31954	84.31	88.24	51	8	0	1	51	1	51	8e-26	90.5
ABHD6	NM_001075196	61686	ABHD6	NM_020676	132894	73.91	76.81	69	18	0	1	69	1	69	1e-27	96.7
ABHD6	NM_001075196	61687	ABHD6	NM_020676	132896	72.5	77.5	40	11	0	1	40	1	40	8e-13	56.2
ABHD6	NM_001075196	61689	ABHD6	NM_020676	132897	74.47	76.6	47	12	0	1	47	1	47	2e-17	68.6
ABHD6	NM_001075196	61688	ABHD6	NM_020676	132895	83.78	83.78	74	12	0	1	74	16	89	8e-30	102
ABHD8	NM_001078123	20205	ABHD8	NM_024527	10372	75	76.56	64	16	0	73	136	2	65	2e-24	90.9
ABHD8	NM_001078123	20205	ABHD8	NM_024527	10370	83.33	88.1	42	7	0	27	68	111	152	6e-14	64.7
ABHD8	NM_001078123	20204	ABHD8	NM_024527	10370	72.22	75.93	54	15	0	15	68	18	71	5e-17	70.9
ABHD8	NM_001078123	20206	ABHD8	NM_024527	10373	65.31	71.43	98	31	1	1	95	1	98	1e-30	108
ABI1	NM_001076241	36697	ABI1	NM_005470,NM_001012750,NM_001012751	84926;84999;85060	79.25	83.02	53	11	0	1	53	1	53	1e-22	82.8
ABI1	NM_001076241	36696	ABI1	NM_005470,NM_001012750,NM_001012751,NM_001012752	84924;84997;85059;85098	82.61	86.96	46	8	0	1	46	1	46	6e-21	77.4
ABI2	NM_001101171	4623	ABI2	NM_005759	88004	82.28	86.08	79	14	0	15	93	1	79	3e-37	122
ABI2	NM_001101171	4622	ABI2	NM_005759	88003	90.24	95.12	41	4	0	1	41	1	41	5e-22	80.1
ABI3BP	XM_003585635,XM_003581686	544;77972	ABI3BP	NM_015429	103601	76.19	85.71	21	5	0	41	61	1	21	5e-06	39.3
ABI3BP	XM_003585635,XM_003581686	541;77973	ABI3BP	NM_015429	103596	82.93	90.24	41	7	0	1	41	1	41	2e-20	75.9
ABI3BP	XM_003585635,XM_003581686	542;77971	ABI3BP	NM_015429	103598	86.72	88.28	128	17	0	1	128	35	162	4e-55	172
ABI3BP	XM_003585635,XM_003581686	539;77974	ABI3BP	NM_015429	103600	78.13	78.13	32	7	0	1	32	31	62	3e-10	51.2
ABI3BP	XM_003585635,XM_003581686	545;77976	ABI3BP	NM_015429	103595	53.06	63.27	49	17	2	1	48	1	44	2e-08	45.4
ABI3BP	XM_003585635,XM_003581686	543;77975	ABI3BP	NM_015429	103597	68.63	74.51	51	16	0	1	51	1	51	1e-17	69.3
ABL1	NM_001206860	34662	ABL1	NM_007313,NM_005157	137585;137632	83.67	87.76	49	8	0	36	84	2	50	8e-23	87
ABL1	NM_001206860	34664	ABL1	NM_007313,NM_005157	137589;137634	76.19	79.37	63	15	0	1	63	1	63	9e-22	80.9
ABL1	NM_001206860	34666	ABL1	NM_007313,NM_005157	137586;137629	81.4	88.37	43	8	0	1	43	1	43	2e-18	71.2
ABL2	NM_001143855	45842	ABL2	NM_005158,NM_001136000,NM_001136001,NM_007314,NM_001100108	130726;130955;131016;131166;131252	84.21	86.84	38	6	0	1	38	1	38	6e-16	64.3
ABL2	NM_001143855	45846	ABL2	NM_005158,NM_001136000,NM_001136001,NM_007314,NM_001100108	130723;130953;131017;131172;131250	87.5	89.29	56	7	0	1	56	1	56	4e-27	95.1
ABL2	NM_001143855	45845	ABL2	NM_005158,NM_007314,NM_001100108	130727;131167;131253	86.44	89.83	59	8	0	1	59	37	95	4e-29	100
ABL2	NM_001143855	45844	ABL2	NM_005158,NM_001136000,NM_007314,NM_001100108	130724;130956;131170;131249	79.55	86.36	44	9	0	1	44	1	44	2e-18	73.6
ABL2	NM_001143855	45844	ABL2	NM_005158,NM_001136000,NM_007314,NM_001100108	130725;130959;131165;131247	82.22	82.22	45	8	0	70	114	1	45	1e-17	71.6
ABLIM1	XM_002698530,XM_866358	70079;101609	ABLIM1	NM_002313,NM_001003407,NM_001003408,NM_006720	42117;42250;42307;42375	56.25	71.88	32	14	0	12	43	16	47	1e-06	40.4
ABLIM1	XM_002698530,XM_866358	70068;101598	ABLIM1	NM_002313,NM_001003407,NM_001003408,NM_006720	42112;42236;42302;42366	70.83	75	24	7	0	4	27	41	64	9e-05	34.7
ABLIM1	XM_002698530,XM_866358	70072;101602	ABLIM1	NM_002313,NM_001003407,NM_001003408	42114;42243;42305	72.29	78.31	83	23	0	1	83	1	83	2e-34	115
[truncated: 23,552 more rows]
