# Supplementary material for: Direct Detection of Alternative Open Reading Frames Translation Products in Human Significantly Expands the Proteome
Source: PLoS One. 2013 Aug 12;8(8):e70698. doi: 10.1371/journal.pone.0070698 (PMC3741303; doi:10.1371/journal.pone.0070698)
Supplement: Database S4 — A database of alternative ORFs in Bos taurus . For each AltORF, the gene name and accession number of the mRNA in which it is encoded is provided in the first tab. Other information can also be found for both the reference ORF and the alternative ORF, including the reading frame and the coordinates of the start and stop codon (with respect to the first nucleotide of the mRNA). The predicted amino acid sequence of the alternative protein is also indicated. The second tab displays the results of alternative protein conservation analysis against human. The gene name and accession number for cow and human homolog proteins are provided, as well as standard BLASTP output, and similarity percentage. (XLSX) [file pone.0070698.s011.xlsx]

## Sheet: Mmusculus
				altorf				reference
gene symbol	mRNA accession	altorf id	gene description	frame	start	end	strong kozak	frame	start	end	alternative protein sequence
Xkr4	NM_001011874	2	Mus musculus X Kell blood group precursor related family member 4 (Xkr4), mRNA	1	3423	3633	no	1	150	2091	MCMPLKILPGLLEGLPLHQLRFVFESSVNSCSYKLLSFKYLHTASKHSRFLFSVSLVMVLFVALKVPVKL
Xkr4	NM_001011874	3	Mus musculus X Kell blood group precursor related family member 4 (Xkr4), mRNA	1	2184	2355	no	1	150	2091	MFLVVVWFDLPSADCLLLVSIQASSAESLLHCQLNMTVATNSSSRDLGHIHWRITLL
Xkr4	NM_001011874	4	Mus musculus X Kell blood group precursor related family member 4 (Xkr4), mRNA	2	517	967	no	1	150	2091	MWERTSGSRWTTTCVASAGGLGSPSSSWCWAPFLCKCSASAGLCMISAPRTAPRPPPPAASSLEQIARRWSAVGLQPGKARFVLPRRRGKHPTPARATSPPPTAAATATGPPGPAANTGLRPAPFASGSCSHSSTSCSLGKSGGICTQYT
Xkr4	NM_001011874	5	Mus musculus X Kell blood group precursor related family member 4 (Xkr4), mRNA	2	2686	2815	no	1	150	2091	MQSSQHTPGRKQHTWDNYINCSLLCKPVASMKWTARLKCLHSY
Xkr4	NM_001011874	6	Mus musculus X Kell blood group precursor related family member 4 (Xkr4), mRNA	2	1225	1375	no	1	150	2091	MTKSPSATWLSSFSSAGISSPSLPGSSHSPSLPRFSSCILGYLLSSIGAS
Xkr4	NM_001011874	7	Mus musculus X Kell blood group precursor related family member 4 (Xkr4), mRNA	2	3256	3436	yes	1	150	2091	MESPKSENKWFPKTDKRRIIRFPAVYRLTLFPSKVKMMCLLETLGHNLASESIQMQCVCH
Xkr4	NM_001011874	8	Mus musculus X Kell blood group precursor related family member 4 (Xkr4), mRNA	3	2390	2528	no	1	150	2091	MGFTKFCINIFTHHHTTPQSKELRWGWRDDSLVKSTDCSCKGPRLE
Xkr4	NM_001011874	9	Mus musculus X Kell blood group precursor related family member 4 (Xkr4), mRNA	3	3086	3311	no	1	150	2091	MHPQSHRRGTGTISRSVFMSVSRTVSRCRMTWVSRYDSGNHVPHLSSAKFCPITELIWNPQNLRISGFPKQTKEE
Rp1	NM_001195662	11	Mus musculus retinitis pigmentosa 1 (human) (Rp1), transcript variant 2, mRNA	1	975	1116	no	1	54	909	MISFVFYTNVSANSFQEPCFSETFYKCCESMESLKLSSTEVVLALFS
Rp1	NM_001195662	12	Mus musculus retinitis pigmentosa 1 (human) (Rp1), transcript variant 2, mRNA	2	2236	2359	no	1	54	909	MKSYQEAVGKNKHKILTLITSPASARVMSASAIQFSIVLVP
Rp1	NM_001195662	13	Mus musculus retinitis pigmentosa 1 (human) (Rp1), transcript variant 2, mRNA	2	487	652	no	1	54	909	MCSSVLQLPICPPWHLACSVPQGGSWSSGMVTRRISMWSFLAGGSLRASKPFCST
Rp1	NM_001195662	14	Mus musculus retinitis pigmentosa 1 (human) (Rp1), transcript variant 2, mRNA	3	1379	1514	no	1	54	909	MPALEFRNHMLIRRKPFEHFVKKKKKKPLNFSMLFKVKNSAYFCD
Rp1	NM_011283	16	Mus musculus retinitis pigmentosa 1 (human) (Rp1), transcript variant 1, mRNA	1	7128	7422	no	2	127	6412	MSTPSNPSCSSNSQIDSPLVIAVTCAGKECLSTANCFHLVVCCMYGFQAGYFVLDNQLGDSLLGKANMSSLSTHYLLKVLYLGVKPHGISLFCVSILY
Rp1	NM_011283	17	Mus musculus retinitis pigmentosa 1 (human) (Rp1), transcript variant 1, mRNA	3	4028	4154	no	2	127	6412	MRLTFLSETAIQFTLCIQKKTNALMIWNQLKNSKLLTKFQKV
Rp1	NM_011283	18	Mus musculus retinitis pigmentosa 1 (human) (Rp1), transcript variant 1, mRNA	3	4943	5174	no	2	127	6412	MAKQRLSNHHFSMGLYTNLKFVLIILWKFSVLRKPIFMSLNASHWSLLNRYPEVHSYFRNSLRLMLMAWETVLGTAA
Rp1	NM_011283	19	Mus musculus retinitis pigmentosa 1 (human) (Rp1), transcript variant 1, mRNA	3	3068	3227	yes	2	127	6412	MVKSSINITVRARMGLCMILTWFLCMTIVLCHRPLLMSLVLKVIYLLKSQDQK
Rp1	NM_011283	20	Mus musculus retinitis pigmentosa 1 (human) (Rp1), transcript variant 1, mRNA	3	5486	5780	no	2	127	6412	MVVTLSLLVKIFQMHRIKLVPKRKYPTITQRRRVIIHRKDCVHLLLKPLFLLVIKSTRSAVTLLKLSHYLGVTSLTAHFRKVTLWINSMLFVVNIVRY
Rp1	NM_011283	21	Mus musculus retinitis pigmentosa 1 (human) (Rp1), transcript variant 1, mRNA	3	530	695	no	2	127	6412	MCSSVLQLPICPPWHLACSVPQGGSWSSGMVTRRISMWSFLAGGSLRASKPFCST
Rp1	NM_011283	22	Mus musculus retinitis pigmentosa 1 (human) (Rp1), transcript variant 1, mRNA	3	1784	1985	no	2	127	6412	MLYRQLHQRTQSWKKAQTTVQYQAQPLSSTSELVVMPMTASVLSQQIQLLPQLTIIQMTEIFLSFLL
Sox17	NM_011441	24	Mus musculus SRY-box containing gene 17 (Sox17), mRNA	1	2859	3132	no	3	1082	2339	MNLLCTFQILVSKNDTVNVFNSVHFNEAVQKFRIFSHLDTCQKSFSDITLSCLSFLPKVLIPLPTKFAFNSYNFRVRETNQNKVCVVTVSX
Sox17	NM_011441	25	Mus musculus SRY-box containing gene 17 (Sox17), mRNA	2	910	1111	no	3	1082	2339	MSPHGYNEQHLQTSEFQPSYFPKRSWRQRPAPASFPQGSGEAACPVAIAELGVGLESHEQPGCGIRQ
Sox17	NM_011441	26	Mus musculus SRY-box containing gene 17 (Sox17), mRNA	3	920	1052	no	3	1082	2339	MDTMSSTSRHLNFSLPISPRGLGASARLQPVFPKGRGKRRVPWP
Mrpl15	NM_025300	28	Mus musculus mitochondrial ribosomal protein L15 (Mrpl15), nuclear gene encoding mitochondrial protein, transcript variant 2, mRNA	3	1739	1898	no	2	49	661	MRRKCMIDFILFLAGAKKYILKKQHSRGRNIAPKSETIGTSLPFCSLFNKQNS
Mrpl15	NM_001177658	30	Mus musculus mitochondrial ribosomal protein L15 (Mrpl15), nuclear gene encoding mitochondrial protein, transcript variant 1, mRNA	1	2181	2355	no	2	49	934	MLASVYLVTGTLSQTAVSGLRDYPYSSFSAKIAPSMEFTWSTLALVPVTRRGALQWRW
Mrpl15	NM_001177658	31	Mus musculus mitochondrial ribosomal protein L15 (Mrpl15), nuclear gene encoding mitochondrial protein, transcript variant 1, mRNA	2	1216	1342	no	2	49	934	MVSLCSPGCPGTCSVDQAGFELTQFRLLLLGFKACTATAQPD
Mrpl15	NM_001177658	32	Mus musculus mitochondrial ribosomal protein L15 (Mrpl15), nuclear gene encoding mitochondrial protein, transcript variant 1, mRNA	2	4024	4183	no	2	49	934	MRRKCMIDFILFLAGAKKYILKKQHSRGRNIAPKSETIGTSLPFCSLFNKQNS
Mrpl15	NM_001177658	33	Mus musculus mitochondrial ribosomal protein L15 (Mrpl15), nuclear gene encoding mitochondrial protein, transcript variant 1, mRNA	3	1799	1952	no	2	49	934	MGCAVALGKLLPCRLVVQEAFLWYCSVHLQVSEPLPSQEDFFMGSERKLVI
Lypla1	NM_008866	35	Mus musculus lysophospholipase 1 (Lypla1), mRNA	1	1836	1977	no	1	21	711	MLCLKPNTVQDEQSDLCFIFIWVTYYFEIFILSKGAFDNQSPVQILK
Lypla1	NM_008866	36	Mus musculus lysophospholipase 1 (Lypla1), mRNA	2	337	547	yes	1	21	711	MAFLLTGLFWEDFLREAPCLYTLLSPHSRNWLVSLHSVAGFHFGLRFHRGRSTVLIEIFPFSSAMEIVTL
Lypla1	NM_008866	37	Mus musculus lysophospholipase 1 (Lypla1), mRNA	3	1262	1478	no	1	21	711	MALLLGDQAFFPFYVIFLKKKQGSFLIFRRKLILPLCHIFYFDILRYRHSRAWWCMPLIPALGRQRQADLCQ
Tcea1	NM_011541	39	Mus musculus transcription elongation factor A (SII) 1 (Tcea1), transcript variant 2, mRNA	3	1094	1220	no	2	220	1123	MNVEIGGSSVEFGRIGKVSGPLRKTNFVISFKIKPGNSFPCK
Tcea1	NM_001159750	41	Mus musculus transcription elongation factor A (SII) 1 (Tcea1), transcript variant 3, mRNA	3	1091	1217	no	2	220	1120	MNVEIGGSSVEFGRIGKVSGPLRKTNFVISFKIKPGNSFPCK
Tcea1	NM_001159751	43	Mus musculus transcription elongation factor A (SII) 1 (Tcea1), transcript variant 1, mRNA	1	987	1113	no	3	80	1016	MNVEIGGSSVEFGRIGKVSGPLRKTNFVISFKIKPGNSFPCK
Rgs20	NM_001177795	45	Mus musculus regulator of G-protein signaling 20 (Rgs20), transcript variant 1, mRNA	1	1737	2016	yes	1	108	1224	MENLSLSLSLSLSPSLSLSLSPSLSLSPPLSLPLSLPPSVHACIQVCVCVCVCVCVCVCVCVYIRTCICYGWWNKPCSWWVTLRHLVRKTTLK
Rgs20	NM_001177795	46	Mus musculus regulator of G-protein signaling 20 (Rgs20), transcript variant 1, mRNA	2	1684	1993	no	1	108	1224	MLGLRVIFHKDVTIPCKKWKISLSLSLSLSLPLSLSLSLPLSLSLPLSLSLFPSLPLCMHASKCVCVCVCVCVCVCVCVCTYVRVSVMVGGTNHALGGSLSDI
Rgs20	NM_001177795	47	Mus musculus regulator of G-protein signaling 20 (Rgs20), transcript variant 1, mRNA	2	1003	1135	no	1	108	1224	MRTIFLFSLLKRSAWTPEYERLSTETWWIHPSTYSMTLNCRSTL
Rgs20	NM_001177795	48	Mus musculus regulator of G-protein signaling 20 (Rgs20), transcript variant 1, mRNA	3	1862	2012	no	1	108	1224	MHPSVCVCVCVCVCVCVCVCVHTYVYLLWLVEQTMLLVGHSQTFSKENNT
Rgs20	NM_021374	50	Mus musculus regulator of G-protein signaling 20 (Rgs20), transcript variant 2, mRNA	1	543	675	no	3	47	764	MRTIFLFSLLKRSAWTPEYERLSTETWWIHPSTYSMTLNCRSTL
Rgs20	NM_021374	51	Mus musculus regulator of G-protein signaling 20 (Rgs20), transcript variant 2, mRNA	1	1224	1533	no	3	47	764	MLGLRVIFHKDVTIPCKKWKISLSLSLSLSLPLSLSLSLPLSLSLPLSLSLFPSLPLCMHASKCVCVCVCVCVCVCVCVCTYVRVSVMVGGTNHALGGSLSDI
Rgs20	NM_021374	52	Mus musculus regulator of G-protein signaling 20 (Rgs20), transcript variant 2, mRNA	2	1402	1552	no	3	47	764	MHPSVCVCVCVCVCVCVCVCVHTYVYLLWLVEQTMLLVGHSQTFSKENNT
Rgs20	NM_021374	53	Mus musculus regulator of G-protein signaling 20 (Rgs20), transcript variant 2, mRNA	3	1277	1556	yes	3	47	764	MENLSLSLSLSLSPSLSLSLSPSLSLSPPLSLPLSLPPSVHACIQVCVCVCVCVCVCVCVCVYIRTCICYGWWNKPCSWWVTLRHLVRKTTLK
Atp6v1h	NM_133826	55	Mus musculus ATPase, H+ transporting, lysosomal V1 subunit H (Atp6v1h), mRNA	1	1116	1281	no	3	140	1589	MMMKISVKTSNFFWKNLVRVSRTLAHLMNTVQNLNLEDWNGALYTSLRNFGEKMP
Atp6v1h	NM_133826	56	Mus musculus ATPase, H+ transporting, lysosomal V1 subunit H (Atp6v1h), mRNA	1	1467	1668	no	3	140	1589	MKTSRFATMLFWPCRSSWCTTGNILVNNYSQSSLRLLLLGAELTCSAFLHFPWTSGVRTSVFRVKSK
Oprk1	NM_001204371	58	Mus musculus opioid receptor, kappa 1 (Oprk1), transcript variant 1, mRNA	1	3282	3468	no	3	215	1355	MRCILMSEDSFHSYFSSLHGFWGWYSHCQSCTLMWHVPLLTEQSYQLRIQLSYKRKSPPLHS
Oprk1	NM_001204371	59	Mus musculus opioid receptor, kappa 1 (Oprk1), transcript variant 1, mRNA	1	3975	4224	no	3	215	1355	MCFIVELYTFACICKREQVHTCVHVYMILGSSGYTTMFAQCNQCFCLILQPSSGSPCLRFPEACPIKQRSYGLLCLRLEMNST
Oprk1	NM_001204371	60	Mus musculus opioid receptor, kappa 1 (Oprk1), transcript variant 1, mRNA	1	1203	1323	no	3	215	1355	MPFWMKTSSGVLGTSASLLRCEWSARAPIELETQFRILLP
Oprk1	NM_001204371	61	Mus musculus opioid receptor, kappa 1 (Oprk1), transcript variant 1, mRNA	1	3618	3759	no	3	215	1355	MQEMLINPPPPSPQGSYHVTSGWSYNSDFFNIPYALLISLFPAFLDN
Oprk1	NM_001204371	62	Mus musculus opioid receptor, kappa 1 (Oprk1), transcript variant 1, mRNA	2	3337	3514	no	3	215	1355	MGSGDGTHIASLALSCGMCLYSLSNLTSSEYSSLIRESHHPYILKTRYIDKNDLNIEKH
Oprk1	NM_001204371	63	Mus musculus opioid receptor, kappa 1 (Oprk1), transcript variant 1, mRNA	3	1697	1961	no	3	215	1355	MQHNSKALEKKIKEKKSIGCKTYWTPNLPVDTGKTNFSYNEAISRVISSSLSSGDHVSCVMIIEYLRKNLDSDPDTGGEHHIDICEPI
Oprk1	NM_001204371	64	Mus musculus opioid receptor, kappa 1 (Oprk1), transcript variant 1, mRNA	3	2822	3044	no	3	215	1355	MCEPRYCRHSSICKLSSPAVSQVSLLHFLETEGLHKDMTHSTKSLPLCLTPYDTFMLMNLMVSNDIVEILLSEN
Oprk1	NM_001204371	65	Mus musculus opioid receptor, kappa 1 (Oprk1), transcript variant 1, mRNA	3	2651	2786	no	3	215	1355	MTHKFPILYFKTYSSEIRKFFFQFSLKEKEKDNLKITPLSKLVPG
Oprk1	NM_001204371	66	Mus musculus opioid receptor, kappa 1 (Oprk1), transcript variant 1, mRNA	3	4037	4208	no	3	215	1355	MCARVHDTRKQWLYYYVCAMQPVLLSNSATLKWLPMLEVPRSLSHQTKKLWLAMSET
Oprk1	NM_011011	68	Mus musculus opioid receptor, kappa 1 (Oprk1), transcript variant 2, mRNA	1	3945	4194	no	3	185	1325	MCFIVELYTFACICKREQVHTCVHVYMILGSSGYTTMFAQCNQCFCLILQPSSGSPCLRFPEACPIKQRSYGLLCLRLEMNST
Oprk1	NM_011011	69	Mus musculus opioid receptor, kappa 1 (Oprk1), transcript variant 2, mRNA	1	3588	3729	no	3	185	1325	MQEMLINPPPPSPQGSYHVTSGWSYNSDFFNIPYALLISLFPAFLDN
Oprk1	NM_011011	70	Mus musculus opioid receptor, kappa 1 (Oprk1), transcript variant 2, mRNA	1	1173	1293	no	3	185	1325	MPFWMKTSSGVLGTSASLLRCEWSARAPIELETQFRILLP
Oprk1	NM_011011	71	Mus musculus opioid receptor, kappa 1 (Oprk1), transcript variant 2, mRNA	1	3252	3438	no	3	185	1325	MRCILMSEDSFHSYFSSLHGFWGWYSHCQSCTLMWHVPLLTEQSYQLRIQLSYKRKSPPLHS
Oprk1	NM_011011	72	Mus musculus opioid receptor, kappa 1 (Oprk1), transcript variant 2, mRNA	2	3307	3484	no	3	185	1325	MGSGDGTHIASLALSCGMCLYSLSNLTSSEYSSLIRESHHPYILKTRYIDKNDLNIEKH
Oprk1	NM_011011	73	Mus musculus opioid receptor, kappa 1 (Oprk1), transcript variant 2, mRNA	3	2621	2756	no	3	185	1325	MTHKFPILYFKTYSSEIRKFFFQFSLKEKEKDNLKITPLSKLVPG
Oprk1	NM_011011	74	Mus musculus opioid receptor, kappa 1 (Oprk1), transcript variant 2, mRNA	3	4007	4178	no	3	185	1325	MCARVHDTRKQWLYYYVCAMQPVLLSNSATLKWLPMLEVPRSLSHQTKKLWLAMSET
Oprk1	NM_011011	75	Mus musculus opioid receptor, kappa 1 (Oprk1), transcript variant 2, mRNA	3	1667	1931	no	3	185	1325	MQHNSKALEKKIKEKKSIGCKTYWTPNLPVDTGKTNFSYNEAISRVISSSLSSGDHVSCVMIIEYLRKNLDSDPDTGGEHHIDICEPI
Oprk1	NM_011011	76	Mus musculus opioid receptor, kappa 1 (Oprk1), transcript variant 2, mRNA	3	2792	3014	no	3	185	1325	MCEPRYCRHSSICKLSSPAVSQVSLLHFLETEGLHKDMTHSTKSLPLCLTPYDTFMLMNLMVSNDIVEILLSEN
Npbwr1	NM_010342	78	Mus musculus neuropeptides B/W receptor 1 (Npbwr1), mRNA	1	2868	3024	yes	1	105	1092	MVIMASERASAVAFRSVWNVFISFRLLGSTPQIFLLKLKFCMIFCNFSKLGF
Npbwr1	NM_010342	79	Mus musculus neuropeptides B/W receptor 1 (Npbwr1), mRNA	1	3213	3399	no	1	105	1092	MSVLQSLDAAGKTQERYNCTHHSSVQTGSLVCIKRIQYQCHTGFLKPLVITSPFCEHLGSYI
Npbwr1	NM_010342	80	Mus musculus neuropeptides B/W receptor 1 (Npbwr1), mRNA	2	2509	2722	no	1	105	1092	MIFKYHFSYGKVWLYVEPRLLPADFVYKVWHESQLFLSYLYSMFPSKICRREILSLARGRLNFPLILVYEN
Npbwr1	NM_010342	81	Mus musculus neuropeptides B/W receptor 1 (Npbwr1), mRNA	2	1549	1720	no	1	105	1092	MLLRNTLTAWPRLTGDVCVCVCVCVCVLEWRCGGVEVWWCGGVVVWWYGGVVVWWWW
Npbwr1	NM_010342	82	Mus musculus neuropeptides B/W receptor 1 (Npbwr1), mRNA	2	1000	1279	no	1	105	1092	MLTAASTLSSMPSWTTASAEASGNWCHAVQPDALSTSFHRRQHCQLGSGEFRDCGSQVQPEILRPIPGIQYHRPYPGLIPQALTRTDPGFARP
Npbwr1	NM_010342	83	Mus musculus neuropeptides B/W receptor 1 (Npbwr1), mRNA	3	2855	2981	no	1	105	1092	MHLNHGHHGLRTGLCCGLQKCLECVHKLQTSGKHSTDISFKT
Npbwr1	NM_010342	84	Mus musculus neuropeptides B/W receptor 1 (Npbwr1), mRNA	3	2534	2690	no	1	105	1092	MGKFGYMWNQDSCQQTLFTKFGMKVNYFSVICIQCSLQKYAEGKYSLLQEEG
Rb1cc1	NM_009826	86	Mus musculus RB1-inducible coiled-coil 1 (Rb1cc1), mRNA	1	6495	6639	no	1	450	5214	MNKRTNDFMFLFSPSMTSLYIDYKCNMTLCIFKTVVFVIESVSAVYFT
Rb1cc1	NM_009826	87	Mus musculus RB1-inducible coiled-coil 1 (Rb1cc1), mRNA	2	538	682	no	1	450	5214	MPFKANTRLLFSTRFWWSMEENAWLQIEECVLTALGRTQIQFFFLIKK
Rb1cc1	NM_009826	88	Mus musculus RB1-inducible coiled-coil 1 (Rb1cc1), mRNA	2	4966	5107	no	1	450	5214	MSGTTIMYCLLLVLLYIFCTQSLFLPWISNQVRELQVHLEDPGSLGK
Rb1cc1	NM_009826	89	Mus musculus RB1-inducible coiled-coil 1 (Rb1cc1), mRNA	2	826	994	no	1	450	5214	MTLPRSSALSVKGLSMMNIFSTKAGLQSWPIWRTVQIHTKNFFSSLKVFILIIFNP
Rb1cc1	NM_009826	90	Mus musculus RB1-inducible coiled-coil 1 (Rb1cc1), mRNA	2	5638	5761	no	1	450	5214	MFFIKCINPSKLFKEECYCMQIIIILSLPQKTTKANLFIFF
Fam150a	NM_001195732	92	Mus musculus family with sequence similarity 150, member A (Fam150a), mRNA	1	480	603	no	1	0	381	MNLHEVTSQEKPMSGYRKRTLPWLTLWTQKVRVFFKITYCK
St18	NM_001244692	94	Mus musculus suppression of tumorigenicity 18 (St18), transcript variant 1, mRNA	2	5143	5383	yes	1	420	3555	MAFTGLNSLLLLLHALIHEKWYSHSTLVEPWILLCITWRLSLAWGSFELLNLSLVKMRCLFLGRKGVYLKLNFKISSYCE
St18	NM_001244692	95	Mus musculus suppression of tumorigenicity 18 (St18), transcript variant 1, mRNA	2	1855	2029	no	1	420	3555	MPSLLQEPLHQKNKRSLGKYRLIMPVLMHKYLGNVLSYKQGKDKKHHHFLNQSIFQIQ
St18	NM_001244692	96	Mus musculus suppression of tumorigenicity 18 (St18), transcript variant 1, mRNA	2	4819	4981	no	1	420	3555	MHSHSSTREIQPAISTGSEFRSCCSKGNVYFRDCKVVKHCFKSFFIFIFFKEKV
St18	NM_001244692	97	Mus musculus suppression of tumorigenicity 18 (St18), transcript variant 1, mRNA	2	106	313	no	1	420	3555	MQPFCGEKGRMFLTECDLTGILETVMRYLNGSAWRNPKRNIVKTFGIYQKRDDSPHTCRHLPGTETPVL
St18	NM_001244692	98	Mus musculus suppression of tumorigenicity 18 (St18), transcript variant 1, mRNA	2	904	1087	no	1	420	3555	MKHMKVLWFIPTMEETKSTIPSHLSALLVTAKVTLTVQRMGGAMAPTHQKTLTLTKAPNTS
St18	NM_001244692	99	Mus musculus suppression of tumorigenicity 18 (St18), transcript variant 1, mRNA	3	4715	4925	no	1	420	3555	MLHTHTYMYTHAHTHTYRHMHTHTHTHNSTVYTHICTHTHPHVKFNLQSQLDQSLEVAVVKAMSISGTVK
St18	NM_001244692	100	Mus musculus suppression of tumorigenicity 18 (St18), transcript variant 1, mRNA	3	3503	3695	no	1	420	3555	MQSSTGKHQAGGEGHPCVERQYAGNRGHYGHELPQICRGLIPLEPRGCPCVYNCNIALIFPQLT
St18	NM_001244693	102	Mus musculus suppression of tumorigenicity 18 (St18), transcript variant 2, mRNA	2	1777	1951	no	1	342	3477	MPSLLQEPLHQKNKRSLGKYRLIMPVLMHKYLGNVLSYKQGKDKKHHHFLNQSIFQIQ
St18	NM_001244693	103	Mus musculus suppression of tumorigenicity 18 (St18), transcript variant 2, mRNA	2	826	1009	no	1	342	3477	MKHMKVLWFIPTMEETKSTIPSHLSALLVTAKVTLTVQRMGGAMAPTHQKTLTLTKAPNTS
St18	NM_001244693	104	Mus musculus suppression of tumorigenicity 18 (St18), transcript variant 2, mRNA	2	5065	5305	yes	1	342	3477	MAFTGLNSLLLLLHALIHEKWYSHSTLVEPWILLCITWRLSLAWGSFELLNLSLVKMRCLFLGRKGVYLKLNFKISSYCE
St18	NM_001244693	105	Mus musculus suppression of tumorigenicity 18 (St18), transcript variant 2, mRNA	2	106	334	no	1	342	3477	MQPFCGEKGRMFLTECDLTGILETVMRYLNGSAWRNPKRNIVKTFGIYQKRDDSPHTCRHLPGTAMTFLLFKFSSC
St18	NM_001244693	106	Mus musculus suppression of tumorigenicity 18 (St18), transcript variant 2, mRNA	2	4741	4903	no	1	342	3477	MHSHSSTREIQPAISTGSEFRSCCSKGNVYFRDCKVVKHCFKSFFIFIFFKEKV
St18	NM_001244693	107	Mus musculus suppression of tumorigenicity 18 (St18), transcript variant 2, mRNA	3	3425	3617	no	1	342	3477	MQSSTGKHQAGGEGHPCVERQYAGNRGHYGHELPQICRGLIPLEPRGCPCVYNCNIALIFPQLT
St18	NM_001244693	108	Mus musculus suppression of tumorigenicity 18 (St18), transcript variant 2, mRNA	3	4637	4847	no	1	342	3477	MLHTHTYMYTHAHTHTYRHMHTHTHTHNSTVYTHICTHTHPHVKFNLQSQLDQSLEVAVVKAMSISGTVK
St18	NM_173868	110	Mus musculus suppression of tumorigenicity 18 (St18), transcript variant 3, mRNA	1	4632	4794	no	3	233	3368	MHSHSSTREIQPAISTGSEFRSCCSKGNVYFRDCKVVKHCFKSFFIFIFFKEKV
St18	NM_173868	111	Mus musculus suppression of tumorigenicity 18 (St18), transcript variant 3, mRNA	1	4956	5196	yes	3	233	3368	MAFTGLNSLLLLLHALIHEKWYSHSTLVEPWILLCITWRLSLAWGSFELLNLSLVKMRCLFLGRKGVYLKLNFKISSYCE
St18	NM_173868	112	Mus musculus suppression of tumorigenicity 18 (St18), transcript variant 3, mRNA	1	717	900	no	3	233	3368	MKHMKVLWFIPTMEETKSTIPSHLSALLVTAKVTLTVQRMGGAMAPTHQKTLTLTKAPNTS
St18	NM_173868	113	Mus musculus suppression of tumorigenicity 18 (St18), transcript variant 3, mRNA	1	1668	1842	no	3	233	3368	MPSLLQEPLHQKNKRSLGKYRLIMPVLMHKYLGNVLSYKQGKDKKHHHFLNQSIFQIQ
St18	NM_173868	114	Mus musculus suppression of tumorigenicity 18 (St18), transcript variant 3, mRNA	2	3316	3508	no	3	233	3368	MQSSTGKHQAGGEGHPCVERQYAGNRGHYGHELPQICRGLIPLEPRGCPCVYNCNIALIFPQLT
St18	NM_173868	115	Mus musculus suppression of tumorigenicity 18 (St18), transcript variant 3, mRNA	2	4528	4738	no	3	233	3368	MLHTHTYMYTHAHTHTYRHMHTHTHTHNSTVYTHICTHTHPHVKFNLQSQLDQSLEVAVVKAMSISGTVK
Pcmtd1	NM_183028	117	Mus musculus protein-L-isoaspartate (D-aspartate) O-methyltransferase domain containing 1 (Pcmtd1), mRNA	2	4651	4807	yes	2	412	1483	MVLEDVPKKFKDDYFFSFCLVLTSNCSHLGRGRDIDVSLLNICLLFQGDLWD
Pcmtd1	NM_183028	118	Mus musculus protein-L-isoaspartate (D-aspartate) O-methyltransferase domain containing 1 (Pcmtd1), mRNA	2	4033	4207	no	2	412	1483	MCVGLKSCCRLETGPEGTSTITEIPRIWEQHHSCQGSNLNLSYSLVNILDSGVNIMLK
Pcmtd1	NM_183028	119	Mus musculus protein-L-isoaspartate (D-aspartate) O-methyltransferase domain containing 1 (Pcmtd1), mRNA	3	737	869	yes	2	412	1483	MGLNFIQMWWSMPRKNWRASSKIVIALINLNSVNPHLWWVIAFR
Pcmtd1	NM_183028	120	Mus musculus protein-L-isoaspartate (D-aspartate) O-methyltransferase domain containing 1 (Pcmtd1), mRNA	3	1190	1310	no	2	412	1483	MMRCRPRGFHKGLHPRGKERELNRELILTYLWVISLSLSL
Pcmtd1	NM_183028	121	Mus musculus protein-L-isoaspartate (D-aspartate) O-methyltransferase domain containing 1 (Pcmtd1), mRNA	3	2978	3191	yes	2	412	1483	MERIRLTLVKWACMIFLNVISKQTIIKICSILFLSKKEKRHLPLSDVVLGVKPRTRTSCMLGKHSTNEIYP
Sntg1	NM_027671	123	Mus musculus syntrophin, gamma 1 (Sntg1), mRNA	3	3155	3284	no	2	1825	3376	MTAKAKSNFCFRIQIRNRLKQRSWNFQIYLLFFTVFIHFLLPK
Sntg1	NM_027671	124	Mus musculus syntrophin, gamma 1 (Sntg1), mRNA	3	2276	2414	no	2	1825	3376	MKTVHVLQVTKAVVPPLLFVTVAYTSTTIQITQTRFPALRGPHLQA
Adhfe1	NM_175236	127	Mus musculus alcohol dehydrogenase, iron containing, 1 (Adhfe1), nuclear gene encoding mitochondrial protein, transcript variant 1, mRNA	1	765	921	no	3	47	1442	MSFAMLWSHTPPFPTACGAPALPTPSNDQHTRVATQSATSGQSMHCRLLPNI
Adhfe1	NM_175236	128	Mus musculus alcohol dehydrogenase, iron containing, 1 (Adhfe1), nuclear gene encoding mitochondrial protein, transcript variant 1, mRNA	1	1857	1977	no	3	47	1442	MIEYCGIINKNEVKLLKICLFHKSWCQETSGRKAIKKSLT
Adhfe1	NM_175236	129	Mus musculus alcohol dehydrogenase, iron containing, 1 (Adhfe1), nuclear gene encoding mitochondrial protein, transcript variant 1, mRNA	1	387	561	no	3	47	1442	MEASWMQLNLPKRERLMPMLLWVGAPPWTPVKPPICMHPALTLSSLIMSMPPLGRGSQ
Adhfe1	NM_175236	130	Mus musculus alcohol dehydrogenase, iron containing, 1 (Adhfe1), nuclear gene encoding mitochondrial protein, transcript variant 1, mRNA	1	2760	2919	yes	3	47	1442	MAASAGLLCRAGGSSRMWLHIYLMDSTLHLARWKFVKTFSIWNWLTFRCRACE
Adhfe1	NM_175236	131	Mus musculus alcohol dehydrogenase, iron containing, 1 (Adhfe1), nuclear gene encoding mitochondrial protein, transcript variant 1, mRNA	3	2630	2768	no	3	47	1442	MSTSDLYMRTQTHMNTSYYTHTITCEPYHHLPYEQHFTRLKASNGS
3110035E14Rik	NM_178399	133	Mus musculus RIKEN cDNA 3110035E14 gene (3110035E14Rik), mRNA	1	1080	1272	yes	3	317	938	MESNILRRQESCSSELLKPLVLKSYWSITKVIYLLLGKAIPKANFPGLFKSLQGKQKAVDLSSL
3110035E14Rik	NM_178399	134	Mus musculus RIKEN cDNA 3110035E14 gene (3110035E14Rik), mRNA	2	1936	2116	no	3	317	938	MPGQPSNILSQKQNKSCMDTHTNREGERLCIDETRRNRHFCRLKQLKINFLWLKLIFTII
Mybl1	NM_008651	136	Mus musculus myeloblastosis oncogene-like 1 (Mybl1), mRNA	1	2574	2712	no	1	255	2508	MKFVSINSFKGFNTSLKWFTFFSILNRQKTNKLLKVRGRQIYYLYV
Mybl1	NM_008651	137	Mus musculus myeloblastosis oncogene-like 1 (Mybl1), mRNA	1	3090	3222	yes	1	255	2508	MGFFLLVKSQYFFISLRRAENFVECIVQYIGARKLCKLERCLFL
Mybl1	NM_008651	138	Mus musculus myeloblastosis oncogene-like 1 (Mybl1), mRNA	2	1558	1693	no	1	255	2508	MWSSLALLQPSSERRKEFEWVSLQAVSLAMAHLAKLVMQHSNTHQ
Mybl1	NM_008651	139	Mus musculus myeloblastosis oncogene-like 1 (Mybl1), mRNA	2	706	847	no	1	255	2508	MKHTSAWETVGPRLLSYFLEGLIILSKIIGILPCEEKWNRRAIYKME
Vcpip1	NM_173443	141	Mus musculus valosin containing protein (p97)/p47 complex interacting protein 1 (Vcpip1), mRNA	3	3761	3896	no	2	226	3886	MYWEQHLPQGQKHKKKIPWRNLKRWIVKMLRRLTQLSRWITRDLI
Vcpip1	NM_173443	142	Mus musculus valosin containing protein (p97)/p47 complex interacting protein 1 (Vcpip1), mRNA	3	4763	4910	no	2	226	3886	MSLSPYEPKMFSFFLSVLKIFFLSASLEFGCIVYSSRPLAFAYIAFMLM
Vcpip1	NM_173443	143	Mus musculus valosin containing protein (p97)/p47 complex interacting protein 1 (Vcpip1), mRNA	3	1847	2027	yes	2	226	3886	MAHLCEESEEMALLCIWMETELILGLLVANVVVDSNIFGKVKSMTIFQKLFLSLWSGEEE
Vcpip1	NM_173443	144	Mus musculus valosin containing protein (p97)/p47 complex interacting protein 1 (Vcpip1), mRNA	3	3029	3155	no	2	226	3886	MANIVLFHIYLAKPLFIMLLKIDWSCVSMLQDISPLVLMLKI
Vcpip1	NM_173443	145	Mus musculus valosin containing protein (p97)/p47 complex interacting protein 1 (Vcpip1), mRNA	3	3521	3653	no	2	226	3886	MWLRPSGKNCRKWFLLFRLQWTSTCGIKVQSKHHLIFPKEKSKL
Vcpip1	NM_173443	146	Mus musculus valosin containing protein (p97)/p47 complex interacting protein 1 (Vcpip1), mRNA	3	4544	4670	no	2	226	3886	MLPVFFKSWPCQVPPIIFKILHKREWHFVLEYLKIMVAVVNF
Vcpip1	NM_173443	147	Mus musculus valosin containing protein (p97)/p47 complex interacting protein 1 (Vcpip1), mRNA	3	4169	4319	no	2	226	3886	MKVLISRHENSLVKCLVSAQARIEEEMTVCTHCFQGSRPTFHENVDFKFT
Vcpip1	NM_173443	148	Mus musculus valosin containing protein (p97)/p47 complex interacting protein 1 (Vcpip1), mRNA	3	1403	1556	yes	2	226	3886	MVAVLLEETEVCRISTYLGWLLLWKKSLWTNMVSILVWLLMYISISTEGLG
Vcpip1	NM_173443	149	Mus musculus valosin containing protein (p97)/p47 complex interacting protein 1 (Vcpip1), mRNA	3	761	881	yes	2	226	3886	MARTAPEASCICTTRSRISNGLIKVKNASSQCMWMGMDTA
Sgk3	NM_133220	151	Mus musculus serum/glucocorticoid regulated kinase 3 (Sgk3), transcript variant 1, mRNA	1	5277	5397	no	2	346	1834	MKSHTLNNLNKYSVSRMKYRNPRWSLVSPTLCILLSCPTS
Sgk3	NM_133220	152	Mus musculus serum/glucocorticoid regulated kinase 3 (Sgk3), transcript variant 1, mRNA	1	2961	3201	no	2	346	1834	MSLGVFMCLRNRPENCEITCQLIPVFIMVKCVRHREAILKGCFLGLQFLEDSFPGPLGDTSMSLLAALKANIPCTCYLDK
Sgk3	NM_133220	153	Mus musculus serum/glucocorticoid regulated kinase 3 (Sgk3), transcript variant 1, mRNA	1	5073	5244	no	2	346	1834	MSPDLLMHQGPPDTAEMIKIITSEIQKKSCNSTGNGIYPAWGSRVIMWLLLVTRQKN
Sgk3	NM_133220	154	Mus musculus serum/glucocorticoid regulated kinase 3 (Sgk3), transcript variant 1, mRNA	2	4198	4537	no	2	346	1834	MVHIHAETHIYTQKESKHIFFKYLGSLLLSICTQLILGKIVLSFSDRIPVKDLLCLFHIFSMATCVTVHLQSFKHILVCGRAYIQIIFQDGHDGSPGHLPPTLITRVQSLRPT
Sgk3	NM_133220	155	Mus musculus serum/glucocorticoid regulated kinase 3 (Sgk3), transcript variant 1, mRNA	3	629	839	no	2	346	1834	MSSFRTWSDIQSFTTIQMSEHSFKWTAQDISQIHLKMRMKEVLRSHILPHGTSTWDQLEILMLNQLTSIF
Sgk3	NM_133220	156	Mus musculus serum/glucocorticoid regulated kinase 3 (Sgk3), transcript variant 1, mRNA	3	1985	2120	no	2	346	1834	MQEIGHFKELSFELKFVFLFIKLIFKQKFEAILSINLFLKITFCY
Sgk3	NM_133220	157	Mus musculus serum/glucocorticoid regulated kinase 3 (Sgk3), transcript variant 1, mRNA	3	1358	1478	no	2	346	1834	MTTLWTGGAWALFCMRCCTGCLLFTAEMLLKCMTIFFTSP
Sgk3	NM_177547	159	Mus musculus serum/glucocorticoid regulated kinase 3 (Sgk3), transcript variant 2, mRNA	1	1878	2013	no	3	239	1727	MQEIGHFKELSFELKFVFLFIKLIFKQKFEAILSINLFLKITFCY
Sgk3	NM_177547	160	Mus musculus serum/glucocorticoid regulated kinase 3 (Sgk3), transcript variant 2, mRNA	1	522	732	no	3	239	1727	MSSFRTWSDIQSFTTIQMSEHSFKWTAQDISQIHLKMRMKEVLRSHILPHGTSTWDQLEILMLNQLTSIF
Sgk3	NM_177547	161	Mus musculus serum/glucocorticoid regulated kinase 3 (Sgk3), transcript variant 2, mRNA	1	1251	1371	no	3	239	1727	MTTLWTGGAWALFCMRCCTGCLLFTAEMLLKCMTIFFTSP
Sgk3	NM_177547	162	Mus musculus serum/glucocorticoid regulated kinase 3 (Sgk3), transcript variant 2, mRNA	2	4966	5137	no	3	239	1727	MSPDLLMHQGPPDTAEMIKIITSEIQKKSCNSTGNGIYPAWGSRVIMWLLLVTRQKN
Sgk3	NM_177547	163	Mus musculus serum/glucocorticoid regulated kinase 3 (Sgk3), transcript variant 2, mRNA	2	5170	5290	no	3	239	1727	MKSHTLNNLNKYSVSRMKYRNPRWSLVSPTLCILLSCPTS
Sgk3	NM_177547	164	Mus musculus serum/glucocorticoid regulated kinase 3 (Sgk3), transcript variant 2, mRNA	2	2854	3094	no	3	239	1727	MSLGVFMCLRNRPENCEITCQLIPVFIMVKCVRHREAILKGCFLGLQFLEDSFPGPLGDTSMSLLAALKANIPCTCYLDK
Sgk3	NM_177547	165	Mus musculus serum/glucocorticoid regulated kinase 3 (Sgk3), transcript variant 2, mRNA	3	4091	4430	no	3	239	1727	MVHIHAETHIYTQKESKHIFFKYLGSLLLSICTQLILGKIVLSFSDRIPVKDLLCLFHIFSMATCVTVHLQSFKHILVCGRAYIQIIFQDGHDGSPGHLPPTLITRVQSLRPT
Sgk3	NM_001037759	168	Mus musculus serum/glucocorticoid regulated kinase 3 (Sgk3), transcript variant 3, mRNA	1	510	720	no	3	227	1715	MSSFRTWSDIQSFTTIQMSEHSFKWTAQDISQIHLKMRMKEVLRSHILPHGTSTWDQLEILMLNQLTSIF
Sgk3	NM_001037759	169	Mus musculus serum/glucocorticoid regulated kinase 3 (Sgk3), transcript variant 3, mRNA	1	1866	2001	no	3	227	1715	MQEIGHFKELSFELKFVFLFIKLIFKQKFEAILSINLFLKITFCY
Sgk3	NM_001037759	170	Mus musculus serum/glucocorticoid regulated kinase 3 (Sgk3), transcript variant 3, mRNA	1	1239	1359	no	3	227	1715	MTTLWTGGAWALFCMRCCTGCLLFTAEMLLKCMTIFFTSP
Sgk3	NM_001037759	171	Mus musculus serum/glucocorticoid regulated kinase 3 (Sgk3), transcript variant 3, mRNA	2	5158	5278	no	3	227	1715	MKSHTLNNLNKYSVSRMKYRNPRWSLVSPTLCILLSCPTS
Sgk3	NM_001037759	172	Mus musculus serum/glucocorticoid regulated kinase 3 (Sgk3), transcript variant 3, mRNA	2	2842	3082	no	3	227	1715	MSLGVFMCLRNRPENCEITCQLIPVFIMVKCVRHREAILKGCFLGLQFLEDSFPGPLGDTSMSLLAALKANIPCTCYLDK
Sgk3	NM_001037759	173	Mus musculus serum/glucocorticoid regulated kinase 3 (Sgk3), transcript variant 3, mRNA	2	4954	5125	no	3	227	1715	MSPDLLMHQGPPDTAEMIKIITSEIQKKSCNSTGNGIYPAWGSRVIMWLLLVTRQKN
Sgk3	NM_001037759	174	Mus musculus serum/glucocorticoid regulated kinase 3 (Sgk3), transcript variant 3, mRNA	3	4079	4418	no	3	227	1715	MVHIHAETHIYTQKESKHIFFKYLGSLLLSICTQLILGKIVLSFSDRIPVKDLLCLFHIFSMATCVTVHLQSFKHILVCGRAYIQIIFQDGHDGSPGHLPPTLITRVQSLRPT
Cspp1	NM_026493	181	Mus musculus centrosome and spindle pole associated protein 1 (Cspp1), mRNA	1	1764	1914	no	3	137	3728	MNRKFLVMDSGIQDWSLRISQNLLHSRFSLTKKLCRSRFGKEKQEGRKNV
Cspp1	NM_026493	182	Mus musculus centrosome and spindle pole associated protein 1 (Cspp1), mRNA	1	3657	3915	no	3	137	3728	MKNSIRGLGSQARLLGRASLLHMLKINPLGSSSAFYSGTFTCILNTMSCLWPYFNISYLCKVYFSHDDTLCIYNVHKSPDYWFLIV
Cspp1	NM_026493	183	Mus musculus centrosome and spindle pole associated protein 1 (Cspp1), mRNA	1	1011	1233	no	3	137	3728	MAGRMGADEGMWMGMMSQKSQTHRSQLLKIKVFTVMDHPDLLISISQVHLQACSLEVKIENLPREGRRNIGKNY
Arfgef1	NM_001102430	185	Mus musculus ADP-ribosylation factor guanine nucleotide-exchange factor 1(brefeldin A-inhibited) (Arfgef1), mRNA	1	1254	1440	yes	3	176	5714	MVVTVKTSKQMESQEHPFLLHIHHRYLTTGYLSPPMILRNLEILQDLHLVLSFPTFYKRMPF
Arfgef1	NM_001102430	186	Mus musculus ADP-ribosylation factor guanine nucleotide-exchange factor 1(brefeldin A-inhibited) (Arfgef1), mRNA	1	957	1164	no	3	176	5714	MKGILSPKHMMWIKVSKMIQSLKTDLIFPVQKMNRQKLIRQLQLKHYLKMISCMMETMKKSHLILSRAL
Arfgef1	NM_001102430	187	Mus musculus ADP-ribosylation factor guanine nucleotide-exchange factor 1(brefeldin A-inhibited) (Arfgef1), mRNA	1	1485	1722	no	3	176	5714	MDHQIQSLMSYGPRFFHCSCFCPFCRMQDLFSGQMRCLLMLSSSIYVLHSQKTESHLFQRFLSFLFPYFLLCCQTSRHI
Arfgef1	NM_001102430	188	Mus musculus ADP-ribosylation factor guanine nucleotide-exchange factor 1(brefeldin A-inhibited) (Arfgef1), mRNA	2	706	892	no	3	176	5714	MLQYLFSQQKSHQSDNSQSYSYSNAERYLCTHGKPSITGGQTNGKRKTSAAAAFVTVSSKPS
Arfgef1	NM_001102430	189	Mus musculus ADP-ribosylation factor guanine nucleotide-exchange factor 1(brefeldin A-inhibited) (Arfgef1), mRNA	2	5026	5155	no	3	176	5714	MCCAAGTHPDHRQHCLLPSHKQEGGCRELSCSPERCSRLRCSS
Arfgef1	NM_001102430	190	Mus musculus ADP-ribosylation factor guanine nucleotide-exchange factor 1(brefeldin A-inhibited) (Arfgef1), mRNA	2	6601	6724	no	3	176	5714	MNLGCCHFFFWVAGLDVDFILCTEFNVEYIKNNKPGMVLGG
Prex2	NM_029525	193	Mus musculus phosphatidylinositol-3,4,5-trisphosphate-dependent Rac exchange factor 2 (Prex2), transcript variant 1, mRNA	1	9	204	no	2	328	5122	MSKSPLWLEPPPLGLEPREAGAAGRAGFPLSGDCPVLSPARPARPALAPQPEHSPLPTPRPPASM
Prex2	NM_029525	194	Mus musculus phosphatidylinositol-3,4,5-trisphosphate-dependent Rac exchange factor 2 (Prex2), transcript variant 1, mRNA	1	5241	5532	no	2	328	5122	MFGLDIYAGTRSSFRQFSLTLYTLRIQIHIRAKFTSRICRKIYRDKRLTILVPFSFINYIVFVFSFPNGQILYLIVFLEEVCPKNDDHTLETIIQKR
Prex2	NM_029525	195	Mus musculus phosphatidylinositol-3,4,5-trisphosphate-dependent Rac exchange factor 2 (Prex2), transcript variant 1, mRNA	1	10905	11028	no	2	328	5122	MLHSFNHSIVCVWLNYLKFIMYFMSFVFPHIKDCKRSDKCQ
Prex2	NM_029525	196	Mus musculus phosphatidylinositol-3,4,5-trisphosphate-dependent Rac exchange factor 2 (Prex2), transcript variant 1, mRNA	1	7104	7230	no	2	328	5122	MVHKTFFPSEGFMIILPGHIICFFSIYKLVYFKDPVYITECG
Prex2	NM_029525	197	Mus musculus phosphatidylinositol-3,4,5-trisphosphate-dependent Rac exchange factor 2 (Prex2), transcript variant 1, mRNA	1	9801	9948	no	2	328	5122	MFICYLYDPVWFLICLVCHHCDKSSEIIKLQRQKVYFGSKCWRFYSTIN
Prex2	NM_029525	198	Mus musculus phosphatidylinositol-3,4,5-trisphosphate-dependent Rac exchange factor 2 (Prex2), transcript variant 1, mRNA	2	6262	6397	no	2	328	5122	MSWGVLTQAEMTVASDTMTYGTTSYRLCITGPKTSNSTELCVDMG
Prex2	NM_029525	199	Mus musculus phosphatidylinositol-3,4,5-trisphosphate-dependent Rac exchange factor 2 (Prex2), transcript variant 1, mRNA	2	8179	8311	no	2	328	5122	MTISGPGLLGRICKCWVSTACSLLETRILIFRSMLLSFLLTEVF
Prex2	NM_029525	200	Mus musculus phosphatidylinositol-3,4,5-trisphosphate-dependent Rac exchange factor 2 (Prex2), transcript variant 1, mRNA	2	5494	5647	no	2	328	5122	MMTTLWKQSYRNVKDSVDEELQVSHIPLESPRKAHMRGREVPASLSSWASW
Prex2	NM_029525	201	Mus musculus phosphatidylinositol-3,4,5-trisphosphate-dependent Rac exchange factor 2 (Prex2), transcript variant 1, mRNA	2	9991	10144	no	2	328	5122	MTEEESRTQLLCSLATSQSKRHWPHSLSKAAFNRHRTTHWPPSFRCFTTSQ
Prex2	NM_029525	202	Mus musculus phosphatidylinositol-3,4,5-trisphosphate-dependent Rac exchange factor 2 (Prex2), transcript variant 1, mRNA	2	7852	8038	no	2	328	5122	MSNHFQYHNIHILLTLEFYRPWEFRTLMLHYPLQLGIIDKLRKTLLTVLTTSICGHRFLSTH
Prex2	NM_029525	203	Mus musculus phosphatidylinositol-3,4,5-trisphosphate-dependent Rac exchange factor 2 (Prex2), transcript variant 1, mRNA	2	8437	8566	no	2	328	5122	MLKYIGSPLNQWWLTPVIPVLGESVGFSGVQGKLEINMNVRPV
Prex2	NM_029525	204	Mus musculus phosphatidylinositol-3,4,5-trisphosphate-dependent Rac exchange factor 2 (Prex2), transcript variant 1, mRNA	3	3578	3818	no	2	328	5122	MSKRIQAMIQSATETLTVTATATGIPLLPSRVSAAASAVPTSTVMRWTQVMSFLSVSGYLMINKTRSTLAWNSSSARLIQ
Prex2	NM_029525	205	Mus musculus phosphatidylinositol-3,4,5-trisphosphate-dependent Rac exchange factor 2 (Prex2), transcript variant 1, mRNA	3	4292	4433	no	2	328	5122	MNKPCLRIHWLPCLIWKKFPSSSNHQKRIHWLQMSLLPTKWKEAGRL
Prex2	NM_029525	206	Mus musculus phosphatidylinositol-3,4,5-trisphosphate-dependent Rac exchange factor 2 (Prex2), transcript variant 1, mRNA	3	7649	7808	no	2	328	5122	MYCHLIYMEDVAKSSGNMQNAFKVQELFSWHFPFITEEDPHVLQARSRTLYKI
Prex2	NM_001033636	208	Mus musculus phosphatidylinositol-3,4,5-trisphosphate-dependent Rac exchange factor 2 (Prex2), transcript variant 2, mRNA	1	3132	3291	no	3	203	605	MYCHLIYMEDVAKSSGNMQNAFKVQELFSWHFPFITEEDPHVLQARSRTLYKI
Prex2	NM_001033636	209	Mus musculus phosphatidylinositol-3,4,5-trisphosphate-dependent Rac exchange factor 2 (Prex2), transcript variant 2, mRNA	2	2587	2713	no	3	203	605	MVHKTFFPSEGFMIILPGHIICFFSIYKLVYFKDPVYITECG
Prex2	NM_001033636	210	Mus musculus phosphatidylinositol-3,4,5-trisphosphate-dependent Rac exchange factor 2 (Prex2), transcript variant 2, mRNA	2	6388	6511	no	3	203	605	MLHSFNHSIVCVWLNYLKFIMYFMSFVFPHIKDCKRSDKCQ
Prex2	NM_001033636	211	Mus musculus phosphatidylinositol-3,4,5-trisphosphate-dependent Rac exchange factor 2 (Prex2), transcript variant 2, mRNA	2	5284	5431	no	3	203	605	MFICYLYDPVWFLICLVCHHCDKSSEIIKLQRQKVYFGSKCWRFYSTIN
Prex2	NM_001033636	212	Mus musculus phosphatidylinositol-3,4,5-trisphosphate-dependent Rac exchange factor 2 (Prex2), transcript variant 2, mRNA	2	724	1015	no	3	203	605	MFGLDIYAGTRSSFRQFSLTLYTLRIQIHIRAKFTSRICRKIYRDKRLTILVPFSFINYIVFVFSFPNGQILYLIVFLEEVCPKNDDHTLETIIQKR
Prex2	NM_001033636	213	Mus musculus phosphatidylinositol-3,4,5-trisphosphate-dependent Rac exchange factor 2 (Prex2), transcript variant 2, mRNA	3	1745	1880	no	3	203	605	MSWGVLTQAEMTVASDTMTYGTTSYRLCITGPKTSNSTELCVDMG
Prex2	NM_001033636	214	Mus musculus phosphatidylinositol-3,4,5-trisphosphate-dependent Rac exchange factor 2 (Prex2), transcript variant 2, mRNA	3	5474	5627	no	3	203	605	MTEEESRTQLLCSLATSQSKRHWPHSLSKAAFNRHRTTHWPPSFRCFTTSQ
Prex2	NM_001033636	215	Mus musculus phosphatidylinositol-3,4,5-trisphosphate-dependent Rac exchange factor 2 (Prex2), transcript variant 2, mRNA	3	3335	3521	no	3	203	605	MSNHFQYHNIHILLTLEFYRPWEFRTLMLHYPLQLGIIDKLRKTLLTVLTTSICGHRFLSTH
Prex2	NM_001033636	216	Mus musculus phosphatidylinositol-3,4,5-trisphosphate-dependent Rac exchange factor 2 (Prex2), transcript variant 2, mRNA	3	977	1130	no	3	203	605	MMTTLWKQSYRNVKDSVDEELQVSHIPLESPRKAHMRGREVPASLSSWASW
Prex2	NM_001033636	217	Mus musculus phosphatidylinositol-3,4,5-trisphosphate-dependent Rac exchange factor 2 (Prex2), transcript variant 2, mRNA	3	3920	4049	no	3	203	605	MLKYIGSPLNQWWLTPVIPVLGESVGFSGVQGKLEINMNVRPV
Prex2	NM_001033636	218	Mus musculus phosphatidylinositol-3,4,5-trisphosphate-dependent Rac exchange factor 2 (Prex2), transcript variant 2, mRNA	3	3662	3794	no	3	203	605	MTISGPGLLGRICKCWVSTACSLLETRILIFRSMLLSFLLTEVF
A830018L16Rik	NM_001160369	220	Mus musculus RIKEN cDNA A830018L16 gene (A830018L16Rik), transcript variant 1, mRNA	2	2350	2554	no	3	464	1850	MNNEMHALRTLARKNHLIMYAIIELHLTFGMCFVLILNELISVNLLTISAIFYLICLNTSFFWWALMN
A830018L16Rik	NM_001160369	221	Mus musculus RIKEN cDNA A830018L16 gene (A830018L16Rik), transcript variant 1, mRNA	3	248	401	no	3	464	1850	MRCSSLLASELSELVEPRPGSLSPAPFGLAANGVASHRCARKLRLGAPALG
A830018L16Rik	NM_177173	223	Mus musculus RIKEN cDNA A830018L16 gene (A830018L16Rik), transcript variant 2, mRNA	2	2341	2545	no	3	464	1841	MNNEMHALRTLARKNHLIMYAIIELHLTFGMCFVLILNELISVNLLTISAIFYLICLNTSFFWWALMN
A830018L16Rik	NM_177173	224	Mus musculus RIKEN cDNA A830018L16 gene (A830018L16Rik), transcript variant 2, mRNA	3	248	401	no	3	464	1841	MRCSSLLASELSELVEPRPGSLSPAPFGLAANGVASHRCARKLRLGAPALG
A830018L16Rik	NM_001160370	226	Mus musculus RIKEN cDNA A830018L16 gene (A830018L16Rik), transcript variant 3, mRNA	1	6111	6408	no	3	464	1325	MSSRTARTTKRNPVSKNKKQKTNNNNNNKTKKMWRRLLDCTIYKRRKKLFCIYAEIHTSRHSLGKKRKGCWVKFSKAKTVIHVYMFLQRSITKLVIDMI
A830018L16Rik	NM_001160370	227	Mus musculus RIKEN cDNA A830018L16 gene (A830018L16Rik), transcript variant 3, mRNA	1	3771	3921	no	3	464	1325	MLIIYSQLFKCMSVDLFHKHPRHEEIYLRIHFILKSMTILNSIYKFPLMK
A830018L16Rik	NM_001160370	228	Mus musculus RIKEN cDNA A830018L16 gene (A830018L16Rik), transcript variant 3, mRNA	2	5581	5791	yes	3	464	1325	MAVLCNWRHKKICAFFNYGENPFNSKKQCFSEHQKILGAGEMAQRLRALTVLSKILSSNPSNHMVVYNHP
A830018L16Rik	NM_001160370	229	Mus musculus RIKEN cDNA A830018L16 gene (A830018L16Rik), transcript variant 3, mRNA	2	1483	1633	no	3	464	1325	MEACETFPRLYYVLCICSALSSGISELYSVCNCDRMQTCLFYFLDYTYCL
A830018L16Rik	NM_001160370	230	Mus musculus RIKEN cDNA A830018L16 gene (A830018L16Rik), transcript variant 3, mRNA	3	248	401	no	3	464	1325	MRCSSLLASELSELVEPRPGSLSPAPFGLAANGVASHRCARKLRLGAPALG
A830018L16Rik	NM_001160370	231	Mus musculus RIKEN cDNA A830018L16 gene (A830018L16Rik), transcript variant 3, mRNA	3	1457	1670	no	3	464	1325	MKLHVRTNLWKHVKHSLDCTMCFAYAALYPLASVSFILCAIVIGCKPVCFIFLTTPIVYKIHPLPKKVLWL
A830018L16Rik	NM_001160370	232	Mus musculus RIKEN cDNA A830018L16 gene (A830018L16Rik), transcript variant 3, mRNA	3	5426	5717	no	3	464	1325	MHHVPSLLHRHGMRYSQKMTHSSSITADRNTWEKGHKFMYKTLLPTSYVLSPWLCYAIGGIRKYVLSLTMEKILSTVRNSVSQSIKKYLGLERWLRG
A830018L16Rik	NM_001160371	234	Mus musculus RIKEN cDNA A830018L16 gene (A830018L16Rik), transcript variant 4, mRNA	1	4779	5070	no	3	464	1328	MHHVPSLLHRHGMRYSQKMTHSSSITADRNTWEKGHKFMYKTLLPTSYVLSPWLCYAIGGIRKYVLSLTMEKILSTVRNSVSQSIKKYLGLERWLRG
A830018L16Rik	NM_001160371	235	Mus musculus RIKEN cDNA A830018L16 gene (A830018L16Rik), transcript variant 4, mRNA	1	1284	1404	no	3	464	1328	MKTMQWSCWNRFSLCSPRCPGTHSVDQADLELRDPPASTS
A830018L16Rik	NM_001160371	236	Mus musculus RIKEN cDNA A830018L16 gene (A830018L16Rik), transcript variant 4, mRNA	2	3124	3274	no	3	464	1328	MLIIYSQLFKCMSVDLFHKHPRHEEIYLRIHFILKSMTILNSIYKFPLMK
A830018L16Rik	NM_001160371	237	Mus musculus RIKEN cDNA A830018L16 gene (A830018L16Rik), transcript variant 4, mRNA	2	5464	5761	no	3	464	1328	MSSRTARTTKRNPVSKNKKQKTNNNNNNKTKKMWRRLLDCTIYKRRKKLFCIYAEIHTSRHSLGKKRKGCWVKFSKAKTVIHVYMFLQRSITKLVIDMI
A830018L16Rik	NM_001160371	238	Mus musculus RIKEN cDNA A830018L16 gene (A830018L16Rik), transcript variant 4, mRNA	3	248	401	no	3	464	1328	MRCSSLLASELSELVEPRPGSLSPAPFGLAANGVASHRCARKLRLGAPALG
A830018L16Rik	NM_001160371	239	Mus musculus RIKEN cDNA A830018L16 gene (A830018L16Rik), transcript variant 4, mRNA	3	4934	5144	yes	3	464	1328	MAVLCNWRHKKICAFFNYGENPFNSKKQCFSEHQKILGAGEMAQRLRALTVLSKILSSNPSNHMVVYNHP
Sulf1	NM_001198565	241	Mus musculus sulfatase 1 (Sulf1), transcript variant 1, mRNA	1	792	966	no	3	482	3092	MSTPTMRTARLPRGRQCTSLGPLLCISTTPATEQPFLENTSMNTMAATSLLDGENGSD
Sulf1	NM_001198565	242	Mus musculus sulfatase 1 (Sulf1), transcript variant 1, mRNA	1	2145	2319	no	3	482	3092	MTSTWKKKNCKCYHQGALPSAMMRVTRASLATRLLLVTSGMRCWQTATMLWGYPPLSG
Sulf1	NM_001198565	243	Mus musculus sulfatase 1 (Sulf1), transcript variant 1, mRNA	1	3051	3879	no	3	482	3092	MTRTEDSYGMDGKVSQSNITSDTSWQGLEELSGASNIDEYRSNPRLSLEDWTNYLRAVYRAFALLNSHPDPNKANGTPTTQGGDFLVTSAERLVPAEMASAESGEDPSHVVGETPPLTLPVNLQTLHLNRPTLSPERKLEWDNDIPEVNHLNSEHWRKTEKQIGWEELHHPEGDVVSGNGMTELLPQSHLGHQLTSQHQQKCSQDVETEKDAFEDQLRPLVHSDRTPVHRVFDVSRVEQPLHSSHTERMLAKMGQSDTKEWLPNLEGSASAPVISA
Sulf1	NM_001198565	244	Mus musculus sulfatase 1 (Sulf1), transcript variant 1, mRNA	1	2724	2886	no	3	482	3092	MTTTTGRLPHSGTWDLSVPAQVLTTIPTGVCVQSTRRTISCFVSLLLAFWNIST
Sulf1	NM_001198565	245	Mus musculus sulfatase 1 (Sulf1), transcript variant 1, mRNA	1	1794	2055	no	3	482	3092	MRGSRNCASKPDTRQPVSSLGRTGSASRTHPASSESTSVRDPATCSRSVRMHATSTLADCMTKTKSAIVGTLAIARAEARERIKGSS
Sulf1	NM_001198565	246	Mus musculus sulfatase 1 (Sulf1), transcript variant 1, mRNA	2	3274	3400	no	3	482	3092	MGLQPHKVVTSWSPLLSAWCQQRWLLQNQVKTQVMWLGKHLL
Sulf1	NM_001198565	247	Mus musculus sulfatase 1 (Sulf1), transcript variant 1, mRNA	2	3664	3895	no	3	482	3092	MWRQRRMLLKINCVLLSTLTELRFIGCSMCPVWSSLFTPATRRECWPRWGRVIQRSGYQISKAVPPLQSSLLRLDVA
Sulf1	NM_001198565	248	Mus musculus sulfatase 1 (Sulf1), transcript variant 1, mRNA	3	77	281	no	3	482	3092	MVGVSVCHHIRVGIKRRKAALLELCGLLQVRVAGKSKYLALGKRRRNSFAAATRNAVFSGAEGQPPSA
Sulf1	NM_001198565	249	Mus musculus sulfatase 1 (Sulf1), transcript variant 1, mRNA	3	4469	4607	yes	3	482	3092	MDHILFSVRFSQEPLHVFYLDVLNLISRKAWLTMLVVRNKSCGNKQ
Sulf1	NM_001198566	251	Mus musculus sulfatase 1 (Sulf1), transcript variant 3, mRNA	1	4374	4512	yes	1	387	2997	MDHILFSVRFSQEPLHVFYLDVLNLISRKAWLTMLVVRNKSCGNKQ
Sulf1	NM_001198566	252	Mus musculus sulfatase 1 (Sulf1), transcript variant 3, mRNA	2	2629	2791	no	1	387	2997	MTTTTGRLPHSGTWDLSVPAQVLTTIPTGVCVQSTRRTISCFVSLLLAFWNIST
Sulf1	NM_001198566	253	Mus musculus sulfatase 1 (Sulf1), transcript variant 3, mRNA	2	1699	1960	no	1	387	2997	MRGSRNCASKPDTRQPVSSLGRTGSASRTHPASSESTSVRDPATCSRSVRMHATSTLADCMTKTKSAIVGTLAIARAEARERIKGSS
Sulf1	NM_001198566	254	Mus musculus sulfatase 1 (Sulf1), transcript variant 3, mRNA	2	697	871	no	1	387	2997	MSTPTMRTARLPRGRQCTSLGPLLCISTTPATEQPFLENTSMNTMAATSLLDGENGSD
Sulf1	NM_001198566	255	Mus musculus sulfatase 1 (Sulf1), transcript variant 3, mRNA	2	2956	3784	no	1	387	2997	MTRTEDSYGMDGKVSQSNITSDTSWQGLEELSGASNIDEYRSNPRLSLEDWTNYLRAVYRAFALLNSHPDPNKANGTPTTQGGDFLVTSAERLVPAEMASAESGEDPSHVVGETPPLTLPVNLQTLHLNRPTLSPERKLEWDNDIPEVNHLNSEHWRKTEKQIGWEELHHPEGDVVSGNGMTELLPQSHLGHQLTSQHQQKCSQDVETEKDAFEDQLRPLVHSDRTPVHRVFDVSRVEQPLHSSHTERMLAKMGQSDTKEWLPNLEGSASAPVISA
Sulf1	NM_001198566	256	Mus musculus sulfatase 1 (Sulf1), transcript variant 3, mRNA	2	2050	2224	no	1	387	2997	MTSTWKKKNCKCYHQGALPSAMMRVTRASLATRLLLVTSGMRCWQTATMLWGYPPLSG
Sulf1	NM_001198566	257	Mus musculus sulfatase 1 (Sulf1), transcript variant 3, mRNA	3	3569	3800	no	1	387	2997	MWRQRRMLLKINCVLLSTLTELRFIGCSMCPVWSSLFTPATRRECWPRWGRVIQRSGYQISKAVPPLQSSLLRLDVA
Sulf1	NM_001198566	258	Mus musculus sulfatase 1 (Sulf1), transcript variant 3, mRNA	3	77	275	no	1	387	2997	MVGVSVCHHIRVGIKRRKAALLELCGLLQVRVAGKSKYLALGKRRRNSFAAATRNAVFSGLHLQMF
Sulf1	NM_001198566	259	Mus musculus sulfatase 1 (Sulf1), transcript variant 3, mRNA	3	3179	3305	no	1	387	2997	MGLQPHKVVTSWSPLLSAWCQQRWLLQNQVKTQVMWLGKHLL
Sulf1	NM_172294	261	Mus musculus sulfatase 1 (Sulf1), transcript variant 2, mRNA	1	3648	3879	no	2	466	3076	MWRQRRMLLKINCVLLSTLTELRFIGCSMCPVWSSLFTPATRRECWPRWGRVIQRSGYQISKAVPPLQSSLLRLDVA
Sulf1	NM_172294	262	Mus musculus sulfatase 1 (Sulf1), transcript variant 2, mRNA	1	3258	3384	no	2	466	3076	MGLQPHKVVTSWSPLLSAWCQQRWLLQNQVKTQVMWLGKHLL
Sulf1	NM_172294	263	Mus musculus sulfatase 1 (Sulf1), transcript variant 2, mRNA	2	4453	4591	yes	2	466	3076	MDHILFSVRFSQEPLHVFYLDVLNLISRKAWLTMLVVRNKSCGNKQ
Sulf1	NM_172294	264	Mus musculus sulfatase 1 (Sulf1), transcript variant 2, mRNA	3	3035	3863	no	2	466	3076	MTRTEDSYGMDGKVSQSNITSDTSWQGLEELSGASNIDEYRSNPRLSLEDWTNYLRAVYRAFALLNSHPDPNKANGTPTTQGGDFLVTSAERLVPAEMASAESGEDPSHVVGETPPLTLPVNLQTLHLNRPTLSPERKLEWDNDIPEVNHLNSEHWRKTEKQIGWEELHHPEGDVVSGNGMTELLPQSHLGHQLTSQHQQKCSQDVETEKDAFEDQLRPLVHSDRTPVHRVFDVSRVEQPLHSSHTERMLAKMGQSDTKEWLPNLEGSASAPVISA
Sulf1	NM_172294	265	Mus musculus sulfatase 1 (Sulf1), transcript variant 2, mRNA	3	2708	2870	no	2	466	3076	MTTTTGRLPHSGTWDLSVPAQVLTTIPTGVCVQSTRRTISCFVSLLLAFWNIST
Sulf1	NM_172294	266	Mus musculus sulfatase 1 (Sulf1), transcript variant 2, mRNA	3	1778	2039	no	2	466	3076	MRGSRNCASKPDTRQPVSSLGRTGSASRTHPASSESTSVRDPATCSRSVRMHATSTLADCMTKTKSAIVGTLAIARAEARERIKGSS
Sulf1	NM_172294	267	Mus musculus sulfatase 1 (Sulf1), transcript variant 2, mRNA	3	2129	2303	no	2	466	3076	MTSTWKKKNCKCYHQGALPSAMMRVTRASLATRLLLVTSGMRCWQTATMLWGYPPLSG
Sulf1	NM_172294	268	Mus musculus sulfatase 1 (Sulf1), transcript variant 2, mRNA	3	776	950	no	2	466	3076	MSTPTMRTARLPRGRQCTSLGPLLCISTTPATEQPFLENTSMNTMAATSLLDGENGSD
Slco5a1	NM_172841	270	Mus musculus solute carrier organic anion transporter family, member 5A1 (Slco5a1), mRNA	1	588	741	no	2	640	3190	MKSAGGLIWNQRSHFKSHGRRGCAVSGPTAARGTVFGWSCPREVRVRVLQV
Slco5a1	NM_172841	271	Mus musculus solute carrier organic anion transporter family, member 5A1 (Slco5a1), mRNA	1	2799	2985	no	2	640	3190	MRSAGLLLGVQRDVISFCLLWLGGWPQICWLYFYFPGLVLYQVQRGRIAEAEVQGIPTEHCE
Slco5a1	NM_172841	272	Mus musculus solute carrier organic anion transporter family, member 5A1 (Slco5a1), mRNA	1	4656	4818	no	2	640	3190	MSCKATSGNIFPSGREGAGRQAMIQTPTFLAGHTGRISSILNTVPGYRIDFLSM
Slco5a1	NM_172841	273	Mus musculus solute carrier organic anion transporter family, member 5A1 (Slco5a1), mRNA	1	1236	1422	no	2	640	3190	MAGSGWTSYCHRGCALRFTSLYLTPLSNPRVERFGLQRWPLSEWQLHSHLGASSLSQGLGRK
Slco5a1	NM_172841	274	Mus musculus solute carrier organic anion transporter family, member 5A1 (Slco5a1), mRNA	1	3099	3240	no	2	640	3190	MHHTDISGTFLRSSKFLCRPWAGREPRCCFVTSLLKPGEGRQMDFVG
Slco5a1	NM_172841	275	Mus musculus solute carrier organic anion transporter family, member 5A1 (Slco5a1), mRNA	2	7846	8041	no	2	640	3190	MLKIISEIKTYLDNLISSAESFTPCELPFSIGFDTVVLDWQSTLYVESEEVNVIENENNGKDILN
Slco5a1	NM_172841	276	Mus musculus solute carrier organic anion transporter family, member 5A1 (Slco5a1), mRNA	2	4585	4723	no	2	640	3190	MGSGYNGPRCPIRHKIVASLSRTSCHVRRPQEIFFHLEERGLADRP
Slco5a1	NM_172841	277	Mus musculus solute carrier organic anion transporter family, member 5A1 (Slco5a1), mRNA	2	7651	7771	no	2	640	3190	MFLFEVSVSELWVWKPGDSPERTSPSPTSFPQSRNSILQI
Slco5a1	NM_172841	278	Mus musculus solute carrier organic anion transporter family, member 5A1 (Slco5a1), mRNA	2	7423	7570	no	2	640	3190	MVYSTVKGKEMLLALSVPDFLLCFNQICVCLKRFNLSSSFVLSLKKGQM
Slco5a1	NM_172841	279	Mus musculus solute carrier organic anion transporter family, member 5A1 (Slco5a1), mRNA	2	5989	6130	yes	2	640	3190	MVGKSIWCGDHWQNGLPMLSTHDISCVRSMEAMLPFSASGLSEGPCI
Slco5a1	NM_172841	280	Mus musculus solute carrier organic anion transporter family, member 5A1 (Slco5a1), mRNA	2	337	553	no	2	640	3190	MSTGRAKRLPRAIPESGHQAGLLEGPRGPLPPPVQGGFLLCLGSGCSGHLPAAEMFCFQALPSPARVSGGDD
Slco5a1	NM_172841	281	Mus musculus solute carrier organic anion transporter family, member 5A1 (Slco5a1), mRNA	3	4535	4664	no	2	640	3190	MLKTEASWQALCINGNSWDLATMGQDVQYAIKLWPLCQEPHVM
Slco5a1	NM_172841	282	Mus musculus solute carrier organic anion transporter family, member 5A1 (Slco5a1), mRNA	3	2309	2468	no	2	640	3190	MLIVAVKYTNMSQSVDQMGSHTSTHVWLAALTVVILPLGSEITQSVPVSKADK
Slco5a1	NM_172841	283	Mus musculus solute carrier organic anion transporter family, member 5A1 (Slco5a1), mRNA	3	5036	5159	no	2	640	3190	MRGFHKVVKISPQCTLGTWCPLLASVGDCHPLEGIVSVLWR
Slco5a1	NM_172841	284	Mus musculus solute carrier organic anion transporter family, member 5A1 (Slco5a1), mRNA	3	5273	5465	no	2	640	3190	MGSPRVIRKLQVPFSTLNSVQQLLTGHWLCVDTIHCSMKSFGRLRSELKDIDLGCALQCASIKY
Slco5a1	NM_172841	285	Mus musculus solute carrier organic anion transporter family, member 5A1 (Slco5a1), mRNA	3	1349	1514	yes	2	640	3190	MAFVRMATPQPSWSLLPVPRTREEIVTGSTWLYSFVHRFSLEWALHRFTPWDQPI
Slco5a1	NM_172841	286	Mus musculus solute carrier organic anion transporter family, member 5A1 (Slco5a1), mRNA	3	7331	7514	no	2	640	3190	MRCGRMWLAGEASGLVYLISLFCHLIFTGSPWSTLLSKAKKCCWHCLSQTSCCVSTRFVFV
Prdm14	NM_001081209	288	Mus musculus PR domain containing 14 (Prdm14), mRNA	1	1896	2025	no	1	75	1758	MESIQTRSENKVLGLVIKEEKVPPLLSALNTPLYGVCSQRLCA
Prdm14	NM_001081209	289	Mus musculus PR domain containing 14 (Prdm14), mRNA	2	664	877	no	1	75	1758	MEPSLVRSTQPTYSMQFQASWFPQRVLGLIIFIKPWTKTPSSFRKVSASCRPHLVMCHTLACSAATSLPKE
Prdm14	NM_001081209	290	Mus musculus PR domain containing 14 (Prdm14), mRNA	2	169	289	no	1	75	1758	MPQATVTLGTSPPPRRSFNLGNWQLQCLSPRRWPLLMLFG
Prdm14	NM_001081209	291	Mus musculus PR domain containing 14 (Prdm14), mRNA	2	1021	1174	no	1	75	1758	MSTVLGSPRSRTCWPCSTKGRYFMRVVETSSGTRNCLCGTEMAMRSSWAFP
Prdm14	NM_001081209	292	Mus musculus PR domain containing 14 (Prdm14), mRNA	3	2018	2144	no	1	75	1758	MCMSVRRGHVSVLHACGGPRKTSDPLGLYLRIVVSHCVGTGN
Ncoa2	NM_001077695	294	Mus musculus nuclear receptor coactivator 2 (Ncoa2), transcript variant 2, mRNA	2	2653	2830	no	1	222	4401	MICRTVSYHSFSQTQGQELLLGQLTSKPSSMTSCNSQLTAVPSHLPEPRRQHCACHRAE
Ncoa2	NM_001077695	295	Mus musculus nuclear receptor coactivator 2 (Ncoa2), transcript variant 2, mRNA	2	6733	6877	no	1	222	4401	MNCVPSHQEDQSHQQRHPDHVLRARASPASPAISIAHALHNTFVLGFV
Ncoa2	NM_001077695	296	Mus musculus nuclear receptor coactivator 2 (Ncoa2), transcript variant 2, mRNA	2	3196	3385	no	1	222	4401	MTCCVHILQQSRQAMRALFLTSCIWPCGTSMALRRLIELWGYQNWSARAKLWMQSSSQVRSPA
Ncoa2	NM_001077695	297	Mus musculus nuclear receptor coactivator 2 (Ncoa2), transcript variant 2, mRNA	2	1987	2155	no	1	222	4401	MGSPQKVQLDKQRPAAILKNKRGPMIPACPRRPAGTGLRDTAGCMTAKGRPNSCSC
Ncoa2	NM_001077695	298	Mus musculus nuclear receptor coactivator 2 (Ncoa2), transcript variant 2, mRNA	2	4381	4555	no	1	222	4401	MHLGNTADPGETVCIFLQPTGLTNIYQSGELRLFVLPPDMPPVLPGHSSRQSGPGPAA
Ncoa2	NM_001077695	299	Mus musculus nuclear receptor coactivator 2 (Ncoa2), transcript variant 2, mRNA	3	5714	5900	no	1	222	4401	MPWLDLTCRRKTFCFLTLETLLMNPVSNLYDMQPLSEPSLDFICLYSFLINLRKTTLLSSPL
Ncoa2	NM_001077695	300	Mus musculus nuclear receptor coactivator 2 (Ncoa2), transcript variant 2, mRNA	3	2873	3050	yes	1	222	4401	MGTTESSCESHLCCYHWCHEPTSPRRHDSEPNSQHPHASQQPAWPKTDASVSGHEHRPF
Ncoa2	NM_001077695	301	Mus musculus nuclear receptor coactivator 2 (Ncoa2), transcript variant 2, mRNA	3	7592	7796	no	1	222	4401	MLLNSDDNSFLQTFNCLLFFLCHLWVLFVQFLMKLHLRYVYMKKLYKGKIKQYINYGSSGESLQCFRL
Ncoa2	NM_001077695	302	Mus musculus nuclear receptor coactivator 2 (Ncoa2), transcript variant 2, mRNA	3	6179	6329	no	1	222	4401	MSPYISTDCRNIERDVTQRQMVSHLKVLLRAKELWKFAFPYLFPLREESQ
Ncoa2	NM_008678	304	Mus musculus nuclear receptor coactivator 2 (Ncoa2), transcript variant 1, mRNA	2	6940	7084	no	1	222	4608	MNCVPSHQEDQSHQQRHPDHVLRARASPASPAISIAHALHNTFVLGFV
Ncoa2	NM_008678	305	Mus musculus nuclear receptor coactivator 2 (Ncoa2), transcript variant 1, mRNA	2	3403	3592	no	1	222	4608	MTCCVHILQQSRQAMRALFLTSCIWPCGTSMALRRLIELWGYQNWSARAKLWMQSSSQVRSPA
Ncoa2	NM_008678	306	Mus musculus nuclear receptor coactivator 2 (Ncoa2), transcript variant 1, mRNA	2	2653	2959	no	1	222	4608	MICRTVSYHSFSQTQGQELLLGQLTSKPSSMTSCNSQLTAVPSHLPEPRRQHCACHRALLITHDQGNWAGYCQTRTYHLTSLCKAQLVLDLSHQSETVAPTQ
Ncoa2	NM_008678	307	Mus musculus nuclear receptor coactivator 2 (Ncoa2), transcript variant 1, mRNA	2	4588	4762	no	1	222	4608	MHLGNTADPGETVCIFLQPTGLTNIYQSGELRLFVLPPDMPPVLPGHSSRQSGPGPAA
Ncoa2	NM_008678	308	Mus musculus nuclear receptor coactivator 2 (Ncoa2), transcript variant 1, mRNA	2	1987	2155	no	1	222	4608	MGSPQKVQLDKQRPAAILKNKRGPMIPACPRRPAGTGLRDTAGCMTAKGRPNSCSC
Ncoa2	NM_008678	309	Mus musculus nuclear receptor coactivator 2 (Ncoa2), transcript variant 1, mRNA	3	6386	6536	no	1	222	4608	MSPYISTDCRNIERDVTQRQMVSHLKVLLRAKELWKFAFPYLFPLREESQ
Ncoa2	NM_008678	310	Mus musculus nuclear receptor coactivator 2 (Ncoa2), transcript variant 1, mRNA	3	3080	3257	yes	1	222	4608	MGTTESSCESHLCCYHWCHEPTSPRRHDSEPNSQHPHASQQPAWPKTDASVSGHEHRPF
Ncoa2	NM_008678	311	Mus musculus nuclear receptor coactivator 2 (Ncoa2), transcript variant 1, mRNA	3	7799	8003	no	1	222	4608	MLLNSDDNSFLQTFNCLLFFLCHLWVLFVQFLMKLHLRYVYMKKLYKGKIKQYINYGSSGESLQCFRL
Ncoa2	NM_008678	312	Mus musculus nuclear receptor coactivator 2 (Ncoa2), transcript variant 1, mRNA	3	5921	6107	no	1	222	4608	MPWLDLTCRRKTFCFLTLETLLMNPVSNLYDMQPLSEPSLDFICLYSFLINLRKTTLLSSPL
Tram1	NM_028173	314	Mus musculus translocating chain-associating membrane protein 1 (Tram1), mRNA	2	2635	2791	no	2	142	1264	MLLESHAFSSPAAYLLPGKVVAPWSSTDFQWNQISALKTGIILNDTLRNQSK
Tram1	NM_028173	315	Mus musculus translocating chain-associating membrane protein 1 (Tram1), mRNA	3	440	620	no	2	142	1264	MCWIKLTDGCTSPKRSTASLTSLVSSVHSTFLPVCGARSFSSPKTISQTQLSCGEPIPIT
Lactb2	NM_145381	317	Mus musculus lactamase, beta 2 (Lactb2), mRNA	3	1388	1610	yes	3	59	923	MVLEKELRVLHLDLKAARTRLSSAGSLEEALPSPQRHTSSNKAIPPNSATPYGPSIQTHESMGAVSIQTTTVIC
Eya1	NM_001252192	320	Mus musculus eyes absent 1 homolog (Drosophila) (Eya1), transcript variant 2, mRNA	1	216	432	no	1	579	2253	MAPSLRRGSECAGPLPTGSLPVAVRGGGVLPGEGDRAQSLHSPSLQQRPGAVPGSRAIPGLCAPLPAASQRL
Eya1	NM_001252192	321	Mus musculus eyes absent 1 homolog (Drosophila) (Eya1), transcript variant 2, mRNA	2	802	1195	no	1	579	2253	MGKHSLPQECNKPQPTPRTHSLDSPMEFPPMVHCGQASRRKVDCHSLSHLDRRDFLAMAQALVPLNLDRHRTATRCKVAALPRHQDYIQEIIHSPTPPDSTVHSRTIRLIPALARVSTHSIITARRIQHTT
Eya1	NM_001252192	322	Mus musculus eyes absent 1 homolog (Drosophila) (Eya1), transcript variant 2, mRNA	2	1234	1570	no	1	579	2253	MPLTNSRNHLLASQVRRSQTPQQSTVQSTVLPHPLKRLTPSGCVEVQMGSHVAEAEETIIPPLPRILTLRECSSGTWTRPSLFSTPCSRGPTPTDTGGIHLLLFPWDYEWKR
Eya1	NM_001252192	323	Mus musculus eyes absent 1 homolog (Drosophila) (Eya1), transcript variant 2, mRNA	3	3773	3914	no	1	579	2253	MNLYTVRSLSHCGLCVAIKLPFGSILVYIIKLLIILFNTGGSRFDPE
Eya1	NM_001252192	324	Mus musculus eyes absent 1 homolog (Drosophila) (Eya1), transcript variant 2, mRNA	3	1730	1853	no	1	579	2253	MPGNWCPRWCGLDAETGLPLQTSKRDLQHLQKQRGRSAWPS
Eya1	NM_001252192	325	Mus musculus eyes absent 1 homolog (Drosophila) (Eya1), transcript variant 2, mRNA	3	2654	2786	yes	1	579	2253	MELFYFLRGSLFGVPHPGQSVLRYLFMKKDFEKTDLLRYNSYTI
Eya1	NM_010164	327	Mus musculus eyes absent 1 homolog (Drosophila) (Eya1), transcript variant 1, mRNA	1	933	1311	no	3	608	2369	MGKHSLPQECNKPQPTPRTHSLDSPMEFPPMASRRKVDCHSLSHLDRRDFLAMAQALVPLNLDRHRTATRCKVAALPRHQDYIQEIIHSPTPPDSTVHSRTIRLIPALARVSTHSIITARRIQHTT
Eya1	NM_010164	328	Mus musculus eyes absent 1 homolog (Drosophila) (Eya1), transcript variant 1, mRNA	1	1350	1686	no	3	608	2369	MPLTNSRNHLLASQVRRSQTPQQSTVQSTVLPHPLKRLTPSGCVEVQMGSHVAEAEETIIPPLPRILTLRECSSGTWTRPSLFSTPCSRGPTPTDTGGIHLLLFPWDYEWKR
Eya1	NM_010164	329	Mus musculus eyes absent 1 homolog (Drosophila) (Eya1), transcript variant 1, mRNA	1	216	432	no	3	608	2369	MAPSLRRGSECAGPLPTGSLPVAVRGGGVLPGEGDRAQSLHSPSLQQRPGAVPGSRAIPGLCAPLPAASQRL
Eya1	NM_010164	330	Mus musculus eyes absent 1 homolog (Drosophila) (Eya1), transcript variant 1, mRNA	2	3889	4030	no	3	608	2369	MNLYTVRSLSHCGLCVAIKLPFGSILVYIIKLLIILFNTGGSRFDPE
Eya1	NM_010164	331	Mus musculus eyes absent 1 homolog (Drosophila) (Eya1), transcript variant 1, mRNA	2	2770	2902	yes	3	608	2369	MELFYFLRGSLFGVPHPGQSVLRYLFMKKDFEKTDLLRYNSYTI
Eya1	NM_010164	332	Mus musculus eyes absent 1 homolog (Drosophila) (Eya1), transcript variant 1, mRNA	2	1846	1969	no	3	608	2369	MPGNWCPRWCGLDAETGLPLQTSKRDLQHLQKQRGRSAWPS
Msc	NM_010827	334	Mus musculus musculin (Msc), mRNA	2	1477	1645	no	3	218	821	MCFTPLIVSPCHSIAFCGVPGLSGMYYSSWSKDCVWWVAGARAGLYYTGFYPVHGA
Msc	NM_010827	335	Mus musculus musculin (Msc), mRNA	2	841	1060	no	3	218	821	MDCGKRKGLGQGSPTGFWTFSFPWACEQDRRQVWFALLERRWPWVPQISANFCNQRKPSFRGRIRGPGKNLGL
Trpa1	NM_177781	337	Mus musculus transient receptor potential cation channel, subfamily A, member 1 (Trpa1), mRNA	2	3217	3352	no	1	27	3402	MSSSNSSSRRWRSSQRQKMKITIALSKTGSRRRGWNRCTASGILS
Trpa1	NM_177781	338	Mus musculus transient receptor potential cation channel, subfamily A, member 1 (Trpa1), mRNA	3	2351	2477	no	1	27	3402	MYDSSFFIKYIWILQRSDPNFPTEKELLPGLQQCSGMGYLYN
Trpa1	NM_177781	339	Mus musculus transient receptor potential cation channel, subfamily A, member 1 (Trpa1), mRNA	3	2162	2297	yes	1	27	3402	MVCLWIQSPYDEPRILLSWSHTHDPSCCQNTAWNGLQFYWNNQWN
Kcnb2	NM_001098528	341	Mus musculus potassium voltage gated channel, Shab-related subfamily, member 2 (Kcnb2), mRNA	2	1447	1570	no	1	0	2721	MIITCLQAGGSGPGRRCQKRAPTNLTRISTRRLAKMTPTNI
Kcnb2	NM_001098528	342	Mus musculus potassium voltage gated channel, Shab-related subfamily, member 2 (Kcnb2), mRNA	3	3821	4157	no	1	0	2721	MTVHGAGKCPCRRKSFPSMARTLGNCSSPTSFLMFPSLELSLLKVMPGIFLLRTPNPEALGTGGYPAHQTHLALWKSKLQLLMRSCRLCSLQDVSNLVGSHVHPKGNSPNYF
Kcnb2	NM_001098528	343	Mus musculus potassium voltage gated channel, Shab-related subfamily, member 2 (Kcnb2), mRNA	3	4241	4364	no	1	0	2721	MCVYSSGKWGNCQHKLQSVLFKGGKNLNFVLYSLKEKCLQK
Kcnb2	NM_001098528	344	Mus musculus potassium voltage gated channel, Shab-related subfamily, member 2 (Kcnb2), mRNA	3	3560	3680	no	1	0	2721	MYRKFYYKIKLLIGTPHSEITFKTMCASALQTWICCPTYK
Terf1	NM_009352	346	Mus musculus telomeric repeat binding factor 1 (Terf1), mRNA	2	1375	1534	no	3	20	1283	MIKHYGGGGAVRRGKRKRVFVFLVFVCLFVCLFFRGDLCFKSMSSLFSESLFL
Gm106	NM_001033288	348	Mus musculus predicted gene 106 (Gm106), mRNA	1	306	495	yes	2	70	862	MESLEWLRRSVPAHHACAQAFSASGTTKRRGALPTPGRESWLPGVLVITEPGLRALLCSCLHN
Gm106	NM_001033288	349	Mus musculus predicted gene 106 (Gm106), mRNA	1	786	912	no	2	70	862	MSGNLEKSASSRTVLMSRCAPLHFYIEHLGATSEHACEWAEY
Gm106	NM_001033288	350	Mus musculus predicted gene 106 (Gm106), mRNA	2	1126	1249	no	2	70	862	MSILESLPCAPVWGKLLFKAPMFSLSLTLPLLKIKGSHYIA
Gm106	NM_001033288	351	Mus musculus predicted gene 106 (Gm106), mRNA	2	889	1093	no	2	70	862	MRVNGPSIDKLHSKLPRPPKAAPGTWTLALLRFATEKEHLGIVLKVDHSLLVFIFNELRTRTKSSYGL
Gm106	NM_001033288	352	Mus musculus predicted gene 106 (Gm106), mRNA	3	209	386	no	2	70	862	MEHASVTKPAVSPGTAASTTTGRAQLALALWENGVPGVAAQVSASPPRVCAGVQCVRNH
Rpl7	NM_011291	355	Mus musculus ribosomal protein L7 (Rpl7), mRNA	3	272	422	no	2	55	865	MRRQSTITRSTGRCTALRFGWPGWQGKLATSMCPQNQSWPLSSEFEVSME
Rdh10	NM_133832	357	Mus musculus retinol dehydrogenase 10 (all-trans) (Rdh10), mRNA	1	1347	1629	no	2	136	1159	MGSFLDRALKMSPIFRQTLCYIIIFLMNIKSRNDDYSVFHVGPHRIDSFIIVEAQPAFKDRQCSALLCSRFFSCKPGWLAYGVCGFFDVSLRSA
Rdh10	NM_133832	358	Mus musculus retinol dehydrogenase 10 (all-trans) (Rdh10), mRNA	2	2017	2152	no	2	136	1159	MTFLQYFFVKQTILCLEFGICVLVKHCKSEFLPLYLCVPSSCKLL
Rdh10	NM_133832	359	Mus musculus retinol dehydrogenase 10 (all-trans) (Rdh10), mRNA	2	1444	1618	no	2	136	1159	MMTTVCFTWVPTELIHSLSWKPSQHSRTDSVVLCCVLGSSPASLGGLLMVSVDFLMSV
Rdh10	NM_133832	360	Mus musculus retinol dehydrogenase 10 (all-trans) (Rdh10), mRNA	3	1139	1271	no	2	136	1159	MKQKMESKSVFVRSAVSIRIGGPCASISTDGLDSNPMPTLFFFF
Rdh10	NM_133832	361	Mus musculus retinol dehydrogenase 10 (all-trans) (Rdh10), mRNA	3	353	515	no	2	136	1159	MRRPQAWFATSTGTWRRPTLLLCKLEKVRRKSCPRVTYRFLPTLVTWGRERMST
Stau2	NM_001111272	363	Mus musculus staufen (RNA binding protein) homolog 2 (Drosophila) (Stau2), transcript variant 2, mRNA	1	1677	1878	no	3	179	1793	MLKRVLLKNKPSICGRKQTITRRSRPPSLRTARNQSRPSSSSQNPRLPLRPYKPVSTHEGVCVLGNE
Stau2	NM_001111272	364	Mus musculus staufen (RNA binding protein) homolog 2 (Drosophila) (Stau2), transcript variant 2, mRNA	1	1173	1371	no	3	179	1793	MLLKQCCYSLAIKRPPVFRIRSTRQVKTKDGVVQSLGFLNQQITLQKEFFIFLLMFIKRWKLAATE
Stau2	NM_001111272	365	Mus musculus staufen (RNA binding protein) homolog 2 (Drosophila) (Stau2), transcript variant 2, mRNA	1	2475	2631	no	3	179	1793	MPSAIEGASCLCPSLQESTLSWKLCPPPSVCCSHSLFTSSVSSNCLWTRNSE
Stau2	NM_001111272	366	Mus musculus staufen (RNA binding protein) homolog 2 (Drosophila) (Stau2), transcript variant 2, mRNA	2	2263	2398	no	3	179	1793	MQIFVTFILHIQPNYFKVHSTKMYANNCFKSGLITDLNINNTRNK
Stau2	NM_001111272	367	Mus musculus staufen (RNA binding protein) homolog 2 (Drosophila) (Stau2), transcript variant 2, mRNA	3	2075	2243	no	3	179	1793	MKSVRNKATVLKWLGSVLAIALSWQVCCSTLSCLKQCLTIQKLTTDVLWNVMLVLI
Stau2	NM_025303	369	Mus musculus staufen (RNA binding protein) homolog 2 (Drosophila) (Stau2), transcript variant 3, mRNA	1	2394	2529	no	2	214	1924	MQIFVTFILHIQPNYFKVHSTKMYANNCFKSGLITDLNINNTRNK
Stau2	NM_025303	370	Mus musculus staufen (RNA binding protein) homolog 2 (Drosophila) (Stau2), transcript variant 3, mRNA	2	2206	2374	no	2	214	1924	MKSVRNKATVLKWLGSVLAIALSWQVCCSTLSCLKQCLTIQKLTTDVLWNVMLVLI
Stau2	NM_025303	371	Mus musculus staufen (RNA binding protein) homolog 2 (Drosophila) (Stau2), transcript variant 3, mRNA	3	2606	2762	no	2	214	1924	MPSAIEGASCLCPSLQESTLSWKLCPPPSVCCSHSLFTSSVSSNCLWTRNSE
Stau2	NM_025303	372	Mus musculus staufen (RNA binding protein) homolog 2 (Drosophila) (Stau2), transcript variant 3, mRNA	3	1304	1502	no	2	214	1924	MLLKQCCYSLAIKRPPVFRIRSTRQVKTKDGVVQSLGFLNQQITLQKEFFIFLLMFIKRWKLAATE
Stau2	NM_025303	373	Mus musculus staufen (RNA binding protein) homolog 2 (Drosophila) (Stau2), transcript variant 3, mRNA	3	1808	2009	no	2	214	1924	MLKRVLLKNKPSICGRKQTITRRSRPPSLRTARNQSRPSSSSQNPRLPLRPYKPVSTHEGVCVLGNE
Ube2w	NM_025773	375	Mus musculus ubiquitin-conjugating enzyme E2W (putative) (Ube2w), mRNA	1	1944	2070	no	3	35	488	MYFINYLFTYASSVSMTMLFLLMPYCYSLFEYPAVNILINLG
Ube2w	NM_025773	376	Mus musculus ubiquitin-conjugating enzyme E2W (putative) (Ube2w), mRNA	1	180	318	no	3	35	488	MKGKNFNFCLNLVVDTLLTLLRSCLLVKIFPFILMCIAMVISVYPF
Ube2w	NM_025773	377	Mus musculus ubiquitin-conjugating enzyme E2W (putative) (Ube2w), mRNA	2	1768	1888	no	3	35	488	MKFFCLPVCLSLLLSICMYVGIYLSSLSLIYKTIVEKVPS
Ube2w	NM_025773	378	Mus musculus ubiquitin-conjugating enzyme E2W (putative) (Ube2w), mRNA	3	707	890	no	3	35	488	MQVSGNVNYNSIFYFYFFKLLEKFQVLVYCAITVTSSVVWGRSLPAMDVVKGRVFLTPATW
Tceb1	NM_026456	380	Mus musculus transcription elongation factor B (SIII), polypeptide 1 (Tceb1), mRNA	2	256	403	no	1	93	429	MKPTRSILERSPHMCYQKCACILPTRSAILTAPLKFLNSQLHLKLHWNC
Tmem70	NM_026392	382	Mus musculus transmembrane protein 70 (Tmem70), nuclear gene encoding mitochondrial protein, transcript variant 2, mRNA	2	814	955	no	1	117	879	MTNRSLLIWKKSMKRNCMRVKNEPVLHLCLNVMYFQGIIRLPLFCYC
Tmem70	NM_026392	383	Mus musculus transmembrane protein 70 (Tmem70), nuclear gene encoding mitochondrial protein, transcript variant 2, mRNA	3	155	365	no	1	117	879	MAGPDEDDVVCGRRAPRFRDRFLACGLASRARAAPERRASSASRVLRATRASAADTCLLGTMCPLLPYTS
Tmem70	NM_027415	385	Mus musculus transmembrane protein 70 (Tmem70), nuclear gene encoding mitochondrial protein, transcript variant 1, mRNA	2	811	952	no	1	117	876	MTNRSLLIWKKSMKRNCMRVKNEPVLHLCLNVMYFQGIIRLPLFCYC
Tmem70	NM_027415	386	Mus musculus transmembrane protein 70 (Tmem70), nuclear gene encoding mitochondrial protein, transcript variant 1, mRNA	3	155	362	no	1	117	876	MAGPDEDDVVCGRRAPRFRDRFLACGLASRARAAPERRASSASRVLRATRASADTCLLGTMCPLLPYTS
Jph1	NM_020604	390	Mus musculus junctophilin 1 (Jph1), mRNA	1	2889	3075	no	1	285	2265	MQSEDCVAVGVAPTFTPISLEVGSTVTQQSSAVTCCFNISWNVLEGNVSFACARLCSFLLLI
Jph1	NM_020604	391	Mus musculus junctophilin 1 (Jph1), mRNA	1	3087	3285	no	1	285	2265	MSSSTCSPGWMRTHWKSSNKRLVYIYIYLYIHIYIYIYIKCMYVCIYSVYFNSNALFSCCLFFLNQ
Jph1	NM_020604	392	Mus musculus junctophilin 1 (Jph1), mRNA	2	814	946	no	1	285	2265	MKLQPQLQTARLEQEVASCSTSMRTRNWARRRAASSVGVPFSAA
Jph1	NM_020604	393	Mus musculus junctophilin 1 (Jph1), mRNA	2	1039	1189	no	1	285	2265	MPTPPSALVTSTVIFAPWKITWMPLPRKPTWASGRTISAMASASANAPMA
Jph1	NM_020604	394	Mus musculus junctophilin 1 (Jph1), mRNA	2	313	745	yes	1	285	2265	MAAPTAAAGRRARRTGMASARGPRARASTLAPGRTASRWLESTPGPAATPTRATGRRASGTGWGWRRRASGCTGGSGHMVSRGATGSGRACAPPPATRGPGVTGCRTGTAWRPTGMEVPTRASGLEACGMATVSARVCPMAWPQ
Jph1	NM_020604	395	Mus musculus junctophilin 1 (Jph1), mRNA	3	3080	3227	no	1	285	2265	MMYVIFHLQSWLDENTLEKQQQKTSLYLYISIYTYIYIYIYKMYVCMYI
Jph1	NM_020604	396	Mus musculus junctophilin 1 (Jph1), mRNA	3	2447	2630	no	1	285	2265	MTTSRVSPQFCLGVHIPVRLRHRQGRLDRDGITREMKLGKFSQRTFHVPQQCFVSLGSSES
Jph1	NM_020604	397	Mus musculus junctophilin 1 (Jph1), mRNA	3	3953	4118	no	1	285	2265	MVSWCQPSLSLRSLCRAEGTVRVTPLAAQGRTECFITFWIVSQQWLLQKGDILRL
Gdap1	NM_010267	399	Mus musculus ganglioside-induced differentiation-associated-protein 1 (Gdap1), mRNA	1	1770	1899	no	1	99	1173	MLTSSGLHCCPWLPLSLGNFTYTYLWSCTLLNSELLGRRGLGS
Gdap1	NM_010267	400	Mus musculus ganglioside-induced differentiation-associated-protein 1 (Gdap1), mRNA	1	3696	3846	no	1	99	1173	MPQLENAQGINRLCCLFLNIHAHYFIGTAIICLLILKTGELLARFSNHCY
Gdap1	NM_010267	401	Mus musculus ganglioside-induced differentiation-associated-protein 1 (Gdap1), mRNA	2	727	871	no	1	99	1173	MSWRRSWIRWKLNYKEEMRKLQRRATSLGSVENPLHWQMSHWLSHCIG
Gdap1	NM_010267	402	Mus musculus ganglioside-induced differentiation-associated-protein 1 (Gdap1), mRNA	3	3584	3725	no	1	99	1173	MIRRCTATVSQRGTLMHLLFRIMVTGQYASHVKKKSINATARKCPRH
Gdap1	NM_010267	403	Mus musculus ganglioside-induced differentiation-associated-protein 1 (Gdap1), mRNA	3	1742	1862	no	1	99	1173	MKYIQNRAVDANLQWPSLLPMVASLFGEFHIYLLVVMYPP
Pi15	NM_053191	405	Mus musculus peptidase inhibitor 15 (Pi15), mRNA	1	2280	2520	no	1	144	951	MNTQVGKSLSGRFFSLCSKLCPSIGILFPLIRRTKVCTLWSPFFLSFMCSVNCILGILSFWANIHLSVSAYHVCSFVSGL
Pi15	NM_053191	406	Mus musculus peptidase inhibitor 15 (Pi15), mRNA	1	4029	4173	no	1	144	951	MHGMVLNLGSSSMQNNSFKTTARTSSLFITLQVSQNHNGYICYSVCTF
Pi15	NM_053191	407	Mus musculus peptidase inhibitor 15 (Pi15), mRNA	1	1206	1374	no	1	144	951	MYPQLLHPILRPAIQRNYVIMTLKSGMYVQAIIYVYSYVYIYKDMLTYMMCDMTHR
Pi15	NM_053191	408	Mus musculus peptidase inhibitor 15 (Pi15), mRNA	2	4228	4381	no	1	144	951	MILCLYQYSVLHLHGGARFLDLHCNSQRWNRPGYKLCHTGNFKSSALKILF
Pi15	NM_053191	409	Mus musculus peptidase inhibitor 15 (Pi15), mRNA	2	604	727	no	1	144	951	MMKSKIMPFLTLRTATLGVPCDALGPCALIIHRWFGPLLIE
Pi15	NM_053191	410	Mus musculus peptidase inhibitor 15 (Pi15), mRNA	2	5932	6067	no	1	144	951	MSTLRYLVSVLLYFILLEMIYHCISFLRVVVLLSSGHIVIGDHIK
Pi15	NM_053191	411	Mus musculus peptidase inhibitor 15 (Pi15), mRNA	2	5674	5839	no	1	144	951	MYGLKGKITRVNHAAGRGALWCFKRQICIFDKSYLCLVKICFALSQNFSPWISQD
Pi15	NM_053191	412	Mus musculus peptidase inhibitor 15 (Pi15), mRNA	3	1427	1574	no	1	144	951	MRHFQDNFYNSHECIICNSVIFGNNLIKQLLNSFWRYFIWVYKVNVQFM
Pi15	NM_053191	413	Mus musculus peptidase inhibitor 15 (Pi15), mRNA	3	6131	6284	no	1	144	951	MLHTTEVTLTCYYSNNSLTYDTHVMIDFINCLKASDNLRLFSNLFKNGKLF
Pi15	NM_053191	414	Mus musculus peptidase inhibitor 15 (Pi15), mRNA	3	485	605	yes	1	144	951	MGSNLHLGPWTFLFAEIFGSEFVCTNWKISLYPPVGQAMV
Crispld1	NM_031402	416	Mus musculus cysteine-rich secretory protein LCCL domain containing 1 (Crispld1), mRNA	1	1068	1299	yes	3	410	1910	MEGLVLLAHPVLEEAVEKTCATKKGQTGIIPLEKKKQMKLNGSSLRSMTPMFEQDQMTVTEMTSSALSRCLRLFLVK
Crispld1	NM_031402	417	Mus musculus cysteine-rich secretory protein LCCL domain containing 1 (Crispld1), mRNA	1	675	831	no	3	410	1910	MWSWKDLQNPGLKCVCGNMAPRACCPPLDRIWGHTGEDTDPQPFMYKHGMMK
Crispld1	NM_031402	418	Mus musculus cysteine-rich secretory protein LCCL domain containing 1 (Crispld1), mRNA	1	1470	1590	no	3	410	1910	MSLDKGESITSSNPTEMAFKQLENIILLIPSQSPKLQFKL
Crispld1	NM_031402	419	Mus musculus cysteine-rich secretory protein LCCL domain containing 1 (Crispld1), mRNA	1	1758	1932	no	3	410	1910	MLGWFEIMVVMWMSCLWIKERCTLLLFRMEYSQKVYRTLQEERHSVYSLLFDREHLEG
Crispld1	NM_031402	420	Mus musculus cysteine-rich secretory protein LCCL domain containing 1 (Crispld1), mRNA	1	3099	3222	no	3	410	1910	MHNFYLIMQRFAFWKNSHLFRNIITREMLNKRSAMNLIKKK
Crispld1	NM_031402	421	Mus musculus cysteine-rich secretory protein LCCL domain containing 1 (Crispld1), mRNA	1	492	624	no	3	410	1910	MPLCWRNFWKNTWMRMVNGGQLSKEGKEPSQTMICRASWISIIN
Crispld1	NM_031402	422	Mus musculus cysteine-rich secretory protein LCCL domain containing 1 (Crispld1), mRNA	2	994	1114	yes	3	410	1910	MAQGSLLGVQLLPQGKLVGPRTLQTWKALFCLPTQFWRRL
Crisp4	NM_030033	424	Mus musculus cysteine-rich secretory protein 4 (Crisp4), mRNA	3	224	557	no	2	0	751	MLESWRGTVTSQTVTHLRDDYQIHFVEKICLWNIIPLPGQKLLKSGSMSPNTSNMENGHPQMMTSKLITTLRWSGPLPTSLAVMLQLVADKRQLHIFMCVTIVMREIIKIH
Defb41	NM_183124	427	Mus musculus defensin beta 41 (Defb41), mRNA	3	194	335	no	2	58	244	MSMIMDTVSDGGTSAAFKLPHRSTTYCPFQKRSALKPSSNLHPCTHH
Tfap2d	NM_153154	430	Mus musculus transcription factor AP-2, delta (Tfap2d), mRNA	2	682	820	yes	1	234	1590	MALSMECTQIKDSCQGPAWGWPPREPTTCRVPWKPSVGLFSTAKGG
Tfap2b	NM_009334	432	Mus musculus transcription factor AP-2 beta (Tfap2b), transcript variant 1, mRNA	1	198	537	no	3	254	1631	MDHYRQRSPEKPDICSSHECTHLLETRLRSCSGNSWRMSSTKTSMRTGTMASQAIARDSLNWALCPKDPTQAPRRCPTRHHRTSSHPTFRPPTSRYPTTRVKTRTPTSTIPTP
Tfap2b	NM_009334	433	Mus musculus transcription factor AP-2 beta (Tfap2b), transcript variant 1, mRNA	1	900	1104	yes	3	254	1631	MASWEECQSTPARYFAQSRAVYLYSVQLQSTKSLWAKFREGSRPLNASMHLSWAASSEEPNRKMGGDP
Tfap2b	NM_009334	434	Mus musculus transcription factor AP-2 beta (Tfap2b), transcript variant 1, mRNA	1	3099	3234	no	3	254	1631	MKQFSFSDTQVFWHKMVHTHTHTHTHTHTHTPETQGKGNEIVFQL
Tfap2b	NM_009334	435	Mus musculus transcription factor AP-2 beta (Tfap2b), transcript variant 1, mRNA	2	148	268	yes	3	254	1631	MGEERRIWCVSPISNYRWIITDSGVLRNQTSAPHMNALTS
Tfap2b	NM_009334	436	Mus musculus transcription factor AP-2 beta (Tfap2b), transcript variant 1, mRNA	2	1036	1234	no	3	254	1631	MPQCISPGRRPQKSQIEKWGEILERKARKNRFEFTRGQAQSSKCHVTHLTGRRGSCSLSSGFRVYL
Tfap2b	NM_009334	437	Mus musculus transcription factor AP-2 beta (Tfap2b), transcript variant 1, mRNA	3	3935	4073	no	3	254	1631	MRLALTVQVLGTCGPLKPSGVEDIESAAAEGASRTGPSCSRPHPKG
Tfap2b	NM_009334	438	Mus musculus transcription factor AP-2 beta (Tfap2b), transcript variant 1, mRNA	3	4145	4292	no	3	254	1631	MPELCKAILPQAVTRGSTLRDLVAWKSPWNLKLPCVLYCQEVWTFFLIA
Tfap2b	NM_001025305	440	Mus musculus transcription factor AP-2 beta (Tfap2b), transcript variant 2, mRNA	1	1071	1269	no	2	343	1666	MPQCISPGRRPQKSQIEKWGEILERKARKNRFEFTRGQAQSSKCHVTHLTGRRGSCSLSSGFRVYL
Tfap2b	NM_001025305	441	Mus musculus transcription factor AP-2 beta (Tfap2b), transcript variant 2, mRNA	2	3970	4108	no	2	343	1666	MRLALTVQVLGTCGPLKPSGVEDIESAAAEGASRTGPSCSRPHPKG
Tfap2b	NM_001025305	442	Mus musculus transcription factor AP-2 beta (Tfap2b), transcript variant 2, mRNA	2	4180	4327	no	2	343	1666	MPELCKAILPQAVTRGSTLRDLVAWKSPWNLKLPCVLYCQEVWTFFLIA
Tfap2b	NM_001025305	443	Mus musculus transcription factor AP-2 beta (Tfap2b), transcript variant 2, mRNA	3	935	1139	yes	2	343	1666	MASWEECQSTPARYFAQSRAVYLYSVQLQSTKSLWAKFREGSRPLNASMHLSWAASSEEPNRKMGGDP
Tfap2b	NM_001025305	444	Mus musculus transcription factor AP-2 beta (Tfap2b), transcript variant 2, mRNA	3	380	572	yes	2	343	1666	MASQAIARDSLNWALCPKDPTQAPRRCPTRHHRTSSHPTFRPPTSRYPTTRVKTRTPTSTIPTP
Tfap2b	NM_001025305	445	Mus musculus transcription factor AP-2 beta (Tfap2b), transcript variant 2, mRNA	3	3134	3269	no	2	343	1666	MKQFSFSDTQVFWHKMVHTHTHTHTHTHTHTPETQGKGNEIVFQL
Pkhd1	NM_153179	447	Mus musculus polycystic kidney and hepatic disease 1 (Pkhd1), mRNA	1	10554	10710	no	2	229	12406	MPSHKLSVYFLFHLAHQTNDQGMLSRANSSIPAFSSIGKPKSLQAHLGCILQ
Pkhd1	NM_153179	448	Mus musculus polycystic kidney and hepatic disease 1 (Pkhd1), mRNA	1	8553	8700	no	2	229	12406	MPLCDGYLRIPCGQKQRSECGMLTHCRRGAESRHFGKPLRKGPKTSDIP
Pkhd1	NM_153179	449	Mus musculus polycystic kidney and hepatic disease 1 (Pkhd1), mRNA	1	780	903	no	2	229	12406	MAYSLFPYKQADRKLFSHPGGAWPWECAVSCGRRLYWFSEC
Pkhd1	NM_153179	450	Mus musculus polycystic kidney and hepatic disease 1 (Pkhd1), mRNA	2	12592	12730	no	2	229	12406	MSLVPLIDPNQFQQIIGPQKLADIFWGSNWLRCSQLNTCAINTEFQ
Pkhd1	NM_153179	451	Mus musculus polycystic kidney and hepatic disease 1 (Pkhd1), mRNA	3	10280	10403	no	2	229	12406	MGEHWVYPHQFLCFQGQRKSGLDRSSIQVYSEKNRNAHSER
Pkhd1	NM_153179	452	Mus musculus polycystic kidney and hepatic disease 1 (Pkhd1), mRNA	3	1292	1457	no	2	229	12406	MPVLHLAFGQRKGDLSEHGSVGSSWRHRQTITHSGSRQTAKLPCVSVLQRSQGPR
Pkhd1	NM_153179	453	Mus musculus polycystic kidney and hepatic disease 1 (Pkhd1), mRNA	3	5450	5621	yes	2	229	12406	MVAWVEGFCMCSEQDFLQGTSQLPYVVLHAKSWLMRQCLPSAAWFCPCMCPWLSYVT
Pkhd1	NM_153179	454	Mus musculus polycystic kidney and hepatic disease 1 (Pkhd1), mRNA	3	2954	3119	no	2	229	12406	MTYQPIVQAPVLSNTSKSQLPVWIMCGTPLEAMSTCWFILLELVSLETPSSYRSR
Pkhd1	NM_153179	455	Mus musculus polycystic kidney and hepatic disease 1 (Pkhd1), mRNA	3	8744	8948	no	2	229	12406	MLTQEQLEFMGNFAFTVLILRNPGYTLELTLHREMRGLLYTMQWIGSLMTQLSSALLLMRLMRQRSSL
Pkhd1	NM_153179	456	Mus musculus polycystic kidney and hepatic disease 1 (Pkhd1), mRNA	3	845	1250	yes	2	229	12406	MALGMCSVVWKAIILVLRMLVFQYLTRGGRWCIRKPGSSVLNRNCSCTRHTQKSYPCFQKLGALGEERTSSLREISLTLLPGLPLQASHVILDMCLPGRLSALPGLQEMKQGSLLLRQAIEDSVLKLEMLLRMWS
Pkhd1	NM_153179	457	Mus musculus polycystic kidney and hepatic disease 1 (Pkhd1), mRNA	3	1664	1856	no	2	229	12406	MWSTLTFWRNTRSELEPRDFQKYRCCMCQVKETFSLLGAMSPANQFLQMPQPNRSKPPLKSCLW
Pkhd1	NM_153179	458	Mus musculus polycystic kidney and hepatic disease 1 (Pkhd1), mRNA	3	7325	7454	yes	2	229	12406	MVSLYILNFNHLGIMTLASLCSKTSWFGEVLVVPRFLEVTIYT
Pkhd1	NM_153179	459	Mus musculus polycystic kidney and hepatic disease 1 (Pkhd1), mRNA	3	3242	3470	no	2	229	12406	MPVEKTSSCMWNPGWMLWSLLQLQRLEDGGLLSEALVWKVLAWCYLELSHVSLMPLEAIHNKFNAKSHLGGKMDTL
Pkhd1	NM_153179	460	Mus musculus polycystic kidney and hepatic disease 1 (Pkhd1), mRNA	3	9464	9725	no	2	229	12406	MQRTSFSMAMWWQDLRDLAFMSVVMGAPLKCFGLIMWSTQASMAFTSTRNMNPITVLVSLDLWLLRTLTMVPWFRQRIVWTYRISLW
Pkhd1	NM_153179	461	Mus musculus polycystic kidney and hepatic disease 1 (Pkhd1), mRNA	3	5723	6104	no	2	229	12406	MSTFVKRVPCASSNQITGQSQSFHRSQASSSALKWKEMKFSSIIAPVTLPWKLRQRWSVRCLISQLPPRLLKYRKAGARTLRATFPSNSAEGGPGLTVGFLKECHTMATVSQWRPVTCYCLMRTLAS
Il17a	NM_010552	463	Mus musculus interleukin 17A (Il17a), mRNA	2	631	763	no	1	57	531	MWIQRQIQNCLPSTMKRRCKGVPNCFVFVFLWTLNYLCIYNIPR
Il17f	NM_145856	465	Mus musculus interleukin 17F (Il17f), mRNA	1	948	1098	no	3	71	554	MGGGLCSRGWTGKEEAHMVCVFLEKNLVNINEVGINYYIFMLVGELYIYL
Il17f	NM_145856	466	Mus musculus interleukin 17F (Il17f), mRNA	3	650	782	no	3	71	554	MLSRTLSKVCMAFLQLCSRYSLNFLACFRIVTSPGVFPMPHLNS
Mcm3	NM_008563	468	Mus musculus minichromosome maintenance deficient 3 (S. cerevisiae) (Mcm3), mRNA	1	537	666	no	3	5	2441	MRRTTPWRQSMACLSTRTIRPSPSRRCQRRPLLVSSLALWMSF
Mcm3	NM_008563	469	Mus musculus minichromosome maintenance deficient 3 (S. cerevisiae) (Mcm3), mRNA	1	2397	2637	no	3	5	2441	MITRSWCLRASSSLSEVVATKYCPVPSLCLPSSSNFFKGWKLMVRRSGLGGSFVYDFCLGARAGGRARTQAEGLPHKPQS
Mcm3	NM_008563	470	Mus musculus minichromosome maintenance deficient 3 (S. cerevisiae) (Mcm3), mRNA	1	1320	1509	no	3	5	2441	MPGSMPAAVFWQLPIQSMAGMISIRRPWRTLGCRTHCCLDLTCSSSCWIRWILNRIGRSQTTS
Mcm3	NM_008563	471	Mus musculus minichromosome maintenance deficient 3 (S. cerevisiae) (Mcm3), mRNA	1	2031	2247	no	3	5	2441	MKRKRARKTLSRSGKGGRLMPRMESPMTLTTSVKQRRRCLKCTPQRLTIPKRRPMILRRPRTPRKWNSVSPG
Mcm3	NM_008563	472	Mus musculus minichromosome maintenance deficient 3 (S. cerevisiae) (Mcm3), mRNA	1	1551	1692	no	3	5	2441	MLCHWVVQWISWPQTILTLPRMTSKIPAFMRSMTAFYMGPRRKRRRW
Mcm3	NM_008563	473	Mus musculus minichromosome maintenance deficient 3 (S. cerevisiae) (Mcm3), mRNA	3	2642	2867	yes	3	5	2441	MGSLHDLSCVSGHSCVLRLLLVFLPPPPGTLVQEALRSVGPRVAQADDKVGLEKAFFAIRLVCIVDLNIQDIHTE
Paqr8	NM_028829	475	Mus musculus progestin and adipoQ receptor family member VIII (Paqr8), mRNA	1	753	909	yes	3	287	1349	MAAPWLTSSIAPTRPGMSCFGFSSCRRLLSVAGSPALAVVMPSIATDGLIQL
Paqr8	NM_028829	476	Mus musculus progestin and adipoQ receptor family member VIII (Paqr8), mRNA	2	3748	3949	no	3	287	1349	MVLQPRVELNSVPHKSVTPVTPVTPVTPVRNVRYWRSVPSLIIQLLLTMDLGTDEKEKESDFYGVGT
Paqr8	NM_028829	477	Mus musculus progestin and adipoQ receptor family member VIII (Paqr8), mRNA	2	2950	3241	no	3	287	1349	MNLLLLVLKPLFSIYIFFVRVTCEFCALYMGMSKLFYFNICTHGIFLFCVLGTRKKKEPPKARVTCQSTINLYVRGVSSSIPAAFKSREHVSPALFY
Paqr8	NM_028829	478	Mus musculus progestin and adipoQ receptor family member VIII (Paqr8), mRNA	2	2473	2596	yes	3	287	1349	MVLKFSEKADYVKRILRSKVQAAVRCCPVKDQRSYPSSESS
Paqr8	NM_028829	479	Mus musculus progestin and adipoQ receptor family member VIII (Paqr8), mRNA	3	1838	1976	no	3	287	1349	MSNEQNSGCSFQRVVLKLDRYLNWTAKYNLALTEQPPSALLGLVSV
Paqr8	NM_028829	480	Mus musculus progestin and adipoQ receptor family member VIII (Paqr8), mRNA	3	3908	4049	no	3	287	1349	MKKKKKVISMELGLEPKTCNMLTKSSPIDVHPRPSNRVFIIDIWGGH
Paqr8	NM_028829	481	Mus musculus progestin and adipoQ receptor family member VIII (Paqr8), mRNA	3	3218	3344	no	3	287	1349	MCLLHCFIRWGSCSFMVKKMNAYASQMTQGSDCLGQVHAKEC
Efhc1	NM_027974	483	Mus musculus EF-hand domain (C-terminal) containing 1 (Efhc1), mRNA	2	1018	1213	no	1	108	2052	MQRISRSVCWKSQTKRCWSGTLPRTSLWGSRSPSWGGPSSSTTVTHSHDSSTKTSLECLTYHQLM
Efhc1	NM_027974	484	Mus musculus EF-hand domain (C-terminal) containing 1 (Efhc1), mRNA	2	844	982	no	1	108	2052	MPSGTTRIACSGNVVTTSFITTSWMTPWRSERSTNGTTGETPSHSS
Efhc1	NM_027974	485	Mus musculus EF-hand domain (C-terminal) containing 1 (Efhc1), mRNA	2	577	709	no	1	108	2052	MIWETTTTGRTSTVESTLQCTAKPSELLTVTDSLRTFWKAKALN
Tram2	NM_133252	487	Mus musculus translocating chain-associating membrane protein 2 (Tram2), transcript variant 1, mRNA	2	1240	1393	no	1	96	1206	MRKPWPQLSLSTLLPMLVSTSRSLGIKGGVPLYLLVFLFFHKPFSIKPKIL
Tram2	NM_133252	488	Mus musculus translocating chain-associating membrane protein 2 (Tram2), transcript variant 1, mRNA	2	160	385	no	1	96	1206	MQTSVSAWCSASSSGLCSRSQPRLPSYLFYLSITLVCLQQTVRQCTTTMAQRTWSPSCSTSSSPSSSMLWSRSTS
Tram2	NM_177409	490	Mus musculus translocating chain-associating membrane protein 2 (Tram2), transcript variant 2, mRNA	3	1256	1391	no	2	112	1222	MRKPWPQLSLSTLLPMLVSTSRSLGIKGGVPLYLLVFLFFHKPFS
Tram2	NM_177409	491	Mus musculus translocating chain-associating membrane protein 2 (Tram2), transcript variant 2, mRNA	3	176	401	no	2	112	1222	MQTSVSAWCSASSSGLCSRSQPRLPSYLFYLSITLVCLQQTVRQCTTTMAQRTWSPSCSTSSSPSSSMLWSRSTS
Gsta3	NM_001077353	494	Mus musculus glutathione S-transferase, alpha 3 (Gsta3), transcript variant 1, mRNA	2	1240	1366	no	2	187	850	MCAHSNCEELFSFNLVMVFLFSYTNNTFMFNIEQLISLGLHE
Gsta3	NM_010356	496	Mus musculus glutathione S-transferase, alpha 3 (Gsta3), transcript variant 2, mRNA	3	1145	1271	no	3	92	755	MCAHSNCEELFSFNLVMVFLFSYTNNTFMFNIEQLISLGLHE
Khdc1a	NM_183322	498	Mus musculus KH domain containing 1A (Khdc1a), mRNA	3	374	572	no	2	343	841	MCLTTSTAHWCLTWKRTRKTTYLALMMNTFTPWRSTATPSSSWKDGSHPQAKPESLWWGHLRQGCG
Khdc1c	NM_001033904	500	Mus musculus KH domain containing 1C (Khdc1c), mRNA	2	358	556	no	1	327	825	MCLTTSTAHWCLTWKRTRKTTYLALMMNTFTPWRSTATPSSSWKDGSHPQAKPESLWWGHLRQGCG
Khdc1b	NM_001113187	502	Mus musculus KH domain containing 1B (Khdc1b), mRNA	1	1038	1248	no	1	381	759	MKHIAVTRNAFDVGLFSLSTLIQRSCGISGQGSLQGLGSVHCLPRVIIREVGVETRYKLLLSHQQHLLLC
Khdc1b	NM_001113187	503	Mus musculus KH domain containing 1B (Khdc1b), mRNA	2	412	610	no	1	381	759	MCLTTSTAHWCLTWKRTRKTTYLALMMNTFTPWRSTATPSSSWRDGSHPQAKPESLWWGHLRQGCG
Khdc1b	NM_001113187	504	Mus musculus KH domain containing 1B (Khdc1b), mRNA	3	0	131	no	1	381	759	MRSCFKEGKPCRDLPPPAHSFLTSLQGLFYSMVCRSAPEILTL
Kcnq5	NM_023872	506	Mus musculus potassium voltage-gated channel, subfamily Q, member 5 (Kcnq5), transcript variant 2, mRNA	1	3825	3963	no	2	361	3160	MLLRASGGGDLPFLRHLPLHDNIVSNGGVNPENGQPLYKHMKYWWI
Kcnq5	NM_023872	507	Mus musculus potassium voltage-gated channel, subfamily Q, member 5 (Kcnq5), transcript variant 2, mRNA	1	5454	5802	no	2	361	3160	MRTSLKSKFYTPLKLECSSSLSSYSSHFANRLLLNYYMMFYLPMSPTNLNDVPSNGHYTHVCIPTTHPSPLSKSQRNLPGTEQGSLQIRAEEEEGADSFQTALILSQVEPHWQQEL
Kcnq5	NM_023872	508	Mus musculus potassium voltage-gated channel, subfamily Q, member 5 (Kcnq5), transcript variant 2, mRNA	3	3575	3710	no	2	361	3160	MFRHNGYQQLLITKVKQNLGYNRNGCLFQETFASPFLLSHFINVI
Kcnq5	NM_023872	509	Mus musculus potassium voltage-gated channel, subfamily Q, member 5 (Kcnq5), transcript variant 2, mRNA	3	4562	4784	no	2	361	3160	MYYDGKETNKKVYLLKMHFPKGKQYWLLVRIQPHTCNHGDGEPKIEDHEFNASLAHTARLCKESGGGGLLKKDL
Kcnq5	NM_001160139	511	Mus musculus potassium voltage-gated channel, subfamily Q, member 5 (Kcnq5), transcript variant 1, mRNA	1	3882	4020	no	2	361	3217	MLLRASGGGDLPFLRHLPLHDNIVSNGGVNPENGQPLYKHMKYWWI
Kcnq5	NM_001160139	512	Mus musculus potassium voltage-gated channel, subfamily Q, member 5 (Kcnq5), transcript variant 1, mRNA	1	5511	5859	no	2	361	3217	MRTSLKSKFYTPLKLECSSSLSSYSSHFANRLLLNYYMMFYLPMSPTNLNDVPSNGHYTHVCIPTTHPSPLSKSQRNLPGTEQGSLQIRAEEEEGADSFQTALILSQVEPHWQQEL
Kcnq5	NM_001160139	513	Mus musculus potassium voltage-gated channel, subfamily Q, member 5 (Kcnq5), transcript variant 1, mRNA	3	4619	4841	no	2	361	3217	MYYDGKETNKKVYLLKMHFPKGKQYWLLVRIQPHTCNHGDGEPKIEDHEFNASLAHTARLCKESGGGGLLKKDL
Kcnq5	NM_001160139	514	Mus musculus potassium voltage-gated channel, subfamily Q, member 5 (Kcnq5), transcript variant 1, mRNA	3	3632	3767	no	2	361	3217	MFRHNGYQQLLITKVKQNLGYNRNGCLFQETFASPFLLSHFINVI
Rims1	NM_001012625	516	Mus musculus regulating synaptic membrane exocytosis 1 (Rims1), transcript variant 5, mRNA	2	2848	3022	no	1	0	3897	MSVMCPPFPEPAAPHASAAQALCQSSLSAPGAGSVHLPPKCKADGWGLQEEPSSRAPV
Rims1	NM_001012625	517	Mus musculus regulating synaptic membrane exocytosis 1 (Rims1), transcript variant 5, mRNA	2	772	1174	no	1	0	3897	MVHHWTGTKGRSPHSKPWVLNRSRHQGQEVSHQGKGRRLQGFQSRMAREARRVSANVSPSLWCNPGKGPRMNGRGRRGGKPAGWRKGALRTTRTGSRNARMAGWLKTKSRGRRRRACPRRSTRAARTWSWRARA
Rims1	NM_001012625	518	Mus musculus regulating synaptic membrane exocytosis 1 (Rims1), transcript variant 5, mRNA	2	2440	2662	no	1	0	3897	MKSIQHEGHVLQPDTMMPPEAWPITDHDMRKVNIRQSQTERTDKEAPPSHLQLTHPLAVAAEDSSHRCRSEAAV
Rims1	NM_001012625	519	Mus musculus regulating synaptic membrane exocytosis 1 (Rims1), transcript variant 5, mRNA	2	400	583	no	1	0	3897	MMPRRVESVIRQSLLMDVAISAPIVAPSSVHAVEAECLCDRTMRTKWLCGYAIYVESNKRY
Rims1	NM_001012625	520	Mus musculus regulating synaptic membrane exocytosis 1 (Rims1), transcript variant 5, mRNA	2	2080	2263	no	1	0	3897	MMSPIGINCRHMMNLHYLCLSHHRSCPGGISTEKAPAKSYKDLSESVIVTSQIMRLMMVLA
Rims1	NM_001012624	522	Mus musculus regulating synaptic membrane exocytosis 1 (Rims1), transcript variant 4, mRNA	2	2440	2614	no	1	0	4050	MKSIQHEGHVLQPDTMMPPEAWPITDHDMRKVNIRQSQTVSFSCCPEQNEDEVQNAYT
Rims1	NM_001012624	523	Mus musculus regulating synaptic membrane exocytosis 1 (Rims1), transcript variant 4, mRNA	2	772	1174	no	1	0	4050	MVHHWTGTKGRSPHSKPWVLNRSRHQGQEVSHQGKGRRLQGFQSRMAREARRVSANVSPSLWCNPGKGPRMNGRGRRGGKPAGWRKGALRTTRTGSRNARMAGWLKTKSRGRRRRACPRRSTRAARTWSWRARA
Rims1	NM_001012624	524	Mus musculus regulating synaptic membrane exocytosis 1 (Rims1), transcript variant 4, mRNA	2	400	583	no	1	0	4050	MMPRRVESVIRQSLLMDVAISAPIVAPSSVHAVEAECLCDRTMRTKWLCGYAIYVESNKRY
Rims1	NM_001012624	525	Mus musculus regulating synaptic membrane exocytosis 1 (Rims1), transcript variant 4, mRNA	2	3001	3175	no	1	0	4050	MSVMCPPFPEPAAPHASAAQALCQSSLSAPGAGSVHLPPKCKADGWGLQEEPSSRAPV
Rims1	NM_001012624	526	Mus musculus regulating synaptic membrane exocytosis 1 (Rims1), transcript variant 4, mRNA	2	2080	2263	no	1	0	4050	MMSPIGINCRHMMNLHYLCLSHHRSCPGGISTEKAPAKSYKDLSESVIVTSQIMRLMMVLA
Rims1	NM_001012623	528	Mus musculus regulating synaptic membrane exocytosis 1 (Rims1), transcript variant 3, mRNA	2	3073	3247	no	1	0	4122	MSVMCPPFPEPAAPHASAAQALCQSSLSAPGAGSVHLPPKCKADGWGLQEEPSSRAPV
Rims1	NM_001012623	529	Mus musculus regulating synaptic membrane exocytosis 1 (Rims1), transcript variant 3, mRNA	2	2440	2614	no	1	0	4122	MKSIQHEGHVLQPDTMMPPEAWPITDHDMRKVNIRQSQTVSFSCCPEQNEDEVQNAYT
Rims1	NM_001012623	530	Mus musculus regulating synaptic membrane exocytosis 1 (Rims1), transcript variant 3, mRNA	2	772	1174	no	1	0	4122	MVHHWTGTKGRSPHSKPWVLNRSRHQGQEVSHQGKGRRLQGFQSRMAREARRVSANVSPSLWCNPGKGPRMNGRGRRGGKPAGWRKGALRTTRTGSRNARMAGWLKTKSRGRRRRACPRRSTRAARTWSWRARA
Rims1	NM_001012623	531	Mus musculus regulating synaptic membrane exocytosis 1 (Rims1), transcript variant 3, mRNA	2	400	583	no	1	0	4122	MMPRRVESVIRQSLLMDVAISAPIVAPSSVHAVEAECLCDRTMRTKWLCGYAIYVESNKRY
Rims1	NM_001012623	532	Mus musculus regulating synaptic membrane exocytosis 1 (Rims1), transcript variant 3, mRNA	2	2080	2263	no	1	0	4122	MMSPIGINCRHMMNLHYLCLSHHRSCPGGISTEKAPAKSYKDLSESVIVTSQIMRLMMVLA
Rims1	NM_183018	534	Mus musculus regulating synaptic membrane exocytosis 1 (Rims1), transcript variant 2, mRNA	2	2440	2614	no	1	0	4305	MKSIQHEGHVLQPDTMMPPEAWPITDHDMRKVNIRQSQTVSFSCCPEQNEDEVQNAYT
Rims1	NM_183018	535	Mus musculus regulating synaptic membrane exocytosis 1 (Rims1), transcript variant 2, mRNA	2	772	1174	no	1	0	4305	MVHHWTGTKGRSPHSKPWVLNRSRHQGQEVSHQGKGRRLQGFQSRMAREARRVSANVSPSLWCNPGKGPRMNGRGRRGGKPAGWRKGALRTTRTGSRNARMAGWLKTKSRGRRRRACPRRSTRAARTWSWRARA
Rims1	NM_183018	536	Mus musculus regulating synaptic membrane exocytosis 1 (Rims1), transcript variant 2, mRNA	2	3256	3430	no	1	0	4305	MSVMCPPFPEPAAPHASAAQALCQSSLSAPGAGSVHLPPKCKADGWGLQEEPSSRAPV
Rims1	NM_183018	537	Mus musculus regulating synaptic membrane exocytosis 1 (Rims1), transcript variant 2, mRNA	2	2773	2959	no	1	0	4305	MQTGFSHHAFLEGDTQSQEQPINRSLGESIPLAPGRASTLVSEPCVLCTTLPPEGQRRLLRF
Rims1	NM_183018	538	Mus musculus regulating synaptic membrane exocytosis 1 (Rims1), transcript variant 2, mRNA	2	400	583	no	1	0	4305	MMPRRVESVIRQSLLMDVAISAPIVAPSSVHAVEAECLCDRTMRTKWLCGYAIYVESNKRY
Rims1	NM_183018	539	Mus musculus regulating synaptic membrane exocytosis 1 (Rims1), transcript variant 2, mRNA	2	2080	2263	no	1	0	4305	MMSPIGINCRHMMNLHYLCLSHHRSCPGGISTEKAPAKSYKDLSESVIVTSQIMRLMMVLA
Rims1	NM_053270	541	Mus musculus regulating synaptic membrane exocytosis 1 (Rims1), transcript variant 1, mRNA	2	3340	3514	no	1	0	4389	MSVMCPPFPEPAAPHASAAQALCQSSLSAPGAGSVHLPPKCKADGWGLQEEPSSRAPV
Rims1	NM_053270	542	Mus musculus regulating synaptic membrane exocytosis 1 (Rims1), transcript variant 1, mRNA	2	2440	2614	no	1	0	4389	MKSIQHEGHVLQPDTMMPPEAWPITDHDMRKVNIRQSQTVSFSCCPEQNEDEVQNAYT
Rims1	NM_053270	543	Mus musculus regulating synaptic membrane exocytosis 1 (Rims1), transcript variant 1, mRNA	2	772	1174	no	1	0	4389	MVHHWTGTKGRSPHSKPWVLNRSRHQGQEVSHQGKGRRLQGFQSRMAREARRVSANVSPSLWCNPGKGPRMNGRGRRGGKPAGWRKGALRTTRTGSRNARMAGWLKTKSRGRRRRACPRRSTRAARTWSWRARA
Rims1	NM_053270	544	Mus musculus regulating synaptic membrane exocytosis 1 (Rims1), transcript variant 1, mRNA	2	2773	3043	no	1	0	4389	MRLRRMTGTPESLKDLASKNSLGKAQPLMQTGFSHHAFLEGDTQSQEQPINRSLGESIPLAPGRASTLVSEPCVLCTTLPPEGQRRLLRF
Rims1	NM_053270	545	Mus musculus regulating synaptic membrane exocytosis 1 (Rims1), transcript variant 1, mRNA	2	400	583	no	1	0	4389	MMPRRVESVIRQSLLMDVAISAPIVAPSSVHAVEAECLCDRTMRTKWLCGYAIYVESNKRY
Rims1	NM_053270	546	Mus musculus regulating synaptic membrane exocytosis 1 (Rims1), transcript variant 1, mRNA	2	2080	2263	no	1	0	4389	MMSPIGINCRHMMNLHYLCLSHHRSCPGGISTEKAPAKSYKDLSESVIVTSQIMRLMMVLA
4933415F23Rik	NM_025746	548	Mus musculus RIKEN cDNA 4933415F23 gene (4933415F23Rik), mRNA	2	994	1285	yes	2	22	481	MVENAEGQLYSCLQGAKPSDMRPGEKVHTQKREDVERRTWGCCHPFFSLKGEFKSYPFPPQRMENQEIDPSRTRSFSKALPARPNFHQAASPSSVPG
Ogfrl1	NM_001081079	550	Mus musculus opioid growth factor receptor-like 1 (Ogfrl1), mRNA	1	2445	2646	no	2	124	1516	MSMHLHVSCVCSSHLHALCLCSSSSIVCVCLSSCIICVYLSSCIVCICLSSSIVHSSSICHLKLRTV
Ogfrl1	NM_001081079	551	Mus musculus opioid growth factor receptor-like 1 (Ogfrl1), mRNA	2	2413	2629	no	2	124	1516	MLMSPVHGVYTCLCIFMYHVYVHLIFMHCVYVHLPVLCVYVYLHVLYVYIYLHVLCVYVYLQVLYIHLPFAI
Ogfrl1	NM_001081079	552	Mus musculus opioid growth factor receptor-like 1 (Ogfrl1), mRNA	3	2468	2678	no	2	124	1516	MCMFISSSCTVSMFIFQYCVCMFIFMYYMCIFIFMYCVYMFIFKYCTFIFHLPFEIENSLKLYIPTLSKY
Ogfrl1	NM_001081079	553	Mus musculus opioid growth factor receptor-like 1 (Ogfrl1), mRNA	3	2891	3026	no	2	124	1516	MFSPTPPAHPRERFLFPFRSTYNRLLGFFSPQLSVVIPTKHSHYS
B3gat2	NM_172124	555	Mus musculus beta-1,3-glucuronyltransferase 2 (glucuronosyltransferase S) (B3gat2), mRNA	1	1779	2001	no	2	709	1681	MDGRFDSYLDATKCVVFICLHVFSELEEFCRVKPHVTEKDNEVSHTAPSLPPSLPPSLPPTSHLNTARMTGFRS
B3gat2	NM_172124	556	Mus musculus beta-1,3-glucuronyltransferase 2 (glucuronosyltransferase S) (B3gat2), mRNA	1	3531	3759	no	2	709	1681	MLYNKQLHVLFFQAKIQYIYQALSTVVLPLPSLVTEQEMQDLPKIVSNLCSTLSVFFVQIFFKTQDIISTHVSTDR
B3gat2	NM_172124	557	Mus musculus beta-1,3-glucuronyltransferase 2 (glucuronosyltransferase S) (B3gat2), mRNA	2	2842	3052	no	2	709	1681	MYMNKWELDAFAARNVGVGSGWNSVTASYFHSCVLSVCPDELPDHPAVVLGGWPKPALALALLRFMAAIC
B3gat2	NM_172124	558	Mus musculus beta-1,3-glucuronyltransferase 2 (glucuronosyltransferase S) (B3gat2), mRNA	2	3742	3910	no	2	709	1681	MCLQTGSFHLPFCSLLWPCCSSLALLYSNLSHVSLSILVTEKLFLVSDIIPEVSNA
B3gat2	NM_172124	559	Mus musculus beta-1,3-glucuronyltransferase 2 (glucuronosyltransferase S) (B3gat2), mRNA	3	836	1088	no	2	709	1681	MQWAAGAPESRSDGVAPGVTLPRSGTSLGLSCSRSRACPPSMPSHPPTVARCRKPSSLAWPTPSARWRSCTGSWWRTGRRAASW
B3gat2	NM_172124	560	Mus musculus beta-1,3-glucuronyltransferase 2 (glucuronosyltransferase S) (B3gat2), mRNA	3	1133	1304	no	2	709	1681	MCPRRGATSDRGCRAPPNSATRASPGCARGISIRARNPACSSSPTMTTRTVWSSSRR
Smap1	NM_028534	562	Mus musculus stromal membrane-associated protein 1 (Smap1), mRNA	1	984	1119	no	3	134	1454	MVQEHSKALLVCLWDPQIYHLPHKHRLHFKVFLPWASQCLQLPVL
1110058L19Rik	NM_026503	564	Mus musculus RIKEN cDNA 1110058L19 gene (1110058L19Rik), mRNA	3	314	437	yes	2	40	352	METGNGRDAALTFKSRTLTTAESLPELFTSSCFLFLCPLSV
Fam135a	NM_026604	566	Mus musculus family with sequence similarity 135, member A (Fam135a), mRNA	1	192	348	yes	2	412	4930	MVRTWLRTPTSRTQSSSVAQAPAEAVPVERGHNIFLTTRISNWKYKVHYLIM
Fam135a	NM_026604	567	Mus musculus family with sequence similarity 135, member A (Fam135a), mRNA	2	82	208	no	2	412	4930	MLAGGSGPGAERRRRAGSWLCGGCGCCDGDVSGPGAGWCGPG
Fam135a	NM_026604	568	Mus musculus family with sequence similarity 135, member A (Fam135a), mRNA	2	6202	6343	no	2	412	4930	MLDQFHSGMATQPRGILGSLHSTQISSENVFPSLSDKWLPVISSITR
Fam135a	NM_026604	569	Mus musculus family with sequence similarity 135, member A (Fam135a), mRNA	3	5555	5687	no	2	412	4930	MLTFITGTFLVHDERIKILTALCRDLAVILLDLIMLLELLTAAL
Fam135a	NM_026604	570	Mus musculus family with sequence similarity 135, member A (Fam135a), mRNA	3	5105	5258	no	2	412	4930	MWLCNSFLILSFYFSIFHIFCYLSISVNLVPMCMSDLLLLASTILIQTISH
Fam135a	NM_026604	571	Mus musculus family with sequence similarity 135, member A (Fam135a), mRNA	3	3545	3722	no	2	412	4930	MFLMHVLLPATVQLALRKPATKGLVICSRNRAKRRKRRIKKWFKMGIMKKQIFQLRMEQ
Fam135a	NM_026604	572	Mus musculus family with sequence similarity 135, member A (Fam135a), mRNA	3	6131	6302	no	2	412	4930	MTFVMLAYSKNAWACSSGLNNTPQCWISSTVAWPPSLGGSWARCTAPRSLLRMCSHH
Col9a1	NM_007740	574	Mus musculus collagen, type IX, alpha 1 (Col9a1), mRNA	1	1872	2133	no	3	245	3008	MAEMEYQECPGQRVKQGSLDPPGTWDCRAYQVSLESLVQKVLPVKRVTRVLQESPVSWEVQGNQANKGPQERLDLGDPGAFQAVEAR
Col9a1	NM_007740	575	Mus musculus collagen, type IX, alpha 1 (Col9a1), mRNA	1	1236	1377	no	3	245	3008	MDPLALLDQGDKKENLVYLGLVDFQAVVFQDPLVLLGPQDFLENLAE
Col9a1	NM_007740	576	Mus musculus collagen, type IX, alpha 1 (Col9a1), mRNA	1	2847	3114	yes	3	245	3008	MGKMAVTESKVPREWQEFLVCLDPQVLQALLGSVSQPLAPCSLVKEHLAKGRTSEIRSVVGSLHKAHLLAECGGRNDTKTGAKPQRFHL
Col9a1	NM_007740	577	Mus musculus collagen, type IX, alpha 1 (Col9a1), mRNA	1	1710	1869	no	3	245	3008	MESLDLRAFQVQLVIKDSEALQEKQVLRETEAFKVPEEFLDPQGQKETRACQV
Col9a1	NM_007740	578	Mus musculus collagen, type IX, alpha 1 (Col9a1), mRNA	3	3293	3440	no	3	245	3008	MNGYMMCCGSLCQQQQQQQAVHITSVAVIIFISIKILISDYSFSYIKYC
Col19a1	NM_007733	580	Mus musculus collagen, type XIX, alpha 1 (Col19a1), mRNA	1	108	255	no	2	124	3532	MVTRHNEAHWLLEIVDLGDNLPASCMYLSDSQGQARNNLPYTENREISR
Col19a1	NM_007733	581	Mus musculus collagen, type XIX, alpha 1 (Col19a1), mRNA	1	8436	8637	no	2	124	3532	MLAGIASSSFIMCSEHVSSLSNKGVDYKSGNSKVRFLALCLHFSPSQQPKRENNSILLSLSHTEETS
Col19a1	NM_007733	582	Mus musculus collagen, type XIX, alpha 1 (Col19a1), mRNA	1	9240	9390	no	2	124	3532	MKGIIQKHGEKKVSVNRHLLRLQIFITQNPSNNQIYQICYSSSDSILNTI
Col19a1	NM_007733	583	Mus musculus collagen, type XIX, alpha 1 (Col19a1), mRNA	1	5766	5931	no	2	124	3532	MMQLIFLFCKLYLLQFHRTEFFLTNWMVLTPPFSNFCDCVTGLSLFQGFRFVPMA
Col19a1	NM_007733	584	Mus musculus collagen, type XIX, alpha 1 (Col19a1), mRNA	2	8389	8545	no	2	124	3532	MLSGVLLRLLKTLVNLCLQALPPLALLCAVNMFPLSAIKESTINQGTPRCDS
Col19a1	NM_007733	585	Mus musculus collagen, type XIX, alpha 1 (Col19a1), mRNA	2	6841	7072	yes	2	124	3532	MVSEAICSELNTDSQKPRTWKSLVNNSVTHWPLHFIFGNILCKLYFILLISIFTNFQYLCKAGTITFGLLIFFTCIY
Col19a1	NM_007733	586	Mus musculus collagen, type XIX, alpha 1 (Col19a1), mRNA	2	3730	3889	no	2	124	3532	MFANFFPYVLFHCGSEFYGFGRKMQASLSWALQKKSRETIWYTDDTDLVNSST
Col19a1	NM_007733	587	Mus musculus collagen, type XIX, alpha 1 (Col19a1), mRNA	2	4081	4237	no	2	124	3532	MQKKICNKRFASNLLKTKLCETVYQEAPKLIIANMLLAFFGARLTDTNTCYI
Col19a1	NM_007733	588	Mus musculus collagen, type XIX, alpha 1 (Col19a1), mRNA	3	1067	1199	no	2	124	3532	MVLQDYLVKRENKDLKASREKLVKRVNQEPKETLVWMASMDKMV
Col19a1	NM_007733	589	Mus musculus collagen, type XIX, alpha 1 (Col19a1), mRNA	3	3263	3560	no	2	124	3532	MEGLAHQGRTGYLDPQEIQGPKATEDRREKEVNLELGCRGVRVFLDLQQWVCRAHQVPRGLKDPRDPVEDVIQKIASILHLLPTSRQAGSEKDGGRHRV
Col19a1	NM_007733	590	Mus musculus collagen, type XIX, alpha 1 (Col19a1), mRNA	3	2888	3029	no	2	124	3532	MEKMDYQVLRASWVNLATEAPKENAVIREFQETEALKVNVGSQVLRA
Col19a1	NM_007733	591	Mus musculus collagen, type XIX, alpha 1 (Col19a1), mRNA	3	3752	3875	no	2	124	3532	MFCFIVALSSTASEEKCKRACHGLFRKNHVRRFGTQTTQTL
Lmbrd1	NM_026719	593	Mus musculus LMBR1 domain containing 1 (Lmbrd1), mRNA	1	3438	3570	no	1	213	1824	MSGLCRQLGDEVMEGHRKRQSISQRKRPLEASSASTLPVNIWLP
Lmbrd1	NM_026719	594	Mus musculus LMBR1 domain containing 1 (Lmbrd1), mRNA	2	1558	1720	no	1	213	1824	MPIKAIQPSLCQKDVTQMPLKISVLLPEHTFSSTSSGSSVLHTILVTGPFSWCS
Lmbrd1	NM_026719	595	Mus musculus LMBR1 domain containing 1 (Lmbrd1), mRNA	2	2878	3052	no	1	213	1824	MPIPSAPSSRFGGVGQSLGLPLHPDPVLLLVCKLRYCFSCNTKPLCCLFIAKGLACQY
Lmbrd1	NM_026719	596	Mus musculus LMBR1 domain containing 1 (Lmbrd1), mRNA	2	2656	2824	no	1	213	1824	MSARTYSKVFTGMLEVKDLYGSGEDLRVNSSAPESSAQVLTVLAALIDSLPHLRSF
Lmbrd1	NM_026719	597	Mus musculus LMBR1 domain containing 1 (Lmbrd1), mRNA	2	436	649	yes	1	213	1824	MAHSRTGLTPMSPYRLRIPFCMATILCILSFSSVCSSGSRLCTSTTKRRMRTTPANAPKLKRRSSTLWDLL
Lmbrd1	NM_026719	598	Mus musculus LMBR1 domain containing 1 (Lmbrd1), mRNA	3	1931	2084	no	1	213	1824	MRAWPLKSTIFFMFPEVALLYHRLTFKIAIILCKYRVSRFVRECLWKFSLL
Lmbrd1	NM_026719	599	Mus musculus LMBR1 domain containing 1 (Lmbrd1), mRNA	3	3899	4040	no	1	213	1824	MVPSAYLNAQAAFPLRKFFINPWAWGYVAPLRAGGEKMLALGCLCGP
Bai3	NM_175642	601	Mus musculus brain-specific angiogenesis inhibitor 3 (Bai3), mRNA	2	2728	2866	no	1	261	4827	MTQNRTSLWERGPPRDVKLCLPMHPIRNAYVIGSLPSPFWLSNLEK
Bai3	NM_175642	602	Mus musculus brain-specific angiogenesis inhibitor 3 (Bai3), mRNA	2	1879	2074	no	1	261	4827	MPQAPLADAALSVFMEWPPGNSRALQDAYPMSTDTCSIQLKSTLRRGSGCWQVMECPRSPRHYWI
Bai3	NM_175642	603	Mus musculus brain-specific angiogenesis inhibitor 3 (Bai3), mRNA	2	1294	1501	no	1	261	4827	MEFGRNGHLGAYAPSHVAEAKEHEPGHAHLLSMEEGPVRDLKLITSLVILPSVQLTDSGRNGVHGATAQ
Bai3	NM_175642	604	Mus musculus brain-specific angiogenesis inhibitor 3 (Bai3), mRNA	2	1513	1696	no	1	261	4827	MGHSRGVGSAQQLLMEALSAEDHGLKAGSATTLNVQPMVSGISGVTGVDVPSPVMVAGRGE
Bai3	NM_175642	605	Mus musculus brain-specific angiogenesis inhibitor 3 (Bai3), mRNA	2	1072	1249	no	1	261	4827	MRKGSLRNKLMLLNLWHKLVNLVWKSGPSGAHAQLLVVKGRRCEPELVYHLTGHTAAAH
Bai3	NM_175642	606	Mus musculus brain-specific angiogenesis inhibitor 3 (Bai3), mRNA	2	607	733	no	1	261	4827	MLLFFYSTIKISFRYAGYFQLISQDYRKKSKRIRNLFLSFWY
4931408C20Rik	NM_001033764	609	Mus musculus RIKEN cDNA 4931408C20 gene (4931408C20Rik), mRNA	1	75	384	no	2	34	4177	MEDPLLHVHSSGHKLCHYVWCGALLPTNTIPEGVSRVTTTRERKEHPKGGTEGAEHGQEENCYHKSFQKLPKEFAGYSECTTTYGKAHSLSFTGLFSPPTLVL
4931408C20Rik	NM_001033764	610	Mus musculus RIKEN cDNA 4931408C20 gene (4931408C20Rik), mRNA	3	1688	1847	no	2	34	4177	MFSPILSVSMQNPSRTEQFKELGEATCNQTPAQEWASMHPGSSLKMYPQDIPA
4931408C20Rik	NM_001033764	611	Mus musculus RIKEN cDNA 4931408C20 gene (4931408C20Rik), mRNA	3	3161	3290	no	2	34	4177	MEAPRGTSTHSDTQELETNRSQLLTRKSLIHIKIQTKEWTVIH
Gm597	NM_001013750	613	Mus musculus predicted gene 597 (Gm597), mRNA	2	1027	1204	no	1	54	2742	MSDSSHLRNSHSFRELSKQTAVVIARTCLNSTSLPSPPSTIPKNTSGARWWGPNSQGCS
Gm597	NM_001013750	614	Mus musculus predicted gene 597 (Gm597), mRNA	3	74	248	no	1	54	2742	MEDPQLHVYGTGHDLCHYTWSGDLLPTNPFPEGVSRVTTIWEQNKHPKGGEDGAEEGQ
Phf3	NM_001081080	617	Mus musculus PHD finger protein 3 (Phf3), mRNA	1	1761	1887	no	3	26	6101	MVTLASLRSLPILYKLDTWCIPVKNRARSLSSRQLWGRAVAM
Phf3	NM_001081080	618	Mus musculus PHD finger protein 3 (Phf3), mRNA	1	2649	2781	no	3	26	6101	MRSKRQKRRKWKRVDLMCTRLLLLPSLLQIRSDRVSDILSKIFL
Phf3	NM_001081080	619	Mus musculus PHD finger protein 3 (Phf3), mRNA	1	1167	1296	no	3	26	6101	MSWKHWAMVRTRSLMMLGYRAQSSISQIWRKLMLVLLNRKLAL
Phf3	NM_001081080	620	Mus musculus PHD finger protein 3 (Phf3), mRNA	1	5928	6087	no	3	26	6101	MGKQAEMVRVQTRNRTGLKAKTTKRRKRETRASTKKGRRTESGTTKTGTTPTE
Phf3	NM_001081080	621	Mus musculus PHD finger protein 3 (Phf3), mRNA	2	6208	6328	no	3	26	6101	MLVHGPVTSALRPFFTPLSYLQEFNIFKVLQYCIFKDLFN
Phf3	NM_001081080	622	Mus musculus PHD finger protein 3 (Phf3), mRNA	2	5101	5221	no	3	26	6101	MCRAERRFGSCTKLILSRKLKFVTSRTSQSFTRGCFNTKY
Phf3	NM_001081080	623	Mus musculus PHD finger protein 3 (Phf3), mRNA	3	6707	6890	no	3	26	6101	MILCFAILFTVKCKYFKGYFDSKYDKRISHLLCVCDLKFSSKRDSSKLLLKTLLFYSAKSM
Ptp4a1	NM_011200	625	Mus musculus protein tyrosine phosphatase 4a1 (Ptp4a1), mRNA	1	1194	1314	no	3	704	1223	MVIETTVVFNKTGVPDAIALEVELQMGPDLSCILPNVSAY
Ptp4a1	NM_011200	626	Mus musculus protein tyrosine phosphatase 4a1 (Ptp4a1), mRNA	1	168	300	no	3	704	1223	MIRPQSSMSRHIPQFCGVLGHTFMEFLKGSGDYCQAQHDLYADK
Ptp4a1	NM_011200	627	Mus musculus protein tyrosine phosphatase 4a1 (Ptp4a1), mRNA	2	1522	1768	no	3	704	1223	MYSCARILLVYKEFRRIRCQNTQHNTCIFLASYRTKIAGTENSRPSMVYSFSHFKHCRASLVICLLTLFTSPTLMPEYVRFA
Ptp4a1	NM_011200	628	Mus musculus protein tyrosine phosphatase 4a1 (Ptp4a1), mRNA	3	3104	3227	no	3	704	1223	MVLEVTCIINLPVCYKLRFALYFLSVSTLSFCNNIQEIPWV
Lgsn	NM_153601	630	Mus musculus lengsin, lens protein with glutamine synthetase domain (Lgsn), mRNA	3	881	1073	no	2	16	1705	MISPSCRNWLRACIRQGRMWRASPRLPGLGRWRSVFSQSLALAQLIMPLPSEQVSKKWPGDIIT
Pih1d3	NM_029062	632	Mus musculus RIKEN cDNA 4930521A18 gene (4930521A18Rik), mRNA	3	248	494	yes	2	100	754	MVLILNRGNAHLLLEPWALGILDHLKQKSPKLFLNPGVMKVRTSGIQKRFQKEQSMMIYGMFVKFQIMRLYSNKLWELRTYT
Gm6489	XM_003084434	634	PREDICTED: Mus musculus predicted gene 6489 (Gm6489), mRNA	2	196	325	no	1	0	759	MTSSLAASGLETTWILVGSCSCQTCTSECQMLIFRNSLLNLEH
Gm6489	XM_003084434	635	PREDICTED: Mus musculus predicted gene 6489 (Gm6489), mRNA	2	556	745	yes	1	0	759	MVVEAPEERHLETAREEEEPAGTPRSSSSSNSSSKSSSTTSSSSSKSSYLQRSWTPSWILIGK
Gm5415	NM_001164286	639	Mus musculus predicted gene 5415 (Gm5415), mRNA	1	2169	2298	no	2	466	1900	MLELNEFMFFFCFLFFLILLFFVFVWVGFCLFVCLFSFCLMFH
Gm5415	NM_001164286	640	Mus musculus predicted gene 5415 (Gm5415), mRNA	2	2635	2989	no	2	466	1900	MFWFSCFFVFWVLLFVLFFVFVCFCLFVFLCFGLVAFLCFGCCCLFCFLFLSVFVCFCLPDPSPLIVFLNSLANLGHCHFPSSSPCLKCLSLKGMSIMVPFPVEDQEGHQQEEAEALH
Gm5415	NM_001164286	641	Mus musculus predicted gene 5415 (Gm5415), mRNA	2	3088	3253	no	2	466	1900	MRNENELHRLALFCTTVLCWTSTGCRTAARLLTGLQDKLEKHHGHLKSHSFPDLP
Prim2	NM_008922	643	Mus musculus DNA primase, p58 subunit (Prim2), mRNA	1	1740	1866	no	1	144	1659	MHTHTFTGKQACFHLTFDRMGKEAFLLKLLKSSSSKTIKTNF
Prim2	NM_008922	644	Mus musculus DNA primase, p58 subunit (Prim2), mRNA	2	415	574	no	1	144	1659	MSMSHGEGTTSPTLSYASRTASRKILDDGLFNKKWICFGFDSVFYQRIKSRVS
Rab23	NM_008999	646	Mus musculus RAB23, member RAS oncogene family (Rab23), transcript variant 1, mRNA	2	1018	1171	no	1	435	1146	MHRSEVTWARIQVPLMVAMSSTLDLTNKGPREPETLSAAVVYPKLFHGGQS
Rab23	NM_008999	647	Mus musculus RAB23, member RAS oncogene family (Rab23), transcript variant 1, mRNA	2	1486	1711	yes	1	435	1146	MASIVLTLGVELFWNVQSECLKNIWKGNPDYVRLPWCVCCQRYSCNIRDVRTVGVCMQTPGSGSRPVPWERGCRF
Rab23	NM_008999	648	Mus musculus RAB23, member RAS oncogene family (Rab23), transcript variant 1, mRNA	3	4079	4256	no	1	435	1146	MLINGILKIKSLGQRKNLTPSIFLLLINNAFVNPNRKLLVCFPIEWYLTPLGLILKCTT
Rab23	NM_008999	649	Mus musculus RAB23, member RAS oncogene family (Rab23), transcript variant 1, mRNA	3	1577	1895	no	1	435	1146	MSDCPGVCVVRGTRAISVMCGLWGCACRLLAQAVGLCPGKGDADSSQFARSYNHCVCFWSHLRRPDILYRKNLDPSVPNTTANFYTTFLFKFVFMTSCRGSFLSDR
Rab23	NM_008999	650	Mus musculus RAB23, member RAS oncogene family (Rab23), transcript variant 1, mRNA	3	1913	2057	no	1	435	1146	MSDCSGLSLLGFSQSLLHSHCKQCARYTQQPAATQKALWSACTPASGC
Rab23	NM_008999	651	Mus musculus RAB23, member RAS oncogene family (Rab23), transcript variant 1, mRNA	3	3785	3935	no	1	435	1146	MCGLQGAHKGRALASIALGEQMALVTLTVTSNVLLLLRVSRIKLKNTSYK
Rab23	NM_008999	652	Mus musculus RAB23, member RAS oncogene family (Rab23), transcript variant 1, mRNA	3	2633	2768	no	1	435	1146	MVVHMLAFPIGIPSRQDHLCGQLLAPLVQGKVGDLDPHSGACCET
Rab23	NM_001159729	654	Mus musculus RAB23, member RAS oncogene family (Rab23), transcript variant 2, mRNA	1	906	1059	no	3	323	1034	MHRSEVTWARIQVPLMVAMSSTLDLTNKGPREPETLSAAVVYPKLFHGGQS
Rab23	NM_001159729	655	Mus musculus RAB23, member RAS oncogene family (Rab23), transcript variant 2, mRNA	1	1374	1599	yes	3	323	1034	MASIVLTLGVELFWNVQSECLKNIWKGNPDYVRLPWCVCCQRYSCNIRDVRTVGVCMQTPGSGSRPVPWERGCRF
Rab23	NM_001159729	656	Mus musculus RAB23, member RAS oncogene family (Rab23), transcript variant 2, mRNA	2	2521	2656	no	3	323	1034	MVVHMLAFPIGIPSRQDHLCGQLLAPLVQGKVGDLDPHSGACCET
Rab23	NM_001159729	657	Mus musculus RAB23, member RAS oncogene family (Rab23), transcript variant 2, mRNA	2	3673	3823	no	3	323	1034	MCGLQGAHKGRALASIALGEQMALVTLTVTSNVLLLLRVSRIKLKNTSYK
Rab23	NM_001159729	658	Mus musculus RAB23, member RAS oncogene family (Rab23), transcript variant 2, mRNA	2	3967	4144	no	3	323	1034	MLINGILKIKSLGQRKNLTPSIFLLLINNAFVNPNRKLLVCFPIEWYLTPLGLILKCTT
Rab23	NM_001159729	659	Mus musculus RAB23, member RAS oncogene family (Rab23), transcript variant 2, mRNA	2	1801	1945	no	3	323	1034	MSDCSGLSLLGFSQSLLHSHCKQCARYTQQPAATQKALWSACTPASGC
Rab23	NM_001159729	660	Mus musculus RAB23, member RAS oncogene family (Rab23), transcript variant 2, mRNA	2	1465	1783	no	3	323	1034	MSDCPGVCVVRGTRAISVMCGLWGCACRLLAQAVGLCPGKGDADSSQFARSYNHCVCFWSHLRRPDILYRKNLDPSVPNTTANFYTTFLFKFVFMTSCRGSFLSDR
Bag2	NM_145392	662	Mus musculus BCL2-associated athanogene 2 (Bag2), mRNA	1	1695	1815	no	3	59	689	MGSSGQRIYTFSWSRNIFLNFYKLYQFVLSSVIKRIHFAE
Bag2	NM_145392	663	Mus musculus BCL2-associated athanogene 2 (Bag2), mRNA	2	1537	1693	no	3	59	689	MCCLELTRVRREHLPNHFPVGSWMVSICCCDYNILVSAELYSVLGLFYIKFH
Zfp451	NM_133817	665	Mus musculus zinc finger protein 451 (Zfp451), mRNA	2	2236	2356	no	1	69	3237	MRVTCVKSTERKTMTDAFQSCWRKVGCGFAAARAQPQHRM
Zfp451	NM_133817	666	Mus musculus zinc finger protein 451 (Zfp451), mRNA	2	682	874	no	1	69	3237	MDLWLIRLHVQCAMNISLLNSSTRTIFSPGQLQPMDIAIAFFLRLFNVMLVHSASFCLAPRMSV
Gm15455	NM_001161816	668	Mus musculus predicted gene 15455 (Gm15455), mRNA	1	27	216	no	1	234	2790	MHWLPFELTVLKEVVADRALPRQPGPRRVSAGGIIQTGRSCWQQQGWLRSERSQLLRRGPSSS
Gm15455	NM_001161816	669	Mus musculus predicted gene 15455 (Gm15455), mRNA	2	643	796	no	1	234	2790	MRTGCVISVVSRTSSAERSASNVVCPSQRQSRSCPLALGWISRHCHWVGGS
Gm15455	NM_001161816	670	Mus musculus predicted gene 15455 (Gm15455), mRNA	2	1702	1885	no	1	234	2790	MSLLTNMMRHLATTMTPRLVYTMIPITSITTMLRVSSTYTGMGSGGPTYLPWSSLLMDIRT
Gm15455	NM_001161816	671	Mus musculus predicted gene 15455 (Gm15455), mRNA	2	1120	1402	no	1	234	2790	MARLSTWSLPRVLRGVWPPMKAVASMLPLWPVLPLLLPSGQSHRPPRVERVPGLPPRSHHLTTATTNRMRAMAAAREQIPSMPMATLRTARALA
Gm15455	NM_001161816	672	Mus musculus predicted gene 15455 (Gm15455), mRNA	2	2155	2275	no	1	234	2790	MTAQAHLEGWWQPIVGRVTVRRNRSEEVLNGKKSSQTGRS
Gm15455	NM_001161816	673	Mus musculus predicted gene 15455 (Gm15455), mRNA	2	241	448	no	1	234	2790	MKDEVVVVTELAAMEPLIVHRMIVERTAAGTMIIETWSTVHTHESMADRRASMSMTTHLKSKVQRSVDS
Bend6	NM_177235	675	Mus musculus BEN domain containing 6 (Bend6), mRNA	1	1086	1212	yes	1	144	987	MDWLKLHAEPLLINQRMSVKQACNMVSLEICIFHSPEYFPVN
Bend6	NM_177235	676	Mus musculus BEN domain containing 6 (Bend6), mRNA	1	1221	1350	no	1	144	987	MISALVIATQTSTLQISRCLQQTLQIITISDSSLWLLFGGEGL
Bend6	NM_177235	677	Mus musculus BEN domain containing 6 (Bend6), mRNA	2	166	328	no	1	144	987	MTSPTTKFLEKERGNGQRQQTQKMRIVLWRKHRETHIQEMLSCLGRVPAMRKLP
Bend6	NM_177235	678	Mus musculus BEN domain containing 6 (Bend6), mRNA	3	1811	2003	yes	1	144	987	MAWKMPFCKSTKNKTFFKDFSLHKRSPDYFAMRSYAFLFFSPRLPFPSETGLLCVTLVILELTL
Dst	NM_134448	680	Mus musculus dystonin (Dst), transcript variant b, mRNA	2	21742	21877	no	1	0	22179	MPARQPPHRCLLPPAHPRAHQSREASCDYPGTCQGKASTLGRTAP
Dst	NM_134448	681	Mus musculus dystonin (Dst), transcript variant b, mRNA	2	9616	9769	no	1	0	22179	MPFTSCCLMGMQLKKTRPKLWGKHHVLFPRWQKKSHTSAVTSETKKDITVP
Dst	NM_134448	682	Mus musculus dystonin (Dst), transcript variant b, mRNA	2	5833	5974	no	1	0	22179	MPRGGSLFVNSSHPQFMITGKKRVVLMAKSQSQLRAQNKLKSYSYPI
Dst	NM_134448	683	Mus musculus dystonin (Dst), transcript variant b, mRNA	2	11938	12100	no	1	0	22179	MKMLPAAFSPGSRPARPKPANIYGSPLLWTPKICKGSWKRPRLCKDRYQVSRLL
Dst	NM_134448	684	Mus musculus dystonin (Dst), transcript variant b, mRNA	2	8929	9079	no	1	0	22179	MLVWRKVSPKEKQAFSSSLRKIVTPPCHAYLIKVWRAGGKAPILCRLGSL
Dst	NM_134448	685	Mus musculus dystonin (Dst), transcript variant b, mRNA	2	14302	14536	no	1	0	22179	MFSTSSQPVRAHTSFSKCLRISKHGLTPRKKSRGTLPRFPQSWMSWSRYLTRRKTLAKLSLSSLTFTRKPFQKAKTCY
Dst	NM_134448	686	Mus musculus dystonin (Dst), transcript variant b, mRNA	2	18790	18970	no	1	0	22179	MISSSRVKAKKQATSSTSSEFSISAGRIFWKRQIKESSSWTAPCARPKGSTVKSKICNSG
Dst	NM_134448	687	Mus musculus dystonin (Dst), transcript variant b, mRNA	2	6898	7174	no	1	0	22179	MLLLRVEPLGRQMSQRKLGLRWKTTPVPWSLGVVPAMTTHQIVAHCHIKEPLMLVTMRRHCWPASRATRQQTVTVMTISMTPPCLKMRTMTL
Dst	NM_134448	688	Mus musculus dystonin (Dst), transcript variant b, mRNA	2	7909	8122	yes	1	0	22179	MVQVFSSQSQLVGEVGTQKEAAIQNLPLKLMRKTKQVCPLTWQLKVCRCLMPKALPQKKSGWFKGQTLQAF
Dst	NM_134448	689	Mus musculus dystonin (Dst), transcript variant b, mRNA	2	4303	4513	no	1	0	22179	MKRRNNILKKLKNCRNGYQISARPWEMGRKLGNLSSLSNRCPVKKYQPRRSSSQKLFRPHRSFWLNMETN
Dst	NM_134448	690	Mus musculus dystonin (Dst), transcript variant b, mRNA	2	3664	3850	no	1	0	22179	MRRERCSMHWKTSCRKQKPSAMRCSRHTKNGTLTLTGTKKRQTSLSKGGRAFTSRSTTGSGT
Dst	NM_134448	691	Mus musculus dystonin (Dst), transcript variant b, mRNA	2	427	589	no	1	0	22179	MSLESQRTCLRKKGCSCGHSRRQKAMLGCGVKTSLPAGEMGNYSMPSFINTGRT
Dst	NM_134448	692	Mus musculus dystonin (Dst), transcript variant b, mRNA	2	2476	2596	no	1	0	22179	MPSSASTAVTGPAAFTNWKTLSRSPWKRRSSCSTGVWWQG
Dst	NM_134448	693	Mus musculus dystonin (Dst), transcript variant b, mRNA	2	17521	17779	no	1	0	22179	MWQPTPSTVKLKKMSKSELWFLMRPFLSPPSFMTRSTRSLRAWNALRSVCGSRHPSPPRWRRSRSRLVKIRACPWTWRSCSRYTRL
Dst	NM_134448	694	Mus musculus dystonin (Dst), transcript variant b, mRNA	2	5995	6154	no	1	0	22179	MHTPARGFCSMTETWMRPWACFWKAAAQNSELTRPQEKACLSSPSLMPFLTVL
Dst	NM_134448	695	Mus musculus dystonin (Dst), transcript variant b, mRNA	2	2722	2908	no	1	0	22179	MSVSWQTTLIELNGRSSVLLGTRPWSRLCALLFPHQTKKQLTLPTELSNSIRVYSLSGMSLT
Dst	NM_134448	696	Mus musculus dystonin (Dst), transcript variant b, mRNA	2	15883	16072	no	1	0	22179	MTWTVSTQGGRLSIRRWLSEHPSCRRPCYTVEGSRMPWSPCSAGWQTQRSLWPIKSLRPLSSK
Dst	NM_134448	697	Mus musculus dystonin (Dst), transcript variant b, mRNA	3	23180	23321	no	1	0	22179	MYTHILEKDISMHLIKHIHLKKKKKKKKKKKKKKKKKKKKKKKKKKX
Dst	NM_134448	698	Mus musculus dystonin (Dst), transcript variant b, mRNA	3	12950	13109	yes	1	0	22179	MDKRDNQAGSRCEAFSWHRGLEKISGRNQEITRKVESESTRNSQSKQQWCLTM
Dst	NM_134448	699	Mus musculus dystonin (Dst), transcript variant b, mRNA	3	1436	1598	no	1	0	22179	MFFGVQQRTHADHGTDQAHDIRNHSKLKLRICTNLTPQPELRANPEFNPFLDVF
Dst	NM_134448	700	Mus musculus dystonin (Dst), transcript variant b, mRNA	3	128	344	yes	1	0	22179	MDKSASHEGSEARERSLRGSEGRAQFDLPPGGSVWRHLAPGEGSDAFSQATERTDCTRLFEKTPGEVGEHQK
Dst	NM_133833	702	Mus musculus dystonin (Dst), transcript variant a, mRNA	2	8260	8494	no	1	0	16137	MFSTSSQPVRAHTSFSKCLRISKHGLTPRKKSRGTLPRFPQSWMSWSRYLTRRKTLAKLSLSSLTFTRKPFQKAKTCY
Dst	NM_133833	703	Mus musculus dystonin (Dst), transcript variant a, mRNA	2	15700	15835	no	1	0	16137	MPARQPPHRCLLPPAHPRAHQSREASCDYPGTCQGKASTLGRTAP
Dst	NM_133833	704	Mus musculus dystonin (Dst), transcript variant a, mRNA	2	12748	12928	no	1	0	16137	MISSSRVKAKKQATSSTSSEFSISAGRIFWKRQIKESSSWTAPCARPKGSTVKSKICNSG
Dst	NM_133833	705	Mus musculus dystonin (Dst), transcript variant a, mRNA	2	4303	4513	no	1	0	16137	MKRRNNILKKLKNCRNGYQISARPWEMGRKLGNLSSLSNRCPVKKYQPRRSSSQKLFRPHRSFWLNMETN
Dst	NM_133833	706	Mus musculus dystonin (Dst), transcript variant a, mRNA	2	3664	3850	no	1	0	16137	MRRERCSMHWKTSCRKQKPSAMRCSRHTKNGTLTLTGTKKRQTSLSKGGRAFTSRSTTGSGT
Dst	NM_133833	707	Mus musculus dystonin (Dst), transcript variant a, mRNA	2	427	589	no	1	0	16137	MSLESQRTCLRKKGCSCGHSRRQKAMLGCGVKTSLPAGEMGNYSMPSFINTGRT
Dst	NM_133833	708	Mus musculus dystonin (Dst), transcript variant a, mRNA	2	2476	2596	no	1	0	16137	MPSSASTAVTGPAAFTNWKTLSRSPWKRRSSCSTGVWWQG
Dst	NM_133833	709	Mus musculus dystonin (Dst), transcript variant a, mRNA	2	11479	11737	no	1	0	16137	MWQPTPSTVKLKKMSKSELWFLMRPFLSPPSFMTRSTRSLRAWNALRSVCGSRHPSPPRWRRSRSRLVKIRACPWTWRSCSRYTRL
Dst	NM_133833	710	Mus musculus dystonin (Dst), transcript variant a, mRNA	2	9841	10030	no	1	0	16137	MTWTVSTQGGRLSIRRWLSEHPSCRRPCYTVEGSRMPWSPCSAGWQTQRSLWPIKSLRPLSSK
Dst	NM_133833	711	Mus musculus dystonin (Dst), transcript variant a, mRNA	2	5896	6058	no	1	0	16137	MKMLPAAFSPGSRPARPKPANIYGSPLLWTPKICKGSWKRPRLCKDRYQVSRLL
Dst	NM_133833	712	Mus musculus dystonin (Dst), transcript variant a, mRNA	2	2722	2908	no	1	0	16137	MSVSWQTTLIELNGRSSVLLGTRPWSRLCALLFPHQTKKQLTLPTELSNSIRVYSLSGMSLT
Dst	NM_133833	713	Mus musculus dystonin (Dst), transcript variant a, mRNA	3	6908	7067	yes	1	0	16137	MDKRDNQAGSRCEAFSWHRGLEKISGRNQEITRKVESESTRNSQSKQQWCLTM
Dst	NM_133833	714	Mus musculus dystonin (Dst), transcript variant a, mRNA	3	1436	1598	no	1	0	16137	MFFGVQQRTHADHGTDQAHDIRNHSKLKLRICTNLTPQPELRANPEFNPFLDVF
Dst	NM_133833	715	Mus musculus dystonin (Dst), transcript variant a, mRNA	3	17138	17279	no	1	0	16137	MYTHILEKDISMHLIKHIHLKKKKKKKKKKKKKKKKKKKKKKKKKKX
Dst	NM_133833	716	Mus musculus dystonin (Dst), transcript variant a, mRNA	3	128	344	yes	1	0	16137	MDKSASHEGSEARERSLRGSEGRAQFDLPPGGSVWRHLAPGEGSDAFSQATERTDCTRLFEKTPGEVGEHQK
Ccdc115	NM_027159	718	Mus musculus coiled-coil domain containing 115 (Ccdc115), mRNA	1	918	1041	no	2	334	874	MLPPYLRPSSFYKQPLSQLMPHLEMSLVCAVSSFSRHEVEL
Imp4	NM_178601	720	Mus musculus IMP4, U3 small nucleolar ribonucleoprotein, homolog (yeast) (Imp4), mRNA	2	1438	1651	no	1	96	969	MNKRLGQQLASIPCLAHYSVPCLFCECPMAGYLSFMQPSPVPLFQNPLSLRRISHLLFLALAHWPYFSIDQ
Imp4	NM_178601	721	Mus musculus IMP4, U3 small nucleolar ribonucleoprotein, homolog (yeast) (Imp4), mRNA	2	514	826	no	1	96	969	MSIEAHPWGSLSAICPSVLLPISHCVTWSCGTTSLTWAPCQKPSPTSSLMAFPHGWASGCRTSFVTYSPCQKTTAIGSSPLQTRMTTFHSGTMSTRRQTTAMWS
Ptpn18	NM_011206	723	Mus musculus protein tyrosine phosphatase, non-receptor type 18 (Ptpn18), mRNA	2	580	811	no	1	78	1437	MQTSLSGPSRLHSRRNSALCTSYSICPGQTTGFPAVLITFSPWWRRPAASKGLDLDPSVSTAVLAADEQVSCALLTM
Prss39	NM_009355	725	Mus musculus protease, serine, 39 (Prss39), mRNA	2	877	1018	yes	1	27	1128	MEHVLNRSTAPTSSPRSPTFLTGSSRKRQTRLPLMSPQHPLRKWRHP
Prss39	NM_009355	726	Mus musculus protease, serine, 39 (Prss39), mRNA	2	22	280	no	1	27	1128	MPCGVPGPNNQVRTGAEPACWLLSYSVSASYMLRTTRPHKHLHPHRTPRSNQEAGSRRSYVARPNSKGRSMAVRLQRLSGGRGRPV
Cfc1	NM_007685	728	Mus musculus cripto, FRL-1, cryptic family 1 (Cfc1), mRNA	2	463	655	no	1	255	861	MTFRRGRAYGIPFLTPALWERVQSLYPAVATMAAPVFWAVSACALPISLVAIASTTRGAETVVP
Cfc1	NM_007685	729	Mus musculus cripto, FRL-1, cryptic family 1 (Cfc1), mRNA	3	878	1031	no	1	255	861	MIDSPPELSPLITPQCASKKAGWWASDLVLCPVNNRFTGICWILMLYNKEA
Prss40	NM_009356	731	Mus musculus protease, serine, 40 (Prss40), mRNA	2	247	409	no	1	39	1134	MAVRLQGLSGGRGRPVCAYMAGTSVEQFSSTKTGYSALPTASKDLKNQVTTMSC
Prss40	NM_009356	732	Mus musculus protease, serine, 40 (Prss40), mRNA	2	706	874	no	1	39	1134	MTSVKDFSHHQFRDPVEATTYMMIWCVLLTMTCQNPSAQEILGAPLSAYWKAPGTW
Prss40	NM_009356	733	Mus musculus protease, serine, 40 (Prss40), mRNA	3	1151	1280	yes	1	39	1134	MEPRGLRQPECPASHLTEHCHSCLHQCATLALGQAKQRMKTKE
Fam123c	NM_213727	735	Mus musculus family with sequence similarity 123, member C (Fam123c), mRNA	1	2985	3111	no	1	93	2433	MRLSSQGPAGFIQVYSLPRKGEQDTPQCHSASVWEWQGPVLS
Fam123c	NM_213727	736	Mus musculus family with sequence similarity 123, member C (Fam123c), mRNA	2	1219	1423	no	1	93	2433	MKVTMTPSLQALRRRRRKLRAQARLQPLSPGTATAGTPSTNYSMTPARPLLAQSWMMTVCLRVSRGLP
Fam123c	NM_213727	737	Mus musculus family with sequence similarity 123, member C (Fam123c), mRNA	2	2638	2815	yes	1	93	2433	MGSHTSGAAYAWPHSGEPRTRIFIFIYLFSGVRIVFGVEMAKLRHVGRRGRGSDEGIPA
Fam123c	NM_213727	738	Mus musculus family with sequence similarity 123, member C (Fam123c), mRNA	2	223	385	no	1	93	2433	MARRAPKQVPVPKDTAGAPTKRSCLILKGVPCPSVEPPSSWCARVRLMTVFQGL
Fam123c	NM_213727	739	Mus musculus family with sequence similarity 123, member C (Fam123c), mRNA	3	4208	4367	no	1	93	2433	MPEHRRVPTTCLCERVESSVRNHSTRHSLWGSVLYLTEKVLSKYFFFERKKKK
Fam123c	NM_213727	740	Mus musculus family with sequence similarity 123, member C (Fam123c), mRNA	3	2948	3164	no	1	93	2433	MRAVHGSGGRTSHEAEFTRTRRFHPSLLFTQERRTRYTAVSQCFCLGMARTSPILAGAWGLQHGIRAQLCQG
Fam123c	NM_213727	741	Mus musculus family with sequence similarity 123, member C (Fam123c), mRNA	3	2570	2732	yes	1	93	2433	MDFMWITRSVDLQAGSGAGSPTGWAHTLQELHTHGLIQENQGPESSSLFIYFLV
Arhgef4	NM_183019	743	Mus musculus Rho guanine nucleotide exchange factor (GEF) 4 (Arhgef4), mRNA	1	72	240	yes	2	334	1786	MARPPQPRRGPATPGGALRALLRCNLPPGAQRVVVSAVLALLVLINAVLIFLLAFR
Arhgef4	NM_183019	744	Mus musculus Rho guanine nucleotide exchange factor (GEF) 4 (Arhgef4), mRNA	1	2553	2739	no	2	334	1786	MAGLLVRHMAGPAHGAEPTGLRSMESLLRCIFSNPKDTFNFIKKRMKSDLAAGQKKKKKKKX
Arhgef4	NM_183019	745	Mus musculus Rho guanine nucleotide exchange factor (GEF) 4 (Arhgef4), mRNA	2	1906	2122	no	2	334	1786	MLYEVWALPLAPSPWLVCEYQPLTILWTCAEPPSMVSLHATALNLWPGCAHRRICSGHSLESYHLHSPVSSG
Arhgef4	NM_183019	746	Mus musculus Rho guanine nucleotide exchange factor (GEF) 4 (Arhgef4), mRNA	3	476	746	no	2	334	1786	MSPRMTMRPRGPGLERPMTAVQRLRAARTRCAQMSSMRSSALSETTSSTFATSARAMSASAANGRICSVKSSCAPSLGTSRTSTAAKRHL
Fam168b	NM_174997	748	Mus musculus family with sequence similarity 168, member B (Fam168b), transcript variant 3, mRNA	1	1164	1530	no	1	234	816	MQNHHMQNPKDWTTFTACPVPHAPLRCTLSLSYTCTRDVLTEAWGGLQGTLRGWGCQLWTQTIAFSSLVFWHWLTDPEGAAGTGGERAHLQQLQTAAAAAAGMTGSLSFISAGVCSAEQGST
Fam168b	NM_174997	749	Mus musculus family with sequence similarity 168, member B (Fam168b), transcript variant 3, mRNA	1	2670	2913	no	1	234	816	MCACVRACVCVCLDVRVHGERGSTSKHTLHRDRHACWSTQPAPVLPCWDPVPVLSDLQGWDFQVFSGLIRQKGISLEQMYL
Fam168b	NM_174997	750	Mus musculus family with sequence similarity 168, member B (Fam168b), transcript variant 3, mRNA	1	2016	2244	no	1	234	816	MLSVTSGVRPGKPAETCGSHSAVTEGTQYQADVESRKGQAVQECSCLEGSVVGKILSVYIRNHKSSFCLSVPDLNL
Fam168b	NM_174997	751	Mus musculus family with sequence similarity 168, member B (Fam168b), transcript variant 3, mRNA	1	2961	3111	yes	1	234	816	MAISLPGKGRVVCLQQEVTKSLSLLAATHSVCVCTGPEFSREREGLLPSC
Fam168b	NM_174997	752	Mus musculus family with sequence similarity 168, member B (Fam168b), transcript variant 3, mRNA	2	3496	3616	no	1	234	816	MDTDIVVKEIYRYIYIYQVYFLLPSLRLGAFLPRLLLLAV
Fam168b	NM_174997	753	Mus musculus family with sequence similarity 168, member B (Fam168b), transcript variant 3, mRNA	2	2710	2830	no	1	234	816	MCACMGRGVAPASTPCTEIDTLAGAHSLHPYFHVGIPSLC
Fam168b	NM_174997	754	Mus musculus family with sequence similarity 168, member B (Fam168b), transcript variant 3, mRNA	2	274	490	no	1	234	816	MQMPKELDIQLVFLWAMQQHLPILLTCTLERILPSKQATLLAHLTKCPVPQPAELFHHTPLPPILTRRLCTQ
Fam168b	NM_174997	755	Mus musculus family with sequence similarity 168, member B (Fam168b), transcript variant 3, mRNA	2	556	715	no	1	234	816	MQHLLTSFTTPRWCSPMACQQQSTLLPSLLLEAAGSPWAWLLGPRWPCQQVLC
Fam168b	NM_174997	756	Mus musculus family with sequence similarity 168, member B (Fam168b), transcript variant 3, mRNA	3	3863	3986	yes	1	234	816	MVCCLMGQEAGEADWVFYSPVRGKSVSGRGRLELPAFSLAL
Fam168b	NM_174997	757	Mus musculus family with sequence similarity 168, member B (Fam168b), transcript variant 3, mRNA	3	4511	4676	no	1	234	816	MSCEDLVGIQAVPREGSGYVWCRPWAVYRAVGTDWGLAPSRVTVAAGGPKEPARL
Fam168b	NM_174997	758	Mus musculus family with sequence similarity 168, member B (Fam168b), transcript variant 3, mRNA	3	1106	1286	no	1	234	816	MHVYKNKQKQSLLNLPAVTDAKPSYAKPEGLDHVHSLSCPSRTSAMYAEPQLHLYKGCPH
Fam168b	NM_001160236	760	Mus musculus family with sequence similarity 168, member B (Fam168b), transcript variant 2, mRNA	1	2037	2265	no	1	234	837	MLSVTSGVRPGKPAETCGSHSAVTEGTQYQADVESRKGQAVQECSCLEGSVVGKILSVYIRNHKSSFCLSVPDLNL
Fam168b	NM_001160236	761	Mus musculus family with sequence similarity 168, member B (Fam168b), transcript variant 2, mRNA	1	2691	2934	no	1	234	837	MCACVRACVCVCLDVRVHGERGSTSKHTLHRDRHACWSTQPAPVLPCWDPVPVLSDLQGWDFQVFSGLIRQKGISLEQMYL
Fam168b	NM_001160236	762	Mus musculus family with sequence similarity 168, member B (Fam168b), transcript variant 2, mRNA	1	2982	3132	yes	1	234	837	MAISLPGKGRVVCLQQEVTKSLSLLAATHSVCVCTGPEFSREREGLLPSC
Fam168b	NM_001160236	763	Mus musculus family with sequence similarity 168, member B (Fam168b), transcript variant 2, mRNA	1	1185	1551	no	1	234	837	MQNHHMQNPKDWTTFTACPVPHAPLRCTLSLSYTCTRDVLTEAWGGLQGTLRGWGCQLWTQTIAFSSLVFWHWLTDPEGAAGTGGERAHLQQLQTAAAAAAGMTGSLSFISAGVCSAEQGST
Fam168b	NM_001160236	764	Mus musculus family with sequence similarity 168, member B (Fam168b), transcript variant 2, mRNA	2	2731	2851	no	1	234	837	MCACMGRGVAPASTPCTEIDTLAGAHSLHPYFHVGIPSLC
Fam168b	NM_001160236	765	Mus musculus family with sequence similarity 168, member B (Fam168b), transcript variant 2, mRNA	2	3517	3637	no	1	234	837	MDTDIVVKEIYRYIYIYQVYFLLPSLRLGAFLPRLLLLAV
Fam168b	NM_001160236	766	Mus musculus family with sequence similarity 168, member B (Fam168b), transcript variant 2, mRNA	2	274	490	no	1	234	837	MQMPKELDIQLVFLWAMQQHLPILLTCTLERILPSKQATLLAHLTKCPVPQPAELFHHTPLPPILTRRLCTQ
Fam168b	NM_001160236	767	Mus musculus family with sequence similarity 168, member B (Fam168b), transcript variant 2, mRNA	2	577	736	no	1	234	837	MQHLLTSFTTPRWCSPMACQQQSTLLPSLLLEAAGSPWAWLLGPRWPCQQVLC
Fam168b	NM_001160236	768	Mus musculus family with sequence similarity 168, member B (Fam168b), transcript variant 2, mRNA	3	3884	4007	yes	1	234	837	MVCCLMGQEAGEADWVFYSPVRGKSVSGRGRLELPAFSLAL
Fam168b	NM_001160236	769	Mus musculus family with sequence similarity 168, member B (Fam168b), transcript variant 2, mRNA	3	4532	4697	no	1	234	837	MSCEDLVGIQAVPREGSGYVWCRPWAVYRAVGTDWGLAPSRVTVAAGGPKEPARL
Fam168b	NM_001160236	770	Mus musculus family with sequence similarity 168, member B (Fam168b), transcript variant 2, mRNA	3	1127	1307	no	1	234	837	MHVYKNKQKQSLLNLPAVTDAKPSYAKPEGLDHVHSLSCPSRTSAMYAEPQLHLYKGCPH
Fam168b	NM_001160235	772	Mus musculus family with sequence similarity 168, member B (Fam168b), transcript variant 1, mRNA	1	2997	3147	yes	1	234	852	MAISLPGKGRVVCLQQEVTKSLSLLAATHSVCVCTGPEFSREREGLLPSC
Fam168b	NM_001160235	773	Mus musculus family with sequence similarity 168, member B (Fam168b), transcript variant 1, mRNA	1	1200	1566	no	1	234	852	MQNHHMQNPKDWTTFTACPVPHAPLRCTLSLSYTCTRDVLTEAWGGLQGTLRGWGCQLWTQTIAFSSLVFWHWLTDPEGAAGTGGERAHLQQLQTAAAAAAGMTGSLSFISAGVCSAEQGST
Fam168b	NM_001160235	774	Mus musculus family with sequence similarity 168, member B (Fam168b), transcript variant 1, mRNA	1	2052	2280	no	1	234	852	MLSVTSGVRPGKPAETCGSHSAVTEGTQYQADVESRKGQAVQECSCLEGSVVGKILSVYIRNHKSSFCLSVPDLNL
Fam168b	NM_001160235	775	Mus musculus family with sequence similarity 168, member B (Fam168b), transcript variant 1, mRNA	1	2706	2949	no	1	234	852	MCACVRACVCVCLDVRVHGERGSTSKHTLHRDRHACWSTQPAPVLPCWDPVPVLSDLQGWDFQVFSGLIRQKGISLEQMYL
Fam168b	NM_001160235	776	Mus musculus family with sequence similarity 168, member B (Fam168b), transcript variant 1, mRNA	2	2746	2866	no	1	234	852	MCACMGRGVAPASTPCTEIDTLAGAHSLHPYFHVGIPSLC
Fam168b	NM_001160235	777	Mus musculus family with sequence similarity 168, member B (Fam168b), transcript variant 1, mRNA	2	3532	3652	no	1	234	852	MDTDIVVKEIYRYIYIYQVYFLLPSLRLGAFLPRLLLLAV
Fam168b	NM_001160235	778	Mus musculus family with sequence similarity 168, member B (Fam168b), transcript variant 1, mRNA	2	592	751	no	1	234	852	MQHLLTSFTTPRWCSPMACQQQSTLLPSLLLEAAGSPWAWLLGPRWPCQQVLC
Fam168b	NM_001160235	779	Mus musculus family with sequence similarity 168, member B (Fam168b), transcript variant 1, mRNA	2	274	418	no	1	234	852	MQMPKELDIQLVFLWAMQQHLPILLTCTLERILPSKQCWRLNPGSCTC
Fam168b	NM_001160235	780	Mus musculus family with sequence similarity 168, member B (Fam168b), transcript variant 1, mRNA	3	4547	4712	no	1	234	852	MSCEDLVGIQAVPREGSGYVWCRPWAVYRAVGTDWGLAPSRVTVAAGGPKEPARL
Fam168b	NM_001160235	781	Mus musculus family with sequence similarity 168, member B (Fam168b), transcript variant 1, mRNA	3	3899	4022	yes	1	234	852	MVCCLMGQEAGEADWVFYSPVRGKSVSGRGRLELPAFSLAL
Fam168b	NM_001160235	782	Mus musculus family with sequence similarity 168, member B (Fam168b), transcript variant 1, mRNA	3	1142	1322	no	1	234	852	MHVYKNKQKQSLLNLPAVTDAKPSYAKPEGLDHVHSLSCPSRTSAMYAEPQLHLYKGCPH
Plekhb2	NM_145516	784	Mus musculus pleckstrin homology domain containing, family B (evectins) member 2 (Plekhb2), transcript variant 1, mRNA	1	291	801	no	3	113	776	MSAGTSSLQMGSPETVCCRSFAETGRPSVSVQRAQTIAWHGSLHCRIPEQTQLTLVQQSCLKRLQWPRPRLPTQPMLHQPLRSTAMVHTAAHTPQELKLSMPPTGRHMQCHTSTRMQEFMDNSLPTKSSSASGTETMTVTWLWACSPGQPPAWPWALCSGSSRAFNIFCA
Plekhb2	NM_145516	785	Mus musculus pleckstrin homology domain containing, family B (evectins) member 2 (Plekhb2), transcript variant 1, mRNA	2	1093	1267	yes	3	113	776	MAFLAMPILILLMEEDVCKCGEESHSFFNCGFSSRPLLRVTLGAVGWWLLQDYGVRTL
Plekhb2	NM_145516	786	Mus musculus pleckstrin homology domain containing, family B (evectins) member 2 (Plekhb2), transcript variant 1, mRNA	3	1865	2012	no	3	113	776	MCGTLRSSQSGFLTKICISKIREYMFHAFKIYVLSCFKAPKSSFVTGIF
Plekhb2	NM_145516	787	Mus musculus pleckstrin homology domain containing, family B (evectins) member 2 (Plekhb2), transcript variant 1, mRNA	3	1487	1628	no	3	113	776	MQGAAQRPALSVCFRYIDCQLRLQRAYRDYFSTCKESMVRGIEESLV
Plekhb2	NM_145516	788	Mus musculus pleckstrin homology domain containing, family B (evectins) member 2 (Plekhb2), transcript variant 1, mRNA	3	2351	2477	yes	3	113	776	MVRTPFSVALISMMLILHPVLYDCHLLTVSPLLKLRALLTKH
Plekhb2	NM_175421	790	Mus musculus pleckstrin homology domain containing, family B (evectins) member 2 (Plekhb2), transcript variant 2, mRNA	1	2469	2640	no	3	113	725	MCCVCVCGRMCATARVGTSEDSLKDSPLLRFCWARASESCAKRVFSARGWSALFLWN
Plekhb2	NM_175421	791	Mus musculus pleckstrin homology domain containing, family B (evectins) member 2 (Plekhb2), transcript variant 2, mRNA	1	291	795	no	3	113	725	MSAGTSSLQMGSPETVCCRSFAETGRPSVSVQRAQTIAWHGSLHCRIPEQTQLTLVQQSCLKRLQWPRPRLPTQPMLHQPLRSTAMVHTAAHTPQELKLSMPPTGRHMQCHTSTRMQVMHAGCRSRSLRTAGRGGGGLLSSWKLNELHALTGDPKSLCRSELCVFFFK
Plekhb2	NM_175421	792	Mus musculus pleckstrin homology domain containing, family B (evectins) member 2 (Plekhb2), transcript variant 2, mRNA	1	2097	2220	no	3	113	725	MGNLLGTLENPWPDTAENKRPTLKSLEHSLSSVHVNNKYKE
Plekhb2	NM_175421	793	Mus musculus pleckstrin homology domain containing, family B (evectins) member 2 (Plekhb2), transcript variant 2, mRNA	2	892	1018	no	3	113	725	MCVGTCMSQPMREGQRAIQGNQLSPNTVWVPEFELGLSDWPH
Plekhb2	NM_175421	794	Mus musculus pleckstrin homology domain containing, family B (evectins) member 2 (Plekhb2), transcript variant 2, mRNA	2	1576	1702	yes	3	113	725	MAMCTCVPALGMWRQEVPWGSVAKGASATHGLSDSFYSSQNN
Plekhb2	NM_175421	795	Mus musculus pleckstrin homology domain containing, family B (evectins) member 2 (Plekhb2), transcript variant 2, mRNA	3	2480	2609	no	3	113	725	MRVWAHVCHSSCGDVRGQPEGQPAVKVLLGPCFRVLCKASVLS
Plekhb2	NM_175421	796	Mus musculus pleckstrin homology domain containing, family B (evectins) member 2 (Plekhb2), transcript variant 2, mRNA	3	1751	1997	no	3	113	725	MKFKPMVCLYSYLLNMTILFKCFIFLKIYLFYIYEYTVTVFGHTRRDPIIDGCELPCGCWELNSGPLEEQSVLLTAEPCLQP
Plekhb2	NM_175421	797	Mus musculus pleckstrin homology domain containing, family B (evectins) member 2 (Plekhb2), transcript variant 2, mRNA	3	1250	1382	no	3	113	725	MVELTCGCWELKQGSLEEQQVISLLSRLSSPLASQSETLAAHDK
Hs6st1	NM_015818	799	Mus musculus heparan sulfate 6-O-sulfotransferase 1 (Hs6st1), mRNA	1	3009	3162	no	1	258	1491	MLVAAASVRKYPSSTYSPPPAAPFTTLCVHDLNIGSVLYILEYVLTYAPPS
Hs6st1	NM_015818	800	Mus musculus heparan sulfate 6-O-sulfotransferase 1 (Hs6st1), mRNA	1	3213	3390	no	1	258	1491	MFPPISGQRHVEASSVHPCLRLRLPALGHSFLVLTASQNRVLPSASSSKDSAYRSVPWG
Hs6st1	NM_015818	801	Mus musculus heparan sulfate 6-O-sulfotransferase 1 (Hs6st1), mRNA	1	3399	3576	no	1	258	1491	MQTQQTNNSVPKHPAALQTPPPSKSGRQGPQNCPANTSELELFHLNPGALKLYLFIASY
Hs6st1	NM_015818	802	Mus musculus heparan sulfate 6-O-sulfotransferase 1 (Hs6st1), mRNA	1	1737	2040	no	1	258	1491	MHALAPNDQPPRNVLLAPNSLVEAPWPLRTPNNPESWGALSFENTSMSLRHPQTWSAPQPPPIKAAFKVRVSPSCGREDSSLVPGLCTVWSMIRIHGVSWL
Hs6st1	NM_015818	803	Mus musculus heparan sulfate 6-O-sulfotransferase 1 (Hs6st1), mRNA	2	2128	2260	no	1	258	1491	MHCPSPITETFIQGLVCQCSYHTSNSFYPVNKSIPWLGYRATST
Hs6st1	NM_015818	804	Mus musculus heparan sulfate 6-O-sulfotransferase 1 (Hs6st1), mRNA	2	3148	3271	no	1	258	1491	MPHHPDSHGSTGLFSIFAAFGKCSLPSQASAMSRHLQSTPA
Hs6st1	NM_015818	805	Mus musculus heparan sulfate 6-O-sulfotransferase 1 (Hs6st1), mRNA	2	847	1468	no	1	258	1491	MYSVGPRGRPPCTCVTGAHRPQRSCRPATRAQTGRAARCRSSWIAPITWLTTGRCACWPTSAWWAATTYLSSPRASGPSCCWRAPRRTCEAWPSSASLSSSARRSTYLSGRSTSSSSGHSCNTTARGRAVWRWMRTLSATSRSSTTWTCSCMTMPRTSFSSVTSTRDSWSAGNSACAIAKSASCTAPRKRCHGRTQKSRAVCPPRTT
Hs6st1	NM_015818	806	Mus musculus heparan sulfate 6-O-sulfotransferase 1 (Hs6st1), mRNA	3	2711	2864	no	1	258	1491	MLVGIAAALEQWLNLHTCVVWHQALDLGGSTSKMSSDRHSPAQSSTTFYGS
Uggt1	NM_198899	808	Mus musculus UDP-glucose glycoprotein glucosyltransferase 1 (Uggt1), mRNA	1	7689	7893	no	2	175	4828	MSRVVMCWFHKIVGVVTRAEATFLVEHGRLGACMCAPCRACLVRSRLHGRYVTWLSSELLKDELRAQC
Uggt1	NM_198899	809	Mus musculus UDP-glucose glycoprotein glucosyltransferase 1 (Uggt1), mRNA	1	5220	5457	no	2	175	4828	MPTLYQVRPADASSMPQGLRQHASHVSSPPHPPSQALGLLFNGAQPIIMCLQGWLSAVAKQISLQEKRGGVDKAGRNGR
Uggt1	NM_198899	810	Mus musculus UDP-glucose glycoprotein glucosyltransferase 1 (Uggt1), mRNA	1	5793	6009	no	2	175	4828	MTLSLELGFLHSVFPLCFGSEGPLWLSRLAEVWSSSKVLLLSEAAPFTALCSQPQPSITSGAAWAEEPSTCC
Uggt1	NM_198899	811	Mus musculus UDP-glucose glycoprotein glucosyltransferase 1 (Uggt1), mRNA	1	7197	7461	no	2	175	4828	MLARPDPKLNPSKAVQAPPFLVLPCILWIKSSLQTKPLPQMGCCRQVALEGCPCQISPDILTTKKHVVTEKRDELFSKKQEVTEQTGY
Uggt1	NM_198899	812	Mus musculus UDP-glucose glycoprotein glucosyltransferase 1 (Uggt1), mRNA	1	5568	5718	no	2	175	4828	MKMCAFSSYFLKSCWLSVSWLGTGVLSPSVTALSVLSLRLDAPYCLPFPL
Uggt1	NM_198899	813	Mus musculus UDP-glucose glycoprotein glucosyltransferase 1 (Uggt1), mRNA	2	8497	8647	yes	2	175	4828	MVGWRILLVESLHADCQEQLSVGARHQRGTGKSIRSGTESGRPLPSLPGP
Uggt1	NM_198899	814	Mus musculus UDP-glucose glycoprotein glucosyltransferase 1 (Uggt1), mRNA	2	8782	9007	no	2	175	4828	MQTLLTQGRQCNRDYQALCFPTQKKGKWRESLGVLKKLCPTLSIQTNTSLGDEVKLCGCLSPRGFHRESKICPTQ
Uggt1	NM_198899	815	Mus musculus UDP-glucose glycoprotein glucosyltransferase 1 (Uggt1), mRNA	2	8065	8296	no	2	175	4828	MLQGNDAPEALGRRSLPCTFLGRVHGRLPRGTRAGSTEHDFLRELLSPWLYGILYDDQSQSNGSSRSCLLSRGAVFC
Uggt1	NM_198899	816	Mus musculus UDP-glucose glycoprotein glucosyltransferase 1 (Uggt1), mRNA	2	5077	5329	no	2	175	4828	MPAATARSPVLRCPQPRAHTAVLAQKLGRKVTMFFLTSVYLQPLLQCRCPPCTRSGRQMLHPCLKVYANMLLTSLPLPTPLPKH
Uggt1	NM_198899	817	Mus musculus UDP-glucose glycoprotein glucosyltransferase 1 (Uggt1), mRNA	3	4115	4274	no	2	175	4828	MSLFSTNGQGGFTSRRRSSESSGATRSSSWTCFSRWLLTSSSLWMLIRLYGQI
Uggt1	NM_198899	818	Mus musculus UDP-glucose glycoprotein glucosyltransferase 1 (Uggt1), mRNA	3	4301	4439	no	2	175	4828	MVRLTVTLPSATAGERWMATASGSQGTGPVIWLDESITSVRCMSWI
Uggt1	NM_198899	819	Mus musculus UDP-glucose glycoprotein glucosyltransferase 1 (Uggt1), mRNA	3	4910	5342	no	2	175	4828	MNGLGRCTTPIDLSIDLDYCTLVGARSLGLRLCWICTSEEDKWLVFWDSSSHQREKCRQQLQEAQSFGAHSPEHTLLCWPRSWAERSPCSSLPQFTCSPCCSADAHPVPGQAGRCFIHASRSTPTCFSRLFPSPPPFPSTRLVV
Uggt1	NM_198899	820	Mus musculus UDP-glucose glycoprotein glucosyltransferase 1 (Uggt1), mRNA	3	785	962	no	2	175	4828	MKNFLIFTTNLYQKATKAKLIMYSDIIYLIPARSRFTFLAMEWNWRSRARSTRPRMILR
Neurl3	NM_153408	822	Mus musculus neuralized homolog 3 homolog (Drosophila) (Neurl3), mRNA	2	541	790	no	1	60	822	MCTGPRKPLSFWIPKPTPGFVVVSLCQSLKSYQERSVSSASTTLPTPASCPVATHTSVAPVPGTSSKTRPGAPYVAGRSRRWL
Neurl3	NM_153408	823	Mus musculus neuralized homolog 3 homolog (Drosophila) (Neurl3), mRNA	2	88	439	no	1	60	822	MPRCPARPLVSTGTPRAHRCIWTISGAQRAGARRSTMVSCSARGRSGRVSVLLCASCDMKKAGAVASAWASRAWTLRKWPRPACHPSCARTWRSRVPRGQRCFQRASFVRGMWSASG
Neurl3	NM_153408	824	Mus musculus neuralized homolog 3 homolog (Drosophila) (Neurl3), mRNA	3	1532	1670	no	1	60	822	MEVQSRKPLYPEAVCGRLHPATTVVIGDWLQSSACRILDHLETDTQ
Arid5a	NM_001172205	826	Mus musculus AT rich interactive domain 5A (MRF1-like) (Arid5a), transcript variant 1, mRNA	1	1908	2070	no	2	100	1870	MGSCRHYLRPEPTTQIPRPVRLPESVSLWYRQQGGSGACLNEAARAQSQGTKLW
Arid5a	NM_001172205	827	Mus musculus AT rich interactive domain 5A (MRF1-like) (Arid5a), transcript variant 1, mRNA	1	5574	5700	no	2	100	1870	MFRCVCFLVCWMEPRALGMLGKYPTLSYIIWCFLKKRINNIX
Arid5a	NM_001172205	828	Mus musculus AT rich interactive domain 5A (MRF1-like) (Arid5a), transcript variant 1, mRNA	1	2910	3270	no	2	100	1870	MAWHPFLPWTWLALPVPRRLSVQLHTVPGKAVPLWTRDARMPVSQVNRWLLTYIMGTHPVPDLRPWVGGQVFMAPLVHRRNGQGQRQQVSLRMSGSGKRVARESSCLWKRAGTQVSSKTR
Arid5a	NM_001172205	829	Mus musculus AT rich interactive domain 5A (MRF1-like) (Arid5a), transcript variant 1, mRNA	2	4816	4936	yes	2	100	1870	MAESTSGHRSGDAADTSGQRVCLYCEQSECGGWAWRREAS
Arid5a	NM_001172205	830	Mus musculus AT rich interactive domain 5A (MRF1-like) (Arid5a), transcript variant 1, mRNA	2	5311	5500	yes	2	100	1870	MGDFETRAAGMLGGHSRQGKVCRHRKGGDGASAKNTAQEARSKGYLPHEVAGLARALDWQNRH
Arid5a	NM_001172205	831	Mus musculus AT rich interactive domain 5A (MRF1-like) (Arid5a), transcript variant 1, mRNA	2	4369	4573	no	2	100	1870	MHHHAQQPPRPATIRVLNRMAGNFPLKTLRMATGGDGETAASPRGSGERVGPGARGAVGQGRRKPEMT
Arid5a	NM_001172205	832	Mus musculus AT rich interactive domain 5A (MRF1-like) (Arid5a), transcript variant 1, mRNA	3	1259	1460	no	2	100	1870	MPTTPLHSIKAAQEKEVSTPNPKPAGCLPWPRSLLRGLEPHPLIPVAQVLAVSAAWKKRDSLMVARN
Arid5a	NM_001172205	833	Mus musculus AT rich interactive domain 5A (MRF1-like) (Arid5a), transcript variant 1, mRNA	3	1763	1937	no	2	100	1870	MTLSYATDWVQLRLPGTCHPSQPMRHLTSSTSTPNCRPEPILLCCGGFDGQLPPLSQA
Arid5a	NM_001172205	834	Mus musculus AT rich interactive domain 5A (MRF1-like) (Arid5a), transcript variant 1, mRNA	3	3395	3551	no	2	100	1870	MCYLSGSFYSPVRRDSRLANALAVGLYTVGSGPRIDRGYLRACVEGSPSSTK
Arid5a	NM_001172205	835	Mus musculus AT rich interactive domain 5A (MRF1-like) (Arid5a), transcript variant 1, mRNA	3	686	983	no	2	100	1870	MPLARHSFPARDPRGTAQNSWAQYLDPLHHSRVLVAALRPTSGSCQAFTAKGRMASCHHWPKRNSWPRSARQRPCSAKKRAVAMEQGAPTRTFKTVPRT
Arid5a	NM_001172205	836	Mus musculus AT rich interactive domain 5A (MRF1-like) (Arid5a), transcript variant 1, mRNA	3	3104	3281	yes	2	100	1870	MGRRASFYGPLSSQAEWPRPETAGVIEDVWLWETGGQGKQLPVEKSWDTGVLQDQVARG
Arid5a	NM_001172205	837	Mus musculus AT rich interactive domain 5A (MRF1-like) (Arid5a), transcript variant 1, mRNA	3	3791	4283	no	2	100	1870	MILLPSVNERTQLRGDSKHCGTHTFLCSLVSLTGSPRGPTGQQSSWRLCPGHNLWSEPTSKSFVTFELIMVGGGRGHSGICADPTPVRGPGSFPWKQLKCDELGIQWEIPLFALGVKACCPCNCLRWHWLALHVHLPHEASITTAIVVWLVGFLGFFLRQDFSV
Arid5a	NM_001172205	838	Mus musculus AT rich interactive domain 5A (MRF1-like) (Arid5a), transcript variant 1, mRNA	3	2939	3092	yes	2	100	1870	MACSASPKETVSTASHCSWKGSATVDQRCQDASEPSQQMVTDLHHGNSPCS
Arid5a	NM_145996	840	Mus musculus AT rich interactive domain 5A (MRF1-like) (Arid5a), transcript variant 3, mRNA	1	5400	5526	no	2	100	1696	MFRCVCFLVCWMEPRALGMLGKYPTLSYIIWCFLKKRINNIX
Arid5a	NM_145996	841	Mus musculus AT rich interactive domain 5A (MRF1-like) (Arid5a), transcript variant 3, mRNA	1	2736	3096	no	2	100	1696	MAWHPFLPWTWLALPVPRRLSVQLHTVPGKAVPLWTRDARMPVSQVNRWLLTYIMGTHPVPDLRPWVGGQVFMAPLVHRRNGQGQRQQVSLRMSGSGKRVARESSCLWKRAGTQVSSKTR
Arid5a	NM_145996	842	Mus musculus AT rich interactive domain 5A (MRF1-like) (Arid5a), transcript variant 3, mRNA	1	1734	1896	no	2	100	1696	MGSCRHYLRPEPTTQIPRPVRLPESVSLWYRQQGGSGACLNEAARAQSQGTKLW
Arid5a	NM_145996	843	Mus musculus AT rich interactive domain 5A (MRF1-like) (Arid5a), transcript variant 3, mRNA	2	5137	5326	yes	2	100	1696	MGDFETRAAGMLGGHSRQGKVCRHRKGGDGASAKNTAQEARSKGYLPHEVAGLARALDWQNRH
Arid5a	NM_145996	844	Mus musculus AT rich interactive domain 5A (MRF1-like) (Arid5a), transcript variant 3, mRNA	2	4642	4762	yes	2	100	1696	MAESTSGHRSGDAADTSGQRVCLYCEQSECGGWAWRREAS
Arid5a	NM_145996	845	Mus musculus AT rich interactive domain 5A (MRF1-like) (Arid5a), transcript variant 3, mRNA	2	4195	4399	no	2	100	1696	MHHHAQQPPRPATIRVLNRMAGNFPLKTLRMATGGDGETAASPRGSGERVGPGARGAVGQGRRKPEMT
Arid5a	NM_145996	846	Mus musculus AT rich interactive domain 5A (MRF1-like) (Arid5a), transcript variant 3, mRNA	3	3617	4109	no	2	100	1696	MILLPSVNERTQLRGDSKHCGTHTFLCSLVSLTGSPRGPTGQQSSWRLCPGHNLWSEPTSKSFVTFELIMVGGGRGHSGICADPTPVRGPGSFPWKQLKCDELGIQWEIPLFALGVKACCPCNCLRWHWLALHVHLPHEASITTAIVVWLVGFLGFFLRQDFSV
Arid5a	NM_145996	847	Mus musculus AT rich interactive domain 5A (MRF1-like) (Arid5a), transcript variant 3, mRNA	3	3221	3377	no	2	100	1696	MCYLSGSFYSPVRRDSRLANALAVGLYTVGSGPRIDRGYLRACVEGSPSSTK
Arid5a	NM_145996	848	Mus musculus AT rich interactive domain 5A (MRF1-like) (Arid5a), transcript variant 3, mRNA	3	1589	1763	no	2	100	1696	MTLSYATDWVQLRLPGTCHPSQPMRHLTSSTSTPNCRPEPILLCCGGFDGQLPPLSQA
Arid5a	NM_145996	849	Mus musculus AT rich interactive domain 5A (MRF1-like) (Arid5a), transcript variant 3, mRNA	3	2930	3107	yes	2	100	1696	MGRRASFYGPLSSQAEWPRPETAGVIEDVWLWETGGQGKQLPVEKSWDTGVLQDQVARG
Arid5a	NM_145996	850	Mus musculus AT rich interactive domain 5A (MRF1-like) (Arid5a), transcript variant 3, mRNA	3	1085	1286	no	2	100	1696	MPTTPLHSIKAAQEKEVSTPNPKPAGCLPWPRSLLRGLEPHPLIPVAQVLAVSAAWKKRDSLMVARN
Arid5a	NM_145996	851	Mus musculus AT rich interactive domain 5A (MRF1-like) (Arid5a), transcript variant 3, mRNA	3	2765	2918	yes	2	100	1696	MACSASPKETVSTASHCSWKGSATVDQRCQDASEPSQQMVTDLHHGNSPCS
Arid5a	NM_145996	852	Mus musculus AT rich interactive domain 5A (MRF1-like) (Arid5a), transcript variant 3, mRNA	3	512	809	no	2	100	1696	MPLARHSFPARDPRGTAQNSWAQYLDPLHHSRVLVAALRPTSGSCQAFTAKGRMASCHHWPKRNSWPRSARQRPCSAKKRAVAMEQGAPTRTFKTVPRT
Arid5a	NM_001172206	854	Mus musculus AT rich interactive domain 5A (MRF1-like) (Arid5a), transcript variant 2, mRNA	1	2907	3267	no	2	100	1867	MAWHPFLPWTWLALPVPRRLSVQLHTVPGKAVPLWTRDARMPVSQVNRWLLTYIMGTHPVPDLRPWVGGQVFMAPLVHRRNGQGQRQQVSLRMSGSGKRVARESSCLWKRAGTQVSSKTR
Arid5a	NM_001172206	855	Mus musculus AT rich interactive domain 5A (MRF1-like) (Arid5a), transcript variant 2, mRNA	1	1905	2067	no	2	100	1867	MGSCRHYLRPEPTTQIPRPVRLPESVSLWYRQQGGSGACLNEAARAQSQGTKLW
Arid5a	NM_001172206	856	Mus musculus AT rich interactive domain 5A (MRF1-like) (Arid5a), transcript variant 2, mRNA	1	5571	5697	no	2	100	1867	MFRCVCFLVCWMEPRALGMLGKYPTLSYIIWCFLKKRINNIX
Arid5a	NM_001172206	857	Mus musculus AT rich interactive domain 5A (MRF1-like) (Arid5a), transcript variant 2, mRNA	2	5308	5497	yes	2	100	1867	MGDFETRAAGMLGGHSRQGKVCRHRKGGDGASAKNTAQEARSKGYLPHEVAGLARALDWQNRH
Arid5a	NM_001172206	858	Mus musculus AT rich interactive domain 5A (MRF1-like) (Arid5a), transcript variant 2, mRNA	2	4366	4570	no	2	100	1867	MHHHAQQPPRPATIRVLNRMAGNFPLKTLRMATGGDGETAASPRGSGERVGPGARGAVGQGRRKPEMT
Arid5a	NM_001172206	859	Mus musculus AT rich interactive domain 5A (MRF1-like) (Arid5a), transcript variant 2, mRNA	2	4813	4933	yes	2	100	1867	MAESTSGHRSGDAADTSGQRVCLYCEQSECGGWAWRREAS
Arid5a	NM_001172206	860	Mus musculus AT rich interactive domain 5A (MRF1-like) (Arid5a), transcript variant 2, mRNA	3	1256	1457	no	2	100	1867	MPTTPLHSIKAAQEKEVSTPNPKPAGCLPWPRSLLRGLEPHPLIPVAQVLAVSAAWKKRDSLMVARN
Arid5a	NM_001172206	861	Mus musculus AT rich interactive domain 5A (MRF1-like) (Arid5a), transcript variant 2, mRNA	3	683	980	no	2	100	1867	MPLARHSFPARDPRGTAQNSWAQYLDPLHHSRVLVAALRPTSGSCQAFTAKGRMASCHHWPKRNSWPRSARQRPCSAKKRAVAMEQGAPTRTFKTVPRT
Arid5a	NM_001172206	862	Mus musculus AT rich interactive domain 5A (MRF1-like) (Arid5a), transcript variant 2, mRNA	3	3788	4280	no	2	100	1867	MILLPSVNERTQLRGDSKHCGTHTFLCSLVSLTGSPRGPTGQQSSWRLCPGHNLWSEPTSKSFVTFELIMVGGGRGHSGICADPTPVRGPGSFPWKQLKCDELGIQWEIPLFALGVKACCPCNCLRWHWLALHVHLPHEASITTAIVVWLVGFLGFFLRQDFSV
Arid5a	NM_001172206	863	Mus musculus AT rich interactive domain 5A (MRF1-like) (Arid5a), transcript variant 2, mRNA	3	2936	3089	yes	2	100	1867	MACSASPKETVSTASHCSWKGSATVDQRCQDASEPSQQMVTDLHHGNSPCS
Arid5a	NM_001172206	864	Mus musculus AT rich interactive domain 5A (MRF1-like) (Arid5a), transcript variant 2, mRNA	3	3392	3548	no	2	100	1867	MCYLSGSFYSPVRRDSRLANALAVGLYTVGSGPRIDRGYLRACVEGSPSSTK
Arid5a	NM_001172206	865	Mus musculus AT rich interactive domain 5A (MRF1-like) (Arid5a), transcript variant 2, mRNA	3	1760	1934	no	2	100	1867	MTLSYATDWVQLRLPGTCHPSQPMRHLTSSTSTPNCRPEPILLCCGGFDGQLPPLSQA
Arid5a	NM_001172206	866	Mus musculus AT rich interactive domain 5A (MRF1-like) (Arid5a), transcript variant 2, mRNA	3	3101	3278	yes	2	100	1867	MGRRASFYGPLSSQAEWPRPETAGVIEDVWLWETGGQGKQLPVEKSWDTGVLQDQVARG
Kansl3	NM_172652	868	Mus musculus RIKEN cDNA 4632411B12 gene (4632411B12Rik), mRNA	1	2214	2394	no	3	128	2759	MLSTRCRAAWWPLLQAAPFQGPLQPAASSRASASAYRILAARPLASQEVPPQGQPHRPPV
Kansl3	NM_172652	869	Mus musculus RIKEN cDNA 4632411B12 gene (4632411B12Rik), mRNA	1	465	699	no	3	128	2759	MQMLLLRQKTGKNMSTGLAGQWLRISYLTRSSKPCSLTGLHDWPMKGLAMSLCCVAWLWTSVQGGCGRRWQVSAGTPS
Kansl3	NM_172652	870	Mus musculus RIKEN cDNA 4632411B12 gene (4632411B12Rik), mRNA	1	4374	4566	no	3	128	2759	MWRDTSPHPPRGRLEGVASEGSTLMSMWKGQEGFTFSFRQQRACKCPVEEVTEEQRQQPLVVSL
Kansl3	NM_172652	871	Mus musculus RIKEN cDNA 4632411B12 gene (4632411B12Rik), mRNA	2	3295	3445	no	3	128	2759	MTLEGLRRAREMEFTKSGKPQIPESLVCCLAMKQLTSYHAISAVVGSLGH
Kansl3	NM_172652	872	Mus musculus RIKEN cDNA 4632411B12 gene (4632411B12Rik), mRNA	2	1183	1366	no	3	128	2759	MEYGSFGGLSCVCDGVRHCCCLPWVSSAYCGWTQGGCGRSPPGHEDSSPLRHWSEFSTVSP
Kansl3	NM_172652	873	Mus musculus RIKEN cDNA 4632411B12 gene (4632411B12Rik), mRNA	3	3140	3296	yes	3	128	2759	MAGPFLFLTTFCAIACRREPVGPKRGVDGKGSSWQGTPKGPMLLAARAWSSA
Lman2l	NM_001013374	875	Mus musculus lectin, mannose-binding 2-like (Lman2l), mRNA	1	1446	1575	no	1	6	1047	MPLSTSGAPWQSGWRLLPHPPVSLHSPSSLYASLARKEVCRSH
Lman2l	NM_001013374	876	Mus musculus lectin, mannose-binding 2-like (Lman2l), mRNA	2	1162	1312	no	1	6	1047	MLGACILMVIHGNISLAQDTTTGPSSCGMPFPGVLPFPSTETWRNTCCDA
Lman2l	NM_001013374	877	Mus musculus lectin, mannose-binding 2-like (Lman2l), mRNA	2	688	823	no	1	6	1047	MANMSGGTALRCPGSGSPGAITSALPPLLGISLITMMSFPSSCLS
Lman2l	NM_001013374	878	Mus musculus lectin, mannose-binding 2-like (Lman2l), mRNA	3	1700	1841	no	1	6	1047	MVWLKVVTTQEKLGGVDRCCEVNSGIIQVQVCLREQCWLRLDLLEPA
Lman2l	NM_001013374	879	Mus musculus lectin, mannose-binding 2-like (Lman2l), mRNA	3	311	491	no	1	6	1047	MFPERLGTAGALQDSRPREEESARRRLGNLVHKGPNAARACVWKHGQICGAGSVCRHLSQ
Cnnm4	NM_033570	881	Mus musculus cyclin M4 (Cnnm4), mRNA	1	4212	4368	no	1	96	2409	MTSSSRCNFSLPLPASGSWAEPYPGTGPVCMSSQQRRTLQTASKWVAKSQPP
Cnnm4	NM_033570	882	Mus musculus cyclin M4 (Cnnm4), mRNA	1	3672	3849	yes	1	96	2409	MDGAGISEPGEREHGPSVFIHSLLSSASGVLSPHVLCCLCAQRILTHRMHQGVLYPWPT
Cnnm4	NM_033570	883	Mus musculus cyclin M4 (Cnnm4), mRNA	2	3604	3805	yes	1	96	2409	MGAELHMSLVGRLEDQGPHLLLGWMELEYQSQASGSTGHLCLFIHSFPQPVESCHPMYSAVCVPRES
Cnnm4	NM_033570	884	Mus musculus cyclin M4 (Cnnm4), mRNA	2	2284	2485	no	1	96	2409	MAVPPAQRTLWRGLSCPRWTRPRLFSMNATRCCTEPPKRKPSDRRARGLPPTLRGSPQWAHMKSGAC
Cnnm4	NM_033570	885	Mus musculus cyclin M4 (Cnnm4), mRNA	2	1525	1663	no	1	96	2409	MRARATPSTRCWAWSLWRTSSRRSSSPRSSMSRTCTLIIGPGNGCP
Cnnm4	NM_033570	886	Mus musculus cyclin M4 (Cnnm4), mRNA	2	3301	3472	no	1	96	2409	MTGRSVSAVTPTHSPAQRVRTQQSTQEASFPDFSLSWSLGGLKATKAGSLRPACMAG
Cnnm4	NM_033570	887	Mus musculus cyclin M4 (Cnnm4), mRNA	2	613	781	yes	1	96	2409	MGGFCRSGCTSFSLWCCWCCRASFLASTWGLWPWTRWSCASCRTVELRRRESMLAR
Cnnm4	NM_033570	888	Mus musculus cyclin M4 (Cnnm4), mRNA	3	176	752	yes	1	96	2409	MDAGGQRPEQPPAERDPRHEASELQQVVRDEPGWHHLRVRGQHGELEALWPQPGRYLQQPDLLHRGGRRRGGPQLHQLPGAHQGLSGPAAGQREPREHVGDASGDYQVPAEEREHEAVRAVHPAPGRRALDQMDGQGLPALHGGGAWEVSAALAAHPSRYGAVGAVGHLFWPQPGAYGPGPDGAAHRAELWN
Cnnm3	NM_001039551	890	Mus musculus cyclin M3 (Cnnm3), transcript variant 2, mRNA	1	1314	1434	no	3	35	2159	MRARATPSTRCWAWSPWRTSSRRSSSLRSWMSLKTTQTQR
Cnnm3	NM_001039551	891	Mus musculus cyclin M3 (Cnnm3), transcript variant 2, mRNA	1	4161	4392	no	3	35	2159	MMSRGVFSVLSEDIWVVCSFWPFQNKAAMNIHVQIRCEDWCPPGMCQQHRCHDVYLKKEPAWPWSGAVHKFKFLQEM
Cnnm3	NM_001039551	892	Mus musculus cyclin M3 (Cnnm3), transcript variant 2, mRNA	1	2304	2526	yes	3	35	2159	MDKRLGSWESRAGASCQPVPTYPGHVLDGPCKLWVLSRLGARASSRPAVLEEMGLTKRPSRSLFPRGQKKQRHL
Cnnm3	NM_001039551	893	Mus musculus cyclin M3 (Cnnm3), transcript variant 2, mRNA	1	1995	2166	no	3	35	2159	MHSWLPEPKACLHPQRTLSSRLSQAARPGSLVTSPERQQPSQSTFPSLAHLETAVDK
Cnnm3	NM_001039551	894	Mus musculus cyclin M3 (Cnnm3), transcript variant 2, mRNA	2	2575	2713	no	3	35	2159	MCLPEPRAMRVQPLPLHGPGLCSFCFWLANPLSVAPLSEQAKSAEF
Cnnm3	NM_001039551	895	Mus musculus cyclin M3 (Cnnm3), transcript variant 2, mRNA	2	3736	3979	no	3	35	2159	MPGCTWSCRFFRPNYSNCRFIGSGKDAEPLYPLSGFPQCSHVTNHSVQGCGALHSATSVDPSNCWRILTRWTVPRSHLPPP
Cnnm3	NM_001039551	896	Mus musculus cyclin M3 (Cnnm3), transcript variant 2, mRNA	2	4036	4162	no	3	35	2159	MSRMSFEGLCCVQLDFGIDFIQHSALEAVPGQCVSGSLLLAK
Cnnm3	NM_001039551	897	Mus musculus cyclin M3 (Cnnm3), transcript variant 2, mRNA	2	4315	4693	no	3	35	2159	MTFTLKKNLPGLGAELCTSLNSYRKCRNDLVSPHPDPWANDHQSFAVCGSCLLFLGLVHEPVRVFSLATGLYSFPCVCASPPHPHLFFFLLGTLLGTLQIFRFQNPSLDFWFAKIICVVLYSRSEL
Cnnm3	NM_001039551	898	Mus musculus cyclin M3 (Cnnm3), transcript variant 2, mRNA	2	4837	4957	no	3	35	2159	MGLHLSNINCVLTARSCTGGGFGWGGVVFCCLFVCLFLVF
Cnnm3	NM_001039551	899	Mus musculus cyclin M3 (Cnnm3), transcript variant 2, mRNA	3	3404	3572	no	3	35	2159	MYSENKPRLETNTLNYLSPKQNSKFRLNLRIELEPWMRMLTLNPQGCGPEVVLTSS
Cnnm3	NM_001039551	900	Mus musculus cyclin M3 (Cnnm3), transcript variant 2, mRNA	3	4397	4667	no	3	35	2159	MIWFLPTPTHGPMTISPLLSVVLVCFSLVSSMSLFVFSAWQLVCIPFHVSVHLHPTPIFFFFSWELSWELFRYLDSKILRWIFGLQRLSV
Cnnm3	NM_001039551	901	Mus musculus cyclin M3 (Cnnm3), transcript variant 2, mRNA	3	2624	2972	no	3	35	2159	MALACAHSAFGWPTLCQWRHFLSKPRVLSFDGSVQIHGPAVYFLASPTMPYFDSCTPVSHVPNLRAQLPNNLCPGSAPSCGGSPSGSSSHEQAGPGSPCISFPLGHGATTVLSISV
Cnnm3	NM_001039551	902	Mus musculus cyclin M3 (Cnnm3), transcript variant 2, mRNA	3	5129	5264	yes	3	35	2159	MVSLCSPGRPETHSVDQAGIELRNPPASASQVLELKACATTARPD
Cnnm3	NM_053186	904	Mus musculus cyclin M3 (Cnnm3), transcript variant 1, mRNA	1	1314	1434	no	3	35	2174	MRARATPSTRCWAWSPWRTSSRRSSSLRSWMSLKTTQTQR
Cnnm3	NM_053186	905	Mus musculus cyclin M3 (Cnnm3), transcript variant 1, mRNA	1	4062	4293	no	3	35	2174	MMSRGVFSVLSEDIWVVCSFWPFQNKAAMNIHVQIRCEDWCPPGMCQQHRCHDVYLKKEPAWPWSGAVHKFKFLQEM
Cnnm3	NM_053186	906	Mus musculus cyclin M3 (Cnnm3), transcript variant 1, mRNA	1	1995	2427	no	3	35	2174	MHSWLPEPKACLHPQRTLSSRLSQAARPGSLVTSPERQQGPPTADPASQWRRALGGTQECNCLPDSPELEMDKRLGSWESRAGASCQPVPTYPGHVLDGPCKLWVLSRLGARASSRPAVLEEMGLTKRPSRSLFPRGQKKQRHL
Cnnm3	NM_053186	907	Mus musculus cyclin M3 (Cnnm3), transcript variant 1, mRNA	2	2476	2614	no	3	35	2174	MCLPEPRAMRVQPLPLHGPGLCSFCFWLANPLSVAPLSEQAKSAEF
Cnnm3	NM_053186	908	Mus musculus cyclin M3 (Cnnm3), transcript variant 1, mRNA	2	3637	3880	no	3	35	2174	MPGCTWSCRFFRPNYSNCRFIGSGKDAEPLYPLSGFPQCSHVTNHSVQGCGALHSATSVDPSNCWRILTRWTVPRSHLPPP
Cnnm3	NM_053186	909	Mus musculus cyclin M3 (Cnnm3), transcript variant 1, mRNA	2	4216	4594	no	3	35	2174	MTFTLKKNLPGLGAELCTSLNSYRKCRNDLVSPHPDPWANDHQSFAVCGSCLLFLGLVHEPVRVFSLATGLYSFPCVCASPPHPHLFFFLLGTLLGTLQIFRFQNPSLDFWFAKIICVVLYSRSEL
Cnnm3	NM_053186	910	Mus musculus cyclin M3 (Cnnm3), transcript variant 1, mRNA	2	3937	4063	no	3	35	2174	MSRMSFEGLCCVQLDFGIDFIQHSALEAVPGQCVSGSLLLAK
Cnnm3	NM_053186	911	Mus musculus cyclin M3 (Cnnm3), transcript variant 1, mRNA	2	4738	4858	no	3	35	2174	MGLHLSNINCVLTARSCTGGGFGWGGVVFCCLFVCLFLVF
Cnnm3	NM_053186	912	Mus musculus cyclin M3 (Cnnm3), transcript variant 1, mRNA	3	3305	3473	no	3	35	2174	MYSENKPRLETNTLNYLSPKQNSKFRLNLRIELEPWMRMLTLNPQGCGPEVVLTSS
Cnnm3	NM_053186	913	Mus musculus cyclin M3 (Cnnm3), transcript variant 1, mRNA	3	5030	5165	yes	3	35	2174	MVSLCSPGRPETHSVDQAGIELRNPPASASQVLELKACATTARPD
Cnnm3	NM_053186	914	Mus musculus cyclin M3 (Cnnm3), transcript variant 1, mRNA	3	4298	4568	no	3	35	2174	MIWFLPTPTHGPMTISPLLSVVLVCFSLVSSMSLFVFSAWQLVCIPFHVSVHLHPTPIFFFFSWELSWELFRYLDSKILRWIFGLQRLSV
Cnnm3	NM_053186	915	Mus musculus cyclin M3 (Cnnm3), transcript variant 1, mRNA	3	2525	2873	no	3	35	2174	MALACAHSAFGWPTLCQWRHFLSKPRVLSFDGSVQIHGPAVYFLASPTMPYFDSCTPVSHVPNLRAQLPNNLCPGSAPSCGGSPSGSSSHEQAGPGSPCISFPLGHGATTVLSISV
Ankrd23	NM_153502	917	Mus musculus ankyrin repeat domain 23 (Ankrd23), mRNA	2	1705	1831	no	1	21	939	MPPGAGESSGTRLCRPYTLRSPAPCFGTMPTVYIPLWSHASW
Ankrd23	NM_153502	918	Mus musculus ankyrin repeat domain 23 (Ankrd23), mRNA	2	841	997	no	1	21	939	MWLPRHQCSWLETGSGASGTHSRPTWAIPVPGADDWHLWITHGHHSTPIHQS
Ankrd39	NM_026241	920	Mus musculus ankyrin repeat domain 39 (Ankrd39), mRNA	1	1632	1758	no	2	16	565	MYHHVWLAMFLSVRRNFILMDIEPLLWVCLYIERNIYSVHTI
Ankrd39	NM_026241	921	Mus musculus ankyrin repeat domain 39 (Ankrd39), mRNA	3	245	407	no	2	16	565	MLFASFCWKVERSVTPRPTGAPRLCTGPATVGTRKSHGCCYPMGPTPGWSTMMA
Sema4c	NM_001126047	923	Mus musculus sema domain, immunoglobulin domain (Ig), transmembrane domain (TM) and short cytoplasmic domain, (semaphorin) 4C (Sema4c), mRNA	1	2904	3261	no	2	403	2905	MRGPPHLIGGGGSHGRCTLNFCTGTSYLRDMAGALALPGTDTAQHLPGREDLLSMGTATWCGSPGLQPHRRHTLLCEFETCGTPAAKTLQGRGFKMWACLCIYVLVCMWKNVCVCVCVL
Sema4c	NM_001126047	924	Mus musculus sema domain, immunoglobulin domain (Ig), transmembrane domain (TM) and short cytoplasmic domain, (semaphorin) 4C (Sema4c), mRNA	1	3489	3699	no	2	403	2905	MFSGRGLGVEMEPPASGGGVGRASHLPSGFGGILYLRSSDRAGKGCWGREGRRWACYGYWPILSLLWEKG
Sema4c	NM_001126047	925	Mus musculus sema domain, immunoglobulin domain (Ig), transmembrane domain (TM) and short cytoplasmic domain, (semaphorin) 4C (Sema4c), mRNA	1	696	858	no	2	403	2905	MYPEREEQPDRMLQLHPLPSAIQFLPSVCLRHLCLPAQVHLHQHAHVHLGPCRI
Sema4c	NM_001126047	926	Mus musculus sema domain, immunoglobulin domain (Ig), transmembrane domain (TM) and short cytoplasmic domain, (semaphorin) 4C (Sema4c), mRNA	2	2944	3466	no	2	403	2905	MGGALLTFAQAPATSGTWQGHLLCLGQTLPSICPAVRTCSAWALPLGVAHQDFSLTGDTPSSVNLRHVGPQQPKLCKEEVSRCGRVCAYMCWYACGRMCVCVCVCCNFPVSITSSLGLGSSWLSLWSYEGEGGHSTLLLLPPAVPSFGAVMYIRGREGQGVVPLLGECGTRGWA
Sema4c	NM_001126047	927	Mus musculus sema domain, immunoglobulin domain (Ig), transmembrane domain (TM) and short cytoplasmic domain, (semaphorin) 4C (Sema4c), mRNA	3	1097	1238	no	2	403	2905	MTRSTSSSVSGQWSMTAIPSRWWLVWRESVRVTWGEHGRCRRNGRRS
Sema4c	NM_001126047	928	Mus musculus sema domain, immunoglobulin domain (Ig), transmembrane domain (TM) and short cytoplasmic domain, (semaphorin) 4C (Sema4c), mRNA	3	779	1031	no	2	403	2905	MSAAPMPSSPSAPTSTCSRSPWTVQNLRMGRVNAHMTQLRVTPDSLWTVSCTQPHSITSWAQSRLSFDTWGPTTPSRQSTWLFG
Sema4c	NM_001126047	929	Mus musculus sema domain, immunoglobulin domain (Ig), transmembrane domain (TM) and short cytoplasmic domain, (semaphorin) 4C (Sema4c), mRNA	3	2585	2738	no	2	403	2905	MRNFGILSGTTIRMALSRLCLVTPGASLGVGPLPHLLAYLASLCLLQLGST
Sema4c	NM_001126047	930	Mus musculus sema domain, immunoglobulin domain (Ig), transmembrane domain (TM) and short cytoplasmic domain, (semaphorin) 4C (Sema4c), mRNA	3	3143	3311	no	2	403	2905	MWDPSSQNFARKRFQDVGVFVHICVGMHVEECVCVCVCVVTFLSLSRLPLAWGPPG
Sema4c	NM_001126047	931	Mus musculus sema domain, immunoglobulin domain (Ig), transmembrane domain (TM) and short cytoplasmic domain, (semaphorin) 4C (Sema4c), mRNA	3	1961	2246	no	2	403	2905	MSTPAAVWPPPVVARGPFWSNMWRTWTLQRCVTSMALKKSDLFPRTSPLCQAQTWSYPATSRPIWPMPTGPSEARTCLQNNLAPFFMTRDSRRWW
Sema4c	NM_001126047	932	Mus musculus sema domain, immunoglobulin domain (Ig), transmembrane domain (TM) and short cytoplasmic domain, (semaphorin) 4C (Sema4c), mRNA	3	2759	2960	no	2	403	2905	MPMVMCVYSWAERTEEDLGTHCLSSRMNYDGNYNSASRCLTPTQRSLQYEGTPPPHWRGGVSWEVHS
Fam178b	NM_001126046	934	Mus musculus family with sequence similarity 178, member B (Fam178b), transcript variant A, mRNA	3	1016	1220	no	2	418	1987	MDCSVSLMKTCISGVPHCRRSKRCSAAWEPTTPPCTHRGPSSTAQGCLRVRPAWIHRILPRKWPWTLS
Fam178b	NM_201365	937	Mus musculus family with sequence similarity 178, member B (Fam178b), transcript variant C, mRNA	3	1016	1220	no	2	418	1555	MDCSVSLMKTCISGVPHCRRSKRCSAAWEPTTPPCTHRGPSSTAQGCLRVRPAWIHRILPRKWPWTLS
Actr1b	NM_146107	940	Mus musculus ARP1 actin-related protein 1 homolog B, centractin beta (yeast) (Actr1b), mRNA	1	1749	1896	no	1	72	1200	MQPRVRASEPWAATARGLPHSLSKHYTDLLLPPRALRALDRKGLMVFIC
Actr1b	NM_146107	941	Mus musculus ARP1 actin-related protein 1 homolog B, centractin beta (yeast) (Actr1b), mRNA	2	1045	1312	no	1	72	1200	MLKSRSLLLRNGCTPRGLEAPSSPHWIPSRRCGYPKRNMKKMAPARFIAKPSNARGGWTYWERGRKGEPEPLTPFGLGSCSKIRVPCMP
Actr1b	NM_146107	942	Mus musculus ARP1 actin-related protein 1 homolog B, centractin beta (yeast) (Actr1b), mRNA	2	880	1015	no	1	72	1200	MRVRDSMKFWPSPSTSLTWTSAGHSSPISCCQGAQHSSKALETGY
Actr1b	NM_146107	943	Mus musculus ARP1 actin-related protein 1 homolog B, centractin beta (yeast) (Actr1b), mRNA	3	1577	1742	no	1	72	1200	MGLDSLDLWSRLKGGTARSSPQGGEAQWCLMLPPLSGLAGQMSCIGLTRGQSSIH
Actr1b	NM_146107	944	Mus musculus ARP1 actin-related protein 1 homolog B, centractin beta (yeast) (Actr1b), mRNA	3	1337	1478	yes	1	72	1200	MVTCSPPLPSPCAQHTHRHTQSNDWLHGWQSQAGASELRNPASSWCE
Zap70	NM_009539	946	Mus musculus zeta-chain (TCR) associated protein kinase (Zap70), mRNA	3	683	806	no	2	91	1945	MHCPWSMGKLYTTISSARTRLASTASPKAPSLTRSGSWWST
Zap70	NM_009539	947	Mus musculus zeta-chain (TCR) associated protein kinase (Zap70), mRNA	3	1979	2162	no	2	91	1945	MTCVQEPYRLSHVIRPAPWAGADGILVNITSGLRGCVLPKSTSAVSEWEPRVLQGSLSASE
Tmem131	NM_018872	949	Mus musculus transmembrane protein 131 (Tmem131), mRNA	1	5130	5367	yes	3	182	5813	MATLPSPPSLQAMTRARVGMDLLKFLQTNQIFPAALAFHTFLLTAMALTARVCGVLSATPTALTSPPSIRSQPLEILLI
Tmem131	NM_018872	950	Mus musculus transmembrane protein 131 (Tmem131), mRNA	1	3750	3957	yes	3	182	5813	MVGVSIVTHHPGLVQAVTGSVAHQSTHTAAMAAKTQLMWTTSEPETVQVCQAGLLHKQLPHSLQAKPAP
Tmem131	NM_018872	951	Mus musculus transmembrane protein 131 (Tmem131), mRNA	1	5430	5850	no	3	182	5813	MSSTAAPPTFGILQPQTPALPGRPVPAPQPTQPLPSLATAAACGPPLHSAAPSGPATSTATFLSPLQQTRCRASASWARKTLPPPTPLPPLAQLTTWDRPTTPGGSGAPQSEEEALTLGLIRTSLMKIKIKQKTKWGPLI
Cnga3	NM_009918	953	Mus musculus cyclic nucleotide gated channel alpha 3 (Cnga3), mRNA	1	2190	2424	no	3	314	2207	MLQRLTENAGGSASCSPPPPPGPALWATLYSLGVKGLAVVSPQCYSSFGSGVTARKSLSFLSYEMGLMAVGPRSSRLS
Cnga3	NM_009918	954	Mus musculus cyclic nucleotide gated channel alpha 3 (Cnga3), mRNA	1	1086	1218	no	3	314	2207	MPASTLPFPSSLVLGQTPGSIQTPPSRSMHDSPGSTFTVSTGPP
Cnga3	NM_009918	955	Mus musculus cyclic nucleotide gated channel alpha 3 (Cnga3), mRNA	1	3120	3285	no	3	314	2207	MPKCCPLASLPSSWDHRHTPLFPTQISFVLFCFVLFCFVLMKSMGMFKPLILAML
Cnga3	NM_009918	956	Mus musculus cyclic nucleotide gated channel alpha 3 (Cnga3), mRNA	1	468	651	no	3	314	2207	MKTRHLTPFWIDFMDLSLRKSPPGKAMPSPTQENRSHQTEGKAGRRSPLWWTPPATSTTAG
Cnga3	NM_009918	957	Mus musculus cyclic nucleotide gated channel alpha 3 (Cnga3), mRNA	2	2494	2653	no	3	314	2207	MILMLLVMLAYGYVQLSAEVRRGRCIPWAGVTCCCKLPSMGAGILSSLGLLLL
Inpp4a	NM_030266	959	Mus musculus inositol polyphosphate-4-phosphatase, type I (Inpp4a), transcript variant 1, mRNA	1	2532	2766	no	3	392	3209	MHQMTCCRSSQETGMALTCGSLCQAHCLTPSPERSRVACCCGCSLSSSTWASMSNRHWLRGLEIRPYKKLSMWRAWCG
Inpp4a	NM_030266	960	Mus musculus inositol polyphosphate-4-phosphatase, type I (Inpp4a), transcript variant 1, mRNA	1	1992	2178	no	3	392	3209	MWTRAWSASFSGWTSCCRRSVCMGRAARMLSPVRAPAPARKIAAPLLKSPVQVSGARPFTLC
Inpp4a	NM_030266	961	Mus musculus inositol polyphosphate-4-phosphatase, type I (Inpp4a), transcript variant 1, mRNA	1	3972	4134	no	3	392	3209	MWLVMGLGDNSPDGDLEPERQSKLRYFQNKCASGNFLIIFQRLYIMFECLEKGS
Inpp4a	NM_030266	962	Mus musculus inositol polyphosphate-4-phosphatase, type I (Inpp4a), transcript variant 1, mRNA	1	2871	2994	no	3	392	3209	MSMHARIRMWTSSGKLLRSVAALTGSDSPAARVPRTAQPCR
Inpp4a	NM_030266	963	Mus musculus inositol polyphosphate-4-phosphatase, type I (Inpp4a), transcript variant 1, mRNA	1	1431	1656	no	3	392	3209	MMEAQIRTTMSSLLEPQQHTAKVLSQEVFEKSCTSLKRPRNTVLRSVVHLLVASPSSTYHRTSPEPRRSLPRSTP
Inpp4a	NM_030266	964	Mus musculus inositol polyphosphate-4-phosphatase, type I (Inpp4a), transcript variant 1, mRNA	1	3690	3846	no	3	392	3209	MREAGSSGPQRPPGSVKPKVERKLGWSYQELTHLGPHCSCPLQVIDECLLEM
Inpp4a	NM_030266	965	Mus musculus inositol polyphosphate-4-phosphatase, type I (Inpp4a), transcript variant 1, mRNA	2	4234	4393	yes	3	392	3209	MGQEMRDFIHFSLFIFYKVMMSLICTWQILFLRDLCFIGSVHRNSVYMLFKRL
Inpp4a	NM_030266	966	Mus musculus inositol polyphosphate-4-phosphatase, type I (Inpp4a), transcript variant 1, mRNA	2	3826	4018	no	3	392	3209	MSVCLRCKASCEVPGRCFPPHLHPCMLHVYLALPHRVYLPLFSGNQDLQCGLSWVWETTLQMEI
Inpp4a	NM_030266	967	Mus musculus inositol polyphosphate-4-phosphatase, type I (Inpp4a), transcript variant 1, mRNA	2	3466	3691	no	3	392	3209	MPARSAKTPADFSNIHLALLTPFIFLFSNSQVSIDLNSALKRTEYKTGSTYPLTLQVLGRTVDVNSAWGKRTSKL
Inpp4a	NM_030266	968	Mus musculus inositol polyphosphate-4-phosphatase, type I (Inpp4a), transcript variant 1, mRNA	3	5252	5378	no	3	392	3209	MPGRVISHSVGSASSWAAHRGQAVPCRRKRVFQTARPASIPI
Inpp4a	NM_172971	970	Mus musculus inositol polyphosphate-4-phosphatase, type I (Inpp4a), transcript variant 2, mRNA	2	1798	1921	no	1	114	2184	MSMHARIRMWTSSGKLLRSVAALTGSDSPAARVPRTAQPCR
Inpp4a	NM_172971	971	Mus musculus inositol polyphosphate-4-phosphatase, type I (Inpp4a), transcript variant 2, mRNA	2	919	1105	no	1	114	2184	MWTRAWSASFSGWTSCCRRSVCMGRAARMLSPVRAPAPARKIAAPLLKSPVQVSGARPFTLC
Inpp4a	NM_172971	972	Mus musculus inositol polyphosphate-4-phosphatase, type I (Inpp4a), transcript variant 2, mRNA	2	1459	1693	no	1	114	2184	MHQMTCCRSSQETGMALTCGSLCQAHCLTPSPERSRVACCCGCSLSSSTWASMSNRHWLRGLEIRPYKKLSMWRAWCG
Inpp4a	NM_172971	973	Mus musculus inositol polyphosphate-4-phosphatase, type I (Inpp4a), transcript variant 2, mRNA	2	358	583	no	1	114	2184	MMEAQIRTTMSSLLEPQQHTAKVLSQEVFEKSCTSLKRPRNTVLRSVVHLLVASPSSTYHRTSPEPRRSLPRSTP
Coa5	NM_198006	975	Mus musculus RIKEN cDNA 6330578E17 gene (6330578E17Rik), mRNA	1	3606	3834	no	2	136	358	MHFELIFVCGGSSDFLLSTCAYLALHNALWRENMAPCMVGPVLSPVSPDSVCLHANATALITGELLSKFEIRKCLF
Coa5	NM_198006	976	Mus musculus RIKEN cDNA 6330578E17 gene (6330578E17Rik), mRNA	1	402	534	no	2	136	358	MVLNRKEPNGKHSSCRISSTSGPGVPPKDTRENGSVLFLNESAG
Coa5	NM_198006	977	Mus musculus RIKEN cDNA 6330578E17 gene (6330578E17Rik), mRNA	1	2847	3168	no	2	136	358	MVTTILFPVSEFEYPKCLVYVDSLLCACTCVCVCVCVCERERESVCVCVCASSAEYHEGSYHISVSFLCKDKWYCSICCMHIVCILLPTHPAVGTSVVPTLELLTML
Coa5	NM_198006	978	Mus musculus RIKEN cDNA 6330578E17 gene (6330578E17Rik), mRNA	2	379	517	no	2	136	358	MKVTQDFPWSLTERNQTGSTAAAASLPPLGQVFLPRTPEKMDQCCF
Coa5	NM_198006	979	Mus musculus RIKEN cDNA 6330578E17 gene (6330578E17Rik), mRNA	2	520	670	no	2	136	358	MSLLAEVIYRRSMGLNNYGLRMCLGNYLMKRLCSRMTLRSDYTVCEFRRP
Coa5	NM_198006	980	Mus musculus RIKEN cDNA 6330578E17 gene (6330578E17Rik), mRNA	2	2905	3157	no	2	136	358	MWTLCCVHALVCVCVCVCVRERERVCVCVCVPPARNTMKVHIIYRFPSFVRTNGIVVYVVCILYVSCYLLIQPWVPRLFPPWSS
Coa5	NM_198006	981	Mus musculus RIKEN cDNA 6330578E17 gene (6330578E17Rik), mRNA	2	1615	1744	no	2	136	358	MEFRVFVEHAAVTTIYFQNSLILSRNVTTGQHSALSLWSRSIR
Coa5	NM_198006	982	Mus musculus RIKEN cDNA 6330578E17 gene (6330578E17Rik), mRNA	3	1931	2084	no	2	136	358	MNVSFNTCLRVELQGRIMTASIIFSTVILPHFMLSWDLGSSTPDFHNCSYC
Coa5	NM_198006	983	Mus musculus RIKEN cDNA 6330578E17 gene (6330578E17Rik), mRNA	3	3077	3239	no	2	136	358	MLYAYCMYLVTYSSSRGYLGCSHPGAPDYAVNVYIQIPLGPAFSLNIHVADCMS
Coa5	NM_198006	984	Mus musculus RIKEN cDNA 6330578E17 gene (6330578E17Rik), mRNA	3	2669	2876	yes	2	136	358	MAKYVAPYILCSAHSQCSTVQSACRTVLHPPQEMQVCPSEDSQPLPGRPPCPVLGILSPHGNHHSLSCF
Unc50	NM_026123	986	Mus musculus unc-50 homolog (C. elegans) (Unc50), mRNA	1	387	579	no	3	326	1103	MQQGTRLEQNATSTSEGSFDFGRWTLSLLHGRCSTCLPLLRGFIETFTTGSKQRTSGPEMTLPS
Unc50	NM_026123	987	Mus musculus unc-50 homolog (C. elegans) (Unc50), mRNA	2	916	1141	no	3	326	1103	MVDCCWLLYLCDLPGIQCTAIFEKYSDPALSIRTSHGAVRAVAGTGMELYPHIVFLLQVQSEVSILEKLSGVGKG
Mgat4a	NM_173870	989	Mus musculus mannoside acetylglucosaminyltransferase 4, isoenzyme A (Mgat4a), mRNA	1	2391	2535	no	2	127	1732	MGFLTRSTFIITAILNKIFSEAFVIPKNQDFKRPMFSRGLYYCTVYGV
Mgat4a	NM_173870	990	Mus musculus mannoside acetylglucosaminyltransferase 4, isoenzyme A (Mgat4a), mRNA	1	5931	6069	no	2	127	1732	MRFLILVHSAMLLINHAATALKERNPEVKHCPHPHVVRDQASVQDF
Mgat4a	NM_173870	991	Mus musculus mannoside acetylglucosaminyltransferase 4, isoenzyme A (Mgat4a), mRNA	2	2047	2215	no	2	127	1732	MLNTFCEGGTFELHLFYYYRPSFIDDQGYYIYIYTYIYIYIYKYINTHEDVMKLIY
Mgat4a	NM_173870	992	Mus musculus mannoside acetylglucosaminyltransferase 4, isoenzyme A (Mgat4a), mRNA	3	1142	1268	no	2	127	1732	MLNTATDRRQTYESASDPPSSSTWAYTRLCRGRFRNSRIKIT
Mgat4a	NM_173870	993	Mus musculus mannoside acetylglucosaminyltransferase 4, isoenzyme A (Mgat4a), mRNA	3	4451	4715	no	2	127	1732	MRMDGFACRLDVCYVHQSVFEQRFLKSLVLEIIGKKIRCAYLKSYQESWETRLLFKSFIITRTTVLNSAVPQGKVGLCAKCCCWQRLF
Mgat4a	NM_173870	994	Mus musculus mannoside acetylglucosaminyltransferase 4, isoenzyme A (Mgat4a), mRNA	3	5336	5459	no	2	127	1732	MVFDIRINSFPASPIPGSLLGCLVPGPVSPLQVRLVLVFVL
Mgat4a	NM_173870	995	Mus musculus mannoside acetylglucosaminyltransferase 4, isoenzyme A (Mgat4a), mRNA	3	3089	3227	no	2	127	1732	MGHTELSGSHFVCSAWENVDKHYCACQSPAEAFLGVKFPLSFPSAF
Mgat4a	NM_173870	996	Mus musculus mannoside acetylglucosaminyltransferase 4, isoenzyme A (Mgat4a), mRNA	3	3647	4136	no	2	127	1732	MSAYYPAVHGHTHTPCLVFIVCGVCSPIHSRLWRPALLSSITSGALLLPQCQLLPPLVPSSALDYWKQMFPIDFVGALEVDEDEDGGGEDRVLRTVKCSSTLSLGGHQPTFTHIVNRKSVKCSTNYICEIGHSWYRWVFHIAQTLEQCWPLQKPQNTSVEMKS
2010300C02Rik	NM_028096	998	Mus musculus RIKEN cDNA 2010300C02 gene (2010300C02Rik), mRNA	1	3900	4020	no	1	252	3777	MCSEKREEPGGTEKTSRQPQCRARGAVARMLRSLGAPFLC
2010300C02Rik	NM_028096	999	Mus musculus RIKEN cDNA 2010300C02 gene (2010300C02Rik), mRNA	1	4137	4302	no	1	252	3777	MIVCGKAGIPFTRAATHLTIQFPEETHPPREGEEGTWQGLSIHRLFPKRIFKLFH
2010300C02Rik	NM_028096	1000	Mus musculus RIKEN cDNA 2010300C02 gene (2010300C02Rik), mRNA	2	1723	2320	no	1	252	3777	MWHLPRGSWHPQRETCHLPREMWHLPRRSWHPQRETCHLPREMWHLPRRSWHPQRETCHLPREMWHLPRRSWHPQRETCHLPREMWHLPRRSWHPQRETCHLPKEMWHLPRRSWHPQKETCHLLREMWHLPRGSWHPQRGTCHLSRVTWHHPKESWSLLIGTHHFQRETHHLLRLSLIPTWRHLQIQRDRTKVSRRKRS
2010300C02Rik	NM_028096	1001	Mus musculus RIKEN cDNA 2010300C02 gene (2010300C02Rik), mRNA	2	1477	1684	no	1	252	3777	MSLRGTWDLPRRALHLLRETQHFLKDTWHSLEGVAYLLKETQHLTRVSWNLPRETCHLPRTTWHLPRGS
2010300C02Rik	NM_028096	1002	Mus musculus RIKEN cDNA 2010300C02 gene (2010300C02Rik), mRNA	2	313	628	yes	1	252	3777	MVQERKSRNLKLLRSCLGRRRERNPPHPQETAPGSKIRPRARSLPLRSRGPCMTLKMSWRSPGVLWAAGPSPTTVFSFLNRDRTLLGPCGCSPKKMCATGSRLCS
2010300C02Rik	NM_028096	1003	Mus musculus RIKEN cDNA 2010300C02 gene (2010300C02Rik), mRNA	2	2680	3448	no	1	252	3777	MCLQGAEHPCCGVALPGRVRQHLTTFRCCQSHRTGRQWVVTLKTQGMWGPARQDRARAPRKLSHVPPLCRSQPMGRTRAPSQSSCGPPHSHLNTETALPKRPKPSRGTAPKSGWRKEAWLCFPKMNRATSGQLLHCEAPGPPTGKGKERPGLLSSQVPSHPCPGSHFCRALPCHTHPQAWIPALGSLRDSYRSSCLPSPGRRNCPIRELKRVSLLRLQVLGLMGNPPHPGSPWPGRREEEPQTCPSTRKRNLGRGS
2010300C02Rik	NM_028096	1004	Mus musculus RIKEN cDNA 2010300C02 gene (2010300C02Rik), mRNA	2	1252	1411	no	1	252	3777	MNPQAFQLRQKLLSPWWSQSQAWSPHLCQKVLQTIFSIVRARRKSCPLEACVP
Tsga10	NM_207228	1006	Mus musculus testis specific 10 (Tsga10), mRNA	2	3037	3322	no	1	585	2676	MTGWLDFFFFVIYILMAGEAGPRWAQPSSTGLGASITFWNQPDITSMPQSTFKVGAGQGSRGTLLQCSAQAPCVFTVVFALTVVRKVGDDLSIHM
Tsga10	NM_207228	1007	Mus musculus testis specific 10 (Tsga10), mRNA	2	1204	1462	no	1	585	2676	MKTQKKISLILSDILLRKNMSYSLLRRKLCAWMKKLIISRGKILHSEKKSAFLVQPSMTWLKKRNACKRVWIKSLRTLHPLARAWQ
Lipt1	NM_001037918	1009	Mus musculus lipoyltransferase 1 (Lipt1), nuclear gene encoding mitochondrial protein, mRNA	1	663	792	no	2	121	1240	MQHQPDSSVFFAEEPVLRDKEQRHSQHPFRCQKPSGKRFHADL
Lipt1	NM_001037918	1010	Mus musculus lipoyltransferase 1 (Lipt1), nuclear gene encoding mitochondrial protein, mRNA	3	533	698	no	2	121	1240	MLSNPSWMCSLPKSLTCYSTGSLKSQEPHQRSAGLPRTTTAPCYAAPTGQLCLLR
Mitd1	NM_026913	1012	Mus musculus MIT, microtubule interacting and transport, domain containing 1 (Mitd1), mRNA	3	1019	1190	no	3	101	848	MKQACEAEPDTSEVPPLNTAVLGTKIRTHELLGPHSNHSKANIGFVSPFYLLQTYFL
Mrpl30	NM_027098	1014	Mus musculus mitochondrial ribosomal protein L30 (Mrpl30), nuclear gene encoding mitochondrial protein, mRNA	1	549	693	no	2	139	619	MPQEHWGVGRAVASEACGAGSEVLTPHSFSSQMHLLRKPFSLKCMFIX
Txndc9	NM_172054	1018	Mus musculus thioredoxin domain containing 9 (Txndc9), mRNA	1	3093	3219	no	1	120	798	MYFFYSTLSFPFHDILLYHFSLTFGSFTIISLFPFFFISFIC
Txndc9	NM_172054	1019	Mus musculus thioredoxin domain containing 9 (Txndc9), mRNA	1	1134	1287	no	1	120	798	MSDHPLGTTCTSLSVIRFVEWVSGTVKDSLMVTLLMIAAGNPGCEHIALFK
Txndc9	NM_172054	1020	Mus musculus thioredoxin domain containing 9 (Txndc9), mRNA	2	790	913	no	1	120	798	MMTRLCCTLKPSVCLSVCLSTSELSVFSKFLNSTDFGPLTI
Txndc9	NM_172054	1021	Mus musculus thioredoxin domain containing 9 (Txndc9), mRNA	2	1561	1705	yes	1	120	798	MAQWRKALTTKLGDWAHWWKERKDSCKMSFNIHNTGNTNELNYRGLGV
Txndc9	NM_172054	1022	Mus musculus thioredoxin domain containing 9 (Txndc9), mRNA	2	3616	3784	no	1	120	798	MFVYMCVYTHVCMCRGQKTTPLCEFFFNVYKYTVALFRYTQKRAPITDGCEPLCGC
Txndc9	NM_172054	1023	Mus musculus thioredoxin domain containing 9 (Txndc9), mRNA	2	130	439	yes	1	120	798	MDPSTCSQKSWRTSSSRPLSWWRITWTLKFRNWIRLVKMNWSCSKKRGWRRSGRLSSRNKSGFPKGTGSTEKSAARETSFKRSRRVRKWFAISTETPHSGVKY
Txndc9	NM_172054	1024	Mus musculus thioredoxin domain containing 9 (Txndc9), mRNA	3	4379	4598	no	1	120	798	MPHGPEEMAQWLRVLRALAKDSALAPSTHIRWLTTATYNSSSKGCDTLWNFEDTFTHVVNSYSLTHLHMINIX
Txndc9	NM_172054	1025	Mus musculus thioredoxin domain containing 9 (Txndc9), mRNA	3	3644	3791	no	1	120	798	MCACVEVRRQLHYVSSFLMYTSTLLLSSDTPRRGHPLQMVVSHYAVARN
Txndc9	NM_172054	1026	Mus musculus thioredoxin domain containing 9 (Txndc9), mRNA	3	1769	1895	yes	1	120	798	MASWHLHGGTQPSTSSHSRTLMPSDLQGHQAQQCSVVRGSFR
Txndc9	NM_172054	1027	Mus musculus thioredoxin domain containing 9 (Txndc9), mRNA	3	3083	3230	no	1	120	798	MYFYVFFLFYSLFSLPRHSSLPLLFNFWFIYYYFSISLLFYLIHLLMLH
Txndc9	NM_172054	1028	Mus musculus thioredoxin domain containing 9 (Txndc9), mRNA	3	4091	4283	no	1	120	798	MVVLYTPGTYSPCPHRRTCIHTSFLNPPRPRYQNWLRTQQQKKLQVTSLDVHRNVLHKMHTKSY
Txndc9	NM_172054	1029	Mus musculus thioredoxin domain containing 9 (Txndc9), mRNA	3	1949	2159	no	1	120	798	MWALTRLFPPDEFAVERNPICVTATEKAGSRHHLERELSHTWSLRMENSHPTDNLGDGYGEWEGYVQETS
Txndc9	NM_172054	1030	Mus musculus thioredoxin domain containing 9 (Txndc9), mRNA	3	3461	3599	no	1	120	798	MCQFYQRNNRCMGCGCKQNNMIIKNVTLYSLFLKGGRFMSAEKEAA
Eif5b	NM_198303	1032	Mus musculus eukaryotic translation initiation factor 5B (Eif5b), mRNA	1	7200	7362	no	2	280	3928	MSNPISVLTNQNKTLGYKMGSQKHMDTSGHLPLFRRSHDLCEPVKSTKSVFQNL
Eif5b	NM_198303	1033	Mus musculus eukaryotic translation initiation factor 5B (Eif5b), mRNA	1	4029	4188	no	2	280	3928	MFSMRNQATYTGLTVVSSPPHSPACLHSPTLPLRLGCCFKVCPSFKFGFLLQI
Eif5b	NM_198303	1034	Mus musculus eukaryotic translation initiation factor 5B (Eif5b), mRNA	1	6984	7110	no	2	280	3928	MSSVLSLPLSLIICCFQLLLKLSRKGSKDIRVHLVQGKSHLN
Eif5b	NM_198303	1035	Mus musculus eukaryotic translation initiation factor 5B (Eif5b), mRNA	2	6541	6784	no	2	280	3928	MQSGNNTIDSLSFQPPLTTKSRKEGQARRGLRHKVLRAQLYNFVFSFSSYVGLIKCVFRDSCFEISCFEPTFFQTAVSKDK
Eif5b	NM_198303	1036	Mus musculus eukaryotic translation initiation factor 5B (Eif5b), mRNA	2	91	232	no	2	280	3928	MRLRTEGSHHMCPVPVRGSVESRVREAAARGGPSRAGIGVSRETVGL
Eif5b	NM_198303	1037	Mus musculus eukaryotic translation initiation factor 5B (Eif5b), mRNA	2	5839	5959	no	2	280	3928	MYFITRSNFSKSFSSMRSVQYLTTCRMSSSIGSREEENPR
Eif5b	NM_198303	1038	Mus musculus eukaryotic translation initiation factor 5B (Eif5b), mRNA	3	539	821	no	2	280	3928	MKKNLPQNKIKRRRDKKARKQVLMRMIVKNWKIKIQSQKRLPDLTQRHPFLGVRMLMILINFLKKVKKPRNPRKNGTGQKRMKTIAKEVKNVRE
Eif5b	NM_198303	1039	Mus musculus eukaryotic translation initiation factor 5B (Eif5b), mRNA	3	5210	5366	no	2	280	3928	MKTQSITIMHFANTSQALLAQRREPQALCTAVRSLSVCFHKSAVKPPEHCQE
Eif5b	NM_198303	1040	Mus musculus eukaryotic translation initiation factor 5B (Eif5b), mRNA	3	4745	4889	no	2	280	3928	MCYDTAHTREEILFSQHHLELELGNKSQARILLVFLVHKTSKMLALDC
Eif5b	NM_198303	1041	Mus musculus eukaryotic translation initiation factor 5B (Eif5b), mRNA	3	1202	1421	no	2	280	3928	MKETKRKKIRRKRKQRKMRKKKRRRKALVNLLLKLSRKLWLSSKRRRRDRRERRKKGLSGLRSLKPNEKKRND
Eif5b	NM_198303	1042	Mus musculus eukaryotic translation initiation factor 5B (Eif5b), mRNA	3	1916	2138	no	2	280	3928	MKKRKGTVKAAMGTRRTASCRMRRTQGRLETRSPAKTLAQTPSTTPTTIGLKKSGRTTKRNGGLRNDDLNMVKM
Eif5b	NM_198303	1043	Mus musculus eukaryotic translation initiation factor 5B (Eif5b), mRNA	3	50	356	no	2	280	3928	MSRALRPHAEAAGRCACVLRAHTICALSQCAGLWRAGCERRRREGDRAERALESAGRQWVCETPNRGAGAASAVDKRWGRNRKTRAKTVPRMILIWAPWLQK
Rev1	NM_019570	1045	Mus musculus REV1 homolog (S. cerevisiae) (Rev1), mRNA	3	1070	1193	no	2	211	3958	MLCGVHTELILSHHLCTVTLKSMVLTTPLFRGLQAQKALLF
Rev1	NM_019570	1046	Mus musculus REV1 homolog (S. cerevisiae) (Rev1), mRNA	3	245	410	no	2	211	3958	MMAGKNGAGTWLPRSRSWRSSSAQMLLTRRMGRRLQYLVELPSMLMDIQILLRRN
Rev1	NM_019570	1047	Mus musculus REV1 homolog (S. cerevisiae) (Rev1), mRNA	3	3545	3680	no	2	211	3958	MVFYNMKEWLQRDPWKKSRLLPLVHRTYLVYCQARAAVLDQQHPT
Rev1	NM_019570	1048	Mus musculus REV1 homolog (S. cerevisiae) (Rev1), mRNA	3	1694	1922	no	2	211	3958	MELILFCQKLRLLLVVMKPDKLALRTECFLDMLNSCVLICKLFRMIFMHAGKLPRQCMKHWPATHTASRLSAAMKH
Aff3	NM_010678	1050	Mus musculus AF4/FMR2 family, member 3 (Aff3), mRNA	1	3936	4068	no	1	201	3885	MFPDTVLLTFPAQTTVNISESNNDVSLGCVCLDVGSYKAACVCV
Aff3	NM_010678	1051	Mus musculus AF4/FMR2 family, member 3 (Aff3), mRNA	2	4549	4729	no	1	201	3885	MAPGFGKSSATPLATVAVPVRNESLHRVAMSPAGIDSPSFCHCDSVAVASQPISSLFFLQ
Aff3	NM_010678	1052	Mus musculus AF4/FMR2 family, member 3 (Aff3), mRNA	2	3721	3958	no	1	201	3885	MTTGRWLITWPRKTESSSMTWICSWDLSPCTAAWNTWSSTPSKACIGFGAAYTCPRDQAFEPDCVFFSSVAQCFRTLCY
Aff3	NM_010678	1053	Mus musculus AF4/FMR2 family, member 3 (Aff3), mRNA	2	4162	4291	no	1	201	3885	MQYTRAHTLRHILPASAKPLPSWKVPPRSHALLHLVHSCTWRA
Aff3	NM_010678	1054	Mus musculus AF4/FMR2 family, member 3 (Aff3), mRNA	2	259	418	no	1	201	3885	MNRTGMRYGGKSEKEEVKKHSRTVAALTPVTRSSANPTRRTRGMNSPTGSRIH
Aff3	NM_010678	1055	Mus musculus AF4/FMR2 family, member 3 (Aff3), mRNA	2	526	952	no	1	201	3885	MSILGQSREPSPSPQPSAALRPLHLQLSLCSRAREVPWAGRRLGTHRPMANREQRNRALSGPCLEMVLADSRQGPSKCAIWRRGFRPRRGHLQWQPSTAAVDTVFRTFPHPWLQNPAWCSRNQLPTCGQWMARTKLLTNLLS
Aff3	NM_010678	1056	Mus musculus AF4/FMR2 family, member 3 (Aff3), mRNA	3	4439	4586	no	1	201	3885	MFPNAFPLPYYPPRPLIIYQTHKPVGSHKRPLPCPHIWHQDSVKAQQPH
Aff3	NM_010678	1057	Mus musculus AF4/FMR2 family, member 3 (Aff3), mRNA	3	5468	5612	no	1	201	3885	MLSFPSSRSGCKTRQTVEHGLVICTKVDCRICIYLAFALKHLKILAVH
Aff3	NM_010678	1058	Mus musculus AF4/FMR2 family, member 3 (Aff3), mRNA	3	3404	3722	no	1	201	3885	MPGSPILADVSTQKRPCCKIFKSTYRLFQEFIESCPSPIPMGVQWQEHWKPIPHVSQPFSRQLRGVSGQPLQLQRPVPIDHRQHPPAHSPDGGQSRQHHQQHPPQL
Lonrf2	NM_001029878	1060	Mus musculus LON peptidase N-terminal domain and ring finger 2 (Lonrf2), mRNA	1	2349	2475	no	1	0	1554	MISATPNLQCMLGMSFGITQTFLPPPEQLVRTACYLVCKMCI
Lonrf2	NM_001029878	1061	Mus musculus LON peptidase N-terminal domain and ring finger 2 (Lonrf2), mRNA	1	3384	3534	no	1	0	1554	MNTIEREVYCSRQREAHGLDSVRSSYVRRLGVQVILRLHCMGFSFNSDGL
Lonrf2	NM_001029878	1062	Mus musculus LON peptidase N-terminal domain and ring finger 2 (Lonrf2), mRNA	2	2632	2815	no	1	0	1554	MLILLFFSVTETQLHHGTLNKNTHLIYYEPLTSPLRGDKSPFEQDIPRIKSSTLFSIYDII
Lonrf2	NM_001029878	1063	Mus musculus LON peptidase N-terminal domain and ring finger 2 (Lonrf2), mRNA	2	1168	1303	yes	1	0	1554	MATTRRTSSTWRTRRWKVQSLKNLPPSMSLFTSSLCPGLLHSRIT
Lonrf2	NM_001029878	1064	Mus musculus LON peptidase N-terminal domain and ring finger 2 (Lonrf2), mRNA	2	4114	4243	no	1	0	1554	MRTSLKAKCTVHSGPLLSTPILPNSFCFLMVMPSVIWKLNSWG
Lonrf2	NM_001029878	1065	Mus musculus LON peptidase N-terminal domain and ring finger 2 (Lonrf2), mRNA	2	3088	3379	no	1	0	1554	MLLFLVLSTSFFPSVFLRKSPHGSDAKENNTSFWDSVPKRTWHDCHVLCYTLHCWEQTSSHWVLLGDSWLLDNFSSTTVKSTTFSLNCTGCRFINGS
Lonrf2	NM_001029878	1066	Mus musculus LON peptidase N-terminal domain and ring finger 2 (Lonrf2), mRNA	2	4753	5077	no	1	0	1554	MQTLVSEHLICTSCHYLADIMEALAGAALLEYACPWGWTFESLSICPTWSCSLCFTLAVEDVTSRLPALAPCCHDSRTIWAGACTLSSLSLCLSLLSLSSLSLSLSLS
Lonrf2	NM_001029878	1067	Mus musculus LON peptidase N-terminal domain and ring finger 2 (Lonrf2), mRNA	2	331	478	no	1	0	1554	MQTILRLHLRSQMHPRISTLRFYILFWASTVKRIKRLWKASSQRHPAAP
Lonrf2	NM_001029878	1068	Mus musculus LON peptidase N-terminal domain and ring finger 2 (Lonrf2), mRNA	3	3602	3728	no	1	0	1554	MCKTLFSRITDNSRAPVLAVWLCKMPPNPLLFLEQTGASSLV
Lonrf2	NM_001029878	1069	Mus musculus LON peptidase N-terminal domain and ring finger 2 (Lonrf2), mRNA	3	3152	3281	no	1	0	1554	MAVMLRRTTQVFGIQCRRERGMIVTFSVTHCTVGSRPVVTGYF
Chst10	NM_145142	1071	Mus musculus carbohydrate sulfotransferase 10 (Chst10), mRNA	1	2586	2748	yes	1	369	1491	MALRPAPARRKPQPQSRLPTSSKGLLKMMGQFLPVSPWPRVARNRASFSSRLQP
Chst10	NM_145142	1072	Mus musculus carbohydrate sulfotransferase 10 (Chst10), mRNA	2	1705	1903	no	1	369	1491	MDGPGGRVRSLLPSAVMSSAPCQLASVRVVSPVTCGLYRPSTFKRDGMLSGCKGYWDPCSVESKPE
Nms	NM_001011684	1074	Mus musculus neuromedin S (Nms), mRNA	1	567	711	yes	3	137	596	MEDTPTTTSSRQQESHVTRRCAPLEEMPRVTSCLYLAIFLLSHALQNA
Npas2	NM_008719	1077	Mus musculus neuronal PAS domain protein 2 (Npas2), mRNA	1	3042	3324	no	2	496	2944	MKRLRDFGAPCIHFRTPDGNVSGVWHWQNGERTGILAMILLPWASWASATAIPDRNQVSPCWHRFLVYLQRWYPSLPPGESAPGTLPTETGPKP
Npas2	NM_008719	1078	Mus musculus neuronal PAS domain protein 2 (Npas2), mRNA	1	1530	1671	no	2	496	2944	MHTLSGQLRRCSSGKETGAGSGRPTHRGHAPLCSEGKGLKPRASTAL
Npas2	NM_008719	1079	Mus musculus neuronal PAS domain protein 2 (Npas2), mRNA	2	3871	4036	no	2	496	2944	MIPKIGFSFSGCTLLFFFFFLYVLLCRGISKEKILYNYKRKCSELYSCCNNDLFL
Npas2	NM_008719	1080	Mus musculus neuronal PAS domain protein 2 (Npas2), mRNA	3	1673	1793	no	2	496	2944	MHLTWAPQVFPAALLHQPPQGVPTSPHTQPCQNPPPLQPS
Npas2	NM_008719	1081	Mus musculus neuronal PAS domain protein 2 (Npas2), mRNA	3	506	758	no	2	496	2944	MRRIEQREPLEISLRRSVGTSSMFSSKSSAPCSLVTLGKWTKPPCWRRSSDSCRNTMKSQHKQKSVTSSRTGSHHSSVTKNSPS
Npas2	NM_008719	1082	Mus musculus neuronal PAS domain protein 2 (Npas2), mRNA	3	3935	4115	no	2	496	2944	MFCYVEVFLKRRFYIIIRGSVVNCTAVVIMTYFYKKIKLYGLCVNYFVSEIPVPFPHMKV
Npas2	NM_008719	1083	Mus musculus neuronal PAS domain protein 2 (Npas2), mRNA	3	2873	3005	no	2	496	2944	MQPHSLHLRNPHAPPAGSAGCQSPKVSSSHQGNTLTLESRRNQL
Rpl31	NM_001252218	1085	Mus musculus ribosomal protein L31 (Rpl31), transcript variant 1, mRNA	3	665	827	no	2	298	673	MRTNLLVSNKVAELPSGFGFPFCCLPHGWNFWVYRVLEINLRISVLGTWEIRNT
Rpl31	NM_001252219	1087	Mus musculus ribosomal protein L31 (Rpl31), transcript variant 2, mRNA	2	523	685	no	1	156	531	MRTNLLVSNKVAELPSGFGFPFCCLPHGWNFWVYRVLEINLRISVLGTWEIRNT
Rpl31	NM_053257	1089	Mus musculus ribosomal protein L31 (Rpl31), transcript variant 3, mRNA	2	451	613	no	1	84	459	MRTNLLVSNKVAELPSGFGFPFCCLPHGWNFWVYRVLEINLRISVLGTWEIRNT
Tbc1d8	NM_018775	1091	Mus musculus TBC1 domain family, member 8 (Tbc1d8), mRNA	1	4269	4425	no	2	181	3583	MRAYKQAGHLIANTREEKAGGFLSSRPPYSIEQAVPQETLFQNQPKSTILIK
Tbc1d8	NM_018775	1092	Mus musculus TBC1 domain family, member 8 (Tbc1d8), mRNA	2	3991	4210	no	2	181	3583	MPLQKHVQTMPLMFVLKVFNKNRSFVLTFLKCHFEGRHIPEMSYWLAKMAGKAELMSQVQFLGPTQHKLIQYV
Tbc1d8	NM_018775	1093	Mus musculus TBC1 domain family, member 8 (Tbc1d8), mRNA	3	2480	2663	no	2	181	3583	MRNLETSLWSRLNIYAASTGSGSCKDTRTPPSRMCSVSLSQKSPFFLKTLRNSMTYSREHT
Tbc1d8	NM_018775	1094	Mus musculus TBC1 domain family, member 8 (Tbc1d8), mRNA	3	1385	1535	no	2	181	3583	MRPRQVMMTWLHLCFTQQASALTSLGILRWWLLKVAKRERRSAPCHTPSP
Tbc1d8	NM_018775	1095	Mus musculus TBC1 domain family, member 8 (Tbc1d8), mRNA	3	926	1208	no	2	181	3583	MSRSGGCWTTRFLILTPTCRSLARSQRGTWRPEHRTSSSGLSSGCRGRRSCTLWQTVPSGRPSVAATQPDGYSPLTATSALPAERMAAVMLCFP
Tbc1d8	NM_018775	1096	Mus musculus TBC1 domain family, member 8 (Tbc1d8), mRNA	3	2708	2864	no	2	181	3583	MIPAGPMLNSTASMPGSLHTYSSWYRHGPVGSIQRSLLRGSSGFWTTTWTSS
D1Bwg0212e	NM_028043	1098	Mus musculus DNA segment, Chr 1, Brigham & Women's Genetics 0212 expressed (D1Bwg0212e), mRNA	2	2389	2569	no	2	37	1552	MKNSFYGDISRTDLWGQNLFSHIRQGLKEAKLGDFVLLYNYNLLTVEKEQETIILAPLWE
D1Bwg0212e	NM_028043	1099	Mus musculus DNA segment, Chr 1, Brigham & Women's Genetics 0212 expressed (D1Bwg0212e), mRNA	2	1705	1852	no	2	37	1552	MNFGENLGEMFILALLLMTIHMNSYSENSYCKKGVGVALLNLKHSTCFF
Rnf149	NM_001033135	1101	Mus musculus ring finger protein 149 (Rnf149), mRNA	3	830	1091	yes	2	73	1255	MARRELMSMLRIVQCVLKTLKSKMLSESCHASIFFIEYALTHGFWITERVQCVNLMSSKPWDIGGTLRIRRSYPPQKLPQEGFLLGI
Creg2	NM_170597	1103	Mus musculus cellular repressor of E1A-stimulated genes 2 (Creg2), mRNA	1	3834	3975	no	3	242	1106	MSFNPLIWCLARPIVVYLYHRIVLNNIKELITDTRGSFCESSEDYAK
Creg2	NM_170597	1104	Mus musculus cellular repressor of E1A-stimulated genes 2 (Creg2), mRNA	1	381	624	no	3	242	1106	MRSWTVHPLRRRCPRCWRTRVASGSRAFRPRRTRRTRTCDLGAPPAPGPHRPRVACSPTGGRAAHLRHPLAPGCMPAPPAP
Creg2	NM_170597	1105	Mus musculus cellular repressor of E1A-stimulated genes 2 (Creg2), mRNA	1	4362	4509	no	3	242	1106	MTQDELFPKYIKRGDKMNYYISKCSREETFPLLITNIYTHICGSHGLFF
Creg2	NM_170597	1106	Mus musculus cellular repressor of E1A-stimulated genes 2 (Creg2), mRNA	2	1648	1807	no	3	242	1106	MYRSLGEPFSHCGIANRVSTCRFVHGLLCVSRLQQNINENEVALPLSFQDSHC
Creg2	NM_170597	1107	Mus musculus cellular repressor of E1A-stimulated genes 2 (Creg2), mRNA	2	3232	3394	yes	3	242	1106	MVQLLRALAALPKDPGSIPRTHTAAHNCLELQFQGIQHTHEDLQMMGPARWFSQ
Creg2	NM_170597	1108	Mus musculus cellular repressor of E1A-stimulated genes 2 (Creg2), mRNA	3	4550	4742	no	3	242	1106	MTKHLAGAGVPFSRAFAEHEAGVQPQHHENENWLDVPGYAVQIFYETFRRDGFLQVSGRYVLRI
Creg2	NM_170597	1109	Mus musculus cellular repressor of E1A-stimulated genes 2 (Creg2), mRNA	3	3614	3893	no	3	242	1106	MMLHVFNPNTWEVEAGRSLWNRGQPGLHVQDGQGYLERPPPPSLSLTHTHTHTHTHTHTHTQTHKHTHSWNQLDVLQSFDLVSGETNCGISIP
Creg2	NM_170597	1110	Mus musculus cellular repressor of E1A-stimulated genes 2 (Creg2), mRNA	3	1460	1616	no	3	242	1106	MLLPSIMRTPCCLPSTSRALDGSSLHKKSWACITQRGCGVGGWEALCLKVVH
Creg2	NM_170597	1111	Mus musculus cellular repressor of E1A-stimulated genes 2 (Creg2), mRNA	3	5054	5222	no	3	242	1106	MGNLIAVCLSRVLHGEHKVCFHTRYVCFIKDCFIPSTTSVLDYDILKILGSSTQSS
Rfx8	NM_001145660	1113	Mus musculus regulatory factor X 8 (Rfx8), mRNA	1	168	468	no	3	47	1835	MRFMSRPVGRVLRTKSTQRHLGSLCAWFSLTWAPGGWAHEEVPGIIMMGSTSRRAPSSTLITATCWVKRAVTVAILLPSENFLTIATFSSRKKHVKIIHQ
Rfx8	NM_001145660	1114	Mus musculus regulatory factor X 8 (Rfx8), mRNA	2	1510	1639	no	3	47	1835	MCKPECGVTSGDAETHEPELRSHGHGQRGSPGAGLPGGHRHRQ
Rfx8	NM_001145660	1115	Mus musculus regulatory factor X 8 (Rfx8), mRNA	2	1267	1444	yes	3	47	1835	MEFSSHRREQSHDPEPQRQFRCLASVSSAALGICDSHPGVMHRRGGRGGPGEPPGPAVR
Map4k4	NM_001252200	1118	Mus musculus mitogen-activated protein kinase kinase kinase kinase 4 (Map4k4), transcript variant 1, mRNA	1	1266	1386	no	3	317	4181	MRRSTSTAGARRRRRKCLSRRESQVPSSMCLESQLCDVIS
Map4k4	NM_001252200	1119	Mus musculus mitogen-activated protein kinase kinase kinase kinase 4 (Map4k4), transcript variant 1, mRNA	1	3726	3957	no	3	317	4181	MDPVRDSMLLMWIQAQSMTFIYQHIFSVASNPMQSLSSPTRMGWSCWCATKTRGFTLTRTEGSPRTWFCSGERCRHL
Map4k4	NM_001252200	1120	Mus musculus mitogen-activated protein kinase kinase kinase kinase 4 (Map4k4), transcript variant 1, mRNA	1	1875	2325	no	3	317	4181	MLQSPSLTMTLLTELGRWKIDLERLTTAPLRPRLSKRAEDWSHPCLPGQSLFPMATPSLCTLPCRDQRSHRYSGPTWHLSRTMSPLSRDPIPSVTLLPNSHTTISALRTHVHLPAVRGSVRALTLSRRCPSPPKRLGLDQTVTRCLQGFP
Map4k4	NM_001252200	1121	Mus musculus mitogen-activated protein kinase kinase kinase kinase 4 (Map4k4), transcript variant 1, mRNA	2	3265	3424	no	3	317	4181	MGSELAGWYRERSDALGQKWPRESIPSDQPKTVPANGCARRPKCPGDNIWQKG
Map4k4	NM_001252200	1122	Mus musculus mitogen-activated protein kinase kinase kinase kinase 4 (Map4k4), transcript variant 1, mRNA	3	4466	4727	yes	3	317	4181	MDSDREERVSERALRLPCSSRRPSPSERASERLSYGCLKGVMSAPSDFGSGHKEVKSGRKKQLAEAENRFNIVTLTMYLIDISLFVM
Map4k4	NM_001252202	1124	Mus musculus mitogen-activated protein kinase kinase kinase kinase 4 (Map4k4), transcript variant 4, mRNA	1	1266	1386	no	3	317	3941	MRRSTSTAGARRRRRKCLSRRESQVPSSMCLESQLCDVIS
Map4k4	NM_001252202	1125	Mus musculus mitogen-activated protein kinase kinase kinase kinase 4 (Map4k4), transcript variant 4, mRNA	1	3486	3717	no	3	317	3941	MDPVRDSMLLMWIQAQSMTFIYQHIFSVASNPMQSLSSPTRMGWSCWCATKTRGFTLTRTEGSPRTWFCSGERCRHL
Map4k4	NM_001252202	1126	Mus musculus mitogen-activated protein kinase kinase kinase kinase 4 (Map4k4), transcript variant 4, mRNA	1	1875	2094	no	3	317	3941	MLQSPSLTMTLLTELGRWKIDLERLTTAPLRPRLSKRAEDWSHPCLPGQSLFPMATPSLCTLPCRDQRSHRFP
Map4k4	NM_001252202	1127	Mus musculus mitogen-activated protein kinase kinase kinase kinase 4 (Map4k4), transcript variant 4, mRNA	2	3025	3184	no	3	317	3941	MGSELAGWYRERSDALGQKWPRESIPSDQPKTVPANGCARRPKCPGDNIWQKG
Map4k4	NM_001252202	1128	Mus musculus mitogen-activated protein kinase kinase kinase kinase 4 (Map4k4), transcript variant 4, mRNA	3	4226	4487	yes	3	317	3941	MDSDREERVSERALRLPCSSRRPSPSERASERLSYGCLKGVMSAPSDFGSGHKEVKSGRKKQLAEAENRFNIVTLTMYLIDISLFVM
Map4k4	NM_008696	1130	Mus musculus mitogen-activated protein kinase kinase kinase kinase 4 (Map4k4), transcript variant 2, mRNA	1	1266	1386	no	3	317	4019	MRRSTSTAGARRRRRKCLSRRESQVPSSMCLESQLCDVIS
Map4k4	NM_008696	1131	Mus musculus mitogen-activated protein kinase kinase kinase kinase 4 (Map4k4), transcript variant 2, mRNA	1	3564	3795	no	3	317	4019	MDPVRDSMLLMWIQAQSMTFIYQHIFSVASNPMQSLSSPTRMGWSCWCATKTRGFTLTRTEGSPRTWFCSGERCRHL
Map4k4	NM_008696	1132	Mus musculus mitogen-activated protein kinase kinase kinase kinase 4 (Map4k4), transcript variant 2, mRNA	1	1875	2163	no	3	317	4019	MLQSPSLTMTLLTELGRYSGPTWHLSRTMSPLSRDPIPSVTLLPNSHTTISALRTHVHLPAVRGSVRALTLSRRCPSPPKRLGLDQTVTRCLQGFP
Map4k4	NM_008696	1133	Mus musculus mitogen-activated protein kinase kinase kinase kinase 4 (Map4k4), transcript variant 2, mRNA	2	3103	3262	no	3	317	4019	MGSELAGWYRERSDALGQKWPRESIPSDQPKTVPANGCARRPKCPGDNIWQKG
Map4k4	NM_008696	1134	Mus musculus mitogen-activated protein kinase kinase kinase kinase 4 (Map4k4), transcript variant 2, mRNA	3	4304	4565	yes	3	317	4019	MDSDREERVSERALRLPCSSRRPSPSERASERLSYGCLKGVMSAPSDFGSGHKEVKSGRKKQLAEAENRFNIVTLTMYLIDISLFVM
Map4k4	NM_001252201	1136	Mus musculus mitogen-activated protein kinase kinase kinase kinase 4 (Map4k4), transcript variant 3, mRNA	1	1266	1386	no	3	317	3980	MRRSTSTAGARRRRRKCLSRRESQVPSSMCLESQLCDVIS
Map4k4	NM_001252201	1137	Mus musculus mitogen-activated protein kinase kinase kinase kinase 4 (Map4k4), transcript variant 3, mRNA	1	3525	3756	no	3	317	3980	MDPVRDSMLLMWIQAQSMTFIYQHIFSVASNPMQSLSSPTRMGWSCWCATKTRGFTLTRTEGSPRTWFCSGERCRHL
Map4k4	NM_001252201	1138	Mus musculus mitogen-activated protein kinase kinase kinase kinase 4 (Map4k4), transcript variant 3, mRNA	1	2619	2841	no	3	317	3980	MRAMALRVAFTSCQISYSKAIPPPLPPPLPPHPPASRHPPCPHRHPRTSSLLMRLSPLVAHSRNTNLPPPLHLL
Map4k4	NM_001252201	1139	Mus musculus mitogen-activated protein kinase kinase kinase kinase 4 (Map4k4), transcript variant 3, mRNA	2	3064	3223	no	3	317	3980	MGSELAGWYRERSDALGQKWPRESIPSDQPKTVPANGCARRPKCPGDNIWQKG
Map4k4	NM_001252201	1140	Mus musculus mitogen-activated protein kinase kinase kinase kinase 4 (Map4k4), transcript variant 3, mRNA	3	4265	4526	yes	3	317	3980	MDSDREERVSERALRLPCSSRRPSPSERASERLSYGCLKGVMSAPSDFGSGHKEVKSGRKKQLAEAENRFNIVTLTMYLIDISLFVM
Il1r2	NM_010555	1142	Mus musculus interleukin 1 receptor, type II (Il1r2), mRNA	2	1102	1246	no	3	92	1322	MCCLESTEFSVTPYHSQRSLFHVLLEHCAGTSVSDHLGCGGNMDAQTV
Il1r1	NM_008362	1144	Mus musculus interleukin 1 receptor, type I (Il1r1), transcript variant 1, mRNA	1	1659	1833	no	3	224	1952	MLSSRKELKSSCLSWRKSKTMRKCQILFSSLSRNTESFAGQETFKKDHSLQRPGSGKT
Il1r1	NM_008362	1145	Mus musculus interleukin 1 receptor, type I (Il1r1), transcript variant 1, mRNA	2	2590	2845	yes	3	224	1952	MAVVPSSFCVLLGSLLLWRQMQCFLPPSCHRQSEDSPSHVRLRSYPSPHRWRGFNPPPWGSSAQKLKSTLLPIFGPSAAVRLPAG
Il1r1	NM_008362	1146	Mus musculus interleukin 1 receptor, type I (Il1r1), transcript variant 1, mRNA	3	2213	2345	yes	3	224	1952	MATCVDGLIRFCGVSQWDCGCLRTLWGVAVQEVAPQSISAGEVY
Il1r1	NM_001123382	1148	Mus musculus interleukin 1 receptor, type I (Il1r1), transcript variant 2, mRNA	1	1728	1902	no	3	302	2021	MLSSRKELKSSCLSWRKSKTMRKCQILFSSLSRNTESFAGQETFKKDHSLQRPGSGKT
Il1r1	NM_001123382	1149	Mus musculus interleukin 1 receptor, type I (Il1r1), transcript variant 2, mRNA	2	2659	2914	yes	3	302	2021	MAVVPSSFCVLLGSLLLWRQMQCFLPPSCHRQSEDSPSHVRLRSYPSPHRWRGFNPPPWGSSAQKLKSTLLPIFGPSAAVRLPAG
Il1r1	NM_001123382	1150	Mus musculus interleukin 1 receptor, type I (Il1r1), transcript variant 2, mRNA	3	2282	2414	yes	3	302	2021	MATCVDGLIRFCGVSQWDCGCLRTLWGVAVQEVAPQSISAGEVY
Il1rl2	NM_133193	1152	Mus musculus interleukin 1 receptor-like 2 (Il1rl2), mRNA	1	1743	1950	no	2	199	1921	MGWGLHRAVTVCQDQVLEESEIPYATQEVSSIFPSPAAGTHTLQLQGRQMQCCHRAHNSLRVVSVCWLT
Il1rl2	NM_133193	1153	Mus musculus interleukin 1 receptor-like 2 (Il1rl2), mRNA	3	38	293	no	2	199	1921	MWPLTTAWHTLQDTKVRRRGGSPEETEVSKFLPKLGFFWPLQTKLKLSFRPLLRWGLHLCSSVGCFSCFCFSWQQIRVRTFLCTM
Il1rl1	NM_010743	1155	Mus musculus interleukin 1 receptor-like 1 (Il1rl1), transcript variant 2, mRNA	1	2430	2568	yes	1	330	1341	MVLLRVTVDHSTVFPDGGGHCTFCRKRESKPLFSPSLTLIPQCLPL
Il1rl1	NM_010743	1156	Mus musculus interleukin 1 receptor-like 1 (Il1rl1), transcript variant 2, mRNA	1	2061	2187	no	1	330	1341	MNILIKRVGWRYLLDSVMLCLCLKWYLGFLLILFVFFCLFLL
Il1rl1	NM_010743	1157	Mus musculus interleukin 1 receptor-like 1 (Il1rl1), transcript variant 2, mRNA	3	1505	1667	no	1	330	1341	MFLSSNRNLCHCILPLSVSPPPCSPRSPPHLLTSLNVFLTPFSLFLLSELLLTQ
Il1rl1	NM_001025602	1159	Mus musculus interleukin 1 receptor-like 1 (Il1rl1), transcript variant 1, mRNA	1	4911	5034	no	3	122	1823	MLVFHVSKCYAFPIYYCMTNYFSLGKNNCAIDSLCVFFMCV
Il1rl1	NM_001025602	1160	Mus musculus interleukin 1 receptor-like 1 (Il1rl1), transcript variant 1, mRNA	1	1254	1491	yes	3	122	1823	MASSTMRTSFTLGSSGAARREPTLWSTLFTTLCPTFLKINVATNCAFMGETCYLGKMQPPWWKAVSRIAEDRCLFWPLT
Il1rl1	NM_001025602	1161	Mus musculus interleukin 1 receptor-like 1 (Il1rl1), transcript variant 1, mRNA	1	4368	4578	yes	3	122	1823	MAHLGGRGRWISVSLRPACSTELVPGHQSYKKKTCPNNNSNSCSSNNNNKEKEEEEEERKEGRRKKKGKK
Il1rl1	NM_001025602	1162	Mus musculus interleukin 1 receptor-like 1 (Il1rl1), transcript variant 1, mRNA	2	3325	3487	no	3	122	1823	MKCVGNLDRTESIYSQRSSGQSFPGAHTDREVLGTQETDPEPRQVSYRYLEFCQ
Il1rl1	NM_001025602	1163	Mus musculus interleukin 1 receptor-like 1 (Il1rl1), transcript variant 1, mRNA	2	2227	2347	no	3	122	1823	MLGHRASIRPPLSFINYLHSEYQADTFVFVFDFLRQGFSV
Il18r1	NM_001161842	1165	Mus musculus interleukin 18 receptor 1 (Il18r1), transcript variant 2, mRNA	2	1648	1921	no	3	455	1571	MIPLMISEPRSQPGVRGYSVWVTLKQATCNPILVCEKTDVFLLMSHVCELSPHTSCAVSPSVFTHTHTHTHTHHYTLKKTILYPIKFVFIX
Il18r1	NM_001161843	1167	Mus musculus interleukin 18 receptor 1 (Il18r1), transcript variant 3, mRNA	3	1520	1793	no	1	327	1443	MIPLMISEPRSQPGVRGYSVWVTLKQATCNPILVCEKTDVFLLMSHVCELSPHTSCAVSPSVFTHTHTHTHTHHYTLKKTILYPIKFVFIE
Il18r1	NM_008365	1169	Mus musculus interleukin 18 receptor 1 (Il18r1), transcript variant 1, mRNA	1	3003	3126	no	3	380	1991	MQAVLVWQLTVWYVQPNLMDNLGFCELWNFIQLLILQFTHF
Il18r1	NM_008365	1170	Mus musculus interleukin 18 receptor 1 (Il18r1), transcript variant 1, mRNA	1	3537	3711	no	3	380	1991	MHLSALEDTFVSLKRVVTLGPPPWFKTVAVCGNCPPLPCVCVCVCVCVCVCVCLSVCV
Il18r1	NM_008365	1171	Mus musculus interleukin 18 receptor 1 (Il18r1), transcript variant 1, mRNA	1	2145	2304	no	3	380	1991	MKQSLGCDPELAEGALGFTRNQFVILSSSGAVIPNLWVVAPLANLYLQNRCTL
Il18r1	NM_008365	1172	Mus musculus interleukin 18 receptor 1 (Il18r1), transcript variant 1, mRNA	3	2495	2648	no	3	380	1991	MPLNKAPLQNFSTNSGFQLENFMRSEAFSMSQSLLHLKGTWLSPRLGRCKR
Il18r1	NM_008365	1173	Mus musculus interleukin 18 receptor 1 (Il18r1), transcript variant 1, mRNA	3	3605	3788	no	3	380	1991	MVQNSSCLWELPPAPMCVCVCVCVCVCVCLSVCVCVGVCYPCIKKKIQRSPKLLVTLQVPE
Il18rap	NM_010553	1175	Mus musculus interleukin 18 receptor accessory protein (Il18rap), mRNA	1	2046	2175	no	2	436	2278	MERLEVGPRQFQVLDPNSLPHACEELQQVYVQRAQNFPEGLFP
Slc9a4	NM_177084	1177	Mus musculus solute carrier family 9 (sodium/hydrogen exchanger), member 4 (Slc9a4), mRNA	1	2697	2817	no	2	289	2680	MAVGSFQSPKSYFIKRKFPQSGTFTKFAFFFETSRHHSTG
Slc9a4	NM_177084	1178	Mus musculus solute carrier family 9 (sodium/hydrogen exchanger), member 4 (Slc9a4), mRNA	3	1424	1556	no	2	289	2680	MSGTGLSSASLCSSARSGEQSAYLPSSMSVTSFGLSPSPSRTSS
Slc9a4	NM_177084	1179	Mus musculus solute carrier family 9 (sodium/hydrogen exchanger), member 4 (Slc9a4), mRNA	3	2564	2789	no	2	289	2680	MTLESRRRRRPQQSCPDGQLNTDTAQSTTSPTVLCSIGNSLLFSDGCWFFPESQILFYKTKIPTVWNIYQVCIFF
Slc9a4	NM_177084	1180	Mus musculus solute carrier family 9 (sodium/hydrogen exchanger), member 4 (Slc9a4), mRNA	3	3125	3245	no	2	289	2680	MCSVSNSYKLYGYAICNHLETAGLFKFIWLSPWHLQIETH
Slc9a4	NM_177084	1181	Mus musculus solute carrier family 9 (sodium/hydrogen exchanger), member 4 (Slc9a4), mRNA	3	374	542	no	2	289	2680	MLMSPPIPLPSRHLMLGLLLLAQTPMKGYLFLNWIMTMFKSLMKSPSGYCSHLLPR
Slc9a4	NM_177084	1182	Mus musculus solute carrier family 9 (sodium/hydrogen exchanger), member 4 (Slc9a4), mRNA	3	794	947	no	2	289	2680	MPLALGSLSTSSVRSRPLALVTSTCYTICYLAASSQRSTPWLCWLFLRRHV
Slc9a2	NM_001033289	1184	Mus musculus solute carrier family 9 (sodium/hydrogen exchanger), member 2 (Slc9a2), mRNA	2	2227	2452	no	1	162	2604	MQMEIAATRTQMLEPLCSICSPGPGASCQISSQRKPPRPTKWNGRTRWMWVLCECPPASLQRPAVKTGAPKHRGC
Slc9a2	NM_001033289	1185	Mus musculus solute carrier family 9 (sodium/hydrogen exchanger), member 2 (Slc9a2), mRNA	2	3154	3322	yes	1	162	2604	MGRHMKWCDSQSVGGKSLYNFKTMRFRLLLVHFCVFPGFGVTCTLHLPPHHTPLFV
Slc9a2	NM_001033289	1186	Mus musculus solute carrier family 9 (sodium/hydrogen exchanger), member 2 (Slc9a2), mRNA	3	2864	3077	no	1	162	2604	MTELENFNAPLLVKILIYYKYASDLFMKKMCLSVVIFFKGMTPKVSRIFFQGGEGQLLEVGPKFQILPFPC
Mfsd9	NM_172499	1188	Mus musculus major facilitator superfamily domain containing 9 (Mfsd9), mRNA	1	1539	1701	no	3	38	1436	MAEPGPCLHRHASRPIRSQPQIGKFRLSIALPCVRSLPERLLFPPGHSRVNICS
Mfsd9	NM_172499	1189	Mus musculus major facilitator superfamily domain containing 9 (Mfsd9), mRNA	1	318	540	no	3	38	1436	MWSEDGPPCWCAFCLVPWAISSLECPPMCSCLRWLESPWVFLNTPSPSPEHCFLTWSQRRSDHLSWDSSTQPQA
Mfsd9	NM_172499	1190	Mus musculus major facilitator superfamily domain containing 9 (Mfsd9), mRNA	2	2059	2251	no	3	38	1436	MTPKPTDCNWGTPPSPPLRSQSAPGTKNFEDCLLSSLGLSHFGLWRTPPESHLLGSQTENPHSV
Mfsd9	NM_172499	1191	Mus musculus major facilitator superfamily domain containing 9 (Mfsd9), mRNA	3	1715	1877	no	3	38	1436	MLKEVGEGMWREAFVLIMDWSPIWNAPPHNTRSQEVSLPKSQRPTDASALFKPW
Tmem182	NM_001081198	1193	Mus musculus transmembrane protein 182 (Tmem182), mRNA	1	309	444	no	3	155	842	MKAFSGGAGSVALWRRTTPTSGSSGTPISHHPRTAHTLTCPRTPS
Tmem182	NM_001081198	1194	Mus musculus transmembrane protein 182 (Tmem182), mRNA	1	960	1098	no	3	155	842	MSHLIVISPHKGDLLTFQEPKAVWAGNELVLQGAGSGSIIHFEVNX
Tmem182	NM_001081198	1195	Mus musculus transmembrane protein 182 (Tmem182), mRNA	1	9	156	no	3	155	842	MRSHHSSSEDLLPRPSRVESGFLSSLVVIEQLTLYSLLLHLEGNQSIGK
Pou3f3	NM_008900	1197	Mus musculus POU domain, class 3, transcription factor 3 (Pou3f3), mRNA	1	2001	2136	no	1	0	1491	MSCMASSVENTCLGDKRETPPPSFFHFFQKGCLKDPWKLSLWGAT
Pou3f3	NM_008900	1198	Mus musculus POU domain, class 3, transcription factor 3 (Pou3f3), mRNA	1	1494	1821	no	1	0	1491	MPGRSAKRAAAAAATSAAAVSTAMVAVAAVSEPPPPRTTAAAAAAAAAVTVAAAAAAAAQTQHLASARASRPPPLRPKTGVPRPQEGGGQLETDETLSEVQERRDQKNF
Pou3f3	NM_008900	1199	Mus musculus POU domain, class 3, transcription factor 3 (Pou3f3), mRNA	2	1774	1948	no	1	0	1491	MRLFLKSKKGGTKKIFKHNKYQDCFICIYNKQNRKRKRGNRDISFILWWCSASVLKEG
Pou3f3	NM_008900	1200	Mus musculus POU domain, class 3, transcription factor 3 (Pou3f3), mRNA	3	2108	2339	no	1	0	1491	METFFMGSDLKRKTHQVSCRSDSALGQCFSWPYSSLWGTNKSTKKWEEGRNRVWGGRFAASEVHRLNKKAKRKHPPQ
Gpr45	NM_053107	1203	Mus musculus G protein-coupled receptor 45 (Gpr45), mRNA	1	3138	3273	no	1	609	1728	MFSSWDHQVPCTHVFTRRWAFIKCLLDAMHCASDSGRERLDGTQT
Gpr45	NM_053107	1204	Mus musculus G protein-coupled receptor 45 (Gpr45), mRNA	2	3058	3277	no	1	609	1728	MASVPYILHLTLAKRLRSDKSPGFSTGCFLHGITRSHALMYSPVGGHLLSAYWMQCTVQVIVVEKGWMAPKLN
Gpr45	NM_053107	1205	Mus musculus G protein-coupled receptor 45 (Gpr45), mRNA	2	2089	2410	no	1	609	1728	MLRSPWWQIVVAIVHSDASILQSCVCRVWVQHRGLHNLQLCVSGHIKLSFLERNHVGFGMFLRSPVWQVMVVSVAQSLDHMYCGSLTEMRNPPRHSLRHVPTPYTSG
Gpr45	NM_053107	1206	Mus musculus G protein-coupled receptor 45 (Gpr45), mRNA	3	2516	2747	no	1	609	1728	MFVVACSQKQGQPVALALFTHLWTTQSLVRHQIHTSNRIAIGTEQTPLPKVGLIPVHLSSSYLTHVHCCCRILLPRT
Gpr45	NM_053107	1207	Mus musculus G protein-coupled receptor 45 (Gpr45), mRNA	3	3509	3710	yes	1	609	1728	MGLVSSKLVPPILCLSQCPRKDQTSLSFYGLGLQGPMVPKRIARPLSGASIWAPLLQWYFREFFQEP
Gpr45	NM_053107	1208	Mus musculus G protein-coupled receptor 45 (Gpr45), mRNA	3	1532	1652	no	1	609	1728	MRPVAQLPQVCFQPHRLLLEDQEIPRGLHRVASPHFPNPP
Gpr45	NM_053107	1209	Mus musculus G protein-coupled receptor 45 (Gpr45), mRNA	3	1940	2225	no	1	609	1728	MGIGACRSRPESEKGWGKPKVTLAEGRARGGSINRVYPPPTHTHTQRHSTCSEVPGGRLSWPLFTLMPAFFRVVSVGSGYSTEVFIIFNCVFLVT
Gpr45	NM_053107	1210	Mus musculus G protein-coupled receptor 45 (Gpr45), mRNA	3	863	992	no	1	609	1728	MLHAIHGHHPHHCSLAFRGPLLSAFSYSLLVFCPRGRGHPAHH
Tgfbrap1	NM_001013025	1212	Mus musculus transforming growth factor, beta receptor associated protein 1 (Tgfbrap1), mRNA	1	4764	4917	no	2	565	3145	MTENTSHCISLQPMNWRFHLKALFFMRRTGAVSERTCDCSLLMWGTLVSEY
Tgfbrap1	NM_001013025	1213	Mus musculus transforming growth factor, beta receptor associated protein 1 (Tgfbrap1), mRNA	1	4440	4611	no	2	565	3145	MRTSGQTAQPLPGCLEKKHHLPGCRGGPRTHPTQPICQTLPTPIPCPFLTKGSLHLQ
Tgfbrap1	NM_001013025	1214	Mus musculus transforming growth factor, beta receptor associated protein 1 (Tgfbrap1), mRNA	2	3712	3856	no	2	565	3145	MIQWAKALATKPDNLNSIPRTCTHAHTCTHTHTCTHTCARTVGKRGEV
Tgfbrap1	NM_001013025	1215	Mus musculus transforming growth factor, beta receptor associated protein 1 (Tgfbrap1), mRNA	2	5338	5530	no	2	565	3145	MLDTPGAQRNGSHCHTAPVAQLGQSLLPACYPTGICPPSFLCLLTSPKSTRCTNVNLLILLKFF
Tgfbrap1	NM_001013025	1216	Mus musculus transforming growth factor, beta receptor associated protein 1 (Tgfbrap1), mRNA	3	2198	2357	no	2	565	3145	MLTGCCRKVRRLEFKFSPRDLWTSSSRLVLIQTTLLVPLRNTLKPWLSIWNIS
Tgfbrap1	NM_001013025	1217	Mus musculus transforming growth factor, beta receptor associated protein 1 (Tgfbrap1), mRNA	3	677	800	no	2	565	3145	MSAPMTASFTISCWRRRPCLQGQLHSLPPNSYTDTWASRNL
Tgfbrap1	NM_001013025	1218	Mus musculus transforming growth factor, beta receptor associated protein 1 (Tgfbrap1), mRNA	3	4478	4670	no	2	565	3145	MLGKEASSPGLPGRPQNTPHPAHLPDPAHPHSLSILDKRISALTMIGVFLVPLGFPVSQGVEAS
Tgfbrap1	NM_001013025	1219	Mus musculus transforming growth factor, beta receptor associated protein 1 (Tgfbrap1), mRNA	3	2987	3179	no	2	565	3145	MQSGSQNESFASSARTLSVNLCLSDTQMEGLCTPTVPPADTRPPARPALALGLETCGFRLQRGV
AI597479	NM_133818	1221	Mus musculus expressed sequence AI597479 (AI597479), mRNA	1	1287	1485	no	1	54	750	MRLISKSSGWVIMLKAVLCVGKFGNDGPRILDIRKSRTCDSRGGVLISMLWSRQLSLSGRWSWNSL
Fhl2	NM_010212	1223	Mus musculus four and a half LIM domains 2 (Fhl2), mRNA	1	591	711	no	2	283	1120	MQENHHARYPQDGIQGQQLARDLLHLSALPAAHWNQELHT
Fhl2	NM_010212	1224	Mus musculus four and a half LIM domains 2 (Fhl2), mRNA	3	1085	1262	no	2	283	1120	MTSSVLTVERIFEGGTEATARGAEIRMFSFITRQCCVLIPTSHHEASSCCPGFTFVETL
Fhl2	NM_010212	1225	Mus musculus four and a half LIM domains 2 (Fhl2), mRNA	3	389	911	no	2	283	1120	MPIPVRSVEHPSAATARTCPTRIGTGMKAASIAPGVEARWWTSPLLPRRNSCCAPTAIPMNTRPSARNARKPSCQVPARWNTRAAAGTRPASPVSAASSPLEPRASYLRRIRTSACPAMRSSMPCSACSAKSLSPQEVLLTGSSPGTRNALCAQPARSSYLGNASQHGMSFHTA
Nck2	NM_010879	1228	Mus musculus non-catalytic region of tyrosine kinase adaptor protein 2 (Nck2), mRNA	2	1354	1921	no	1	456	1596	MSGASRATSSLGTASPRPVTSPCLSKRQGETSTSRCSWWTASTALGSGGSTAWTSLWSTTRRPPSSPASTGRSSTLSEPYSESSHWPPHALPTVGLAATSASQSPALLATSTHVAWITSVAQSVLLFSPVGQPRLPRPSQPCPRPPPSGDEGQREQSYSLLSFPAGNSLFESLHTHTQRGKGGAERETD
Nck2	NM_010879	1229	Mus musculus non-catalytic region of tyrosine kinase adaptor protein 2 (Nck2), mRNA	2	2005	2209	no	1	456	1596	MGVWCLSSACWSRPAACVLGLLCFAFFLSFSFFFFSILFFNFILFWLQALQESKTVRIAILETLGRWW
Nck2	NM_010879	1230	Mus musculus non-catalytic region of tyrosine kinase adaptor protein 2 (Nck2), mRNA	2	1144	1324	no	1	456	1596	MTLNGGNAKMPEAKWAWSPKTTWLFSVMGLLCTPLTPPRSATPGLQPAGALLVGSGTMAT
Nck2	NM_010879	1231	Mus musculus non-catalytic region of tyrosine kinase adaptor protein 2 (Nck2), mRNA	3	1619	1973	no	1	456	1596	MPCPLWASLPPLPPRAQHFWPPPPMWLGSPLWPSLSFFSALLVNHGYLGPHNHAPGHHLLVMRVRGSKATHFFPFQLETACLNPYTHIHREGRGVQRERLTKRLELLQRVARLYVVNM
LOC100861934	XM_003688768	1233	PREDICTED: Mus musculus uncharacterized LOC100861934 (LOC100861934), mRNA	1	1119	1347	no	2	205	538	MSLCPFFLDSFTSQFDGFRFAVEEEMNDSSETFYRKVWAKEGRLVVVSFECEARKQLSLLHLRNYIGYRASLYPFM
LOC100861934	XM_003688768	1234	PREDICTED: Mus musculus uncharacterized LOC100861934 (LOC100861934), mRNA	3	800	992	no	2	205	538	MGRAEPIVGDAIPGLVVLCSITTDDEQASKQHPSMAFAYVPASSLFLFEFLPRLPSVMSSDTEV
LOC100861934	XM_003688768	1235	PREDICTED: Mus musculus uncharacterized LOC100861934 (LOC100861934), mRNA	3	329	497	no	2	205	538	MMTFSLQETISEAIEGMATWLLGTVVEEAIGWFFSIFLECGFGIWRKIHSQGLLCT
1500015O10Rik	NM_024283	1237	Mus musculus RIKEN cDNA 1500015O10 gene (1500015O10Rik), mRNA	3	617	818	no	2	283	727	MTTMVTTTSVIMMKMRPLVPTAGKASGMEPVSTIMTIKLPEVPTELVPASVGLLYLYHVTIRLKERI
Tpp2	NM_009418	1240	Mus musculus tripeptidyl peptidase II (Tpp2), mRNA	2	4003	4132	no	2	82	3868	MYLSENSVACGLIHVIQTSDIMLLSYCLRHSASREHSLPASPT
Tpp2	NM_009418	1241	Mus musculus tripeptidyl peptidase II (Tpp2), mRNA	3	428	587	yes	2	82	3868	MVMTSIQRLSRKGYRKNGRKKSGIQFTELHLQKLVENKKNLILPTMALPKPIN
Tpp2	NM_009418	1242	Mus musculus tripeptidyl peptidase II (Tpp2), mRNA	3	3485	3665	no	2	82	3868	MPSAGKDVPWQITFFIHSLTTGQQLEMLKQRKKKEKVPWNLYRKPIGKLQSGQIFLTLRF
Tpp2	NM_009418	1243	Mus musculus tripeptidyl peptidase II (Tpp2), mRNA	3	2033	2168	no	2	82	3868	MYILNLVRFEDILLRFLKGQPGLKLPCVHVLLRYRQNLFFMQYSL
Tpp2	NM_009418	1244	Mus musculus tripeptidyl peptidase II (Tpp2), mRNA	3	2192	2345	no	2	82	3868	MNFISFVPFQKKEHLLKLFLFWAEKQLNFVLLVGGQVLVMSILIIPYHSMG
Tpp2	NM_009418	1245	Mus musculus tripeptidyl peptidase II (Tpp2), mRNA	3	179	308	no	2	82	3868	MTGAGCSSPSWTQGSIPGPRACRLQLMENQKSLISLIQQEVVM
Mettl21c	NM_001013799	1247	Mus musculus RIKEN cDNA A530098C11 gene (A530098C11Rik), mRNA	2	619	760	no	1	108	852	MTTCWPLMLSTTTTSWTSCSLPWCTFPSQALWCCGQTNSDLVLTMNF
1700029F09Rik	NM_029368	1249	Mus musculus RIKEN cDNA 1700029F09 gene (1700029F09Rik), mRNA	2	136	280	no	3	314	989	MKSGGKPFSLKSQILNVHIPSLGSYPCLTTHLLQQNLLFREMPFASQM
Bivm	NM_144558	1252	Mus musculus basic, immunoglobulin-like variable motif containing (Bivm), mRNA	1	1032	1188	yes	2	433	1939	MVLHKPTTVQDFMWYLLIDFLLEFLIQHNGSWESPTYYPRRGITYFGLPTPI
Bivm	NM_144558	1253	Mus musculus basic, immunoglobulin-like variable motif containing (Bivm), mRNA	1	1944	2067	no	2	433	1939	MPKLSHWCYPHSCYVQDCIRTSAGFIKSVNRNRFCGTKHTL
Bivm	NM_144558	1254	Mus musculus basic, immunoglobulin-like variable motif containing (Bivm), mRNA	3	1760	1955	no	2	433	1939	MSRELPNLRVRTISLRSSMGAWAGPSVRVSIRTRHGRTCLASTRGGTVATTALEIIMAMTDHAKT
Ercc5	NM_011729	1256	Mus musculus excision repair cross-complementing rodent repair deficiency, complementation group 5 (Ercc5), mRNA	3	2270	2471	no	2	319	3829	MEVSLRCRVWSAIVNFKQSHPRLLHISLKKMQRNQEKLWRKEPPGTQSASYRTALTLRQWKDTEKLT
Ercc5	NM_011729	1257	Mus musculus excision repair cross-complementing rodent repair deficiency, complementation group 5 (Ercc5), mRNA	3	1394	1547	no	2	319	3829	MSQRVEREGSLRRGTQGPLQMQVPSHPGPVQLFRKLWMMITMRKCLAAVMI
Ercc5	NM_011729	1258	Mus musculus excision repair cross-complementing rodent repair deficiency, complementation group 5 (Ercc5), mRNA	3	701	875	no	2	319	3829	MKRHPVSLRFKDRMTSMFCHLYQRKKNTVQKRKMKSNGKQEWIKNKHCRKNSFIILRP
4832428D23Rik	NM_207281	1260	Mus musculus RIKEN cDNA 4832428D23 gene (4832428D23Rik), mRNA	2	2074	2236	no	2	166	898	MLLSGLCWLATLQCPLLGYHVHLVTLAPLKLALSSWLNNIMVKHFYNHLLDPIL
4832428D23Rik	NM_207281	1261	Mus musculus RIKEN cDNA 4832428D23 gene (4832428D23Rik), mRNA	3	323	443	no	2	166	898	MRFRLLKAKIAMVHLSGHRPLFYAIFWKHMPSNITWLIKM
4832428D23Rik	NM_207281	1262	Mus musculus RIKEN cDNA 4832428D23 gene (4832428D23Rik), mRNA	3	2630	2819	no	2	166	898	MVGDIREGLGRRRCTRRDESCVYQGGTAMMESTGKGMLIYLNKHQNSVAKGETEILMRSEERL
Gulp1	NM_028450	1264	Mus musculus GULP, engulfment adaptor PTB domain containing 1 (Gulp1), mRNA	1	1209	1332	no	1	246	1158	MSFIILRQLLYLCQYIFEYLNVFRSVEVTISLLSVLIYLLF
Gulp1	NM_028450	1265	Mus musculus GULP, engulfment adaptor PTB domain containing 1 (Gulp1), mRNA	2	949	1108	yes	1	246	1158	MAHSYHPSLADLLRPNGTFLELNLLTHLTVDQGTFLLIFSPNWMRCRRGSKWD
Gulp1	NM_028450	1266	Mus musculus GULP, engulfment adaptor PTB domain containing 1 (Gulp1), mRNA	3	2210	2336	no	1	246	1158	MNLPFQNICFHNICPYYKILPVQKTIIVESSDVVYHNKRKIK
Col3a1	NM_009930	1268	Mus musculus collagen, type III, alpha 1 (Col3a1), mRNA	1	5340	5481	no	1	210	4602	MQSIYICLLPEILTGMPQDLLFFYSIKINNEKQVWFFFFLTITQRMF
Col3a1	NM_009930	1269	Mus musculus collagen, type III, alpha 1 (Col3a1), mRNA	2	4201	4360	no	1	210	4602	MVVFSSAMALLIFLKMSLMCSWHSSDFFPAGPPRTLHTTAKTVLPIWIRPVAM
Col3a1	NM_009930	1270	Mus musculus collagen, type III, alpha 1 (Col3a1), mRNA	2	2614	2782	yes	1	210	4602	MALQDLLASRVLLDRMVNQVLKEKEVPLERKVKEALQDLQDPLAVLDLLVRLVLRV
Col3a1	NM_009930	1271	Mus musculus collagen, type III, alpha 1 (Col3a1), mRNA	2	3172	3937	yes	1	210	4602	MGNVVLLDPKVFLVSLVQLVNLEGMETLDQMVSQVEMDLLVARVIVVKMVLLVPQALLVIQAHLALLVHLERVVTEEKLALLVLLVLQALLELEVLRVPKVHEVTKVKLVNVALMASKDIEDSLAIQVLQVLLVLLVTRVQLVVQDLQVPEDQLDHMDLLEKMEQVGIQVLLDHQVLEETEVKEDLRARQATLDSQDPLDPLVPLVPAVVVVLLPLLELEVKSLVAFHPIMETIQWISRSTLKRLCLHSSLLMDK
Col3a1	NM_009930	1272	Mus musculus collagen, type III, alpha 1 (Col3a1), mRNA	2	1066	1432	yes	1	210	4602	MVFQETTELLAPWVLEGLLVSEDDQAFLELQVLEAMMVLGAVMGNLVPLALLELQDSLDPLVLRVKLDLQGPLAQMAHQDKEGSLDRRDMLVLKGLLALPGITAVLVERVKWVQLAFLEPLD
Col3a1	NM_009930	1273	Mus musculus collagen, type III, alpha 1 (Col3a1), mRNA	2	511	991	no	1	210	4602	MAMDLKAPREIRVLLAFLGEMVTLAFQDNQVSLGLLAPLESVNHVQLVAKIILPNSTHMMSSLEWEEWVAIRDQLVHQALQDPLVLLDILDLLVLLDTKVPLVNLVKLVRQALQDLLVLLVQLVLLERMESQEDLDDLESVDCLDLQVSKAQLACLDSLV
Col3a1	NM_009930	1274	Mus musculus collagen, type III, alpha 1 (Col3a1), mRNA	2	1786	2575	yes	1	210	4602	MEPLEVQGYGVCPEVQVDQAMMENQDLLEVKEKVVALVPLAHLVPEVSLVSWVSLVLKEMMVPLARMENGVALEDLAFQVLLERMGRLDLRVPQDLLAQLVTREILDPLVHKDYKAYLVPVVLQEKMGNQVNQVQRVKSVLLELLEARVILVHLENVGLLEQQESLVLEVELDPLALREERALLVPLALLVLLVLLVCKGCQGKEEVLEVLAQRVKRVNQVVQVLTEFQERMGQGVLLALLVPLAQLVSLEIRVKVVPLDFQV
Col3a1	NM_009930	1275	Mus musculus collagen, type III, alpha 1 (Col3a1), mRNA	2	1471	1765	no	1	210	4602	MVYPEHEVLQVNPARTVRRESQEHAVNGAKLVPQEFQDLRAKMAKMDHLENLVQMGFQEPQEKGVLVASEDLQGQMASQEKRVLPESVVAQVLQDPEE
Col3a1	NM_009930	1276	Mus musculus collagen, type III, alpha 1 (Col3a1), mRNA	2	4543	4663	no	1	210	4602	MTLGVLIKNLVWTLALFAFYKPNSLKPQQNKNHIHVFILF
Col5a2	NM_007737	1278	Mus musculus collagen, type V, alpha 2 (Col5a2), mRNA	1	2148	2343	yes	3	368	4859	MVGQVLQAPLGSEDSLEAWAFQAPKVAVVTLENQEKQEMLVCLGKGGLLAKMEKLVLQALWDLRA
Col5a2	NM_007737	1279	Mus musculus collagen, type V, alpha 2 (Col5a2), mRNA	1	3522	3687	no	3	368	4859	MMVPQDGMVLLENGVTVETPGLLVYQALRVPLELLALLVPLEMQDKEESQVLEAL
Col5a2	NM_007737	1280	Mus musculus collagen, type V, alpha 2 (Col5a2), mRNA	1	2571	2706	yes	3	368	4859	MALMVQRATQVQLGPLETQGHQVFRACQEKEELQEHLALRVTEVA
Col5a2	NM_007737	1281	Mus musculus collagen, type V, alpha 2 (Col5a2), mRNA	1	4788	4953	no	3	368	4859	MLVLWILAMQTRNLALILGQFVSCNRSPDISTMSTTINDHHKNCDCLKFILRLLK
Col5a2	NM_007737	1282	Mus musculus collagen, type V, alpha 2 (Col5a2), mRNA	1	3210	3417	no	3	368	4859	MGEWEIEDQLAHLVAQEIKGTQEKMDNLVQMVLLVPLVPLGKEELLECPDNVGNEECLAFLAQRVHQEK
Col5a2	NM_007737	1283	Mus musculus collagen, type V, alpha 2 (Col5a2), mRNA	1	3759	3903	yes	3	368	4859	METEVTEVRKATEGSLACRVFLDLLVQMVNKEVLAFLVLSVQEVLQDQ
Col5a2	NM_007737	1284	Mus musculus collagen, type V, alpha 2 (Col5a2), mRNA	1	2877	3000	yes	3	368	4859	MVQLELLVLLDPRVPMDSLVSRVSLESQDRREMLGLLDPKG
Col5a2	NM_007737	1285	Mus musculus collagen, type V, alpha 2 (Col5a2), mRNA	1	1635	2004	no	3	368	4859	MVHLAPKAPQALQEPLALLAWQGPLGLLALKAVLDLRESEDNRVIQEFQVSKEKLVQRENQGHMVFRVPLVHLVKKAKEVLGVIQAQLVLQDQWEKGALLAIVVFQGLMVYLDQRVLRESVVL
Col5a2	NM_007737	1286	Mus musculus collagen, type V, alpha 2 (Col5a2), mRNA	1	4326	4458	no	3	368	4859	MQSKFTAIWKQERHVFQQTQPVFHVKPGGPANPLTISLCGTVLT
Wdr75	NM_028599	1288	Mus musculus WD repeat domain 75 (Wdr75), mRNA	2	511	643	no	1	21	2511	MRENTLLQSGTFTYLFIFSKRKKHAILLYHQQKTRRMQRTSSHV
Wdr75	NM_028599	1289	Mus musculus WD repeat domain 75 (Wdr75), mRNA	2	1762	1969	no	1	21	2511	MLELWNPTLTQTMLLQWLSLQRAPICLYLNLASQGHCIFRRMSPERKSSGECLSHEMSQNHSRQKRTSG
Wdr75	NM_028599	1290	Mus musculus WD repeat domain 75 (Wdr75), mRNA	2	1447	1576	no	1	21	2511	MTLTYTKKPLLGLVTLWVVTTSIKQPIVVSLKMVPYWQLVLRK
Wdr75	NM_028599	1291	Mus musculus WD repeat domain 75 (Wdr75), mRNA	3	581	722	no	1	21	2511	MQFYFTINKKQEECKEQVHMCSLPPEGRLHCIWSHGRQNPPLEELSQ
Wdr75	NM_028599	1292	Mus musculus WD repeat domain 75 (Wdr75), mRNA	3	743	896	no	1	21	2511	MFALAPRHGYGFGVHSNRHQSAEWRAGVCACGVARWIREEQRVSSSIRIFY
Slc40a1	NM_016917	1294	Mus musculus solute carrier family 40 (iron-regulated transporter), member 1 (Slc40a1), mRNA	1	708	861	no	2	331	2041	MGPYCLLHPDHHYCKHCKFGQYCHCDHNPKGLDCCCGRRKQEQISRHECYH
Slc40a1	NM_016917	1295	Mus musculus solute carrier family 40 (iron-regulated transporter), member 1 (Slc40a1), mRNA	1	366	570	no	2	331	2041	MLWILSKLPDLSKIPPLPWPLSLHLGGSDVALCSVCVSGGTLWKQPSLDSCLWTGGGRLCSGPGSHHW
Slc40a1	NM_016917	1296	Mus musculus solute carrier family 40 (iron-regulated transporter), member 1 (Slc40a1), mRNA	3	1994	2180	no	2	331	2041	MKKKLQMKINRIHLLYKNSLAVAPVTRLWRACVLILYCRIPINACISLWFYHICALRARSTN
Slc40a1	NM_016917	1297	Mus musculus solute carrier family 40 (iron-regulated transporter), member 1 (Slc40a1), mRNA	3	2957	3119	no	2	331	2041	MCLSSLCFSRARIVTKVPLSISLRRIKKKLFVNIFLKLFCKSFCNMQYQHGTLP
Slc40a1	NM_016917	1298	Mus musculus solute carrier family 40 (iron-regulated transporter), member 1 (Slc40a1), mRNA	3	521	659	no	2	331	2041	MDWWWQALFWSWEPSLVTGWIRMPDLKWPRRHWWFRMCPSSSAESS
Dnahc7b	NM_001160386	1301	Mus musculus dynein, axonemal, heavy chain 7B (Dnahc7b), mRNA	2	556	718	no	1	0	12204	MSLMRAVFQKQPLLQERKTSRGITTTFAMDLILITWPQWKTLGWSTYYNWFRSI
Dnahc7b	NM_001160386	1302	Mus musculus dynein, axonemal, heavy chain 7B (Dnahc7b), mRNA	2	367	547	no	1	0	12204	MSSRLLTTWSTSSKKANNCTKSMINVLVHQLPDQRSNLHKRRERISEAPSSNSLCNKMVI
Dnahc7b	NM_001160386	1303	Mus musculus dynein, axonemal, heavy chain 7B (Dnahc7b), mRNA	2	7651	7804	no	1	0	12204	MLWKQLLQGSWKTLRCQRKSKKAVLTCVKGSTRLLSTYQRPSTMNFKDIIM
Dnahc7b	NM_001160386	1304	Mus musculus dynein, axonemal, heavy chain 7B (Dnahc7b), mRNA	2	10009	10132	no	1	0	12204	MRTRLTKQSGDFYSLVALGWIILIPTLAHGFLKSPGMRFAD
Dnahc7b	NM_001160386	1305	Mus musculus dynein, axonemal, heavy chain 7B (Dnahc7b), mRNA	2	11863	11998	no	1	0	12204	MTRNIKMLQRMEFTFMDCFWMELPGTGRPRNLQNHILKFCMTQSP
Dnahc7b	NM_001160386	1306	Mus musculus dynein, axonemal, heavy chain 7B (Dnahc7b), mRNA	2	10753	10924	no	1	0	12204	MKHRKDCGLISSDHTSWTPSLTLNSLAAAKSLRNSRNCFMASVSFMLWYKRDENSDP
Dnahc7b	NM_001160386	1307	Mus musculus dynein, axonemal, heavy chain 7B (Dnahc7b), mRNA	2	2110	2239	yes	1	0	12204	MAEWGRFLMSTGKSLKIKQNNIKKPLSFDVSGLWRNWRVMLNK
Dnahc7b	NM_001160386	1308	Mus musculus dynein, axonemal, heavy chain 7B (Dnahc7b), mRNA	2	9625	9790	no	1	0	12204	MRLRLKYYLPPSLWLMRFLRSRKWLRRQRKRLTIPAWAIGSSLFILPSCSSPSLI
Dnahc7b	NM_001160386	1309	Mus musculus dynein, axonemal, heavy chain 7B (Dnahc7b), mRNA	2	3064	3190	no	1	0	12204	MSGSRYKPPGSIWSPFSALRTLCLKCQKKADDSKLWIKPGGM
Dnahc7b	NM_001160386	1310	Mus musculus dynein, axonemal, heavy chain 7B (Dnahc7b), mRNA	2	3304	3481	no	1	0	12204	MSTWKRSASSSPGSSSCPTMSSSRSCLRPRIPPECSLTSRNALKELQRSNLQKLWILHI
Dnahc7b	NM_001160386	1311	Mus musculus dynein, axonemal, heavy chain 7B (Dnahc7b), mRNA	2	5605	5731	no	1	0	12204	MTLLMKTNKRKEMTEKVSLCWRAFLCFHWPGLLVQLVQMMIV
Dnahc7c	XM_003084436	1313	PREDICTED: Mus musculus dynein, axonemal, heavy chain 7C (Dnahc7c), mRNA	2	7723	7876	no	1	0	12276	MLWKPLLHGSWKTLRCQRKPKKAVLTCVKGSTLLLSTYQHPSTTNFKDIIT
Dnahc7c	XM_003084436	1314	PREDICTED: Mus musculus dynein, axonemal, heavy chain 7C (Dnahc7c), mRNA	2	3376	3553	no	1	0	12276	MSTWKRSASSSPGSSSCPTMSSSRSCLRPRIPPECSLTSRNALKELQRSNLQKHWILHI
Dnahc7c	XM_003084436	1315	PREDICTED: Mus musculus dynein, axonemal, heavy chain 7C (Dnahc7c), mRNA	2	2182	2311	yes	1	0	12276	MAEWGRFLMSTGKSLKIKQNNIKKPLSFGVSDLWRNWRVMLNK
Dnahc7c	XM_003084436	1316	PREDICTED: Mus musculus dynein, axonemal, heavy chain 7C (Dnahc7c), mRNA	2	3856	4003	no	1	0	12276	MILSHWFVANCPSRTVLLWEPLWYWMFTLEMCLPALQIKKSVMTQTSSG
Dnahc7c	XM_003084436	1317	PREDICTED: Mus musculus dynein, axonemal, heavy chain 7C (Dnahc7c), mRNA	2	3136	3262	no	1	0	12276	MSGSRYKPPGSIWSPFSALRTLCPKCQRKADDSKLWIKPGGI
Dnahc7c	XM_003084436	1318	PREDICTED: Mus musculus dynein, axonemal, heavy chain 7C (Dnahc7c), mRNA	2	11935	12070	no	1	0	12276	MTRNIKMLQRMVFTFMDCFWMELPGTGRPRNLQNHILKFCMTQSP
Dnahc7c	XM_003084436	1319	PREDICTED: Mus musculus dynein, axonemal, heavy chain 7C (Dnahc7c), mRNA	2	9697	9862	no	1	0	12276	MRLRLKYYLPPSLWLMRFLRSRKWLRRQRKRLTTPAWAIGSSLSILPSCSSPSLI
Dnahc7c	XM_003084436	1320	PREDICTED: Mus musculus dynein, axonemal, heavy chain 7C (Dnahc7c), mRNA	2	439	619	no	1	0	12276	MSSRLLNTWNTTGEKGNFWTKLMMTVLHHQLPDQRSNLHIRRERISEAPLSKSLCNKMVV
Slc39a10	NM_172653	1322	Mus musculus solute carrier family 39 (zinc transporter), member 10 (Slc39a10), mRNA	1	2319	2472	no	3	50	2549	MPTTSHSGSSQSLPACSSMWPWWICFQKCCMEMVTMRSMASVQLGSSFFRI
Slc39a10	NM_172653	1323	Mus musculus solute carrier family 39 (zinc transporter), member 10 (Slc39a10), mRNA	1	549	726	no	3	50	2549	MINTCMTAITASIIAIVCIITWITTLLVTFIMTPLLTVSMGSPVTALHQRPIKHKSSLK
Slc39a10	NM_172653	1324	Mus musculus solute carrier family 39 (zinc transporter), member 10 (Slc39a10), mRNA	1	813	1068	no	3	50	2549	MITVNNMSITGFTNLTVYIALAILMRIFLSTVVMSLAMDTKNLILIMKVNFDILESEKHHMLEKVQFIPPLATKTRVKTTASMNV
Slc39a10	NM_172653	1325	Mus musculus solute carrier family 39 (zinc transporter), member 10 (Slc39a10), mRNA	2	1063	1186	no	3	50	2549	MFERHSVVKTLWSWSELSHLTGSIHVPLPCIAVSDRQQTLY
Slc39a10	NM_172653	1326	Mus musculus solute carrier family 39 (zinc transporter), member 10 (Slc39a10), mRNA	2	3496	3688	no	3	50	2549	MSAKCLLHWYHSYFGTKYMTKPKSLLSFCAKIHCWCLKWSGQCLGACSYTTGAVMCEKSKSRFV
Slc39a10	NM_172653	1327	Mus musculus solute carrier family 39 (zinc transporter), member 10 (Slc39a10), mRNA	3	4868	5003	no	3	50	2549	MLFFHCQQWCVILYMFLMLTELSQNKVIQKVKKKKKKKKKKKKKK
Tmeff2	NM_019790	1329	Mus musculus transmembrane protein with EGF-like and two follistatin-like domains 2 (Tmeff2), mRNA	1	2379	2535	no	3	425	1547	MSPNCGFLEDPCCICILFEKNLDYQTNAPTNSFIAQRVLLFETEKQKDNVLW
Tmeff2	NM_019790	1330	Mus musculus transmembrane protein with EGF-like and two follistatin-like domains 2 (Tmeff2), mRNA	1	1017	1185	no	3	425	1547	MGNLMIMHVKSKKRHVRNRRKLKSCLWVDVKITQLQPLNLKMGIMQEQIMQRMLTN
Tmeff2	NM_019790	1331	Mus musculus transmembrane protein with EGF-like and two follistatin-like domains 2 (Tmeff2), mRNA	1	1233	1386	yes	3	425	1547	MVSACMGSVNTPSICRSHLADAMLVTLVNTVKRRTTVFSTLFLALSGSSTS
Tmeff2	NM_019790	1332	Mus musculus transmembrane protein with EGF-like and two follistatin-like domains 2 (Tmeff2), mRNA	1	243	420	no	3	425	1547	MLLKLRRSCSPLVAVSPPAVPAAAPSSAAAVRGMLSSPLRGPCDPVFFRSLWLLQSCAK
Tmeff2	NM_019790	1333	Mus musculus transmembrane protein with EGF-like and two follistatin-like domains 2 (Tmeff2), mRNA	2	1456	1672	no	3	425	1547	MPQKQQNSQTEAKYRALQFRQHNKSIHTVNLEGACFPVAGQPTAWTTQYSIRDKRIRQDLHMLPCVCGNLHQ
Tmeff2	NM_019790	1334	Mus musculus transmembrane protein with EGF-like and two follistatin-like domains 2 (Tmeff2), mRNA	2	1831	1972	no	3	425	1547	MRTNGIPKLAVIHSCKHGPTVMGYADSSISSLCASSDNTLVCTGICS
Sdpr	NM_138741	1336	Mus musculus serum deprivation response (Sdpr), mRNA	1	1422	1599	no	3	260	1514	MRVATCSTPRRWRNPVRNRSSQLCCMWIRLPECTARTLGQCIHLVEATPHLFISTCSLL
Sdpr	NM_138741	1337	Mus musculus serum deprivation response (Sdpr), mRNA	1	822	951	no	3	260	1514	MRTSPWRKLCTTWTSPLMTNCPVMRKPWKIVQKRRWKKAGQKK
Sdpr	NM_138741	1338	Mus musculus serum deprivation response (Sdpr), mRNA	3	1640	1775	no	3	260	1514	MGSQKQTARNPISNLLIGSISVEFLQDCKKKEMEQLKKKSTISLA
Nabp1	NM_028696	1340	Mus musculus oligonucleotide/oligosaccharide-binding fold containing 2A (Obfc2a), mRNA	3	917	1040	yes	2	484	1078	MVIRLALNLGDIIFHMAEAMVRDLSVHSYQEHLVVKQSGPQ
Myo1b	NM_010863	1342	Mus musculus myosin IB (Myo1b), transcript variant 2, mRNA	1	2373	2559	yes	2	223	3544	MEMPYTFSAHEKKPSCDCCLVQEICATKAVPADKEFSPGDSVVHPGLEGSKNPAGAEASEAL
Myo1b	NM_010863	1343	Mus musculus myosin IB (Myo1b), transcript variant 2, mRNA	1	528	702	no	2	223	3544	MHSHYWGEWSRKNRGQQARHVLCRCRVRKRSRSQSGQGTASAVQPCPGSFWKCQDCEE
Myo1b	NM_010863	1344	Mus musculus myosin IB (Myo1b), transcript variant 2, mRNA	2	3784	3976	no	2	223	3544	MCFLLSYLDLCTLNPHITHKSLVHVSTGGELTVSYQIFIECLLFAGPCAELIRRFLFLKLLPSG
Myo1b	NM_010863	1345	Mus musculus myosin IB (Myo1b), transcript variant 2, mRNA	3	2948	3113	no	2	223	3544	MKRSSRPANSSKTRRLYILLVLGNHSKELTWKSTRTQNIRNSKMPLKRRSLLLRL
Myo1b	NM_010863	1346	Mus musculus myosin IB (Myo1b), transcript variant 2, mRNA	3	488	695	no	2	223	3544	MKHTDPSVIKIKINAFSLLGRVEQEKQRPASSSCPMSLPCAEKEQKSIRSRNSFCSPTLSWKLLEMPRL
Myo1b	NM_010863	1347	Mus musculus myosin IB (Myo1b), transcript variant 2, mRNA	3	1388	1517	no	2	223	3544	MALKYLRITASSSLLLTIVMKSFNKSSSNLPSKKSKRNIFGRT
Myo1b	NM_010863	1348	Mus musculus myosin IB (Myo1b), transcript variant 2, mRNA	3	1766	1913	no	2	223	3544	MLARCSTRWKDLLTRTMTFCTGTCLKPCGRPATPSSSLCFLKEILQRST
Myo1b	NM_001161817	1350	Mus musculus myosin IB (Myo1b), transcript variant 1, mRNA	1	2373	2559	yes	2	223	3631	MEMPYTFSAHEKKPSCDCCLVQEICATKAVPADKEFSPGDSVVHPGLEGSKNPAGAEASEAL
Myo1b	NM_001161817	1351	Mus musculus myosin IB (Myo1b), transcript variant 1, mRNA	1	528	702	no	2	223	3631	MHSHYWGEWSRKNRGQQARHVLCRCRVRKRSRSQSGQGTASAVQPCPGSFWKCQDCEE
Myo1b	NM_001161817	1352	Mus musculus myosin IB (Myo1b), transcript variant 1, mRNA	2	3871	4063	no	2	223	3631	MCFLLSYLDLCTLNPHITHKSLVHVSTGGELTVSYQIFIECLLFAGPCAELIRRFLFLKLLPSG
Myo1b	NM_001161817	1353	Mus musculus myosin IB (Myo1b), transcript variant 1, mRNA	3	488	695	no	2	223	3631	MKHTDPSVIKIKINAFSLLGRVEQEKQRPASSSCPMSLPCAEKEQKSIRSRNSFCSPTLSWKLLEMPRL
Myo1b	NM_001161817	1354	Mus musculus myosin IB (Myo1b), transcript variant 1, mRNA	3	3035	3200	no	2	223	3631	MKRSSRPANSSKTRRLYILLVLGNHSKELTWKSTRTQNIRNSKMPLKRRSLLLRL
Myo1b	NM_001161817	1355	Mus musculus myosin IB (Myo1b), transcript variant 1, mRNA	3	1388	1517	no	2	223	3631	MALKYLRITASSSLLLTIVMKSFNKSSSNLPSKKSKRNIFGRT
Myo1b	NM_001161817	1356	Mus musculus myosin IB (Myo1b), transcript variant 1, mRNA	3	1766	1913	no	2	223	3631	MLARCSTRWKDLLTRTMTFCTGTCLKPCGRPATPSSSLCFLKEILQRST
Stat4	NM_011487	1358	Mus musculus signal transducer and activator of transcription 4 (Stat4), mRNA	2	1999	2164	no	1	486	2730	MSVVALIQSSSTCWQRSSQFSLTTMMVTSPGPSSARNICLAKHLPSGLGLKQYWT
Stat4	NM_011487	1359	Mus musculus signal transducer and activator of transcription 4 (Stat4), mRNA	2	151	286	no	1	486	2730	MSRKTGIPVLQCVPLTLHTLGQFAFVRVATRDGAVLCQGGFSLTL
Stat4	NM_011487	1360	Mus musculus signal transducer and activator of transcription 4 (Stat4), mRNA	2	1852	1975	no	1	486	2730	MSANYLMHGHPSFGTMYQLTTPRTWFSLITLHLSLWANSWK
Stat1	NM_009283	1363	Mus musculus signal transducer and activator of transcription 1 (Stat1), transcript variant 2, mRNA	1	2070	2340	no	3	350	2597	MMGALWASSARSENALCSRTSSQGRSCLDSVRAPGKGPSHSHGWNGPRTEVNLTSMPWSPTRKKNFQLLLSQILFATTKSWLPRTYQRIP
Stat1	NM_009283	1364	Mus musculus signal transducer and activator of transcription 1 (Stat1), transcript variant 2, mRNA	1	234	657	no	3	350	2597	MQLAYNLLCVVIACVESRTCTRRQPSKSTWERKHLESQGCHSGSSFSSWTPSSWSRSTSCTMTVSPWKSDSTWPSGWKSKTGSTLPMMSRLRPSASMTSSHSWTTSTAAFLWRIISCCSTTYGKASVISRITSKKIPYRCP
Stat1	NM_009283	1365	Mus musculus signal transducer and activator of transcription 1 (Stat1), transcript variant 2, mRNA	1	1047	1305	no	3	350	2597	MTSSWSGSEGSRAPASGDRPTPAWISCKAGSPLLQRPCSRSVSSLKSWRSWNRNSPMSPTLLQKTSRCCQIEPSSSSSSSFRAPSW
Stat1	NM_009283	1366	Mus musculus signal transducer and activator of transcription 1 (Stat1), transcript variant 2, mRNA	2	3727	3904	no	3	350	2597	MWFFDNYIHKWPVLCFVTVLRDDVLWHVCDHSLMVLVVGWFFWASFHRLLRSCTYSAAP
Stat1	NM_009283	1367	Mus musculus signal transducer and activator of transcription 1 (Stat1), transcript variant 2, mRNA	2	4342	4591	no	3	350	2597	MYGHQKRALGPMRLQSNGITVRCNFELPCGCWDLNSGPLEEQPVLLTAEPSLGTPMGPILKEDRYFPSVTLAYSTADTGTMAV
Stat1	NM_009283	1368	Mus musculus signal transducer and activator of transcription 1 (Stat1), transcript variant 2, mRNA	2	3067	3202	no	3	350	2597	MAQFKVNFRSNALSNYSGHPSCEWEENNRAPYCSFCQGMVALLRD
Stat1	NM_009283	1369	Mus musculus signal transducer and activator of transcription 1 (Stat1), transcript variant 2, mRNA	3	4901	5066	no	3	350	2597	MKACLSKQNKPVASVCLREASDKAGKDLENSFTYSGSWEAVLHPEGIIYLKASFV
Stat1	NM_009283	1370	Mus musculus signal transducer and activator of transcription 1 (Stat1), transcript variant 2, mRNA	3	2915	3281	yes	3	350	2597	MVCNQCPSAAHHWKETYLWGRGLLDGGMFLSRETLALPLSWMAGSLPLFYIWHSSKSTLDPMLYQTIVGILHVSGKKTTVLLTAASAKAWLLSSGTSFVGGNGYTKLNTNRSKTIFMSTPSS
Stat1	NM_001205314	1372	Mus musculus signal transducer and activator of transcription 1 (Stat1), transcript variant 3, mRNA	1	1032	1290	no	3	335	2582	MTSSWSGSEGSRAPASGDRPTPAWISCKAGSPLLQRPCSRSVSSLKSWRSWNRNSPMSPTLLQKTSRCCQIEPSSSSSSSFRAPSW
Stat1	NM_001205314	1373	Mus musculus signal transducer and activator of transcription 1 (Stat1), transcript variant 3, mRNA	1	219	642	no	3	335	2582	MQLAYNLLCVVIACVESRTCTRRQPSKSTWERKHLESQGCHSGSSFSSWTPSSWSRSTSCTMTVSPWKSDSTWPSGWKSKTGSTLPMMSRLRPSASMTSSHSWTTSTAAFLWRIISCCSTTYGKASVISRITSKKIPYRCP
Stat1	NM_001205314	1374	Mus musculus signal transducer and activator of transcription 1 (Stat1), transcript variant 3, mRNA	1	2055	2325	no	3	335	2582	MMGALWASSARSENALCSRTSSQGRSCLDSVRAPGKGPSHSHGWNGPRTEVNLTSMPWSPTRKKNFQLLLSQILFATTKSWLPRTYQRIP
Stat1	NM_001205314	1375	Mus musculus signal transducer and activator of transcription 1 (Stat1), transcript variant 3, mRNA	2	4327	4576	no	3	335	2582	MYGHQKRALGPMRLQSNGITVRCNFELPCGCWDLNSGPLEEQPVLLTAEPSLGTPMGPILKEDRYFPSVTLAYSTADTGTMAV
Stat1	NM_001205314	1376	Mus musculus signal transducer and activator of transcription 1 (Stat1), transcript variant 3, mRNA	2	3052	3187	no	3	335	2582	MAQFKVNFRSNALSNYSGHPSCEWEENNRAPYCSFCQGMVALLRD
Stat1	NM_001205314	1377	Mus musculus signal transducer and activator of transcription 1 (Stat1), transcript variant 3, mRNA	2	3712	3889	no	3	335	2582	MWFFDNYIHKWPVLCFVTVLRDDVLWHVCDHSLMVLVVGWFFWASFHRLLRSCTYSAAP
Stat1	NM_001205314	1378	Mus musculus signal transducer and activator of transcription 1 (Stat1), transcript variant 3, mRNA	3	2900	3266	yes	3	335	2582	MVCNQCPSAAHHWKETYLWGRGLLDGGMFLSRETLALPLSWMAGSLPLFYIWHSSKSTLDPMLYQTIVGILHVSGKKTTVLLTAASAKAWLLSSGTSFVGGNGYTKLNTNRSKTIFMSTPSS
Stat1	NM_001205314	1379	Mus musculus signal transducer and activator of transcription 1 (Stat1), transcript variant 3, mRNA	3	4886	5051	no	3	335	2582	MKACLSKQNKPVASVCLREASDKAGKDLENSFTYSGSWEAVLHPEGIIYLKASFV
Stat1	NM_001205313	1381	Mus musculus signal transducer and activator of transcription 1 (Stat1), transcript variant 1, mRNA	1	2037	2307	no	3	299	2564	MMGALWASSARSENALCSRTSSQGRSCLDSVRAPGKGPSHSHGWNGPRTEVNLTSMPWSPTRKKNFQLLLSQILFATTKSWLPRTYQRIP
Stat1	NM_001205313	1382	Mus musculus signal transducer and activator of transcription 1 (Stat1), transcript variant 1, mRNA	1	366	606	no	3	299	2564	MTVSPWKSDSTWPSGWKSKTGSTLPMMSRLRPSASMTSSHSWTTSTAAFLWRIISCCSTTYGKASVISRITSKKIPYRCP
Stat1	NM_001205313	1383	Mus musculus signal transducer and activator of transcription 1 (Stat1), transcript variant 1, mRNA	1	996	1254	no	3	299	2564	MTSSWSGSEGSRAPASGDRPTPAWISCKAGSPLLQRPCSRSVSSLKSWRSWNRNSPMSPTLLQKTSRCCQIEPSSSSSSSFRAPSW
Stat1	NM_001205313	1384	Mus musculus signal transducer and activator of transcription 1 (Stat1), transcript variant 1, mRNA	2	4309	4558	no	3	299	2564	MYGHQKRALGPMRLQSNGITVRCNFELPCGCWDLNSGPLEEQPVLLTAEPSLGTPMGPILKEDRYFPSVTLAYSTADTGTMAV
Stat1	NM_001205313	1385	Mus musculus signal transducer and activator of transcription 1 (Stat1), transcript variant 1, mRNA	2	3694	3871	no	3	299	2564	MWFFDNYIHKWPVLCFVTVLRDDVLWHVCDHSLMVLVVGWFFWASFHRLLRSCTYSAAP
Stat1	NM_001205313	1386	Mus musculus signal transducer and activator of transcription 1 (Stat1), transcript variant 1, mRNA	2	220	367	no	3	299	2564	MQLAYNLLCVVIACVESRTCTRRQPKDVTVVRASAAGLQVPGAGPPAVR
Stat1	NM_001205313	1387	Mus musculus signal transducer and activator of transcription 1 (Stat1), transcript variant 1, mRNA	2	3034	3169	no	3	299	2564	MAQFKVNFRSNALSNYSGHPSCEWEENNRAPYCSFCQGMVALLRD
Stat1	NM_001205313	1388	Mus musculus signal transducer and activator of transcription 1 (Stat1), transcript variant 1, mRNA	3	4868	5033	no	3	299	2564	MKACLSKQNKPVASVCLREASDKAGKDLENSFTYSGSWEAVLHPEGIIYLKASFV
Stat1	NM_001205313	1389	Mus musculus signal transducer and activator of transcription 1 (Stat1), transcript variant 1, mRNA	3	2882	3248	yes	3	299	2564	MVCNQCPSAAHHWKETYLWGRGLLDGGMFLSRETLALPLSWMAGSLPLFYIWHSSKSTLDPMLYQTIVGILHVSGKKTTVLLTAASAKAWLLSSGTSFVGGNGYTKLNTNRSKTIFMSTPSS
Gls	NM_001081081	1391	Mus musculus glutaminase (Gls), nuclear gene encoding mitochondrial protein, transcript variant 1, mRNA	1	3846	4008	no	1	240	2262	MKKLLYEISKILKCTDTSSYDSNTASSVTLTTCTACIPALCLVAHYSPGNLQLL
Gls	NM_001081081	1392	Mus musculus glutaminase (Gls), nuclear gene encoding mitochondrial protein, transcript variant 1, mRNA	1	2856	3054	no	1	240	2262	MFGDQNVCVNIVLALLNFSFPYNAWASLSVLRGCRSPSAGKESTGSLCSFHVSSASHQASHLYHQR
Gls	NM_001081081	1393	Mus musculus glutaminase (Gls), nuclear gene encoding mitochondrial protein, transcript variant 1, mRNA	1	2523	2652	no	1	240	2262	MPAELCGLHGLRSVHFQALVMIRSYALRSELCCTVCPRGRCCY
Gls	NM_001081081	1394	Mus musculus glutaminase (Gls), nuclear gene encoding mitochondrial protein, transcript variant 1, mRNA	2	2128	2440	no	1	240	2262	MKHYTLDTMMFLKSFRNTKFSTHLKGILMMERETRLSTRISTGCYNGLHPKTSITYLVIVEHDYGEHCIFLSGSNVYLQHLSLQCYRSFLHCAHTTNLSSLGKK
Gls	NM_001081081	1395	Mus musculus glutaminase (Gls), nuclear gene encoding mitochondrial protein, transcript variant 1, mRNA	2	4150	4291	yes	1	240	2262	MVGGQPALLLCCFFHTPSRQVHRWHWEHPTQGQPPKLMGEHGFFGIN
Gls	NM_001081081	1396	Mus musculus glutaminase (Gls), nuclear gene encoding mitochondrial protein, transcript variant 1, mRNA	2	1948	2086	no	1	240	2262	MCLPSEGLLCQPWTWSSGIMTPEQPSMSQQQRVMLKLSSFCWKLAK
Gls	NM_001081081	1397	Mus musculus glutaminase (Gls), nuclear gene encoding mitochondrial protein, transcript variant 1, mRNA	2	4708	4867	no	1	240	2262	MLYPSAAYTCFSCRAGYTVDPAVRQGLDNLMFDVDPCWGVHNYECIYFQHFPK
Gls	NM_001081081	1398	Mus musculus glutaminase (Gls), nuclear gene encoding mitochondrial protein, transcript variant 1, mRNA	3	2876	3095	no	1	240	2262	MCEYSSSTFKFFLSIQRLGQPLCAAWLSVPLSWEREHWLTVQFSCFLSKPSSLTSLPSEIELGHLSKEDEPKL
Gls	NM_001113383	1400	Mus musculus glutaminase (Gls), nuclear gene encoding mitochondrial protein, transcript variant 2, mRNA	2	3691	3859	no	1	240	2049	MIGKKILGLFPLHFYVYILLFHSEVGFTLQNDLIFILWSCLCKLQTILLIFGTSYI
Gls	NM_001113383	1401	Mus musculus glutaminase (Gls), nuclear gene encoding mitochondrial protein, transcript variant 2, mRNA	2	4168	4324	no	1	240	2049	MTAYFFLFLFSVYFFLLSLTFHLKCILFLKYFVFSINVVHFILVFGLKHLCC
Gls	NM_001113383	1402	Mus musculus glutaminase (Gls), nuclear gene encoding mitochondrial protein, transcript variant 2, mRNA	3	3533	3683	no	1	240	2049	MVGFRKAGCPAPLVFICIPQPDALKALPLPCLWTLIISFSCIQSDCDSGN
Nab1	NM_008667	1404	Mus musculus Ngfi-A binding protein 1 (Nab1), mRNA	1	1746	1926	yes	1	258	1716	MAPDSRIMLHHRLSLNNQCCLIQLTDHSQSIRTHTVVCGHQDKTTTTEEGIKRALQCNRH
Nab1	NM_008667	1405	Mus musculus Ngfi-A binding protein 1 (Nab1), mRNA	1	2487	2622	no	1	258	1716	MLNKLRHSKIALNVIKMMDDVGEWTWNVCLVFSSALDHAVIDMSS
Nab1	NM_008667	1406	Mus musculus Ngfi-A binding protein 1 (Nab1), mRNA	2	748	898	no	1	258	1716	MPLKASIVSPQQTWAPRPLQRKAAKPWMLQLHSLWPSVWSGWPPHCPKVT
Nab1	NM_008667	1407	Mus musculus Ngfi-A binding protein 1 (Nab1), mRNA	2	1261	1525	yes	1	258	1716	MDFPTSRNLCQHSSSRPEPRARSLQGSVHSRLKRGWRSRWSSCVPRPGMRGCSRRGDSRPGSTGRAPASRALMAACLLIALMDKEKDL
Nab1	NM_008667	1408	Mus musculus Ngfi-A binding protein 1 (Nab1), mRNA	2	4192	4432	no	1	258	1716	MTQCPLLLKTHIDDNCFHSNRARQTFPTPKRSEADTVIMLSILNVWWLNRPGHPWILLWLTYGNEENNHLFLCRKYEIII
Nab1	NM_008667	1409	Mus musculus Ngfi-A binding protein 1 (Nab1), mRNA	3	152	275	no	1	258	1716	MGAGASRPPQPPQEPGRAVVAERAAAAGRVKPIHSNGHSLT
Nab1	NM_008667	1410	Mus musculus Ngfi-A binding protein 1 (Nab1), mRNA	3	2984	3110	no	1	258	1716	MNRFLCSLIYFEKFCGPFSFKKKKKQKRKTKKLCLTVQVRRF
Tmem194b	NM_001142647	1412	Mus musculus transmembrane protein 194B (Tmem194b), transcript variant 1, mRNA	1	1056	1398	no	3	53	1316	MTSTGSKLKLQQPGLSRNCAKPAAGLTSLPGWLSPDSRLLKSLQSLFLEPATCHQRKSAHMKSSMALGVPSWRNSSLACRLTVYLQVDFILNRNANKRQRSYSSWVGPMHLREK
Tmem194b	NM_001142647	1413	Mus musculus transmembrane protein 194B (Tmem194b), transcript variant 1, mRNA	1	1590	1710	no	3	53	1316	MPRSWLKRLHYCPPSFPSPIPVHQYQCFLRCYSRDSTKCC
Mfsd6	NM_133829	1415	Mus musculus major facilitator superfamily domain containing 6 (Mfsd6), transcript variant 1, mRNA	1	2679	3075	no	3	347	2729	MDRRVERSRLSPLWENTEGQLIPCMALGTSARTGGEAPTLTMPLQGGHCNAYASKYLNSLLWNNTHTHTHTHTHSLTHTHSLTHTHSHARRCTNAQAHMSKCWQENRDCHSPVETQNNVSWLVRSDLTSPPR
Mfsd6	NM_133829	1416	Mus musculus major facilitator superfamily domain containing 6 (Mfsd6), transcript variant 1, mRNA	1	546	717	no	3	347	2729	MTFSSPRCFIFSFTLPMALFTLSYLYIINSWECHLARVDCWWAFDTSLNSAVPPSGV
Mfsd6	NM_133829	1417	Mus musculus major facilitator superfamily domain containing 6 (Mfsd6), transcript variant 1, mRNA	1	381	510	no	3	347	2729	MMKRSRRENMCLLIPSMASAGNQNHLLMKPPPPQRPQPFPRRK
Mfsd6	NM_133829	1418	Mus musculus major facilitator superfamily domain containing 6 (Mfsd6), transcript variant 1, mRNA	2	1681	1867	no	3	347	2729	MQCAVWLGSVCGLVHGFWIRLRVHLSLLASGRPKWNYNPLWGLFSPESCVRVDRLLLQPQAY
Mfsd6	NM_133829	1419	Mus musculus major facilitator superfamily domain containing 6 (Mfsd6), transcript variant 1, mRNA	2	2107	2236	no	3	347	2729	MWCHDRRRVSQLFWGCCNFPRDWHGLPGDPSPLCPDPVAGSTR
Mfsd6	NM_133829	1420	Mus musculus major facilitator superfamily domain containing 6 (Mfsd6), transcript variant 1, mRNA	3	4376	4505	no	3	347	2729	MNVQYVDCESDCRESERCILCLQFWLISLKSCWFGKCTVGVLK
Mfsd6	NM_178081	1422	Mus musculus major facilitator superfamily domain containing 6 (Mfsd6), transcript variant 2, mRNA	1	3204	3351	yes	3	347	2672	MAQLVNTPVTKLDDLSLISGIQIAERQSQLPQVVLILPSPLHGTLILQX
Mfsd6	NM_178081	1423	Mus musculus major facilitator superfamily domain containing 6 (Mfsd6), transcript variant 2, mRNA	1	546	717	no	3	347	2672	MTFSSPRCFIFSFTLPMALFTLSYLYIINSWECHLARVDCWWAFDTSLNSAVPPSGV
Mfsd6	NM_178081	1424	Mus musculus major facilitator superfamily domain containing 6 (Mfsd6), transcript variant 2, mRNA	1	381	510	no	3	347	2672	MMKRSRRENMCLLIPSMASAGNQNHLLMKPPPPQRPQPFPRRK
Mfsd6	NM_178081	1425	Mus musculus major facilitator superfamily domain containing 6 (Mfsd6), transcript variant 2, mRNA	2	1681	1867	no	3	347	2672	MQCAVWLGSVCGLVHGFWIRLRVHLSLLASGRPKWNYNPLWGLFSPESCVRVDRLLLQPQAY
Mfsd6	NM_178081	1426	Mus musculus major facilitator superfamily domain containing 6 (Mfsd6), transcript variant 2, mRNA	2	2107	2236	no	3	347	2672	MWCHDRRRVSQLFWGCCNFPRDWHGLPGDPSPLCPDPVAGSTR
Inpp1	NM_008384	1428	Mus musculus inositol polyphosphate-1-phosphatase (Inpp1), mRNA	1	579	726	no	3	335	1523	MSLQMIWGKRSQWSCSPRRRRRQSFSARSLTATCRHRKRWLRWFMRTWT
Hibch	NM_146108	1430	Mus musculus 3-hydroxyisobutyryl-Coenzyme A hydrolase (Hibch), nuclear gene encoding mitochondrial protein, mRNA	1	1470	1653	no	2	64	1219	MAAWSGHGTDFDPQHLKGLSFYSSLHQKWFVGSWFIRNSQELQRISSLFLIKMVTLTLFIY
Hibch	NM_146108	1431	Mus musculus 3-hydroxyisobutyryl-Coenzyme A hydrolase (Hibch), nuclear gene encoding mitochondrial protein, mRNA	2	1384	1525	no	2	64	1219	MFVTFHDMTAEIHTPMFYGTFLQRSRASLWLLGVAMAQTLTHSTSRV
Hibch	NM_146108	1432	Mus musculus 3-hydroxyisobutyryl-Coenzyme A hydrolase (Hibch), nuclear gene encoding mitochondrial protein, mRNA	3	437	575	no	2	64	1219	MQLHLVRNHMLPLLMESQWVGELVFQSMVNSEWLQKGLSLLCQKRE
1700019D03Rik	NM_144953	1434	Mus musculus RIKEN cDNA 1700019D03 gene (1700019D03Rik), mRNA	2	625	748	no	1	393	711	MPCSSGHVKTSSTTTSHTSRVRAQTPPLIDDTQLCSGCSRC
Mstn	NM_010834	1436	Mus musculus myostatin (Mstn), mRNA	2	2401	2569	no	2	103	1231	MWLPVKFQCPTILKITSITKHTNMYLKKYKYGISITATFLFYNLTMNTFLLFTSVL
Mstn	NM_010834	1437	Mus musculus myostatin (Mstn), mRNA	3	2309	2438	no	2	103	1231	MLRLEGYITINLCIFYIINIHLWFHGGCIYECGSQSNFNAPPF
Mstn	NM_010834	1438	Mus musculus myostatin (Mstn), mRNA	3	923	1181	no	2	103	1231	MSTPRNPGAAATPSRSILKPLDGTGLSHPKDIRPITAQESVNLCFYKNIRILILCTKQTPEAQQALAALRQKCLPLICYILMAKNK
Pms1	NM_153556	1441	Mus musculus postmeiotic segregation increased 1 (S. cerevisiae) (Pms1), mRNA	1	1506	1638	yes	3	131	2882	MAGMVQEEVGEMGEKHFLRKLWKSVQTIGAKEICVIQWERISNL
Osgepl1	NM_028091	1444	Mus musculus O-sialoglycoprotein endopeptidase-like 1 (Osgepl1), mRNA	1	15	168	yes	1	219	1461	METAPAHVFPVPSFCSPPTETPLLSSNRFQLCCPKLILLERLWELTTEICA
Osgepl1	NM_028091	1445	Mus musculus O-sialoglycoprotein endopeptidase-like 1 (Osgepl1), mRNA	2	1645	1876	no	1	219	1461	MVAGSGSQCNRHTQECCLTSLESRLLVVLELCNSTGETAQGAPGSSPILCLHCPITGIVRLHCHASSGLQWHVVSGD
Asnsd1	NM_133728	1447	Mus musculus asparagine synthetase domain containing 1 (Asnsd1), mRNA	1	660	966	no	3	392	2273	MTPRLCSIAFLPVRMSLKFCCSSLKCKVHGRLSIIRPLAITYGLVGTFLVGVACFGSLVIWARVSAFRQLVPRYMELQTSGKKFQHLEFSRLISILLLFPDL
Asnsd1	NM_133728	1448	Mus musculus asparagine synthetase domain containing 1 (Asnsd1), mRNA	3	80	377	no	3	392	2273	MPSSGVHADGRAAPGPPHTSTAHAESLSSKIKEQKIIVDELSNLKKNRRVYKQQQNSNIFFLEDRTKIFSESKNTLDELKKEYQALETSETTKVKTQST
Dnahc7a	NM_001252070	1450	Mus musculus dynein, axonemal, heavy chain 7A (Dnahc7a), mRNA	1	2070	2199	yes	3	92	12164	MAEWGRFLTSTGKSLKRKQNYIKNSLSFGVSGLWRNWRVMLNK
Dnahc7a	NM_001252070	1451	Mus musculus dynein, axonemal, heavy chain 7A (Dnahc7a), mRNA	1	7611	7764	no	3	92	12164	MLWKRLLLGSWKTLRCQRKSEKAVLTCVKGSTLLLSTYQHPSTMNFKDIIT
Dnahc7a	NM_001252070	1452	Mus musculus dynein, axonemal, heavy chain 7A (Dnahc7a), mRNA	1	327	507	no	3	92	12164	MSSRLLNTWSTARKKENFWTKLMMTVLHHQLQDQRSNLHKRRERISEAPLLKSSCKKMVV
Dnahc7a	NM_001252070	1453	Mus musculus dynein, axonemal, heavy chain 7A (Dnahc7a), mRNA	1	11823	11958	no	3	92	12164	MTRNIKRLQRMVFTFMDCFWMELPGTGRPRNLQNHILKFCMTQSP
Dnahc7a	NM_001252070	1454	Mus musculus dynein, axonemal, heavy chain 7A (Dnahc7a), mRNA	1	9969	10092	no	3	92	12164	MTMRLTKQSGDFYSLVALGWIILIPILAHGFLKNPGMRFVD
Dnahc7a	NM_001252070	1455	Mus musculus dynein, axonemal, heavy chain 7A (Dnahc7a), mRNA	1	516	678	no	3	92	12164	MSLMRVVFQKRPLLQRRKTSRGITTTFAKDLILITLPQWKTLGWSTYYNWFQSI
Dnahc7a	NM_001252070	1456	Mus musculus dynein, axonemal, heavy chain 7A (Dnahc7a), mRNA	1	3321	3441	no	3	92	12164	MSSSRSCLRPRIPPECSLTSRNALKELQRSNLQKHWILHI
Dnahc7a	NM_001252070	1457	Mus musculus dynein, axonemal, heavy chain 7A (Dnahc7a), mRNA	1	3024	3150	no	3	92	12164	MSGSRYKPPGSIWSPFSALGTLCLKCQKKADDSQLWIKPGGM
Dnahc7a	NM_001252070	1458	Mus musculus dynein, axonemal, heavy chain 7A (Dnahc7a), mRNA	1	9585	9750	no	3	92	12164	MRLRLKYYLPPSLWLMRFLRSRKWLRRQRKRLTLPAWAIGPLLSILPSCSSPSLI
Stk17b	NM_133810	1460	Mus musculus serine/threonine kinase 17b (apoptosis-inducing) (Stk17b), mRNA	3	2606	2750	no	1	183	1299	MCVHMCMCTGICIYVLIDKIQPLNNFMLDILSLCIMFNSGAKRALLSE
Hecw2	NM_001001883	1462	Mus musculus HECT, C2 and WW domain containing E3 ubiquitin protein ligase 2 (Hecw2), transcript variant 1, mRNA	1	9108	9378	no	2	94	4828	MSGILNQPPYFHMTRLDINGNAPWKHIPVVRLYLLYSSVAFPDSLSSTEAKEWQRHYSFLSCHLRSVTTLKGVIRNQKWKSRCLAVVPPW
Hecw2	NM_001001883	1463	Mus musculus HECT, C2 and WW domain containing E3 ubiquitin protein ligase 2 (Hecw2), transcript variant 1, mRNA	1	4965	5124	no	2	94	4828	MLLCLGTGCEFFWKDWGELGAHGTTQQSFSQQFLTAKPFPFGPMFQDKRRTCT
Hecw2	NM_001001883	1464	Mus musculus HECT, C2 and WW domain containing E3 ubiquitin protein ligase 2 (Hecw2), transcript variant 1, mRNA	1	5322	5484	no	2	94	4828	MSACMVCTIGFNLHRTSVKKETKSLCDNFKDKVVCDNVYASGMCVIMAEDKLTQ
Hecw2	NM_001001883	1465	Mus musculus HECT, C2 and WW domain containing E3 ubiquitin protein ligase 2 (Hecw2), transcript variant 1, mRNA	1	5628	5769	no	2	94	4828	MYIRTYLPYCMYHLSIFMFHAYSGILLVCTLLSTLKGTKGPFILIKV
Hecw2	NM_001001883	1466	Mus musculus HECT, C2 and WW domain containing E3 ubiquitin protein ligase 2 (Hecw2), transcript variant 1, mRNA	1	7194	7341	no	2	94	4828	MYPDTLKVVGLVLVGTVLRIGNYQIVASILEDCVNPLFFIGKTKTKKRQ
Hecw2	NM_001001883	1467	Mus musculus HECT, C2 and WW domain containing E3 ubiquitin protein ligase 2 (Hecw2), transcript variant 1, mRNA	2	9163	9286	no	2	94	4828	MGMPLGNIFQLSDFICFIVLLHFQTVCLAQKQRNGRDITAF
Hecw2	NM_001001883	1468	Mus musculus HECT, C2 and WW domain containing E3 ubiquitin protein ligase 2 (Hecw2), transcript variant 1, mRNA	2	10900	11044	no	2	94	4828	MLLIGILEVVHEWCCTTLRTGLWTSCSFSRKSVFLFSPEPPPLVLYFL
Hecw2	NM_001001883	1469	Mus musculus HECT, C2 and WW domain containing E3 ubiquitin protein ligase 2 (Hecw2), transcript variant 1, mRNA	3	3794	3989	no	2	94	4828	MLSIRSWATPERTCRGINCTSPLSGRKGWITVGHPESSSSWYPESSLTPITAYLNIQPMTHIQCK
Hecw2	NM_001001883	1470	Mus musculus HECT, C2 and WW domain containing E3 ubiquitin protein ligase 2 (Hecw2), transcript variant 1, mRNA	3	0	161	no	2	94	4828	MLPRRLADKAAAAAAARLELCRKTTSERQTRWLAQPGSICFLCGVEIHRCGTH
Hecw2	NM_001001883	1471	Mus musculus HECT, C2 and WW domain containing E3 ubiquitin protein ligase 2 (Hecw2), transcript variant 1, mRNA	3	3356	3527	no	2	94	4828	MTKLLRFCVNPTSLKFCKSVNLILPETTHSGRRSNLSERKGPLDWCGSQAMQTLSCY
Hecw2	NM_001001883	1472	Mus musculus HECT, C2 and WW domain containing E3 ubiquitin protein ligase 2 (Hecw2), transcript variant 1, mRNA	3	8546	8723	no	2	94	4828	MYVTLLPRARRKECIHAFMAKASRRCIVSIYCLWEEFKTNLIVIGGIAQHRNLALLGIT
Hecw2	NM_001001883	1473	Mus musculus HECT, C2 and WW domain containing E3 ubiquitin protein ligase 2 (Hecw2), transcript variant 1, mRNA	3	4634	4790	no	2	94	4828	MKDSLLSEGVMVQEDSVWKNGEKSPLFPEPTLVLTAWICLHTLPFPCFMKNS
Hecw2	NM_001001883	1474	Mus musculus HECT, C2 and WW domain containing E3 ubiquitin protein ligase 2 (Hecw2), transcript variant 1, mRNA	3	5903	6089	no	2	94	4828	MSTTARTVHLSNNFVRLTLCDSMICIYLKCIRLSSIHQLLYRMAFITDISYFPHCFLFVQHH
Hecw2	NM_001001883	1475	Mus musculus HECT, C2 and WW domain containing E3 ubiquitin protein ligase 2 (Hecw2), transcript variant 1, mRNA	3	1835	1967	no	2	94	4828	MQELLTHLEGAAELPVRPSPWTRDLNLPRCPLRQNPVTLQGQRV
Hecw2	NM_001001883	1476	Mus musculus HECT, C2 and WW domain containing E3 ubiquitin protein ligase 2 (Hecw2), transcript variant 1, mRNA	3	3557	3701	no	2	94	4828	MCLLMPYSTPATVSPRVAPPYHLPRTHQVLSVPMPGLQPLTREILKPN
Hecw2	NM_001001883	1477	Mus musculus HECT, C2 and WW domain containing E3 ubiquitin protein ligase 2 (Hecw2), transcript variant 1, mRNA	3	7424	7607	no	2	94	4828	MLFWTVNLDNLALWFCFKRFIPDATSNIKDSLDTPCMYHFSEYRHTVGGPSMPFDDGATRF
Hecw2	NM_001001883	1478	Mus musculus HECT, C2 and WW domain containing E3 ubiquitin protein ligase 2 (Hecw2), transcript variant 1, mRNA	3	10931	11060	no	2	94	4828	MSGVAQHLGLDYGPVVHFLGSLYSYSHLSLRLLCCIFYDYEML
Hecw2	NM_001001883	1479	Mus musculus HECT, C2 and WW domain containing E3 ubiquitin protein ligase 2 (Hecw2), transcript variant 1, mRNA	3	8825	9017	no	2	94	4828	MWRDHSSFCFSFCLPDICSNDLFNPSCTQLLLTRHTSYNEESRILFNLTLFRKSQEQEMRPFYH
Hecw2	NM_001001883	1480	Mus musculus HECT, C2 and WW domain containing E3 ubiquitin protein ligase 2 (Hecw2), transcript variant 1, mRNA	3	1124	1286	no	2	94	4828	METWAALPMRRICQAAIMTVLSVLMGQCPRTVLLMAPLSILSGLALPWRSTRRT
Hecw2	NM_001001883	1481	Mus musculus HECT, C2 and WW domain containing E3 ubiquitin protein ligase 2 (Hecw2), transcript variant 1, mRNA	3	6530	6809	yes	2	94	4828	MGFLLWDVGNFTFYTGYIHRLHRCFVRTVTRLFVKLCLLLGPSRTMTLMFCYCVKDKSWIWENVLGENKLQKPGKDIWNIYLYIIIGPEKKND
Hecw2	NM_001001883	1482	Mus musculus HECT, C2 and WW domain containing E3 ubiquitin protein ligase 2 (Hecw2), transcript variant 1, mRNA	3	3095	3215	no	2	94	4828	MIIRARRFLSTTTPGPPRSLILGSHFRAVGPQVHWFIDNT
Hecw2	NM_001001883	1483	Mus musculus HECT, C2 and WW domain containing E3 ubiquitin protein ligase 2 (Hecw2), transcript variant 1, mRNA	3	2135	2291	yes	2	94	4828	MGPVQLSPPAVAPQRGRRSPSALLVLYLLCRCPAGKRKGQRLKLLLYLSRGS
Hecw2	NM_001001883	1484	Mus musculus HECT, C2 and WW domain containing E3 ubiquitin protein ligase 2 (Hecw2), transcript variant 1, mRNA	3	2726	2876	no	2	94	4828	MRGLRKIPVLSMGQGRKPTFTKPAQTSVGRTSCLTLPPDPGSRCCYSHPP
Hecw2	NM_172655	1486	Mus musculus HECT, C2 and WW domain containing E3 ubiquitin protein ligase 2 (Hecw2), transcript variant 2, mRNA	3	0	161	no	2	94	976	MLPRRLADKAAAAAAARLELCRKTTSERQTRWLAQPGSICFLCGVEIHRCGTH
Ccdc150	NM_030025	1488	Mus musculus coiled-coil domain containing 150 (Ccdc150), mRNA	1	3399	3570	no	3	146	3476	MLQPANLFYIDGKLSRSTILTQRGRSDLDTGVSSVEAILLASKWGWPVSTLEDHDVC
Gtf3c3	NM_001033194	1490	Mus musculus general transcription factor IIIC, polypeptide 3 (Gtf3c3), mRNA	2	1321	1441	no	1	57	2703	MLLKLFWMLVNIILPFPCSVPWFALKDTTSQWFGFGMQNV
Gtf3c3	NM_001033194	1491	Mus musculus general transcription factor IIIC, polypeptide 3 (Gtf3c3), mRNA	2	2863	2986	no	1	57	2703	MYKAPDSSLWKIETQLLLWNICKVAIPMRMYIIFFVVSILQ
Pgap1	NM_001163314	1493	Mus musculus post-GPI attachment to proteins 1 (Pgap1), mRNA	1	6864	6987	yes	3	104	2870	MGVSGFKTLLPSGKSSLPDKVNVELTLQTVRLTARILLQTF
Pgap1	NM_001163314	1494	Mus musculus post-GPI attachment to proteins 1 (Pgap1), mRNA	1	384	612	no	3	104	2870	MLEAISKFDLSALLHLGKQKTSTSSTTSTSSVSTSMKNWWHCMVEAFRSRPSLYTSALKRFSNSTRVKNLLLQVWQ
Pgap1	NM_001163314	1495	Mus musculus post-GPI attachment to proteins 1 (Pgap1), mRNA	1	4167	4365	yes	3	104	2870	MVLRESALFYRLLHTVSQPLSCYCQPEGSAHVSHVSSSLDLCFFRANQRVRLLPQKLVGLYDSVTV
Pgap1	NM_001163314	1496	Mus musculus post-GPI attachment to proteins 1 (Pgap1), mRNA	1	4440	4572	yes	3	104	2870	MADPLVPCFRRVSKGINCTIVFVEYPRVSSLDNYNFLMAQHLHI
Pgap1	NM_001163314	1497	Mus musculus post-GPI attachment to proteins 1 (Pgap1), mRNA	1	6096	6267	no	3	104	2870	MGDTEVEGSRTQFLVLESRRRHMRSRPGEMVQTVTCLRCKHEDPSVDCQSLCEKLAN
Pgap1	NM_001163314	1498	Mus musculus post-GPI attachment to proteins 1 (Pgap1), mRNA	1	1179	1305	no	3	104	2870	MWLIMNLIRFTLHFLLQIIEKSTLMPIVRAPCWIQIVGFLAA
Pgap1	NM_001163314	1499	Mus musculus post-GPI attachment to proteins 1 (Pgap1), mRNA	2	7681	7876	no	3	104	2870	MTKVYRHCVALLTAPEPNRQCILYFMCTFSVSYWIFYIPFLGEKKKDTFKFFLGSSVLETKYSQG
Pgap1	NM_001163314	1500	Mus musculus post-GPI attachment to proteins 1 (Pgap1), mRNA	2	10180	10333	no	3	104	2870	MKGACPDVSSENGLGADLPVSTCMLVPVLCAMCSALIHLCVLFCVFLVWYN
Pgap1	NM_001163314	1501	Mus musculus post-GPI attachment to proteins 1 (Pgap1), mRNA	3	5900	6056	no	3	104	2870	MKGYFLLSDLYNYHTCQYDTFSQCSPTHTRLIVFLSSPCTFFLSLLLFSLIA
Pgap1	NM_001163314	1502	Mus musculus post-GPI attachment to proteins 1 (Pgap1), mRNA	3	6269	6392	no	3	104	2870	MHACNLSTGAMETDRSLGLAGWPAWPYWQASGLVKDFMSKK
Pgap1	NM_001163314	1503	Mus musculus post-GPI attachment to proteins 1 (Pgap1), mRNA	3	4079	4271	no	3	104	2870	MPISLSREVLQCYGIHSCTCELMSFSVPRNGTKRISFVLSAVTHGVTASQLLLPTRGFCPRQPC
Ankrd44	NM_001081433	1505	Mus musculus ankyrin repeat domain 44 (Ankrd44), mRNA	1	4359	4491	no	3	221	3200	MLSKNFTPAAFCFCTLGIMYPSLWSFCLEQVHLKQVDRPTTEQQ
Ankrd44	NM_001081433	1506	Mus musculus ankyrin repeat domain 44 (Ankrd44), mRNA	1	3135	3279	no	3	221	3200	MKMLLGRMDPVLHLERLYERKNETLRIMHIHMHICVYIYVCTSSTSSP
Ankrd44	NM_001081433	1507	Mus musculus ankyrin repeat domain 44 (Ankrd44), mRNA	1	669	897	no	3	221	3200	MDTWRWSIYSWPKGQTSMHLTRRTDELSTGQHTWVTWTLWRCSLTMVQKLPARIRRATPRCTLQPPMGRSVLSNIS
Ankrd44	NM_001081433	1508	Mus musculus ankyrin repeat domain 44 (Ankrd44), mRNA	1	195	321	no	3	221	3200	MCARAGKEEWQCSNSASSHHWSRQSSVATQRRFACSSIRLKT
Ankrd44	NM_001081433	1509	Mus musculus ankyrin repeat domain 44 (Ankrd44), mRNA	2	3529	3667	no	3	221	3200	MCLYLFEMKEMPRNTLCLGLLSVFVSVSLSSLSVSLVSHISLSLCL
Ankrd44	NM_001081433	1510	Mus musculus ankyrin repeat domain 44 (Ankrd44), mRNA	3	3236	3371	no	3	221	3200	MCVYLRMYFINQLSMRTKLLLPKLGYFKCFSFYMQVRTVVTFLWG
Ankrd44	NM_001081433	1511	Mus musculus ankyrin repeat domain 44 (Ankrd44), mRNA	3	4745	4925	no	3	221	3200	MCTNTRKLSLQRAILLSCFVCLSVCLPAYLPVSPSPLLLLCFLPLPNKTKNFFKEITFEN
Ankrd44	NM_001081433	1512	Mus musculus ankyrin repeat domain 44 (Ankrd44), mRNA	3	5762	5918	no	3	221	3200	MLQHVQYILAKHGDTHLVPVLHFVKHMCNSINYYVMISVGVLSVLLRCRHWN
Ankrd44	NM_001081433	1513	Mus musculus ankyrin repeat domain 44 (Ankrd44), mRNA	3	4985	5150	no	3	221	3200	MFLVVLVAQCFYLNALFSDCMSTTATRTMFDSTSLVTGVCLSLVNSLLPPNCLKS
Sf3b1	NM_031179	1515	Mus musculus splicing factor 3b, subunit 1 (Sf3b1), mRNA	1	3840	3978	no	2	112	4024	MQNVAVLLTGSVPPSSESQRRILENLQLHLHWLPGCSHSTLPTNLQ
Sf3b1	NM_031179	1516	Mus musculus splicing factor 3b, subunit 1 (Sf3b1), mRNA	3	809	1169	no	2	112	4024	MRHRVVQKEVKHLAQPQAQKYGTLHRVIHLRELLLLGEATHQAMQPRAMVVQLPVLVKTDGMRPPKQKEILLGMEVDGLRLLEQIEVETLLVKHQLLEQVKESLVGMKRRRVKWVEALLF
Sf3b1	NM_031179	1517	Mus musculus splicing factor 3b, subunit 1 (Sf3b1), mRNA	3	305	488	no	2	112	4024	MMTMTTHHPRACSVRRSLDIMPPWRCLMIYHSQQSSMIHLLSIVLQRLPIGKMNTKSIGGP
Sf3b1	NM_031179	1518	Mus musculus splicing factor 3b, subunit 1 (Sf3b1), mRNA	3	6068	6188	no	2	112	4024	MELIFLWLFDFIFFYIVFLIFVVWCPVSIKYHQINKTYHI
Sf3b1	NM_031179	1519	Mus musculus splicing factor 3b, subunit 1 (Sf3b1), mRNA	3	2186	2351	yes	2	112	4024	MVSWMSSRKFGPSVLWPLLLWLRQQLLMVLSLLILCSSPYGRVSANTEERVWLLS
Sf3b1	NM_031179	1520	Mus musculus splicing factor 3b, subunit 1 (Sf3b1), mRNA	3	665	800	no	2	112	4024	MEQQHPSLPQNENGAGIRPLTRLLVPLPKSYRVGIRQRPLGIPHL
Sf3b1	NM_031179	1521	Mus musculus splicing factor 3b, subunit 1 (Sf3b1), mRNA	3	5117	5306	no	2	112	4024	MNQLFFVVVYCFLILCPKFLVFKTFLAITVLSPSVLVWTLKGNKFCHQCDWHVTLPPSDCQEC
Coq10b	NM_001039710	1523	Mus musculus coenzyme Q10 homolog B (S. cerevisiae) (Coq10b), nuclear gene encoding mitochondrial protein, transcript variant 1, mRNA	2	577	730	no	1	105	831	MGNFSIIWRLFGVLAQVFLAIQELVPWIFQFLLNSAPFCTLSSLLCSSMKL
Coq10b	NM_001039710	1524	Mus musculus coenzyme Q10 homolog B (S. cerevisiae) (Coq10b), nuclear gene encoding mitochondrial protein, transcript variant 1, mRNA	3	980	1136	yes	1	105	831	MDPLVHRIISSIKCDSKYHVHLQAPTTFVITDVITVARIPHSSFECTDEQVF
Coq10b	NM_026424	1526	Mus musculus coenzyme Q10 homolog B (S. cerevisiae) (Coq10b), nuclear gene encoding mitochondrial protein, transcript variant 2, mRNA	2	427	580	no	1	105	681	MGNFSIIWRLFGVLAQVFLAIQELVPWIFQFLLNSAPFCTLSSLLCSSMKL
Coq10b	NM_026424	1527	Mus musculus coenzyme Q10 homolog B (S. cerevisiae) (Coq10b), nuclear gene encoding mitochondrial protein, transcript variant 2, mRNA	3	830	986	yes	1	105	681	MDPLVHRIISSIKCDSKYHVHLQAPTTFVITDVITVARIPHSSFECTDEQVF
Hspd1	NM_010477	1529	Mus musculus heat shock protein 1 (chaperonin) (Hspd1), nuclear gene encoding mitochondrial protein, mRNA	3	2039	2168	yes	1	156	1875	MVYCCHCPCLQIIYFVFLNKDICTFLMLGARAIYQCPAFNLNH
Hspe1	NM_008303	1531	Mus musculus heat shock protein 1 (chaperonin 10) (Hspe1), nuclear gene encoding mitochondrial protein, mRNA	3	512	662	no	2	262	568	MTRIISYLEIVTFLESMSTEITVEMVSREAAIPLMSELFHHVNNFHASLL
Mob4	NM_025283	1533	Mus musculus MOB family member 4, phocein (Mob4), mRNA	1	1401	1605	no	2	55	730	MDLPPLVSLSPLGSTLVRKFIYRTIVSDGASLFIFVLIAYKAYLILAVMLHYRKTVLYRKTVLPTFDF
Mob4	NM_025283	1534	Mus musculus MOB family member 4, phocein (Mob4), mRNA	2	1708	1933	no	2	55	730	MKKDSVLILFSLLKSLLFELYAHVRLFTIIHRLSGVDKWSYFDFLFHRLKNLSAAGRWWRTPLIPALGRQRQVDF
Rftn2	NM_028713	1536	Mus musculus raftlin family member 2 (Rftn2), mRNA	2	3292	3568	no	2	523	2023	MEVCWLPLLGSNPVRHVKPGKMVQPRRPSPAEVEGAHSPCDVYNTGPLHIPPAARSLPSCQLLPGKDSSCTEQGPSFRYERLTSKRTTVDCH
Rftn2	NM_028713	1537	Mus musculus raftlin family member 2 (Rftn2), mRNA	2	2524	2650	no	2	523	2023	MSIQSKPHLSKVFKKNFFFLSYVFSFNRPPGGQSFSKPLTLA
Rftn2	NM_028713	1538	Mus musculus raftlin family member 2 (Rftn2), mRNA	3	3338	3536	no	2	523	2023	MLSLEKWYSPDVPVLQKWRGLTAHVMSITLAHSTYLLLPGAFHLASFYPGKTRLVQNRGLHLGMKD
Rftn2	NM_028713	1539	Mus musculus raftlin family member 2 (Rftn2), mRNA	3	1112	1322	no	2	523	2023	MKEPLVDTCLKVEWRRNLSMKVDSIRQRGTAAPATLTQSGEKPQMVSCTWSSMLLRKMRPAGPIRKVSCP
Rftn2	NM_028713	1540	Mus musculus raftlin family member 2 (Rftn2), mRNA	3	2117	2339	no	2	523	2023	MFLISRLSLPLIYVNFGLTSETRKNNQLFISLKAFLHFTQLIHLYKQMSPLVIKQQPGSLPHKGTNISISHQAY
Rftn2	NM_028713	1541	Mus musculus raftlin family member 2 (Rftn2), mRNA	3	1826	2003	no	2	523	2023	MHPKPQEAEPLLRRAPSLRPGSAGPRKSGPHRATASLGSVAVTVSSGNSMTDSLTRKRA
Mars2	NM_175439	1543	Mus musculus methionine-tRNA synthetase 2 (mitochondrial) (Mars2), nuclear gene encoding mitochondrial protein, mRNA	2	535	907	no	1	63	1821	MKGGIVPRMSASCRRPRLLGRWVRPGIPVPCLSRADILSPGRRKKITFSSFLSFENHSSGGLETILRQSHRNRSTRQFFSGWRRSCPTCPFLEGVAICTGAYQFPGTTRRPSTCGWMPWSTTSL
Mars2	NM_175439	1544	Mus musculus methionine-tRNA synthetase 2 (mitochondrial) (Mars2), nuclear gene encoding mitochondrial protein, mRNA	2	1891	2200	no	1	63	1821	MLKEYVSNEHINYVLMNRTIQVSLTQSFSFLSAINHCSCSPMSPREGWKMLTLPSHCTFSQPRVRASAPQANLTQPLLQLNLGLEVPALFLHVSPTLLNRVSC
Boll	NM_029267	1546	Mus musculus bol, boule-like (Drosophila) (Boll), transcript variant 1, mRNA	2	382	511	no	1	150	1029	MTELECPKGMVSSLLKLKKMHKKSYKRLKNSIIRIRNSTLVQQ
Boll	NM_001113367	1548	Mus musculus bol, boule-like (Drosophila) (Boll), transcript variant 2, mRNA	3	437	566	no	2	604	1084	MTELECPKGMVSSLLKLKKMHKKSYKRLKNSIIRIRNSTLVQQ
Plcl1	NM_001114663	1550	Mus musculus phospholipase C-like 1 (Plcl1), mRNA	1	2895	3084	no	2	442	3730	MSAARVPARSLALLCWGYHGARDPFRSHSNNQSQWRRKTTEAKPFCENGEESSRIHHAQEYWS
Plcl1	NM_001114663	1551	Mus musculus phospholipase C-like 1 (Plcl1), mRNA	1	5658	5850	yes	2	442	3730	MVPGSIHPSLSSFHTRYNMCIFWRMCCALALPSLSLFQQLSVPFYPISEHLCQRRSRTQPRIEL
Plcl1	NM_001114663	1552	Mus musculus phospholipase C-like 1 (Plcl1), mRNA	1	3747	3927	no	2	442	3730	MTSSSTAASHSCLFVLFLHSSDVHRNDPPPWGVVHKHIFSQCQYFTVVNLSKLKLLVAVF
Plcl1	NM_001114663	1553	Mus musculus phospholipase C-like 1 (Plcl1), mRNA	3	2690	2816	no	2	442	3730	MFVWRFTEFQLIAASKELKLYNRTAIIQFLMKLSSFKSTFPS
Plcl1	NM_001114663	1554	Mus musculus phospholipase C-like 1 (Plcl1), mRNA	3	1523	1643	no	2	442	3730	MSSLKMAARKASLQLMGLPSIYCLQNVTFLIQSKKKLPKI
Plcl1	NM_001114663	1555	Mus musculus phospholipase C-like 1 (Plcl1), mRNA	3	2507	2681	yes	2	442	3730	MEDVATSSGHLSCEMKFRTSAQIQRALSLACLPWFFTSRSSVVRTSQSPKEPVPKGMS
Satb2	NM_139146	1558	Mus musculus special AT-rich sequence binding protein 2 (Satb2), mRNA	2	2383	2533	no	1	282	2481	MTVRKARRRCTRWRPRKRMPTRARLHRPKPTRDNVNSAGRAIDGSKDFLF
Satb2	NM_139146	1559	Mus musculus special AT-rich sequence binding protein 2 (Satb2), mRNA	2	490	631	no	1	282	2481	MALLNTTTEKSTLSSSWCGKMCFLASWWRPRSWPWGIPTALQRRPKE
Satb2	NM_139146	1560	Mus musculus special AT-rich sequence binding protein 2 (Satb2), mRNA	2	1948	2188	no	1	282	2481	MRKNLDITTVNACSMWSSSHLSPCRSFIDSSPSQLRRAPLPEKKHPHRLLQQKTAVPKSLGLAQRSLWKPWASFKASSMM
Satb2	NM_139146	1561	Mus musculus special AT-rich sequence binding protein 2 (Satb2), mRNA	2	3262	3685	no	1	282	2481	MHTLRQGLSAVTLHTPFPSMPALYRADAFCGIPSPVQCRGNLTFSAVSMSDVLTLDLWNPCYEPHFVVKFIYSLVASNLKIIKPAHLILLGCYPFLPFLSFFLSFFLSFFLSFFLSFFFFFWISFVLVLVLVLVWFVLNRT
Satb2	NM_139146	1562	Mus musculus special AT-rich sequence binding protein 2 (Satb2), mRNA	3	2510	2723	no	1	282	2481	MGPRTFCFSFFQVPLGFVLFCFGFVCFIFLTLNGIPLLHRIAYRLSKLRVSESDVTLAKTLSVKLLQLTRP
Satb2	NM_139146	1563	Mus musculus special AT-rich sequence binding protein 2 (Satb2), mRNA	3	4034	4397	no	1	282	2481	MPTGCFVEQALKLQSTTVCQISSSFLLETVALPSSSSDSDCKRRPPFLRDRPPEPTPGLRWPLSSPARLDFIFFCFVFELYPHATLSKTSCNITLKFIFCLLHKHCNITVNTIYIFERYKR
1700066M21Rik	NM_028546	1565	Mus musculus RIKEN cDNA 1700066M21 gene (1700066M21Rik), mRNA	1	2574	2784	no	1	51	1146	MVIQKGKALVFTGLTEVDREGFSFKNSLSSSPLPLTVQLLHVKVDVDQMDTKPSSPLQTVLSTTDAKEWK
Spats2l	NM_144882	1570	Mus musculus spermatogenesis associated, serine-rich 2-like (Spats2l), transcript variant 1, mRNA	1	2487	2649	no	1	261	1995	MLHLTPGLLFLSMPTLLNVFCSTFEKRLEIGSSVQSSVSFEIKTEEIMILPQLP
Spats2l	NM_144882	1571	Mus musculus spermatogenesis associated, serine-rich 2-like (Spats2l), transcript variant 1, mRNA	1	2850	2985	no	1	261	1995	MIIMTKPLSALTGFRVGHWSCQNSQQNSGMKLLVIDLTEDRPWSE
Spats2l	NM_144882	1572	Mus musculus spermatogenesis associated, serine-rich 2-like (Spats2l), transcript variant 1, mRNA	1	3189	3438	no	1	261	1995	MHPFNSMLRFFSDNPGSLVLVLQTAEPASHTGICFFFCQVQANVCSLQSFLRSLSVPRDLTGIPNVKSHSRKEGRETHSNKKR
Spats2l	NM_144882	1573	Mus musculus spermatogenesis associated, serine-rich 2-like (Spats2l), transcript variant 1, mRNA	2	802	943	no	1	261	1995	MGTPERFMDHQRGQMAHSGQLGSLVTQASLRQKHLLLSPMPLQLILK
Spats2l	NM_144882	1574	Mus musculus spermatogenesis associated, serine-rich 2-like (Spats2l), transcript variant 1, mRNA	2	1660	1873	no	1	261	1995	MVQPSHRVVVMKRIPWRRATAAMNTEDSHIMVSVPKTKVVPKTKRPPWGQRPQRPPHILKRPVEGSMLQTT
Spats2l	NM_144882	1575	Mus musculus spermatogenesis associated, serine-rich 2-like (Spats2l), transcript variant 1, mRNA	2	3649	3832	no	1	261	1995	MCLLCQSSIQPLLSSPTPSGYPGVKKAQTHSQEHSKHSQVTGKKQKNDKKYSDLITLFPRL
Spats2l	NM_144882	1576	Mus musculus spermatogenesis associated, serine-rich 2-like (Spats2l), transcript variant 1, mRNA	2	646	799	no	1	261	1995	MAAKRTAHPLTLPEKNWPSHHVRKRSRYWRNLQGLSVGSQKAADYCSRKCP
Spats2l	NM_144882	1577	Mus musculus spermatogenesis associated, serine-rich 2-like (Spats2l), transcript variant 1, mRNA	3	3629	3809	yes	1	261	1995	MAGPGKKCACFVRVQSSHSCLLPHPQDTLELRKLRHIPKNIANTPRSLERSKRMIKSIQT
Spats2l	NM_001164566	1579	Mus musculus spermatogenesis associated, serine-rich 2-like (Spats2l), transcript variant 2, mRNA	1	3000	3249	no	1	135	1806	MHPFNSMLRFFSDNPGSLVLVLQTAEPASHTGICFFFCQVQANVCSLQSFLRSLSVPRDLTGIPNVKSHSRKEGRETHSNKKR
Spats2l	NM_001164566	1580	Mus musculus spermatogenesis associated, serine-rich 2-like (Spats2l), transcript variant 2, mRNA	1	2661	2796	no	1	135	1806	MIIMTKPLSALTGFRVGHWSCQNSQQNSGMKLLVIDLTEDRPWSE
Spats2l	NM_001164566	1581	Mus musculus spermatogenesis associated, serine-rich 2-like (Spats2l), transcript variant 2, mRNA	1	2298	2460	no	1	135	1806	MLHLTPGLLFLSMPTLLNVFCSTFEKRLEIGSSVQSSVSFEIKTEEIMILPQLP
Spats2l	NM_001164566	1582	Mus musculus spermatogenesis associated, serine-rich 2-like (Spats2l), transcript variant 2, mRNA	2	460	613	no	1	135	1806	MAAKRTAHPLTLPEKNWPSHHVRKRSRYWRNLQGLSVGSQKAADYCSRKCP
Spats2l	NM_001164566	1583	Mus musculus spermatogenesis associated, serine-rich 2-like (Spats2l), transcript variant 2, mRNA	2	1471	1684	no	1	135	1806	MVQPSHRVVVMKRIPWRRATAAMNTEDSHIMVSVPKTKVVPKTKRPPWGQRPQRPPHILKRPVEGSMLQTT
Spats2l	NM_001164566	1584	Mus musculus spermatogenesis associated, serine-rich 2-like (Spats2l), transcript variant 2, mRNA	2	616	757	no	1	135	1806	MGTPERFMDHQRGQMAHSGQLGSLVTQASLRQKHLLLSPMPLQLILK
Spats2l	NM_001164566	1585	Mus musculus spermatogenesis associated, serine-rich 2-like (Spats2l), transcript variant 2, mRNA	2	3460	3643	no	1	135	1806	MCLLCQSSIQPLLSSPTPSGYPGVKKAQTHSQEHSKHSQVTGKKQKNDKKYSDLITLFPRL
Spats2l	NM_001164566	1586	Mus musculus spermatogenesis associated, serine-rich 2-like (Spats2l), transcript variant 2, mRNA	3	3440	3620	yes	1	135	1806	MAGPGKKCACFVRVQSSHSCLLPHPQDTLELRKLRHIPKNIANTPRSLERSKRMIKSIQT
Kctd18	NM_001159865	1588	Mus musculus potassium channel tetramerisation domain containing 18 (Kctd18), transcript variant 2, mRNA	1	972	1119	no	3	98	884	MLRITTGKVDAVAWEERRETLWLGLLFTLHFPEVVSVQFDFWFLFLSFI
Kctd18	NM_001159865	1589	Mus musculus potassium channel tetramerisation domain containing 18 (Kctd18), transcript variant 2, mRNA	1	531	732	no	3	98	884	MLPRSPLRLQQTALTEAAVERQPSALWPQGLLGMLPLPPMPRALKTKPHTHLQPRCSSLKRSLHPLE
Kctd18	NM_001159865	1590	Mus musculus potassium channel tetramerisation domain containing 18 (Kctd18), transcript variant 2, mRNA	3	1400	1568	no	3	98	884	MAISCDWAILFSRLALYFVLLAAVSFLCTTRGNACGRSSRTVFGTVKIWEFTLVAF
Kctd18	NM_001159864	1592	Mus musculus potassium channel tetramerisation domain containing 18 (Kctd18), transcript variant 1, mRNA	1	618	741	no	3	98	1385	MLQKLTGQMPLISSWEEGFIVKAFSKERRGTTFSTFGAITQ
Kctd18	NM_001159864	1593	Mus musculus potassium channel tetramerisation domain containing 18 (Kctd18), transcript variant 1, mRNA	1	282	477	no	3	98	1385	MNLGRALLTVMDIYSNTFWTTCTGRCRPPRMSRRELPCRRRLTTLASLTRTACLTTWPMRWRHIL
Kctd18	NM_001159864	1594	Mus musculus potassium channel tetramerisation domain containing 18 (Kctd18), transcript variant 1, mRNA	1	1473	1620	no	3	98	1385	MLRITTGKVDAVAWEERRETLWLGLLFTLHFPEVVSVQFDFWFLFLSFI
Kctd18	NM_001159864	1595	Mus musculus potassium channel tetramerisation domain containing 18 (Kctd18), transcript variant 1, mRNA	1	1032	1233	no	3	98	1385	MLPRSPLRLQQTALTEAAVERQPSALWPQGLLGMLPLPPMPRALKTKPHTHLQPRCSSLKRSLHPLE
Kctd18	NM_001159864	1596	Mus musculus potassium channel tetramerisation domain containing 18 (Kctd18), transcript variant 1, mRNA	3	1901	2069	no	3	98	1385	MAISCDWAILFSRLALYFVLLAAVSFLCTTRGNACGRSSRTVFGTVKIWEFTLVAF
Sgol2	NM_001177867	1598	Mus musculus shugoshin-like 2 (S. pombe) (Sgol2), transcript variant 2, mRNA	2	2227	2443	no	1	24	3216	MRLLMKMEMALKALSKIAKILKVVTLGKSTVIKRKIMIQFKILAHWLKKQRERDHVKQGAVWQELRTGVVCS
Sgol2	NM_001177867	1599	Mus musculus shugoshin-like 2 (S. pombe) (Sgol2), transcript variant 2, mRNA	2	208	334	no	1	24	3216	MMMMMVLMINGRQSVTTELYQRPHLIVPLQYQDNLHPYISAI
Sgol2	NM_199007	1601	Mus musculus shugoshin-like 2 (S. pombe) (Sgol2), transcript variant 1, mRNA	1	2844	3060	no	3	341	3833	MRLLMKMEMALKALSKIAKILKVVTLGKSTVIKRKIMIQFKILAHWLKKQRERDHVKQGAVWQELRTGVVCS
Sgol2	NM_199007	1602	Mus musculus shugoshin-like 2 (S. pombe) (Sgol2), transcript variant 1, mRNA	1	825	951	no	3	341	3833	MMMMMVLMINGRQSVTTELYQRPHLIVPLQYQDNLHPYISAI
Aox1	NM_009676	1604	Mus musculus aldehyde oxidase 1 (Aox1), mRNA	1	4128	4278	no	1	48	4047	MRKPEFHSPESSTALLYMKPTRKILLRILQIHLSNYKSYIKLHKYLNRLL
Aox1	NM_009676	1605	Mus musculus aldehyde oxidase 1 (Aox1), mRNA	2	1432	1645	no	1	48	4047	MEVSVQLSSVPRTPVRDSLGGPGMKGCWTQPVGWFWMKSPLQPQLLVGRWSSRGPSSSASFSSSTWRCHRV
Aox1	NM_009676	1606	Mus musculus aldehyde oxidase 1 (Aox1), mRNA	3	2684	2873	yes	1	48	4047	MGDRNGASEAGQRLQVSQPTLPGLGLQNQPSIQHCSAWVWLSSGRAGHRSLYHRSGNQMWPVP
Aox3	NM_023617	1608	Mus musculus aldehyde oxidase 3 (Aox3), mRNA	2	652	787	no	1	123	4128	MGKGNVAWMKKKTSLREKTVFAPSCMKKKNFSPWIQLRSLYFHLS
Aox3	NM_023617	1609	Mus musculus aldehyde oxidase 3 (Aox3), mRNA	2	2290	2509	no	1	123	4128	MLRKHFNVPIKSSKGRCTWEARSIFTWRLKAYVWSPRERIRRWTSMCQARMLHLHRKWWLAPWASQRIGSTAM
Aox3	NM_023617	1610	Mus musculus aldehyde oxidase 3 (Aox3), mRNA	2	2776	2902	no	1	123	4128	MLCSNWKMLTRSPTSVSEVESVRPTCLPIQRFEDLAFPRGHL
Aox4	NM_023631	1612	Mus musculus aldehyde oxidase 4 (Aox4), mRNA	1	405	597	no	2	178	4186	MPGAHLLASWSSHYHSGRCGEHQKEGAPSAGTTCQVSRHPVWLLQPWDGDVHLHTAQEPPGADT
Aox4	NM_023631	1613	Mus musculus aldehyde oxidase 4 (Aox4), mRNA	3	1958	2105	no	2	178	4186	MPQGKLYLLMTCLPLTKNSALPLSRVPGPMQRSHHLMYQKPWRVQVWLT
Aox4	NM_023631	1614	Mus musculus aldehyde oxidase 4 (Aox4), mRNA	3	431	551	no	2	178	4186	MEQPLPQWKVWGASKRGCTQCRNDLPSVTAPSVASAALGW
Aox4	NM_023631	1615	Mus musculus aldehyde oxidase 4 (Aox4), mRNA	3	2120	2249	no	2	178	4186	MSREKMITMERFFMHRVRSFAWVRSSAPWLLIPTSMQKKQLNE
Aox4	NM_023631	1616	Mus musculus aldehyde oxidase 4 (Aox4), mRNA	3	3455	3698	no	2	178	4186	MGRLYRMPARFLWTVFGPSSGKTLKENGRNGLKWPLKNPSASQPLDISKATRQTWTGRRRKVIPTHTMSMAQPALRLKWTV
Aox4	NM_023631	1617	Mus musculus aldehyde oxidase 4 (Aox4), mRNA	3	2360	2537	no	2	178	4186	MPSNMWIKSLKVRSTWKGRNTFTWKRKPSWLSHKLKTKKWCYTWGHSFQPTCRNLCLQH
Aox3l1	NM_001008419	1619	Mus musculus aldehyde oxidase 3-like 1 (Aox3l1), mRNA	2	349	469	no	1	93	4128	MGLLSPPWKVWEASRPGSTPCRRGSPRATAPSVASAPLGW
Aox3l1	NM_001008419	1620	Mus musculus aldehyde oxidase 3-like 1 (Aox3l1), mRNA	3	323	662	no	1	93	4128	MPGAPVLPAWGCCHHRGRCGKHQDQAPPRAGEDRQEPRHPVWLLHPWDGDVHLHTAQEPPAALRGTAHGGLGREPLPLYWVSANSGERQDLLHGARRLSTERNRTVLLGSEGK
Bzw1	NM_025824	1622	Mus musculus basic leucine zipper and W2 domains 1 (Bzw1), mRNA	1	1398	1527	no	2	91	1348	MSCLMCPGSYIFLPPYIKHDIRAFMAIFILTVFMVTGNVGFGF
Bzw1	NM_025824	1623	Mus musculus basic leucine zipper and W2 domains 1 (Bzw1), mRNA	2	1651	1786	no	2	91	1348	MSSSLYSLGFLYKQFSRYDLVKNNLLQKDSVCKLNCKSIQSLKGQ
Clk1	NM_001042634	1625	Mus musculus CDC-like kinase 1 (Clk1), transcript variant 1, mRNA	3	356	587	no	2	169	1618	MRKLIIVDAMLMNTGMTTWATSQGIPMENLEADTRCIVASPLVGVEEAVTKVNTGVATTLRSTIHTGRVTEGKDRGV
Clk1	NM_001042634	1626	Mus musculus CDC-like kinase 1 (Clk1), transcript variant 1, mRNA	3	206	353	no	2	169	1618	MKETGIMEHGEAAAVTKERRDHIAAPVSKSAAGTITPKRQTAIIWKADP
Ppil3	NM_027351	1628	Mus musculus peptidylprolyl isomerase (cyclophilin)-like 3 (Ppil3), transcript variant 1, mRNA	1	666	864	no	3	203	686	MPTHLLSSCHGPGQILGEHFTGTRPLWFNQFSFSWCLQEWAPCRSPVASLPSEHILCHCCCSVCSL
Nif3l1	NM_022988	1631	Mus musculus Ngg1 interacting factor 3-like 1 (S. pombe) (Nif3l1), mRNA	1	1599	1794	no	1	30	1158	MNNKNSQPTVRNDLKSPHSYLLAPLGKGTEAHPKNNFVFLKKLFSHKHSEVPHRTGLFLDYVLAL
Nif3l1	NM_022988	1632	Mus musculus Ngg1 interacting factor 3-like 1 (S. pombe) (Nif3l1), mRNA	1	1161	1305	no	1	30	1158	MQGRQGHHDDRSHRSPGLKRLCRSWCSTLCRAVLDFSFQFTTLAQQKP
Nif3l1	NM_022988	1633	Mus musculus Ngg1 interacting factor 3-like 1 (S. pombe) (Nif3l1), mRNA	2	991	1213	no	1	30	1158	MMFWMLLPKGSMSSFVNTATLKEASFLSFKKCWVFTLRIRLTLSCLRQTGTLSVWFKCKDVKDTMMTEATDHLD
Nif3l1	NM_022988	1634	Mus musculus Ngg1 interacting factor 3-like 1 (S. pombe) (Nif3l1), mRNA	3	1844	2051	no	1	30	1158	MVLSVQNMTDYYPAFSAVTVQARPRKKLGCPGGRGGWRDGSAVKGTDCSSIGPEFNSQQPHVMGSNALF
Orc2	NM_008765	1636	Mus musculus origin recognition complex, subunit 2 (Orc2), transcript variant a, mRNA	1	2943	3084	no	1	207	1935	MKPAGLHFACVECGMWVSVQRLSKMSSTTFCLISLRQGLSSLNQSSL
Orc2	NM_008765	1637	Mus musculus origin recognition complex, subunit 2 (Orc2), transcript variant a, mRNA	2	733	922	no	1	207	1935	MTVRVSILLPAQRMMKRLQKTKKKTLMWPGSLRRVKVRIDFFQLLFPKRHCLRKRKETKRVTW
Orc2	NM_008765	1638	Mus musculus origin recognition complex, subunit 2 (Orc2), transcript variant a, mRNA	2	2122	2245	no	1	207	1935	MQWSLSWIKVPLIYYFSGDFLLVVQCAQGFFGTGWFWVILY
Orc2	NM_008765	1639	Mus musculus origin recognition complex, subunit 2 (Orc2), transcript variant a, mRNA	2	2422	2602	no	1	207	1935	MTQPSPCGLRPHMLNKDSQHCSNEITGEVQGMCAYVEHVSNLESIFKIVGIGTRRSQAKK
Orc2	NM_008765	1640	Mus musculus origin recognition complex, subunit 2 (Orc2), transcript variant a, mRNA	2	1486	1633	no	1	207	1935	MLLSCGIMQSRVFITGFGMKLLHTVLILKKPPMRTPFWLSSLDLCHLVL
Orc2	NM_008765	1641	Mus musculus origin recognition complex, subunit 2 (Orc2), transcript variant a, mRNA	3	1103	1271	no	1	207	1935	MDASVTPWVQHCALWLGVQERFTRKVSNHHASRFHSCCHQRLLSWRQCEINPELYN
Orc2	NM_001025378	1643	Mus musculus origin recognition complex, subunit 2 (Orc2), transcript variant b, mRNA	2	1135	1282	no	1	0	1584	MLLSCGIMQSRVFITGFGMKLLHTVLILKKPPMRTPFWLSSLDLCHLVL
Orc2	NM_001025378	1644	Mus musculus origin recognition complex, subunit 2 (Orc2), transcript variant b, mRNA	2	382	571	no	1	0	1584	MTVRVSILLPAQRMMKRLQKTKKKTLMWPGSLRRVKVRIDFFQLLFPKRHCLRKRKETKRVTW
Orc2	NM_001025378	1645	Mus musculus origin recognition complex, subunit 2 (Orc2), transcript variant b, mRNA	3	752	920	no	1	0	1584	MDASVTPWVQHCALWLGVQERFTRKVSNHHASRFHSCCHQRLLSWRQCEINPELYN
Fam126b	NM_172513	1647	Mus musculus family with sequence similarity 126, member B (Fam126b), mRNA	1	4116	4338	yes	2	250	1840	MVAYTLNPSTPEAEAGESLSSRLAWSTDGVLGQPGLHREGLSQKRKKKKKKGFFHLFVGMCRLCIYIPSNISQS
Fam126b	NM_172513	1648	Mus musculus family with sequence similarity 126, member B (Fam126b), mRNA	1	6942	7110	no	2	250	1840	MQLLYFGVNSSVSLISENILRLHQFTKFTKENVSADKSFLRHLLRNVPPFNVVTSF
Fam126b	NM_172513	1649	Mus musculus family with sequence similarity 126, member B (Fam126b), mRNA	2	8089	8230	no	2	250	1840	MYCDFCNRQTEHPIFIICFCKRTDIFDQPIVIVNLYQFIAWYKLPKY
Fam126b	NM_172513	1650	Mus musculus family with sequence similarity 126, member B (Fam126b), mRNA	2	5374	5551	no	2	250	1840	MQNKPNEISLISVSNYLKVIFNQPVFSHQRYTVEDCRVKINSIPFIFHLERNCSLLGLE
Fam126b	NM_172513	1651	Mus musculus family with sequence similarity 126, member B (Fam126b), mRNA	2	5245	5371	no	2	250	1840	MGMCSKCRCLYSTLFFSNLCLVNFLPHNSYMLPCYLYFGGFV
Fam126b	NM_172513	1652	Mus musculus family with sequence similarity 126, member B (Fam126b), mRNA	3	2237	2366	no	2	250	1840	MNYEDNWIICFLSNQECLRDSAMTLGFSEPVQFYILGKHGGKW
Fam126b	NM_172513	1653	Mus musculus family with sequence similarity 126, member B (Fam126b), mRNA	3	1115	1253	no	2	250	1840	MHLTLHKKARKYLKWKSLQQCREFLGLQLQQLQFVVIDGEEKVLRV
Fam126b	NM_172513	1654	Mus musculus family with sequence similarity 126, member B (Fam126b), mRNA	3	329	494	no	2	250	1840	MQQPCTGKKPLYQLSIKLFRIQTMSSWSLSATNCLSSIVALKFDLRGSHCSSCPN
Fam126b	NM_172513	1655	Mus musculus family with sequence similarity 126, member B (Fam126b), mRNA	3	4874	5003	no	2	250	1840	MPLFSQPTVLCLFVADQVSVLEETLEIIWLFSLPYTHIASSGH
Fam126b	NM_172513	1656	Mus musculus family with sequence similarity 126, member B (Fam126b), mRNA	3	6443	6569	no	2	250	1840	MHHTGMKLLHRRHSPASCPCRCISFNPDNIMTTFLFFPPVFL
Als2cr12	NM_175370	1659	Mus musculus amyotrophic lateral sclerosis 2 (juvenile) chromosome region, candidate 12 (human) (Als2cr12), mRNA	3	1265	1385	no	1	120	1269	MLTTTTYEETSEVSEKSSSASPNMYESDVPEHNSNKKQAS
Cflar	NM_207653	1661	Mus musculus CASP8 and FADD-like apoptosis regulator (Cflar), transcript variant 1, mRNA	1	3006	3165	no	2	505	1948	MCGHTEILRDTHKLLWRCLFVCLFVFCFFGRNRLQGQRVDKEAGDMSGVGCMI
Cflar	NM_207653	1662	Mus musculus CASP8 and FADD-like apoptosis regulator (Cflar), transcript variant 1, mRNA	1	981	1107	no	2	505	1948	MPEEHPQNRLEHKDPEVHPVQPRSKIKYEYSPGFAPKIEYQV
Cflar	NM_207653	1663	Mus musculus CASP8 and FADD-like apoptosis regulator (Cflar), transcript variant 1, mRNA	1	3945	4092	no	2	505	1948	MSVNRQSALPANLIRTTVFPEPASSVNSENLSVCKMLLVLYKSFSIAIS
Cflar	NM_207653	1664	Mus musculus CASP8 and FADD-like apoptosis regulator (Cflar), transcript variant 1, mRNA	1	1437	1590	no	2	505	1948	MCSGEPRRLPKHDGQRSSSLRVLLGSCQEHVHGGHVPFSQREAKALFYSEL
Cflar	NM_207653	1665	Mus musculus CASP8 and FADD-like apoptosis regulator (Cflar), transcript variant 1, mRNA	2	3694	4081	no	2	505	1948	MWLTAQVQTRQSPNTEKGRRSCGPLCSHLSTVGIRSVQPSGLSRQRERCITCFCPEGRNNVIRSWWSLHYLYHQATPPPSDSSSCQSIGSLPSLPTSSGPLFSLSLLPQLIQRTYLYARCCLYSTRVSV
Cflar	NM_207653	1666	Mus musculus CASP8 and FADD-like apoptosis regulator (Cflar), transcript variant 1, mRNA	2	52	232	yes	2	505	1948	MAAILIFSEPFSLLTLAILPPQEYSGDVLIAGRERSHLIPEPVGLAGRVTWLAAWASSAG
Cflar	NM_207653	1667	Mus musculus CASP8 and FADD-like apoptosis regulator (Cflar), transcript variant 1, mRNA	3	353	500	yes	2	505	1948	MGRRPPGSVSIARTLREMKRVLSNDVGFSWFPEPCLMDGDWTRTWLLWF
Cflar	NM_207653	1668	Mus musculus CASP8 and FADD-like apoptosis regulator (Cflar), transcript variant 1, mRNA	3	1652	1799	no	2	505	1948	MWTLSPCNPDTAQLTQKLISFGACAQQTYLTWRSPPAHPLCICRSSPSS
Cflar	NM_207653	1669	Mus musculus CASP8 and FADD-like apoptosis regulator (Cflar), transcript variant 1, mRNA	3	2996	3125	no	2	505	1948	MSEDVWAHGNTEGHTQAFMEMFVCLFVCFLFLWQEQIARAESR
Cflar	NM_207653	1670	Mus musculus CASP8 and FADD-like apoptosis regulator (Cflar), transcript variant 1, mRNA	3	5189	5309	yes	2	505	1948	MAQWVRAPDCSSKGPEFKSQQPHGGSQPSVTRSDSLFWSV
Cflar	NM_009805	1672	Mus musculus CASP8 and FADD-like apoptosis regulator (Cflar), transcript variant 2, mRNA	1	981	1107	no	2	505	1150	MPEEHPQNRLEHKDPEVHPVQPRSKIKYEYSPGFAPKIEYQV
Cflar	NM_009805	1673	Mus musculus CASP8 and FADD-like apoptosis regulator (Cflar), transcript variant 2, mRNA	2	52	232	yes	2	505	1150	MAAILIFSEPFSLLTLAILPPQEYSGDVLIAGRERSHLIPEPVGLAGRVTWLAAWASSAG
Cflar	NM_009805	1674	Mus musculus CASP8 and FADD-like apoptosis regulator (Cflar), transcript variant 2, mRNA	3	353	500	yes	2	505	1150	MGRRPPGSVSIARTLREMKRVLSNDVGFSWFPEPCLMDGDWTRTWLLWF
Casp8	NM_009812	1676	Mus musculus caspase 8 (Casp8), transcript variant 1, mRNA	2	2125	2284	yes	1	393	1833	MERPLVGQSHSKAGPSPKNSWAIQIGFHGFTFNLSTLETEAGGSLSSKPTCST
Casp8	NM_009812	1677	Mus musculus caspase 8 (Casp8), transcript variant 1, mRNA	2	2455	2587	no	1	393	1833	MTGAGTWGKLTAEGESAEWGEYHQHSLHEILRGNNNIKLFSVQX
Casp8	NM_009812	1678	Mus musculus caspase 8 (Casp8), transcript variant 1, mRNA	3	1997	2141	no	1	393	1833	MASFLINCCTHTYIHTHTHTHTFLNITCILSLVCMFCFAFFKKWSDLW
Casp8	NM_001080126	1680	Mus musculus caspase 8 (Casp8), transcript variant 2, mRNA	1	1824	1968	no	2	220	1660	MASFLINCCTHTYIHTHTHTHTFLNITCILSLVCMFCFAFFKKWSDLW
Casp8	NM_001080126	1681	Mus musculus caspase 8 (Casp8), transcript variant 2, mRNA	3	1952	2111	yes	2	220	1660	MERPLVGQSHSKAGPSPKNSWAIQIGFHGFTFNLSTLETEAGGSLSSKPTCST
Casp8	NM_001080126	1682	Mus musculus caspase 8 (Casp8), transcript variant 2, mRNA	3	2282	2414	no	2	220	1660	MTGAGTWGKLTAEGESAEWGEYHQHSLHEILRGNNNIKLFSVQX
Trak2	NM_172406	1684	Mus musculus trafficking protein, kinesin binding 2 (Trak2), mRNA	1	5172	5328	no	1	444	3183	MLNNQVYTKDRNHTTELEIVEFCGDNNSVLLSVPKWPLEAEFCLGSQMNMAN
Trak2	NM_172406	1685	Mus musculus trafficking protein, kinesin binding 2 (Trak2), mRNA	2	1609	1750	no	1	444	3183	MRNLCLNKRPSRNGCLILSRLPMTLGAALSPSQSCYPSQAPTVQVSS
Trak2	NM_172406	1686	Mus musculus trafficking protein, kinesin binding 2 (Trak2), mRNA	2	865	1240	no	1	444	3183	MSYLSRMKLWRSSWDKPLIKLISCSTSSPRKTSCSESSLLPPRRVKRILAAPRPFGSMSPSAYLRGCCSWTCCMRSSGSWKKRTWPYDPRLVISRQKHLPMKRRNNSSSMTVLKNFVRPMHRCPE
Trak2	NM_172406	1687	Mus musculus trafficking protein, kinesin binding 2 (Trak2), mRNA	2	3406	3619	no	1	444	3183	MEERVSLLLQLRFLALEIVNRKLNQILLKCDSNAKLLAPLSLENTSRKRLPRKETWNRRSWRVGACEVVCY
Trak2	NM_172406	1688	Mus musculus trafficking protein, kinesin binding 2 (Trak2), mRNA	3	5498	5744	no	1	444	3183	MGLSAKYNKNWNFPVSSSSTGLLTVLVLFLLSFRVSWYVLSCLPGKTQLFFPSRFSVMISQVLSSSLLPIQRVSLSSELKLP
Trak2	NM_172406	1689	Mus musculus trafficking protein, kinesin binding 2 (Trak2), mRNA	3	4499	4706	yes	1	444	3183	MALSPWGCSSTWGGDKGQLLVLFVKAEGPLLGPLVLNLQIFCFREILFCQGVLPFSLEPPPQEEMLSEG
Trak2	NM_172406	1690	Mus musculus trafficking protein, kinesin binding 2 (Trak2), mRNA	3	6050	6185	no	1	444	3183	MHTSPLPSVALGMGSRGLQENAIVSYLEHNFVKSLFMHLPLLYQL
Trak2	NM_172406	1691	Mus musculus trafficking protein, kinesin binding 2 (Trak2), mRNA	3	296	485	no	1	444	3183	MSPDSSQKICSKENIHMTTPISLLNGLMDFLSCDSYESCPFQPKQERILHESIPECHFQITNR
Stradb	NM_172656	1693	Mus musculus STE20-related kinase adaptor beta (Stradb), mRNA	2	1708	1852	no	1	375	1629	MTNLYLKIQLVHWRIDQLNHSVHGAWIYPLCPDQSTRTTSSSVTAQLS
Stradb	NM_172656	1694	Mus musculus STE20-related kinase adaptor beta (Stradb), mRNA	3	1775	1904	no	1	375	1629	MGRGFTLSAQIRAPARLPRQLLPSSASVRSPALPHIPRFFSTF
Als2cr11	NM_175200	1696	Mus musculus amyotrophic lateral sclerosis 2 (juvenile) chromosome region, candidate 11 (human) (Als2cr11), mRNA	3	32	155	no	2	40	1711	MQQWSCLLRETGGFPSITLKRHLAGFLPPQPGFPPSHLRSP
Tmem237	NM_001033449	1698	Mus musculus amyotrophic lateral sclerosis 2 (juvenile) chromosome region, candidate 4 (Als2cr4), transcript variant 1, mRNA	3	1280	1445	no	2	82	1321	MWTSTLRQEPKPLHSRSFPAVAPALPTRVFKCIFIRYMYLQLSFCYIMLKCYWRL
Tmem237	NM_001037812	1700	Mus musculus amyotrophic lateral sclerosis 2 (juvenile) chromosome region, candidate 4 (Als2cr4), transcript variant 2, mRNA	1	1239	1404	no	3	71	1280	MWTSTLRQEPKPLHSRSFPAVAPALPTRVFKCIFIRYMYLQLSFCYIMLKCYWRL
Mpp4	NM_001164682	1702	Mus musculus membrane protein, palmitoylated 4 (MAGUK p55 subfamily member 4) (Mpp4), transcript variant 1, mRNA	2	1783	2002	no	1	699	2661	MRSVWKQMKKLLNLRNSQKLRTNLSAMGRSSLSLGSAAACASVAGSLTSASCMPACAAAAAATVPWALLTRRW
Mpp4	NM_001164682	1703	Mus musculus membrane protein, palmitoylated 4 (MAGUK p55 subfamily member 4) (Mpp4), transcript variant 1, mRNA	2	472	757	no	1	699	2661	MTVEEMTWGRLYFKECSVYSILSPHCNPCLRPQEPLGFLIHLTTSQFLAKSKLILIPITQRQRSPRKTAAVRVCSQCRISRRHQQQLQIILQQGG
Mpp4	NM_001164682	1704	Mus musculus membrane protein, palmitoylated 4 (MAGUK p55 subfamily member 4) (Mpp4), transcript variant 1, mRNA	2	2554	2695	no	1	699	2661	MTTCKMHVASCCPPYRRLRKNCSGCQRHGFPLTLNLNLVSCLKLEAS
Mpp4	NM_001164682	1705	Mus musculus membrane protein, palmitoylated 4 (MAGUK p55 subfamily member 4) (Mpp4), transcript variant 1, mRNA	3	119	371	no	1	699	2661	MGFSHLRSIVTAPHNHGLLFYKQPHKCGLWVCAGAVPLVAVWIPQVLFCLICCTRRRAQWPDSWEMTQQAATTFEKDHDFRATL
Mpp4	NM_145143	1707	Mus musculus membrane protein, palmitoylated 4 (MAGUK p55 subfamily member 4) (Mpp4), transcript variant 2, mRNA	1	1146	1365	no	3	119	2024	MRSVWKQMKKLLNLRNSQKLRTNLSAMGRSSLSLGSAAACASVAGSLTSASCMPACAAAAAATVPWALLTRRW
Mpp4	NM_145143	1708	Mus musculus membrane protein, palmitoylated 4 (MAGUK p55 subfamily member 4) (Mpp4), transcript variant 2, mRNA	1	1917	2058	no	3	119	2024	MTTCKMHVASCCPPYRRLRKNCSGCQRHGFPLTLNLNLVSCLKLEAS
Als2	NM_028717	1710	Mus musculus amyotrophic lateral sclerosis 2 (juvenile) homolog (human) (Als2), transcript variant 1, mRNA	1	5700	5820	no	1	135	5088	MTSWSPRGMHPHRIFCLLTEKNIGIHWSANTAVPSCSKPH
Als2	NM_028717	1711	Mus musculus amyotrophic lateral sclerosis 2 (juvenile) homolog (human) (Als2), transcript variant 1, mRNA	1	5997	6249	no	1	135	5088	MGFSHLRSIVTAPHNHGLLFYKQPHKCGLWVCAGAVPLVAVWIPQVLFCLICCTRRRAQWPDSWEMTQQAATTFEKDHDFRATL
Als2	NM_028717	1712	Mus musculus amyotrophic lateral sclerosis 2 (juvenile) homolog (human) (Als2), transcript variant 1, mRNA	2	3922	4090	no	1	135	5088	MRAIRTSPKPSGSWGTWPWQQTRNGEQCLKNAGASWAVRAQAKGRFGKHGIILLWP
Als2	NM_028717	1713	Mus musculus amyotrophic lateral sclerosis 2 (juvenile) homolog (human) (Als2), transcript variant 1, mRNA	3	602	986	no	1	135	5088	MWRGTHTGIVTQQRDLGMGHRLSAGPHHHHFPSDKATEGGTPCWTRGAPGGLRCIPQPCTCAVPPSSGSEASPREMQSVQPAAHHHDRQRGPCDNIGQPLLPFRCDIVRVSSRKACQPCSQPSPRGTG
Als2	NM_028717	1714	Mus musculus amyotrophic lateral sclerosis 2 (juvenile) homolog (human) (Als2), transcript variant 1, mRNA	3	6350	6512	no	1	135	5088	MTVEEMTWGRLYFKECSVYSILSPHCNPCLRPQEPLGFLIHLTTSQFLAKSKLI
Als2	NM_028717	1715	Mus musculus amyotrophic lateral sclerosis 2 (juvenile) homolog (human) (Als2), transcript variant 1, mRNA	3	98	305	no	1	135	5088	MGWFGDGVLLLTDGLKEEKLNRGRRIQRKRPSPCLAGRILFSNTREVARLGWKDSSSGSPWCEAWSSSD
Als2	NM_001159948	1717	Mus musculus amyotrophic lateral sclerosis 2 (juvenile) homolog (human) (Als2), transcript variant 3, mRNA	1	6519	6681	no	2	304	5257	MTVEEMTWGRLYFKECSVYSILSPHCNPCLRPQEPLGFLIHLTTSQFLAKSKLI
Als2	NM_001159948	1718	Mus musculus amyotrophic lateral sclerosis 2 (juvenile) homolog (human) (Als2), transcript variant 3, mRNA	1	267	474	no	2	304	5257	MGWFGDGVLLLTDGLKEEKLNRGRRIQRKRPSPCLAGRILFSNTREVARLGWKDSSSGSPWCEAWSSSD
Als2	NM_001159948	1719	Mus musculus amyotrophic lateral sclerosis 2 (juvenile) homolog (human) (Als2), transcript variant 3, mRNA	1	771	1155	no	2	304	5257	MWRGTHTGIVTQQRDLGMGHRLSAGPHHHHFPSDKATEGGTPCWTRGAPGGLRCIPQPCTCAVPPSSGSEASPREMQSVQPAAHHHDRQRGPCDNIGQPLLPFRCDIVRVSSRKACQPCSQPSPRGTG
Als2	NM_001159948	1720	Mus musculus amyotrophic lateral sclerosis 2 (juvenile) homolog (human) (Als2), transcript variant 3, mRNA	2	5869	5989	no	2	304	5257	MTSWSPRGMHPHRIFCLLTEKNIGIHWSANTAVPSCSKPH
Als2	NM_001159948	1721	Mus musculus amyotrophic lateral sclerosis 2 (juvenile) homolog (human) (Als2), transcript variant 3, mRNA	2	6166	6418	no	2	304	5257	MGFSHLRSIVTAPHNHGLLFYKQPHKCGLWVCAGAVPLVAVWIPQVLFCLICCTRRRAQWPDSWEMTQQAATTFEKDHDFRATL
Als2	NM_001159948	1722	Mus musculus amyotrophic lateral sclerosis 2 (juvenile) homolog (human) (Als2), transcript variant 3, mRNA	3	4091	4259	no	2	304	5257	MRAIRTSPKPSGSWGTWPWQQTRNGEQCLKNAGASWAVRAQAKGRFGKHGIILLWP
Als2	NM_146109	1724	Mus musculus amyotrophic lateral sclerosis 2 (juvenile) homolog (human) (Als2), transcript variant 2, mRNA	3	602	986	no	1	135	2919	MWRGTHTGIVTQQRDLGMGHRLSAGPHHHHFPSDKATEGGTPCWTRGAPGGLRCIPQPCTCAVPPSSGSEASPREMQSVQPAAHHHDRQRGPCDNIGQPLLPFRCDIVRVSSRKACQPCSQPSPRGTG
Als2	NM_146109	1725	Mus musculus amyotrophic lateral sclerosis 2 (juvenile) homolog (human) (Als2), transcript variant 2, mRNA	3	98	305	no	1	135	2919	MGWFGDGVLLLTDGLKEEKLNRGRRIQRKRPSPCLAGRILFSNTREVARLGWKDSSSGSPWCEAWSSSD
Cdk15	NM_001033373	1727	Mus musculus cyclin-dependent kinase 15 (Cdk15), mRNA	3	104	269	no	1	66	1365	MQLLPPFGGRGGAQLSEKPAWKHRACCIRANRSIQFHGFISPQGTGGCQCPEVEE
Fzd7	NM_008057	1729	Mus musculus frizzled homolog 7 (Drosophila) (Fzd7), mRNA	2	2704	2854	yes	1	813	2529	MVLRGGPDEKRQRQWPKRLLAKTCRTMLTVKDMDRLGPKGKVETSRERDW
Fzd7	NM_008057	1730	Mus musculus frizzled homolog 7 (Drosophila) (Fzd7), mRNA	2	2014	2167	no	1	813	2529	MVTYSVECATWACLVWMHCGASCWRPCSSTSSSGRPSCWPALCLSFASAPS
Fzd7	NM_008057	1731	Mus musculus frizzled homolog 7 (Drosophila) (Fzd7), mRNA	2	2998	3211	yes	1	813	2529	MGGTSCGALVKWWSNHNLFSLGPNWSPDGLISRVRPYSPPPGPPPACFSFPTPFKSSKISIWKAGPCLLES
Fzd7	NM_008057	1732	Mus musculus frizzled homolog 7 (Drosophila) (Fzd7), mRNA	2	1771	1906	yes	1	813	2529	MATARWRRAPRRRAAPSSSWCFTSSVWPAPSGGSFCPSLGSWQLA
Fzd7	NM_008057	1733	Mus musculus frizzled homolog 7 (Drosophila) (Fzd7), mRNA	2	3709	3874	no	1	813	2529	MKSPPILRPHNPNFDFSAPFLPSNLGFLLFLFCCVLFFLQTGYLCVALTIQELAL
Fzd7	NM_008057	1734	Mus musculus frizzled homolog 7 (Drosophila) (Fzd7), mRNA	3	4475	4616	no	1	813	2529	MCPVQLNGAAFTIKVILYFLNFQSDLTCQNFFKLPLHRFGIFCVLSL
Fzd7	NM_008057	1735	Mus musculus frizzled homolog 7 (Drosophila) (Fzd7), mRNA	3	2474	2624	yes	1	813	2529	MASLLPQTQPQQQGGNCGMSPGPYPPLPLLPFYRRRGMVGRELLGGGLFP
Fzd7	NM_008057	1736	Mus musculus frizzled homolog 7 (Drosophila) (Fzd7), mRNA	3	1118	1484	no	1	813	2529	MLYVRTRVHRARPSHSSVPFLVRARPTGLRGAHEQVRLPVARAVALRELPSARCRRDLRGAEHVRRLRGRGRQSHRLPYCSLPARPTFHCDVPLRWQRPLVFPLLVSAPAQGAPLPGLPLPR
Gm973	NM_001013771	1738	Mus musculus predicted gene 973 (Gm973), mRNA	2	508	916	no	1	168	3345	MEGERGSRTAPGGLTSTSEASQRARPNGRSSLGIRPKDTSEAFCGHGPLTSCTGSSVQDTSRILCCSRTVSLGYPRISGHNRIFQVYPQNTISCLSSLHFGFNRDRLMHKVWMNGKLIHTWTRALLLRTTAIRTRT
Gm973	NM_001013771	1739	Mus musculus predicted gene 973 (Gm973), mRNA	2	3361	3544	no	1	168	3345	MLTTAFKQAVLSIPTPWLERLKHTEPFSSYKQRRILSWFMEFVLKLDGNLEIIYLDLLVYR
Gm973	NM_001013771	1740	Mus musculus predicted gene 973 (Gm973), mRNA	2	1888	2023	no	1	168	3345	MEIFMKPPHVWLKLQRVRNVEVNLTLMKNQEDPSEEMPKTAKTQN
Gm973	NM_001013771	1741	Mus musculus predicted gene 973 (Gm973), mRNA	2	28	157	yes	1	168	3345	MALRPLVHSCYFSYQLHPEREVERLIGSGGGRLGRSFLKKKGL
Gm973	NM_001013771	1742	Mus musculus predicted gene 973 (Gm973), mRNA	2	2254	2410	yes	1	168	3345	MERIWLTKLRGRKEPRHTRPKLSRKRGKKGAWGKQRLLEESQSIQKLKRNQS
Gm973	NM_001013771	1743	Mus musculus predicted gene 973 (Gm973), mRNA	2	1018	1144	yes	1	168	3345	MERVSKPPGRSLGGPHSVTFSFLLTNPSSRSTVEPSQTNKGT
Gm973	NM_001013771	1744	Mus musculus predicted gene 973 (Gm973), mRNA	2	2617	2755	no	1	168	3345	MEDYHPSRPQMLLVTWNVKRREAMKTLPRPSRIRSSRRRLLGTEFE
Gm973	NM_001013771	1745	Mus musculus predicted gene 973 (Gm973), mRNA	3	1199	1346	no	1	168	3345	MPFPSFSISRWLRTKYPWGNKEKKGTEDSEITSCFRRTPRSPETPEEPI
Gm973	NM_001013771	1746	Mus musculus predicted gene 973 (Gm973), mRNA	3	416	653	yes	1	168	3345	MDTQRQEKRSQEEAGPWTAHTSGPQRSHLGIWKEKEEAGQRLAALPLLPKQAREPDPTADPAWVFGQKIPPRLSADMAP
Sumo1	NM_009460	1748	Mus musculus SMT3 suppressor of mif two 3 homolog 1 (yeast) (Sumo1), mRNA	1	933	1074	no	3	143	446	MFVVKMTDTVRATANSKGGFTGEKESVLSKTVLSEDPRKVLMFISSY
Sumo1	NM_009460	1749	Mus musculus SMT3 suppressor of mif two 3 homolog 1 (yeast) (Sumo1), mRNA	3	731	974	no	3	143	446	MIKRSTNGSFPMTFQLALKFQHVVASLLDCDFQWEMEIFQRTELWKMTFPQLEATFKICGSGPKEEHHVCSQDDRYSESNS
Bmpr2	NM_007561	1752	Mus musculus bone morphogenic protein receptor, type II (serine/threonine kinase) (Bmpr2), mRNA	1	2742	2886	no	2	16	3130	MFRTRYPYTRCYKHSCRSWAIKAQKSTEAQFSGSFSHKYPGWQQYTDR
Bmpr2	NM_007561	1753	Mus musculus bone morphogenic protein receptor, type II (serine/threonine kinase) (Bmpr2), mRNA	3	344	467	yes	2	16	3130	MERTAFAAVVQIYVMSTLLRTFHPLTQHHSVHLIHLIEMKR
Bmpr2	NM_007561	1754	Mus musculus bone morphogenic protein receptor, type II (serine/threonine kinase) (Bmpr2), mRNA	3	3134	3290	no	2	16	3130	MFSSLWSEIIFLHHLNMQKTFKKKTALTSCQHPFPPLQQGLALNRFQLCRKF
Fam117b	NM_001037725	1756	Mus musculus family with sequence similarity 117, member B (Fam117b), transcript variant 1, mRNA	1	5328	5460	no	3	158	1910	MFFKQCIFVSVDVNFLMQFFKVTTKFSPKNSISSDDKYCCGLCP
Fam117b	NM_001037725	1757	Mus musculus family with sequence similarity 117, member B (Fam117b), transcript variant 1, mRNA	1	924	1188	no	3	158	1910	MKRRKGLISAHHPGAAQNSLKRLQNYASNCREANTAVVTTEIKKGSLHSMATMQLLTRARLLLQRARSFPLAPSPSRLVLGSGTVWKG
Fam117b	NM_001037725	1758	Mus musculus family with sequence similarity 117, member B (Fam117b), transcript variant 1, mRNA	1	2991	3135	no	3	158	1910	MCWRCDLLLTDFASFFSNIPHTGGKRRGLELRKQVPLERLYSFGFELI
Fam117b	NM_001037725	1759	Mus musculus family with sequence similarity 117, member B (Fam117b), transcript variant 1, mRNA	1	303	495	yes	3	158	1910	MAAPRGAAAAAATTEATEAPQAPRAAAAVAARAPPHAAPAPRAAAAAARRRVPAPRWPRRRERP
Fam117b	NM_001037725	1760	Mus musculus family with sequence similarity 117, member B (Fam117b), transcript variant 1, mRNA	1	1875	2088	no	3	158	1910	MHHQNPLRKLKDRAQLKQWVLGAKNPADHVTVVSCGILSSRLAVKCFGFPVRCDSKAPGRTSGPLSVLPCA
Fam117b	NM_001037725	1761	Mus musculus family with sequence similarity 117, member B (Fam117b), transcript variant 1, mRNA	1	1263	1647	no	3	158	1910	MVIVRLRPSHREAAAHEALTHRPLGVQTREATTAAALSLCPQHPSSPSLMKAVRRAPVQLMICLRIPEIKRMETILLCQNMQPHQNLITVTCLKGNLQRAVKGSKSLRNARQNNFMRFQPFTVLTKTR
Fam117b	NM_001037725	1762	Mus musculus family with sequence similarity 117, member B (Fam117b), transcript variant 1, mRNA	3	3263	3464	no	3	158	1910	MLLCTTGRWQTLHERATILKANSIHWSSHSIMRNQEVAVHLGKLFVTLECLDSLKWALLNFKEGYLG
Ica1l	NM_027407	1764	Mus musculus islet cell autoantigen 1-like (Ica1l), mRNA	2	2221	2380	no	2	298	1591	MRTSTGSLRSNLAETCRNFYVNGKTSEHLSLLRILTHHMLNAEGWQTWKIPDS
Ica1l	NM_027407	1765	Mus musculus islet cell autoantigen 1-like (Ica1l), mRNA	3	1811	1961	no	2	298	1591	MSESQKHGVFLWKALYLLLCCKGIKTGYKVALVWGFSLVVSGVFCCGEQH
Ica1l	NM_027407	1766	Mus musculus islet cell autoantigen 1-like (Ica1l), mRNA	3	617	737	no	2	298	1591	MLLARPSVLQPSKDWPCVLPCLVLSKKWQHSVRGPFLTPW
Ica1l	NM_027407	1767	Mus musculus islet cell autoantigen 1-like (Ica1l), mRNA	3	1463	1583	no	2	298	1591	MELSTPPTMVTKTCQPGSIYLQTWVRSQTQMPLDTQMTSF
Ica1l	NM_027407	1768	Mus musculus islet cell autoantigen 1-like (Ica1l), mRNA	3	86	218	no	2	298	1591	MTTAGGGAGRALSVGRPQAAASADPTRPRRGRLLRSLQGKEAAA
Wdr12	NM_001199060	1770	Mus musculus WD repeat domain 12 (Wdr12), transcript variant 1, mRNA	1	1944	2142	no	2	538	1807	MCTALHAISSTAQRKMGMVAHSCNPSPRGWKQEHQKFKVTLCCIVSLKAASHGSLSLCLHKKEING
Wdr12	NM_001199060	1771	Mus musculus WD repeat domain 12 (Wdr12), transcript variant 1, mRNA	2	2269	2413	no	2	538	1807	MWSEFCLHFTLCRLLKLEFQKVYFLKGYSTNVVNLFFFVFLFCFSLTF
Wdr12	NM_001199060	1772	Mus musculus WD repeat domain 12 (Wdr12), transcript variant 1, mRNA	2	2977	3103	no	2	538	1807	MPAPGKQVDVCGFKDSLVSFRTARDKQRDPDSNAIKKKNSLS
Wdr12	NM_001199060	1773	Mus musculus WD repeat domain 12 (Wdr12), transcript variant 1, mRNA	3	590	785	no	2	538	1807	MMSLSQSLPLLKLRTLVTLSISCWRPKMNSTSMSSLISLSRASFFECPWSNTWNWRTFHRKRLWN
Wdr12	NM_001199060	1774	Mus musculus WD repeat domain 12 (Wdr12), transcript variant 1, mRNA	3	791	935	no	2	538	1807	MWKSTPHPSQSSACSMMTGSAQLKGQKNGSCLVLMIRLLGSGPWKESR
Wdr12	NM_001199061	1776	Mus musculus WD repeat domain 12 (Wdr12), transcript variant 3, mRNA	1	2709	2835	no	1	270	1539	MPAPGKQVDVCGFKDSLVSFRTARDKQRDPDSNAIKKKNSLS
Wdr12	NM_001199061	1777	Mus musculus WD repeat domain 12 (Wdr12), transcript variant 3, mRNA	1	2001	2145	no	1	270	1539	MWSEFCLHFTLCRLLKLEFQKVYFLKGYSTNVVNLFFFVFLFCFSLTF
Wdr12	NM_001199061	1778	Mus musculus WD repeat domain 12 (Wdr12), transcript variant 3, mRNA	2	523	667	no	1	270	1539	MWKSTPHPSQSSACSMMTGSAQLKGQKNGSCLVLMIRLLGSGPWKESR
Wdr12	NM_001199061	1779	Mus musculus WD repeat domain 12 (Wdr12), transcript variant 3, mRNA	2	322	517	no	1	270	1539	MMSLSQSLPLLKLRTLVTLSISCWRPKMNSTSMSSLISLSRASFFECPWSNTWNWRTFHRKRLWN
Wdr12	NM_001199061	1780	Mus musculus WD repeat domain 12 (Wdr12), transcript variant 3, mRNA	2	52	175	no	1	270	1539	MGPLSLRIKKQEVYLMCAGWALVEIEPRGMFCRNLRELTEA
Wdr12	NM_001199061	1781	Mus musculus WD repeat domain 12 (Wdr12), transcript variant 3, mRNA	3	1676	1874	no	1	270	1539	MCTALHAISSTAQRKMGMVAHSCNPSPRGWKQEHQKFKVTLCCIVSLKAASHGSLSLCLHKKEING
Wdr12	NM_021312	1783	Mus musculus WD repeat domain 12 (Wdr12), transcript variant 2, mRNA	1	2799	2925	no	1	360	1629	MPAPGKQVDVCGFKDSLVSFRTARDKQRDPDSNAIKKKNSLS
Wdr12	NM_021312	1784	Mus musculus WD repeat domain 12 (Wdr12), transcript variant 2, mRNA	1	2091	2235	no	1	360	1629	MWSEFCLHFTLCRLLKLEFQKVYFLKGYSTNVVNLFFFVFLFCFSLTF
Wdr12	NM_021312	1785	Mus musculus WD repeat domain 12 (Wdr12), transcript variant 2, mRNA	2	412	607	no	1	360	1629	MMSLSQSLPLLKLRTLVTLSISCWRPKMNSTSMSSLISLSRASFFECPWSNTWNWRTFHRKRLWN
Wdr12	NM_021312	1786	Mus musculus WD repeat domain 12 (Wdr12), transcript variant 2, mRNA	2	613	757	no	1	360	1629	MWKSTPHPSQSSACSMMTGSAQLKGQKNGSCLVLMIRLLGSGPWKESR
Wdr12	NM_021312	1787	Mus musculus WD repeat domain 12 (Wdr12), transcript variant 2, mRNA	3	1766	1964	no	1	360	1629	MCTALHAISSTAQRKMGMVAHSCNPSPRGWKQEHQKFKVTLCCIVSLKAASHGSLSLCLHKKEING
Carf	NM_139150	1789	Mus musculus calcium response factor (Carf), mRNA	3	224	383	yes	2	187	2254	MVRSQKERLRDSSIGPVWTLGILPLGKMIPLPFCPLLLLKHMIHSHHRICQRH
Carf	NM_139150	1790	Mus musculus calcium response factor (Carf), mRNA	3	1187	1322	no	2	187	2254	MLVVYFDGMCSYLHSKLISIMNQRLLVSLCHRHLFLCLLLKKRKL
Carf	NM_139150	1791	Mus musculus calcium response factor (Carf), mRNA	3	587	782	no	2	187	2254	MFSKTAPAITAFAHQHPSCYPKRQEPDLLKNLCWLLSSHFLVTHPCGPAVLGVVRKLEIPTVATV
Nbeal1	NM_173444	1793	Mus musculus neurobeachin like 1 (Nbeal1), mRNA	1	3060	3249	no	2	328	8392	MYGIGLHKSIRVKAGEKSNCNIYFDCETLYSETSYQPGQSDSVPWSCNSWCFTSKGARFSNGC
Nbeal1	NM_173444	1794	Mus musculus neurobeachin like 1 (Nbeal1), mRNA	3	6515	6635	no	2	328	8392	MKKMPKLCVKSTRILKTQWEQLISFTMVLTIPILRASCTI
Nbeal1	NM_173444	1795	Mus musculus neurobeachin like 1 (Nbeal1), mRNA	3	6815	6965	no	2	328	8392	MNLIWVTYKFPKNWLTMLFFQDGLSQLKISFINTEKLWSLNMFLLIFMNG
Nbeal1	NM_173444	1796	Mus musculus neurobeachin like 1 (Nbeal1), mRNA	3	779	998	no	2	328	8392	MHWHSVKACMIHIEIGDIEFQDESLVLWKRADRNTNQLLSQWSLFLSFINVFRKVNISRTVLSVAYCISLEPL
Nbeal1	NM_173444	1797	Mus musculus neurobeachin like 1 (Nbeal1), mRNA	3	272	395	yes	2	328	8392	MVLNRLFEEILKYQSGKPEWQPERGSLNFGCFIVQRKIQIT
Nbeal1	NM_173444	1798	Mus musculus neurobeachin like 1 (Nbeal1), mRNA	3	3833	3998	no	2	328	8392	MFMNVVNNVSVLEKLAIQELDSSLMKHQLTHLLLKTLLTKSLIQILLLISKIYYL
Nbeal1	NM_173444	1799	Mus musculus neurobeachin like 1 (Nbeal1), mRNA	3	6182	6317	no	2	328	8392	MLISPTTFSISKKRLETKYIADFCHFILLLVMEQDHHRSYSKHQG
Nbeal1	NM_173444	1800	Mus musculus neurobeachin like 1 (Nbeal1), mRNA	3	2438	2621	no	2	328	8392	MSHLLPVVLVQLGKEPLLLHHLKSQIHHFLLPLPLTGHHLVEYCHQPPGEEQLKNRNCLPN
Nbeal1	NM_173444	1801	Mus musculus neurobeachin like 1 (Nbeal1), mRNA	3	3632	3761	no	2	328	8392	MKKNSSLEFWIYFSVFYEPAQLEVSFSYCCLNQEMLTYCMPCC
Abi2	NM_001198570	1804	Mus musculus abl-interactor 2 (Abi2), transcript variant 1, mRNA	1	3702	3852	no	2	184	1645	MENMVSPEGRLYACKGLWWKKWLVDFQIFEMNGSCLLMNSFGQKLLPKVT
Abi2	NM_001198570	1805	Mus musculus abl-interactor 2 (Abi2), transcript variant 1, mRNA	3	1346	1667	no	2	184	1645	MEVLFITRIQFQIHHLHPHLWKSQSLMNPPLHRLLQKIMKRRKQLWLSTAIRTLKRTHRGRQGLTWKRLWQFMIIQKTRKMSCPFRKEPLYMSSRRMTMSEECAGED
Abi2	NM_001198570	1806	Mus musculus abl-interactor 2 (Abi2), transcript variant 1, mRNA	3	395	518	no	2	184	1645	MSYRCWISRHHSYGGWSLQSTIFHKQLIFIKRRLQEEKLVF
Abi2	NM_001198571	1808	Mus musculus abl-interactor 2 (Abi2), transcript variant 2, mRNA	1	1725	1848	no	2	184	1624	MMKLLLLLLFWFIPLYQKLKAKSEQVDLLAVICIMLSRLKM
Abi2	NM_001198571	1809	Mus musculus abl-interactor 2 (Abi2), transcript variant 2, mRNA	1	4773	4923	no	2	184	1624	MENMVSPEGRLYACKGLWWKKWLVDFQIFEMNGSCLLMNSFGQKLLPKVT
Abi2	NM_001198571	1810	Mus musculus abl-interactor 2 (Abi2), transcript variant 2, mRNA	2	1999	2125	no	2	184	1624	MLIASALGLTSWPGGHPCPLLSVYGEERNQCLNTLFNCFLIA
Abi2	NM_001198571	1811	Mus musculus abl-interactor 2 (Abi2), transcript variant 2, mRNA	3	1247	1562	no	2	184	1624	MEVLFITRIQFQIHHLHPHLWKSQSLMNPPLHRLLQKIMKRRKQLWLSTAIRTLKRTHRGRQGLTWKRLWQFMIIQKTRKMSCPFRKEPLYMSSRRMTMVGMREL
Abi2	NM_001198571	1812	Mus musculus abl-interactor 2 (Abi2), transcript variant 2, mRNA	3	395	518	no	2	184	1624	MSYRCWISRHHSYGGWSLQSTIFHKQLIFIKRRLQEEKLVF
Abi2	NM_198127	1814	Mus musculus abl-interactor 2 (Abi2), transcript variant 3, mRNA	1	4671	4821	no	2	184	1522	MENMVSPEGRLYACKGLWWKKWLVDFQIFEMNGSCLLMNSFGQKLLPKVT
Abi2	NM_198127	1815	Mus musculus abl-interactor 2 (Abi2), transcript variant 3, mRNA	1	1623	1746	no	2	184	1522	MMKLLLLLLFWFIPLYQKLKAKSEQVDLLAVICIMLSRLKM
Abi2	NM_198127	1816	Mus musculus abl-interactor 2 (Abi2), transcript variant 3, mRNA	2	1897	2023	no	2	184	1522	MLIASALGLTSWPGGHPCPLLSVYGEERNQCLNTLFNCFLIA
Abi2	NM_198127	1817	Mus musculus abl-interactor 2 (Abi2), transcript variant 3, mRNA	3	1145	1460	no	2	184	1522	MEVLFITRIQFQIHHLHPHLWKSQSLMNPPLHRLLQKIMKRRKQLWLSTAIRTLKRTHRGRQGLTWKRLWQFMIIQKTRKMSCPFRKEPLYMSSRRMTMVGMREL
Abi2	NM_198127	1818	Mus musculus abl-interactor 2 (Abi2), transcript variant 3, mRNA	3	395	518	no	2	184	1522	MSYRCWISRHHSYGGWSLQSTIFHKQLIFIKRRLQEEKLVF
Raph1	NM_001045513	1820	Mus musculus Ras association (RalGDS/AF-6) and pleckstrin homology domains 1 (Raph1), mRNA	1	7896	8022	no	1	201	3999	MESGCFLSKMFRKVVQVNTEPYLRSGQTGSMLFMSCEFQESA
Raph1	NM_001045513	1821	Mus musculus Ras association (RalGDS/AF-6) and pleckstrin homology domains 1 (Raph1), mRNA	1	4131	4254	no	1	201	3999	MCCLCVHGCMHSYTDCVYIHMYTCVDVYIYRELILFIPFVS
Raph1	NM_001045513	1822	Mus musculus Ras association (RalGDS/AF-6) and pleckstrin homology domains 1 (Raph1), mRNA	1	8448	8700	no	1	201	3999	MKKTKMYLKEDIIQRIMHSSIRMKLWFSFSLVAIIFFCINVHSFHYVPCSLIVQSYIYTHKYIYIYEREIYSFSTTDVFVLLLD
Raph1	NM_001045513	1823	Mus musculus Ras association (RalGDS/AF-6) and pleckstrin homology domains 1 (Raph1), mRNA	2	1774	1921	no	1	201	3999	MIGLRYPAPALNPDPVLPVSRSLSQTTLISLTAECLTPCQLDISVPKVP
Raph1	NM_001045513	1824	Mus musculus Ras association (RalGDS/AF-6) and pleckstrin homology domains 1 (Raph1), mRNA	2	2227	2398	no	1	201	3999	MQLSIQGPCLSLQHHQRCSLFLWLHSPRLKLWCPPMELFLHPLLRHHPQPLAQPWPS
Raph1	NM_001045513	1825	Mus musculus Ras association (RalGDS/AF-6) and pleckstrin homology domains 1 (Raph1), mRNA	2	3787	4063	yes	1	201	3999	MAPCPPHVCPEQNPPPQWTTWHYPHHHQNCCLTSRRLALEVVIFRAMQHCEEDPLPLLLRETRILSSQETGSHRLIFMLSIINSTISSSDHL
Raph1	NM_001045513	1826	Mus musculus Ras association (RalGDS/AF-6) and pleckstrin homology domains 1 (Raph1), mRNA	2	8644	8911	no	1	201	3999	MRERYIHSVLLMFLFYCWIKLLSELHLPLVINYCNGLGQWSYSQSKFVFPVSLFCHLSQFLIKKKKVHRFHLNKGFQVFWMSTIKSLAL
Raph1	NM_001045513	1827	Mus musculus Ras association (RalGDS/AF-6) and pleckstrin homology domains 1 (Raph1), mRNA	2	4681	4807	no	1	201	3999	MTPATFEMSSQVSFLSTTQGIFNAMNLATFSTVLRSFINLAS
Raph1	NM_001045513	1828	Mus musculus Ras association (RalGDS/AF-6) and pleckstrin homology domains 1 (Raph1), mRNA	2	217	352	no	1	201	3999	MKRLTMVLKKTATRKIRTWIKCLGPGLENWTGLLRVWILTSPKNQ
Raph1	NM_001045513	1829	Mus musculus Ras association (RalGDS/AF-6) and pleckstrin homology domains 1 (Raph1), mRNA	3	8924	9092	no	1	201	3999	MTQLLRMLSALPEDQSSIPSTLVGQLKTTYNSSSKGSNVLFWPPRHLNMCGIHTLK
Raph1	NM_001045513	1830	Mus musculus Ras association (RalGDS/AF-6) and pleckstrin homology domains 1 (Raph1), mRNA	3	2411	2552	no	1	201	3999	MCPIPTTVQPPTSSTEDSPGSAPSSDSPSYTPTSSSHHCNCPSSSTP
Raph1	NM_001045513	1831	Mus musculus Ras association (RalGDS/AF-6) and pleckstrin homology domains 1 (Raph1), mRNA	3	4154	4298	no	1	201	3999	MYAQLYRLCVYTYVYMCGCVYIQRTDSIYSFCLLIQIWSFVYFEWKET
Gm11578	XM_001478387	1834	PREDICTED: Mus musculus predicted gene 11578 (Gm11578), mRNA	2	130	250	no	1	0	729	MQRKKPEMSGTTLRKAFHSACSSFAVKQSFFLPTDGNRLV
Cd28	NM_007642	1836	Mus musculus CD28 antigen (Cd28), mRNA	1	3462	3711	no	3	86	740	MEEIQAVVGLLRVSSSLSVGQCFISWRFQSGFTQCILCNVTAGDRYNLIEPSNHLGLQSFSQRSEPLICNGYFNMHTDGQMDV
Cd28	NM_007642	1837	Mus musculus CD28 antigen (Cd28), mRNA	2	1366	1489	no	3	86	740	MEWPQSTPQCFFPHSRSWELSIINSHNMISELDSPPTPRRM
Cd28	NM_007642	1838	Mus musculus CD28 antigen (Cd28), mRNA	2	3208	3517	no	3	86	740	MHPLCSELGEILKKCMTNIFNTFGFLSLCLFVSVSLFLSCAYVSPPSLLCLFLSPSLCLSLCVSLSLCISLSVSFSADFQNVVFLWKKYKLWLVCYESVAVYQ
Cd28	NM_007642	1839	Mus musculus CD28 antigen (Cd28), mRNA	3	3332	3503	no	3	86	740	MSPLPHFSVSSSLPLSVFLCVSLCLCVSLCLSLSLQIFKTLFFYGRNTSCGWFATSQ
Cd28	NM_007642	1840	Mus musculus CD28 antigen (Cd28), mRNA	3	3947	4148	no	3	86	740	MFMQISRLFLYQGLNTFYSYYFPCLQCYFIDIYLVCSYFLDIFAQMPPSTVVNYLYNLSPCLVLFSL
Cd28	NM_007642	1841	Mus musculus CD28 antigen (Cd28), mRNA	3	1076	1205	no	3	86	740	MSPAPFSLASTFQSCGVIAKDVLDREERIEKPSLWLSWCLGWG
Ctla4	NM_009843	1843	Mus musculus cytotoxic T-lymphocyte-associated protein 4 (Ctla4), mRNA	1	930	1194	no	3	146	815	MPLFNRKLDAKFQLSILQFKAKEHEQRAGIFLLCQNHFTKSITWKQHKDIALWCGVKGTLGNGTAQRKEGGEGRDYIVHILYLPERCL
Ctla4	NM_009843	1844	Mus musculus cytotoxic T-lymphocyte-associated protein 4 (Ctla4), mRNA	2	1615	1777	no	3	146	815	MICKETKSWQCLYEPDRTLSSRKCLIPETSRFVFLGSSNTRTPYKYYGSSKTQS
Icos	NM_017480	1846	Mus musculus inducible T cell co-stimulator (Icos), mRNA	1	2922	3075	no	1	45	645	MSLCVRLTCLGSVLQSRQFSSACSLGPFADHTPLFCRMFLLWGVTLMFLHE
Icos	NM_017480	1847	Mus musculus inducible T cell co-stimulator (Icos), mRNA	1	1395	1518	no	1	45	645	MMFPYSPCQSNFFQKRHLNSVNMVYYVDISGSKHFSETKAN
Icos	NM_017480	1848	Mus musculus inducible T cell co-stimulator (Icos), mRNA	2	1039	1162	no	1	45	645	MATICPHFSDSIFFPWRSAFFLESDSRGRCFTTEALVFLRF
Icos	NM_017480	1849	Mus musculus inducible T cell co-stimulator (Icos), mRNA	2	2755	2887	yes	1	45	645	MVPISYGNEDCTLDNLTVTNIRKLTLICHYPLVFGLHSRSSPGF
Icos	NM_017480	1850	Mus musculus inducible T cell co-stimulator (Icos), mRNA	2	1471	1663	no	1	45	645	MLILVVVNISQKQKQINFAVVFSTIICVSMVLLITSLAIFVDHIKVASKESNPLLMGKHSPGVE
Icos	NM_017480	1851	Mus musculus inducible T cell co-stimulator (Icos), mRNA	3	1253	1424	no	1	45	645	MPALAFKFPLKDMSTCLLGSLLPLQIGSSAYIPSHPCCSKKKKKISRYDVPIFSLPK
Pard3b	NM_001081050	1853	Mus musculus par-3 partitioning defective 3 homolog B (C. elegans) (Pard3b), mRNA	1	5076	5358	no	3	419	4028	MKVCVCVCVCVCVCVCVCTHECTRAHAQACDYQHGEEKIKSPSGCLMREESGREVKGDDGKIKSVCICSISLPNVRAQLRSPPDLKEKHSDVRS
Pard3b	NM_001081050	1854	Mus musculus par-3 partitioning defective 3 homolog B (C. elegans) (Pard3b), mRNA	1	7212	7425	no	3	419	4028	MWNPQGHMEQKADEFNSIVEKRSLGGFVEPHFCYQQNKIKIRPTALIFFFLLKLNLPCEGNPPATSGRSES
Pard3b	NM_001081050	1855	Mus musculus par-3 partitioning defective 3 homolog B (C. elegans) (Pard3b), mRNA	1	2286	2499	no	3	419	4028	MIVVYYIRLAPIVHKIKGKTYCFPVMGGLRMKYHRPRHHILLWNGALKISVTALEWIPQDIFQINMSTSER
Pard3b	NM_001081050	1856	Mus musculus par-3 partitioning defective 3 homolog B (C. elegans) (Pard3b), mRNA	1	1275	1401	no	3	419	4028	MCFCLKTVNNMKNQSLDHSTFLATMMGLREQRQHLLPVGNQV
Pard3b	NM_001081050	1857	Mus musculus par-3 partitioning defective 3 homolog B (C. elegans) (Pard3b), mRNA	1	2697	2853	no	3	419	4028	MICPSTGPDHTWCGAEAATRASEQPSTNRTMGQKRQTRMVCLIRALAQATQL
Pard3b	NM_001081050	1858	Mus musculus par-3 partitioning defective 3 homolog B (C. elegans) (Pard3b), mRNA	1	3543	3702	no	3	419	4028	MKMKTQEHGHLTMTSAGCLERVQMGAHTTSALRGWSGSTHPYPGEAQQIPWTT
Pard3b	NM_001081050	1859	Mus musculus par-3 partitioning defective 3 homolog B (C. elegans) (Pard3b), mRNA	1	3885	4014	no	3	419	4028	MFLLHHLSTSEYRSTRRWAEQGPEGAALTNTPIVTRIPGRRIP
Pard3b	NM_001081050	1860	Mus musculus par-3 partitioning defective 3 homolog B (C. elegans) (Pard3b), mRNA	2	5974	6217	no	3	419	4028	MREKCSAGGQSIKSTHKPGRYYEPRSHIVPHSIRKPKQEGFKVRASLDYRVSLRSYNETLHLKKKITLQCVLYFTQISVKH
Pard3b	NM_001081050	1861	Mus musculus par-3 partitioning defective 3 homolog B (C. elegans) (Pard3b), mRNA	2	7060	7267	no	3	419	4028	MIPVGLTLFPHRAKSADKQRNLSFNHYFIANKAERKKINPKLIILQLSEHLCGTHRATWSKRLMNSIAL
Pard3b	NM_001081050	1862	Mus musculus par-3 partitioning defective 3 homolog B (C. elegans) (Pard3b), mRNA	2	6616	6778	yes	3	419	4028	MVKKSWGSKLYQCLCNIPPTVSPPRLRDHFPGLRESIWLSGSPGYDQQVPRRRE
Pard3b	NM_001081050	1863	Mus musculus par-3 partitioning defective 3 homolog B (C. elegans) (Pard3b), mRNA	3	4952	5135	no	3	419	4028	MSGVGKQNRACWSGHTESNVLGMSVPDQVPNSTHLPLEQQVDESVCVCVCVCVCVCVCVHA
Pard3b	NM_001081050	1864	Mus musculus par-3 partitioning defective 3 homolog B (C. elegans) (Pard3b), mRNA	3	4319	4490	no	3	419	4028	MELYYSSPWLESQRYIQPPPHHTHTHTHTHTHTHTHTYSTSNSTEVKVSLCQAQSPI
Pard3b	NM_001081050	1865	Mus musculus par-3 partitioning defective 3 homolog B (C. elegans) (Pard3b), mRNA	3	6356	6509	no	3	419	4028	MFALGAQHPYTKATEKLLQTLALCCTQSTQSLLILRSTQKSKGIIKENKKK
Nrp2	NM_001077403	1867	Mus musculus neuropilin 2 (Nrp2), transcript variant 1, mRNA	1	30	366	no	1	888	3681	MLLGLKRRGGSRRGGRGGEQGTSLQPAPGTSSEAQTLGRALGEVEVRAGASELGEPLAHSRAIPAAAPAATPAAPAAAASCLALPSRDWPSGCNRRGRLQLRGTQKGQEPDV
Nrp2	NM_001077403	1868	Mus musculus neuropilin 2 (Nrp2), transcript variant 1, mRNA	1	4077	4215	yes	1	888	3681	MAYPGQKVERSVLFSTSLSSQHLKSKGAFQPFHPEKWNLRNKSHPA
Nrp2	NM_001077403	1869	Mus musculus neuropilin 2 (Nrp2), transcript variant 1, mRNA	1	5601	5727	no	1	888	3681	MPTSIYSRVCVCVCVCVCVCVCVCVCLCVCVCVCVCVCVSHP
Nrp2	NM_001077403	1870	Mus musculus neuropilin 2 (Nrp2), transcript variant 1, mRNA	1	4899	5073	no	1	888	3681	MHFYLQVSKFYGWRSLHTASTSGDLSSYSYTYVPCTYTHTHTHTHTHTHTHSSSCVFY
Nrp2	NM_001077403	1871	Mus musculus neuropilin 2 (Nrp2), transcript variant 1, mRNA	1	4545	4833	no	1	888	3681	MSLVGSQLVALPFLFPPICSSTAYTYIHMHTACSYAAHVHTHTHILGGGGGSGRFCSLYSLVSEQRERITKEERETQPVLGRMTSVDRDILLNESP
Nrp2	NM_001077403	1872	Mus musculus neuropilin 2 (Nrp2), transcript variant 1, mRNA	2	5398	5542	no	1	888	3681	MSRLLHISGKLSDRFFCCCDHPQFHLSCTQAKGGGWTGLAVVPLNVNL
Nrp2	NM_001077403	1873	Mus musculus neuropilin 2 (Nrp2), transcript variant 1, mRNA	2	3628	3820	yes	1	888	3681	MASSTRSRSIIRSAARRHDRLCLDRFWRFIPVRGASEDYSFVLFCFVFPLETECHNLDQSVPEY
Nrp2	NM_001077403	1874	Mus musculus neuropilin 2 (Nrp2), transcript variant 1, mRNA	2	2746	2947	no	1	888	3681	MRMPPSVGKTAALRMTKICNFLQDSTATLIFRKRPVVGCTTMPSGSGARGSAALTPMTEHFQMTRTS
Nrp2	NM_001077403	1875	Mus musculus neuropilin 2 (Nrp2), transcript variant 1, mRNA	2	1720	1894	no	1	888	3681	MSLWEWSLAGLLMNRSVPPPPSLMGGGLLNRAGSMVMTMAGHPIWIPTRSISRWTCAS
Nrp2	NM_001077403	1876	Mus musculus neuropilin 2 (Nrp2), transcript variant 1, mRNA	2	2479	2641	no	1	888	3681	MARTGNISRTPGLSRQSCLKGTCTMTPLTSEGSILFQRSMCGCTQRGGRQQASG
Nrp2	NM_001077403	1877	Mus musculus neuropilin 2 (Nrp2), transcript variant 1, mRNA	2	4822	4972	no	1	888	3681	MSLLDRLRTLISCGRLHPYRDISAKTCTSTYKSASSMDGEAYTQLQPQET
Nrp2	NM_001077403	1878	Mus musculus neuropilin 2 (Nrp2), transcript variant 1, mRNA	2	2179	2356	no	1	888	3681	MHPAPTCWGCSRASLLIPRSLPPPPESTSGAPVLPAWLVAALAGFLGTLKPSQVKNGFR
Nrp2	NM_001077403	1879	Mus musculus neuropilin 2 (Nrp2), transcript variant 1, mRNA	2	2962	3211	yes	1	888	3681	MADERASTGGSSAHRCTCPEALCAWSSSTKPWAATGWHCRWFGKPARKANSFGSSVRTRAASGSTGALSCPAMTWSIRSCSRE
Nrp2	NM_001077403	1880	Mus musculus neuropilin 2 (Nrp2), transcript variant 1, mRNA	2	3268	3472	no	1	888	3681	MSHWRTAWNPYQLLQVRILKWTSQKPMGERAMKMRLMMNMKEIGATLLPLPQGLVTPHLAKKRAGCTP
Nrp2	NM_001077403	1881	Mus musculus neuropilin 2 (Nrp2), transcript variant 1, mRNA	2	994	1462	no	1	888	3681	MLATSLPQATPRTIPPTRTVSGLSTPPNPTRRLFSTSTLTLKSRNTTASMTSLRFGMGTVSQLTSWASTVGTSPRPPSSPQAPCYTSSSPQTTPGRGQVSLYAMRSSKQALKIVPRTLQAPMGPLNLQGFQRSIHTIWTVPSPSWPNPGWRSSYSS
Nrp2	NM_001077403	1882	Mus musculus neuropilin 2 (Nrp2), transcript variant 1, mRNA	3	5531	5753	no	1	888	3681	MLTYENPSSDGNVAVFCMKRGNSHADIYLFPRVCVCVCVCVCVCVCVCVFVCVCVCVCVCVCVAPLSSLYLLCM
Nrp2	NM_001077403	1883	Mus musculus neuropilin 2 (Nrp2), transcript variant 1, mRNA	3	4640	4823	no	1	888	3681	MLICSSCAHTHTHTWGGGRKWEILQSLFFSLRAERKNNKGRERNAACIGKNDQCGQRHFVE
Nrp2	NM_001077403	1884	Mus musculus neuropilin 2 (Nrp2), transcript variant 1, mRNA	3	2345	2534	yes	1	888	3681	MASGRPGDTQDSERGHHPGSPRRRQHHCRGSQGVCTQVQSLLQPKWQGLGIYPGPQDSADKAV
Nrp2	NM_001077403	1885	Mus musculus neuropilin 2 (Nrp2), transcript variant 1, mRNA	3	3917	4133	no	1	888	3681	MQEPGPCSLQGHRQERISSESQFCFLCGFVMIMIAIVIFYFIFVCEQLKEAEEDGLSGAESGEVSPVLHISF
Nrp2	NM_001077403	1886	Mus musculus neuropilin 2 (Nrp2), transcript variant 1, mRNA	3	4934	5114	no	1	888	3681	MEKLTHSFNLRRPEFLFIHICAMYVHTHTHTHTHTHTHTQQFMCFLLSALKNNEEKCPFL
Nrp2	NM_010939	1888	Mus musculus neuropilin 2 (Nrp2), transcript variant 3, mRNA	1	30	366	no	1	888	3630	MLLGLKRRGGSRRGGRGGEQGTSLQPAPGTSSEAQTLGRALGEVEVRAGASELGEPLAHSRAIPAAAPAATPAAPAAAASCLALPSRDWPSGCNRRGRLQLRGTQKGQEPDV
Nrp2	NM_010939	1889	Mus musculus neuropilin 2 (Nrp2), transcript variant 3, mRNA	1	5550	5676	no	1	888	3630	MPTSIYSRVCVCVCVCVCVCVCVCVCLCVCVCVCVCVCVSHP
Nrp2	NM_010939	1890	Mus musculus neuropilin 2 (Nrp2), transcript variant 3, mRNA	1	4848	5022	no	1	888	3630	MHFYLQVSKFYGWRSLHTASTSGDLSSYSYTYVPCTYTHTHTHTHTHTHTHSSSCVFY
Nrp2	NM_010939	1891	Mus musculus neuropilin 2 (Nrp2), transcript variant 3, mRNA	1	4494	4782	no	1	888	3630	MSLVGSQLVALPFLFPPICSSTAYTYIHMHTACSYAAHVHTHTHILGGGGGSGRFCSLYSLVSEQRERITKEERETQPVLGRMTSVDRDILLNESP
Nrp2	NM_010939	1892	Mus musculus neuropilin 2 (Nrp2), transcript variant 3, mRNA	1	4026	4164	yes	1	888	3630	MAYPGQKVERSVLFSTSLSSQHLKSKGAFQPFHPEKWNLRNKSHPA
Nrp2	NM_010939	1893	Mus musculus neuropilin 2 (Nrp2), transcript variant 3, mRNA	2	4771	4921	no	1	888	3630	MSLLDRLRTLISCGRLHPYRDISAKTCTSTYKSASSMDGEAYTQLQPQET
Nrp2	NM_010939	1894	Mus musculus neuropilin 2 (Nrp2), transcript variant 3, mRNA	2	5347	5491	no	1	888	3630	MSRLLHISGKLSDRFFCCCDHPQFHLSCTQAKGGGWTGLAVVPLNVNL
Nrp2	NM_010939	1895	Mus musculus neuropilin 2 (Nrp2), transcript variant 3, mRNA	2	2746	2947	no	1	888	3630	MRMPPSVGKTAALRMTKICNFLQDSTATLIFRKRPVVGCTTMPSGSGARGSAALTPMTEHFQMTRTS
Nrp2	NM_010939	1896	Mus musculus neuropilin 2 (Nrp2), transcript variant 3, mRNA	2	1720	1894	no	1	888	3630	MSLWEWSLAGLLMNRSVPPPPSLMGGGLLNRAGSMVMTMAGHPIWIPTRSISRWTCAS
Nrp2	NM_010939	1897	Mus musculus neuropilin 2 (Nrp2), transcript variant 3, mRNA	2	2479	2641	no	1	888	3630	MARTGNISRTPGLSRQSCLKGTCTMTPLTSEGSILFQRSMCGCTQRGGRQQASG
Nrp2	NM_010939	1898	Mus musculus neuropilin 2 (Nrp2), transcript variant 3, mRNA	2	3577	3769	yes	1	888	3630	MASSTRSRSIIRSAARRHDRLCLDRFWRFIPVRGASEDYSFVLFCFVFPLETECHNLDQSVPEY
Nrp2	NM_010939	1899	Mus musculus neuropilin 2 (Nrp2), transcript variant 3, mRNA	2	2179	2356	no	1	888	3630	MHPAPTCWGCSRASLLIPRSLPPPPESTSGAPVLPAWLVAALAGFLGTLKPSQVKNGFR
Nrp2	NM_010939	1900	Mus musculus neuropilin 2 (Nrp2), transcript variant 3, mRNA	2	2962	3211	yes	1	888	3630	MADERASTGGSSAHRCTCPEALCAWSSSTKPWAATGWHCRWFGKPARKANSFGSSVRTRAASGSTGALSCPAMTWSIRSCSRE
Nrp2	NM_010939	1901	Mus musculus neuropilin 2 (Nrp2), transcript variant 3, mRNA	2	3268	3421	no	1	888	3630	MSHWRTAWNPYQLLQVRILKMNMKEIGATLLPLPQGLVTPHLAKKRAGCTP
Nrp2	NM_010939	1902	Mus musculus neuropilin 2 (Nrp2), transcript variant 3, mRNA	2	994	1462	no	1	888	3630	MLATSLPQATPRTIPPTRTVSGLSTPPNPTRRLFSTSTLTLKSRNTTASMTSLRFGMGTVSQLTSWASTVGTSPRPPSSPQAPCYTSSSPQTTPGRGQVSLYAMRSSKQALKIVPRTLQAPMGPLNLQGFQRSIHTIWTVPSPSWPNPGWRSSYSS
Nrp2	NM_010939	1903	Mus musculus neuropilin 2 (Nrp2), transcript variant 3, mRNA	3	3866	4082	no	1	888	3630	MQEPGPCSLQGHRQERISSESQFCFLCGFVMIMIAIVIFYFIFVCEQLKEAEEDGLSGAESGEVSPVLHISF
Nrp2	NM_010939	1904	Mus musculus neuropilin 2 (Nrp2), transcript variant 3, mRNA	3	4589	4772	no	1	888	3630	MLICSSCAHTHTHTWGGGRKWEILQSLFFSLRAERKNNKGRERNAACIGKNDQCGQRHFVE
Nrp2	NM_010939	1905	Mus musculus neuropilin 2 (Nrp2), transcript variant 3, mRNA	3	2345	2534	yes	1	888	3630	MASGRPGDTQDSERGHHPGSPRRRQHHCRGSQGVCTQVQSLLQPKWQGLGIYPGPQDSADKAV
Nrp2	NM_010939	1906	Mus musculus neuropilin 2 (Nrp2), transcript variant 3, mRNA	3	5480	5702	no	1	888	3630	MLTYENPSSDGNVAVFCMKRGNSHADIYLFPRVCVCVCVCVCVCVCVCVFVCVCVCVCVCVCVAPLSSLYLLCM
Nrp2	NM_010939	1907	Mus musculus neuropilin 2 (Nrp2), transcript variant 3, mRNA	3	4883	5063	no	1	888	3630	MEKLTHSFNLRRPEFLFIHICAMYVHTHTHTHTHTHTHTQQFMCFLLSALKNNEEKCPFL
Nrp2	NM_001077404	1909	Mus musculus neuropilin 2 (Nrp2), transcript variant 2, mRNA	1	30	366	no	1	888	3666	MLLGLKRRGGSRRGGRGGEQGTSLQPAPGTSSEAQTLGRALGEVEVRAGASELGEPLAHSRAIPAAAPAATPAAPAAAASCLALPSRDWPSGCNRRGRLQLRGTQKGQEPDV
Nrp2	NM_001077404	1910	Mus musculus neuropilin 2 (Nrp2), transcript variant 2, mRNA	1	5586	5712	no	1	888	3666	MPTSIYSRVCVCVCVCVCVCVCVCVCLCVCVCVCVCVCVSHP
Nrp2	NM_001077404	1911	Mus musculus neuropilin 2 (Nrp2), transcript variant 2, mRNA	1	4062	4200	yes	1	888	3666	MAYPGQKVERSVLFSTSLSSQHLKSKGAFQPFHPEKWNLRNKSHPA
Nrp2	NM_001077404	1912	Mus musculus neuropilin 2 (Nrp2), transcript variant 2, mRNA	1	4884	5058	no	1	888	3666	MHFYLQVSKFYGWRSLHTASTSGDLSSYSYTYVPCTYTHTHTHTHTHTHTHSSSCVFY
Nrp2	NM_001077404	1913	Mus musculus neuropilin 2 (Nrp2), transcript variant 2, mRNA	1	4530	4818	no	1	888	3666	MSLVGSQLVALPFLFPPICSSTAYTYIHMHTACSYAAHVHTHTHILGGGGGSGRFCSLYSLVSEQRERITKEERETQPVLGRMTSVDRDILLNESP
Nrp2	NM_001077404	1914	Mus musculus neuropilin 2 (Nrp2), transcript variant 2, mRNA	2	3268	3457	no	1	888	3666	MSHWRTAWNPYQLLQWTSQKPMGERAMKMRLMMNMKEIGATLLPLPQGLVTPHLAKKRAGCTP
Nrp2	NM_001077404	1915	Mus musculus neuropilin 2 (Nrp2), transcript variant 2, mRNA	2	2746	2947	no	1	888	3666	MRMPPSVGKTAALRMTKICNFLQDSTATLIFRKRPVVGCTTMPSGSGARGSAALTPMTEHFQMTRTS
Nrp2	NM_001077404	1916	Mus musculus neuropilin 2 (Nrp2), transcript variant 2, mRNA	2	1720	1894	no	1	888	3666	MSLWEWSLAGLLMNRSVPPPPSLMGGGLLNRAGSMVMTMAGHPIWIPTRSISRWTCAS
Nrp2	NM_001077404	1917	Mus musculus neuropilin 2 (Nrp2), transcript variant 2, mRNA	2	2479	2641	no	1	888	3666	MARTGNISRTPGLSRQSCLKGTCTMTPLTSEGSILFQRSMCGCTQRGGRQQASG
Nrp2	NM_001077404	1918	Mus musculus neuropilin 2 (Nrp2), transcript variant 2, mRNA	2	5383	5527	no	1	888	3666	MSRLLHISGKLSDRFFCCCDHPQFHLSCTQAKGGGWTGLAVVPLNVNL
Nrp2	NM_001077404	1919	Mus musculus neuropilin 2 (Nrp2), transcript variant 2, mRNA	2	3613	3805	yes	1	888	3666	MASSTRSRSIIRSAARRHDRLCLDRFWRFIPVRGASEDYSFVLFCFVFPLETECHNLDQSVPEY
Nrp2	NM_001077404	1920	Mus musculus neuropilin 2 (Nrp2), transcript variant 2, mRNA	2	2179	2356	no	1	888	3666	MHPAPTCWGCSRASLLIPRSLPPPPESTSGAPVLPAWLVAALAGFLGTLKPSQVKNGFR
Nrp2	NM_001077404	1921	Mus musculus neuropilin 2 (Nrp2), transcript variant 2, mRNA	2	2962	3211	yes	1	888	3666	MADERASTGGSSAHRCTCPEALCAWSSSTKPWAATGWHCRWFGKPARKANSFGSSVRTRAASGSTGALSCPAMTWSIRSCSRE
Nrp2	NM_001077404	1922	Mus musculus neuropilin 2 (Nrp2), transcript variant 2, mRNA	2	994	1462	no	1	888	3666	MLATSLPQATPRTIPPTRTVSGLSTPPNPTRRLFSTSTLTLKSRNTTASMTSLRFGMGTVSQLTSWASTVGTSPRPPSSPQAPCYTSSSPQTTPGRGQVSLYAMRSSKQALKIVPRTLQAPMGPLNLQGFQRSIHTIWTVPSPSWPNPGWRSSYSS
Nrp2	NM_001077404	1923	Mus musculus neuropilin 2 (Nrp2), transcript variant 2, mRNA	2	4807	4957	no	1	888	3666	MSLLDRLRTLISCGRLHPYRDISAKTCTSTYKSASSMDGEAYTQLQPQET
Nrp2	NM_001077404	1924	Mus musculus neuropilin 2 (Nrp2), transcript variant 2, mRNA	3	4919	5099	no	1	888	3666	MEKLTHSFNLRRPEFLFIHICAMYVHTHTHTHTHTHTHTQQFMCFLLSALKNNEEKCPFL
Nrp2	NM_001077404	1925	Mus musculus neuropilin 2 (Nrp2), transcript variant 2, mRNA	3	5516	5738	no	1	888	3666	MLTYENPSSDGNVAVFCMKRGNSHADIYLFPRVCVCVCVCVCVCVCVCVFVCVCVCVCVCVCVAPLSSLYLLCM
Nrp2	NM_001077404	1926	Mus musculus neuropilin 2 (Nrp2), transcript variant 2, mRNA	3	2345	2534	yes	1	888	3666	MASGRPGDTQDSERGHHPGSPRRRQHHCRGSQGVCTQVQSLLQPKWQGLGIYPGPQDSADKAV
Nrp2	NM_001077404	1927	Mus musculus neuropilin 2 (Nrp2), transcript variant 2, mRNA	3	3902	4118	no	1	888	3666	MQEPGPCSLQGHRQERISSESQFCFLCGFVMIMIAIVIFYFIFVCEQLKEAEEDGLSGAESGEVSPVLHISF
Nrp2	NM_001077404	1928	Mus musculus neuropilin 2 (Nrp2), transcript variant 2, mRNA	3	4625	4808	no	1	888	3666	MLICSSCAHTHTHTWGGGRKWEILQSLFFSLRAERKNNKGRERNAACIGKNDQCGQRHFVE
Nrp2	NM_001077405	1930	Mus musculus neuropilin 2 (Nrp2), transcript variant 4, mRNA	1	4011	4149	yes	1	888	3615	MAYPGQKVERSVLFSTSLSSQHLKSKGAFQPFHPEKWNLRNKSHPA
Nrp2	NM_001077405	1931	Mus musculus neuropilin 2 (Nrp2), transcript variant 4, mRNA	1	4479	4767	no	1	888	3615	MSLVGSQLVALPFLFPPICSSTAYTYIHMHTACSYAAHVHTHTHILGGGGGSGRFCSLYSLVSEQRERITKEERETQPVLGRMTSVDRDILLNESP
Nrp2	NM_001077405	1932	Mus musculus neuropilin 2 (Nrp2), transcript variant 4, mRNA	1	30	366	no	1	888	3615	MLLGLKRRGGSRRGGRGGEQGTSLQPAPGTSSEAQTLGRALGEVEVRAGASELGEPLAHSRAIPAAAPAATPAAPAAAASCLALPSRDWPSGCNRRGRLQLRGTQKGQEPDV
Nrp2	NM_001077405	1933	Mus musculus neuropilin 2 (Nrp2), transcript variant 4, mRNA	1	4833	5007	no	1	888	3615	MHFYLQVSKFYGWRSLHTASTSGDLSSYSYTYVPCTYTHTHTHTHTHTHTHSSSCVFY
Nrp2	NM_001077405	1934	Mus musculus neuropilin 2 (Nrp2), transcript variant 4, mRNA	1	5535	5661	no	1	888	3615	MPTSIYSRVCVCVCVCVCVCVCVCVCLCVCVCVCVCVCVSHP
Nrp2	NM_001077405	1935	Mus musculus neuropilin 2 (Nrp2), transcript variant 4, mRNA	2	3562	3754	yes	1	888	3615	MASSTRSRSIIRSAARRHDRLCLDRFWRFIPVRGASEDYSFVLFCFVFPLETECHNLDQSVPEY
Nrp2	NM_001077405	1936	Mus musculus neuropilin 2 (Nrp2), transcript variant 4, mRNA	2	2746	2947	no	1	888	3615	MRMPPSVGKTAALRMTKICNFLQDSTATLIFRKRPVVGCTTMPSGSGARGSAALTPMTEHFQMTRTS
Nrp2	NM_001077405	1937	Mus musculus neuropilin 2 (Nrp2), transcript variant 4, mRNA	2	1720	1894	no	1	888	3615	MSLWEWSLAGLLMNRSVPPPPSLMGGGLLNRAGSMVMTMAGHPIWIPTRSISRWTCAS
Nrp2	NM_001077405	1938	Mus musculus neuropilin 2 (Nrp2), transcript variant 4, mRNA	2	3268	3406	no	1	888	3615	MSHWRTAWNPYQLLQMNMKEIGATLLPLPQGLVTPHLAKKRAGCTP
Nrp2	NM_001077405	1939	Mus musculus neuropilin 2 (Nrp2), transcript variant 4, mRNA	2	2479	2641	no	1	888	3615	MARTGNISRTPGLSRQSCLKGTCTMTPLTSEGSILFQRSMCGCTQRGGRQQASG
Nrp2	NM_001077405	1940	Mus musculus neuropilin 2 (Nrp2), transcript variant 4, mRNA	2	2179	2356	no	1	888	3615	MHPAPTCWGCSRASLLIPRSLPPPPESTSGAPVLPAWLVAALAGFLGTLKPSQVKNGFR
Nrp2	NM_001077405	1941	Mus musculus neuropilin 2 (Nrp2), transcript variant 4, mRNA	2	2962	3211	yes	1	888	3615	MADERASTGGSSAHRCTCPEALCAWSSSTKPWAATGWHCRWFGKPARKANSFGSSVRTRAASGSTGALSCPAMTWSIRSCSRE
Nrp2	NM_001077405	1942	Mus musculus neuropilin 2 (Nrp2), transcript variant 4, mRNA	2	4756	4906	no	1	888	3615	MSLLDRLRTLISCGRLHPYRDISAKTCTSTYKSASSMDGEAYTQLQPQET
Nrp2	NM_001077405	1943	Mus musculus neuropilin 2 (Nrp2), transcript variant 4, mRNA	2	994	1462	no	1	888	3615	MLATSLPQATPRTIPPTRTVSGLSTPPNPTRRLFSTSTLTLKSRNTTASMTSLRFGMGTVSQLTSWASTVGTSPRPPSSPQAPCYTSSSPQTTPGRGQVSLYAMRSSKQALKIVPRTLQAPMGPLNLQGFQRSIHTIWTVPSPSWPNPGWRSSYSS
Nrp2	NM_001077405	1944	Mus musculus neuropilin 2 (Nrp2), transcript variant 4, mRNA	2	5332	5476	no	1	888	3615	MSRLLHISGKLSDRFFCCCDHPQFHLSCTQAKGGGWTGLAVVPLNVNL
Nrp2	NM_001077405	1945	Mus musculus neuropilin 2 (Nrp2), transcript variant 4, mRNA	3	4868	5048	no	1	888	3615	MEKLTHSFNLRRPEFLFIHICAMYVHTHTHTHTHTHTHTQQFMCFLLSALKNNEEKCPFL
Nrp2	NM_001077405	1946	Mus musculus neuropilin 2 (Nrp2), transcript variant 4, mRNA	3	3851	4067	no	1	888	3615	MQEPGPCSLQGHRQERISSESQFCFLCGFVMIMIAIVIFYFIFVCEQLKEAEEDGLSGAESGEVSPVLHISF
Nrp2	NM_001077405	1947	Mus musculus neuropilin 2 (Nrp2), transcript variant 4, mRNA	3	5465	5687	no	1	888	3615	MLTYENPSSDGNVAVFCMKRGNSHADIYLFPRVCVCVCVCVCVCVCVCVFVCVCVCVCVCVCVAPLSSLYLLCM
Nrp2	NM_001077405	1948	Mus musculus neuropilin 2 (Nrp2), transcript variant 4, mRNA	3	4574	4757	no	1	888	3615	MLICSSCAHTHTHTWGGGRKWEILQSLFFSLRAERKNNKGRERNAACIGKNDQCGQRHFVE
Nrp2	NM_001077405	1949	Mus musculus neuropilin 2 (Nrp2), transcript variant 4, mRNA	3	2345	2534	yes	1	888	3615	MASGRPGDTQDSERGHHPGSPRRRQHHCRGSQGVCTQVQSLLQPKWQGLGIYPGPQDSADKAV
Nrp2	NM_001077406	1951	Mus musculus neuropilin 2 (Nrp2), transcript variant 5, mRNA	1	30	366	no	1	888	3606	MLLGLKRRGGSRRGGRGGEQGTSLQPAPGTSSEAQTLGRALGEVEVRAGASELGEPLAHSRAIPAAAPAATPAAPAAAASCLALPSRDWPSGCNRRGRLQLRGTQKGQEPDV
Nrp2	NM_001077406	1952	Mus musculus neuropilin 2 (Nrp2), transcript variant 5, mRNA	2	2746	2947	no	1	888	3606	MRMPPSVGKTAALRMTKICNFLQDSTATLIFRKRPVVGCTTMPSGSGARGSAALTPMTEHFQMTRTS
Nrp2	NM_001077406	1953	Mus musculus neuropilin 2 (Nrp2), transcript variant 5, mRNA	2	1720	1894	no	1	888	3606	MSLWEWSLAGLLMNRSVPPPPSLMGGGLLNRAGSMVMTMAGHPIWIPTRSISRWTCAS
Nrp2	NM_001077406	1954	Mus musculus neuropilin 2 (Nrp2), transcript variant 5, mRNA	2	2479	2641	no	1	888	3606	MARTGNISRTPGLSRQSCLKGTCTMTPLTSEGSILFQRSMCGCTQRGGRQQASG
Nrp2	NM_001077406	1955	Mus musculus neuropilin 2 (Nrp2), transcript variant 5, mRNA	2	3268	3568	no	1	888	3606	MSHWRTAWNPYQLLQVRILKGAPSRQGPSPQWTRCPCSPSQPTGITLWRPGAPCWCWPPSSWPWCSTTTGSAMRPRRPITPSPTKPPTTPTGPLWRSSPP
Nrp2	NM_001077406	1956	Mus musculus neuropilin 2 (Nrp2), transcript variant 5, mRNA	2	2179	2356	no	1	888	3606	MHPAPTCWGCSRASLLIPRSLPPPPESTSGAPVLPAWLVAALAGFLGTLKPSQVKNGFR
Nrp2	NM_001077406	1957	Mus musculus neuropilin 2 (Nrp2), transcript variant 5, mRNA	2	2962	3211	yes	1	888	3606	MADERASTGGSSAHRCTCPEALCAWSSSTKPWAATGWHCRWFGKPARKANSFGSSVRTRAASGSTGALSCPAMTWSIRSCSRE
Nrp2	NM_001077406	1958	Mus musculus neuropilin 2 (Nrp2), transcript variant 5, mRNA	2	4402	4522	no	1	888	3606	MQCGFTHPYPHPKPPKTMVPPVHSDMTPFVMFPGVFEVTR
Nrp2	NM_001077406	1959	Mus musculus neuropilin 2 (Nrp2), transcript variant 5, mRNA	2	994	1462	no	1	888	3606	MLATSLPQATPRTIPPTRTVSGLSTPPNPTRRLFSTSTLTLKSRNTTASMTSLRFGMGTVSQLTSWASTVGTSPRPPSSPQAPCYTSSSPQTTPGRGQVSLYAMRSSKQALKIVPRTLQAPMGPLNLQGFQRSIHTIWTVPSPSWPNPGWRSSYSS
Nrp2	NM_001077406	1960	Mus musculus neuropilin 2 (Nrp2), transcript variant 5, mRNA	3	2345	2534	yes	1	888	3606	MASGRPGDTQDSERGHHPGSPRRRQHHCRGSQGVCTQVQSLLQPKWQGLGIYPGPQDSADKAV
Nrp2	NM_001077406	1961	Mus musculus neuropilin 2 (Nrp2), transcript variant 5, mRNA	3	3932	4079	no	1	888	3606	MLHLESQKRPAPKHFTTQGSVGFVPETGPVVFSPCLIPSLLSWAGCQVS
Nrp2	NM_001077406	1962	Mus musculus neuropilin 2 (Nrp2), transcript variant 5, mRNA	3	4103	4331	no	1	888	3606	MYTVHSHVKRCVCVCVCVCIFEGETDSLWKGGSVGVCREGPLPSYVASSGVLFKKIIYCTHFVYLEKRLELFCCLI
Nrp2	NM_001077407	1964	Mus musculus neuropilin 2 (Nrp2), transcript variant 6, mRNA	1	30	366	no	1	888	3591	MLLGLKRRGGSRRGGRGGEQGTSLQPAPGTSSEAQTLGRALGEVEVRAGASELGEPLAHSRAIPAAAPAATPAAPAAAASCLALPSRDWPSGCNRRGRLQLRGTQKGQEPDV
Nrp2	NM_001077407	1965	Mus musculus neuropilin 2 (Nrp2), transcript variant 6, mRNA	2	3268	3553	no	1	888	3591	MSHWRTAWNPYQLLQGAPSRQGPSPQWTRCPCSPSQPTGITLWRPGAPCWCWPPSSWPWCSTTTGSAMRPRRPITPSPTKPPTTPTGPLWRSSPP
Nrp2	NM_001077407	1966	Mus musculus neuropilin 2 (Nrp2), transcript variant 6, mRNA	2	2746	2947	no	1	888	3591	MRMPPSVGKTAALRMTKICNFLQDSTATLIFRKRPVVGCTTMPSGSGARGSAALTPMTEHFQMTRTS
Nrp2	NM_001077407	1967	Mus musculus neuropilin 2 (Nrp2), transcript variant 6, mRNA	2	1720	1894	no	1	888	3591	MSLWEWSLAGLLMNRSVPPPPSLMGGGLLNRAGSMVMTMAGHPIWIPTRSISRWTCAS
Nrp2	NM_001077407	1968	Mus musculus neuropilin 2 (Nrp2), transcript variant 6, mRNA	2	2479	2641	no	1	888	3591	MARTGNISRTPGLSRQSCLKGTCTMTPLTSEGSILFQRSMCGCTQRGGRQQASG
Nrp2	NM_001077407	1969	Mus musculus neuropilin 2 (Nrp2), transcript variant 6, mRNA	2	4387	4507	no	1	888	3591	MQCGFTHPYPHPKPPKTMVPPVHSDMTPFVMFPGVFEVTR
Nrp2	NM_001077407	1970	Mus musculus neuropilin 2 (Nrp2), transcript variant 6, mRNA	2	2179	2356	no	1	888	3591	MHPAPTCWGCSRASLLIPRSLPPPPESTSGAPVLPAWLVAALAGFLGTLKPSQVKNGFR
Nrp2	NM_001077407	1971	Mus musculus neuropilin 2 (Nrp2), transcript variant 6, mRNA	2	2962	3211	yes	1	888	3591	MADERASTGGSSAHRCTCPEALCAWSSSTKPWAATGWHCRWFGKPARKANSFGSSVRTRAASGSTGALSCPAMTWSIRSCSRE
Nrp2	NM_001077407	1972	Mus musculus neuropilin 2 (Nrp2), transcript variant 6, mRNA	2	994	1462	no	1	888	3591	MLATSLPQATPRTIPPTRTVSGLSTPPNPTRRLFSTSTLTLKSRNTTASMTSLRFGMGTVSQLTSWASTVGTSPRPPSSPQAPCYTSSSPQTTPGRGQVSLYAMRSSKQALKIVPRTLQAPMGPLNLQGFQRSIHTIWTVPSPSWPNPGWRSSYSS
Nrp2	NM_001077407	1973	Mus musculus neuropilin 2 (Nrp2), transcript variant 6, mRNA	3	4088	4316	no	1	888	3591	MYTVHSHVKRCVCVCVCVCIFEGETDSLWKGGSVGVCREGPLPSYVASSGVLFKKIIYCTHFVYLEKRLELFCCLI
Nrp2	NM_001077407	1974	Mus musculus neuropilin 2 (Nrp2), transcript variant 6, mRNA	3	2345	2534	yes	1	888	3591	MASGRPGDTQDSERGHHPGSPRRRQHHCRGSQGVCTQVQSLLQPKWQGLGIYPGPQDSADKAV
Nrp2	NM_001077407	1975	Mus musculus neuropilin 2 (Nrp2), transcript variant 6, mRNA	3	3917	4064	no	1	888	3591	MLHLESQKRPAPKHFTTQGSVGFVPETGPVVFSPCLIPSLLSWAGCQVS
Ino80d	NM_001081436	1977	Mus musculus INO80 complex subunit D (Ino80d), transcript variant 2, mRNA	1	9858	9996	no	2	505	3253	MFSWSSSENIGLGEEALQGLLLRSWWAPCIFQSWYDFSCLQNMFSN
Ino80d	NM_001081436	1978	Mus musculus INO80 complex subunit D (Ino80d), transcript variant 2, mRNA	1	5691	5886	no	2	505	3253	MPMMASEGILIAERMSSKSTLPSVLEQTAKPIICFFSSFFCEPPVGRLSVSKPRGVCPLCYNSSC
Ino80d	NM_001081436	1979	Mus musculus INO80 complex subunit D (Ino80d), transcript variant 2, mRNA	1	7302	7431	no	2	505	3253	MNVLLYFFFSIATHIGLWILHVKIISWETVTHEKTYCFPPFNK
Ino80d	NM_001081436	1980	Mus musculus INO80 complex subunit D (Ino80d), transcript variant 2, mRNA	1	11607	11802	no	2	505	3253	MHTQIEVYIYMLAHVYIHFGIYSHSMSPGYIVGVDIEIFKGNEMLLSRYMYINSVDITVHTRVYV
Ino80d	NM_001081436	1981	Mus musculus INO80 complex subunit D (Ino80d), transcript variant 2, mRNA	1	10086	10212	no	2	505	3253	MWKRKTHSCPGSFVSRCALFPGAPGDRRQATRAKCSVTLTLL
Ino80d	NM_001081436	1982	Mus musculus INO80 complex subunit D (Ino80d), transcript variant 2, mRNA	2	7972	8320	no	2	505	3253	MFPFLPPLCLLHAHPQCCSVLVHKHDHTHLGPGVVGSSFVGFHCSSYVFVCLFVCLFVCLLFKLGTTDLTLYAPQVPHGKRFNMQDGRHQYSSRPHRHFPWGLRLICPKLTPACII
Ino80d	NM_001081436	1983	Mus musculus INO80 complex subunit D (Ino80d), transcript variant 2, mRNA	2	6853	6997	no	2	505	3253	MASYKLALELSHTELKPYSVFLEPGLPLCSGILGGVGGWVVVGGLPLQ
Ino80d	NM_001081436	1984	Mus musculus INO80 complex subunit D (Ino80d), transcript variant 2, mRNA	2	12997	13129	no	2	505	3253	MYTGGNLFLQSTRGPAGFGAAYPWPCLWFRWGGHIWGHDGAFGL
Ino80d	NM_001081436	1985	Mus musculus INO80 complex subunit D (Ino80d), transcript variant 2, mRNA	2	10486	10732	no	2	505	3253	MEFARLNSPLLKGENRPLFISVQRCVYGMWWHFAECELALSMERLKKYYVYLYICINLYIHVCICVCIDKAIYIYSLKNVCV
Ino80d	NM_001081436	1986	Mus musculus INO80 complex subunit D (Ino80d), transcript variant 2, mRNA	2	7306	7477	no	2	505	3253	MFSCIFFSLLLPTLVYGFFMSKLSHGRQSLMKRHTVFPLSTNKKITDSSLKFIKKEK
Ino80d	NM_001081436	1987	Mus musculus INO80 complex subunit D (Ino80d), transcript variant 2, mRNA	2	3349	3511	no	2	505	3253	MTWGLEGHPFPVNWWPCSGPGVSVHACSLALVLIPSRRVRSAWRAFWWLSTVTG
Ino80d	NM_001081436	1988	Mus musculus INO80 complex subunit D (Ino80d), transcript variant 2, mRNA	3	2651	3056	no	2	505	3253	MEAIMIASTCRRPTVTISPLPTHLTLVIIWQLPFRQRCPSWRSTCSPHSSRCHLEEWSTPELTGGISPSTLATPLHLATSLARTDTFFPLPSPRHPPRPTQRPHSLPSPPLPQAVPVCFRGYPRPASVAWGLLLN
Ino80d	NM_001081436	1989	Mus musculus INO80 complex subunit D (Ino80d), transcript variant 2, mRNA	3	6410	6542	no	2	505	3253	MQWTNLLVTITLLKSKGDFSLVSLLYEVFLLRNDSSSLLAGNVV
Ino80d	NM_001081436	1990	Mus musculus INO80 complex subunit D (Ino80d), transcript variant 2, mRNA	3	7688	7817	no	2	505	3253	MLQLWVNVGACGLSLQSLFLASFPSALWKGASKIEMWHFRDLS
Ino80d	NM_001081436	1991	Mus musculus INO80 complex subunit D (Ino80d), transcript variant 2, mRNA	3	10211	10358	no	2	505	3253	MRALYLDTPEQLPGTHLNWQSSLGPQLLHLRFRQNPGKLSMLFFTLVFL
Ino80d	NM_001081436	1992	Mus musculus INO80 complex subunit D (Ino80d), transcript variant 2, mRNA	3	8543	8681	no	2	505	3253	MRAPEREAFALTAPWCCVEDFFLRQLSSQLQHTESFPIMHSFKTFI
Ino80d	NM_001081436	1993	Mus musculus INO80 complex subunit D (Ino80d), transcript variant 2, mRNA	3	3224	3344	no	2	505	3253	MHRPPSPALTERVCTGRQVEPGVFSLFPLLHPSPRFLQKI
Ino80d	NM_001081436	1994	Mus musculus INO80 complex subunit D (Ino80d), transcript variant 2, mRNA	3	6185	6308	no	2	505	3253	MCSEDMNVSNCNLWCLKGRWAPLIVDVILVIILKTLFFFLL
Ino80d	NM_001081436	1995	Mus musculus INO80 complex subunit D (Ino80d), transcript variant 2, mRNA	3	9473	9608	no	2	505	3253	MYYRDMIYLAEGTRVIFPLFLFYKHAIFFAILCSKASSDITCISY
Ino80d	NM_001081436	1996	Mus musculus INO80 complex subunit D (Ino80d), transcript variant 2, mRNA	3	347	479	no	2	505	3253	MWPSITASAAPTPFPNQRIAGTATATCRYSALSRKKRGRKRLTR
Ino80d	NM_001114609	1998	Mus musculus INO80 complex subunit D (Ino80d), transcript variant 1, mRNA	1	10302	10449	no	3	281	3344	MRALYLDTPEQLPGTHLNWQSSLGPQLLHLRFRQNPGKLSMLFFTLVFL
Ino80d	NM_001114609	1999	Mus musculus INO80 complex subunit D (Ino80d), transcript variant 1, mRNA	1	6276	6399	no	3	281	3344	MCSEDMNVSNCNLWCLKGRWAPLIVDVILVIILKTLFFFLL
Ino80d	NM_001114609	2000	Mus musculus INO80 complex subunit D (Ino80d), transcript variant 1, mRNA	1	3315	3435	no	3	281	3344	MHRPPSPALTERVCTGRQVEPGVFSLFPLLHPSPRFLQKI
Ino80d	NM_001114609	2001	Mus musculus INO80 complex subunit D (Ino80d), transcript variant 1, mRNA	1	2742	3147	no	3	281	3344	MEAIMIASTCRRPTVTISPLPTHLTLVIIWQLPFRQRCPSWRSTCSPHSSRCHLEEWSTPELTGGISPSTLATPLHLATSLARTDTFFPLPSPRHPPRPTQRPHSLPSPPLPQAVPVCFRGYPRPASVAWGLLLN
Ino80d	NM_001114609	2002	Mus musculus INO80 complex subunit D (Ino80d), transcript variant 1, mRNA	1	285	570	no	3	281	3344	MKGNIYTSLRLTISPCAHIAPNCASSGDSTATLSVSDTFWKTRLPPSSNVNMWPSITASAAPTPFPNQRIAGTATATCRYSALSRKKRGRKRLTR
Ino80d	NM_001114609	2003	Mus musculus INO80 complex subunit D (Ino80d), transcript variant 1, mRNA	1	7779	7908	no	3	281	3344	MLQLWVNVGACGLSLQSLFLASFPSALWKGASKIEMWHFRDLS
Ino80d	NM_001114609	2004	Mus musculus INO80 complex subunit D (Ino80d), transcript variant 1, mRNA	1	9564	9699	no	3	281	3344	MYYRDMIYLAEGTRVIFPLFLFYKHAIFFAILCSKASSDITCISY
Ino80d	NM_001114609	2005	Mus musculus INO80 complex subunit D (Ino80d), transcript variant 1, mRNA	1	8634	8772	no	3	281	3344	MRAPEREAFALTAPWCCVEDFFLRQLSSQLQHTESFPIMHSFKTFI
Ino80d	NM_001114609	2006	Mus musculus INO80 complex subunit D (Ino80d), transcript variant 1, mRNA	1	6501	6633	no	3	281	3344	MQWTNLLVTITLLKSKGDFSLVSLLYEVFLLRNDSSSLLAGNVV
Ino80d	NM_001114609	2007	Mus musculus INO80 complex subunit D (Ino80d), transcript variant 1, mRNA	2	7393	7522	no	3	281	3344	MNVLLYFFFSIATHIGLWILHVKIISWETVTHEKTYCFPPFNK
Ino80d	NM_001114609	2008	Mus musculus INO80 complex subunit D (Ino80d), transcript variant 1, mRNA	2	9949	10087	no	3	281	3344	MFSWSSSENIGLGEEALQGLLLRSWWAPCIFQSWYDFSCLQNMFSN
Ino80d	NM_001114609	2009	Mus musculus INO80 complex subunit D (Ino80d), transcript variant 1, mRNA	2	10177	10303	no	3	281	3344	MWKRKTHSCPGSFVSRCALFPGAPGDRRQATRAKCSVTLTLL
Ino80d	NM_001114609	2010	Mus musculus INO80 complex subunit D (Ino80d), transcript variant 1, mRNA	2	11698	11893	no	3	281	3344	MHTQIEVYIYMLAHVYIHFGIYSHSMSPGYIVGVDIEIFKGNEMLLSRYMYINSVDITVHTRVYV
Ino80d	NM_001114609	2011	Mus musculus INO80 complex subunit D (Ino80d), transcript variant 1, mRNA	2	5782	5977	no	3	281	3344	MPMMASEGILIAERMSSKSTLPSVLEQTAKPIICFFSSFFCEPPVGRLSVSKPRGVCPLCYNSSC
Ino80d	NM_001114609	2012	Mus musculus INO80 complex subunit D (Ino80d), transcript variant 1, mRNA	3	10577	10823	no	3	281	3344	MEFARLNSPLLKGENRPLFISVQRCVYGMWWHFAECELALSMERLKKYYVYLYICINLYIHVCICVCIDKAIYIYSLKNVCV
Ino80d	NM_001114609	2013	Mus musculus INO80 complex subunit D (Ino80d), transcript variant 1, mRNA	3	8063	8411	no	3	281	3344	MFPFLPPLCLLHAHPQCCSVLVHKHDHTHLGPGVVGSSFVGFHCSSYVFVCLFVCLFVCLLFKLGTTDLTLYAPQVPHGKRFNMQDGRHQYSSRPHRHFPWGLRLICPKLTPACII
Ino80d	NM_001114609	2014	Mus musculus INO80 complex subunit D (Ino80d), transcript variant 1, mRNA	3	3440	3602	no	3	281	3344	MTWGLEGHPFPVNWWPCSGPGVSVHACSLALVLIPSRRVRSAWRAFWWLSTVTG
Ino80d	NM_001114609	2015	Mus musculus INO80 complex subunit D (Ino80d), transcript variant 1, mRNA	3	13088	13220	no	3	281	3344	MYTGGNLFLQSTRGPAGFGAAYPWPCLWFRWGGHIWGHDGAFGL
Ino80d	NM_001114609	2016	Mus musculus INO80 complex subunit D (Ino80d), transcript variant 1, mRNA	3	7397	7568	no	3	281	3344	MFSCIFFSLLLPTLVYGFFMSKLSHGRQSLMKRHTVFPLSTNKKITDSSLKFIKKEK
Ino80d	NM_001114609	2017	Mus musculus INO80 complex subunit D (Ino80d), transcript variant 1, mRNA	3	6944	7088	no	3	281	3344	MASYKLALELSHTELKPYSVFLEPGLPLCSGILGGVGGWVVVGGLPLQ
Ndufs1	NM_145518	2019	Mus musculus NADH dehydrogenase (ubiquinone) Fe-S protein 1 (Ndufs1), nuclear gene encoding mitochondrial protein, transcript variant 4, mRNA	1	1893	2064	no	3	242	2423	MEVVSRDRTCQRIVSLFIKDTMVMLVLPWLMLFSQGLLTQKSLLLMSILRAELSKPK
Ndufs1	NM_145518	2020	Mus musculus NADH dehydrogenase (ubiquinone) Fe-S protein 1 (Ndufs1), nuclear gene encoding mitochondrial protein, transcript variant 4, mRNA	1	351	480	no	3	242	2423	MVSLSWWNQEPLFCRLARRSACKSLDSVTMKGCLLLEIAGCAW
Ndufs1	NM_145518	2021	Mus musculus NADH dehydrogenase (ubiquinone) Fe-S protein 1 (Ndufs1), nuclear gene encoding mitochondrial protein, transcript variant 4, mRNA	1	2463	2598	no	3	242	2423	MDIAVIPYKLMFSNMSLNDVIFKVILCLSENGIVLIKNPGSLKCM
Ndufs1	NM_001160039	2023	Mus musculus NADH dehydrogenase (ubiquinone) Fe-S protein 1 (Ndufs1), nuclear gene encoding mitochondrial protein, transcript variant 2, mRNA	3	455	584	no	2	346	2527	MVSLSWWNQEPLFCRLARRSACKSLDSVTMKGCLLLEIAGCAW
Ndufs1	NM_001160039	2024	Mus musculus NADH dehydrogenase (ubiquinone) Fe-S protein 1 (Ndufs1), nuclear gene encoding mitochondrial protein, transcript variant 2, mRNA	3	1997	2168	no	2	346	2527	MEVVSRDRTCQRIVSLFIKDTMVMLVLPWLMLFSQGLLTQKSLLLMSILRAELSKPK
Ndufs1	NM_001160039	2025	Mus musculus NADH dehydrogenase (ubiquinone) Fe-S protein 1 (Ndufs1), nuclear gene encoding mitochondrial protein, transcript variant 2, mRNA	3	2567	2702	no	2	346	2527	MDIAVIPYKLMFSNMSLNDVIFKVILCLSENGIVLIKNPGSLKCM
Ndufs1	NM_001160040	2027	Mus musculus NADH dehydrogenase (ubiquinone) Fe-S protein 1 (Ndufs1), nuclear gene encoding mitochondrial protein, transcript variant 3, mRNA	3	509	638	no	2	400	2581	MVSLSWWNQEPLFCRLARRSACKSLDSVTMKGCLLLEIAGCAW
Ndufs1	NM_001160040	2028	Mus musculus NADH dehydrogenase (ubiquinone) Fe-S protein 1 (Ndufs1), nuclear gene encoding mitochondrial protein, transcript variant 3, mRNA	3	2621	2756	no	2	400	2581	MDIAVIPYKLMFSNMSLNDVIFKVILCLSENGIVLIKNPGSLKCM
Ndufs1	NM_001160040	2029	Mus musculus NADH dehydrogenase (ubiquinone) Fe-S protein 1 (Ndufs1), nuclear gene encoding mitochondrial protein, transcript variant 3, mRNA	3	2051	2222	no	2	400	2581	MEVVSRDRTCQRIVSLFIKDTMVMLVLPWLMLFSQGLLTQKSLLLMSILRAELSKPK
Ndufs1	NM_001160038	2031	Mus musculus NADH dehydrogenase (ubiquinone) Fe-S protein 1 (Ndufs1), nuclear gene encoding mitochondrial protein, transcript variant 1, mRNA	2	613	742	no	1	504	2685	MVSLSWWNQEPLFCRLARRSACKSLDSVTMKGCLLLEIAGCAW
Ndufs1	NM_001160038	2032	Mus musculus NADH dehydrogenase (ubiquinone) Fe-S protein 1 (Ndufs1), nuclear gene encoding mitochondrial protein, transcript variant 1, mRNA	2	2725	2860	no	1	504	2685	MDIAVIPYKLMFSNMSLNDVIFKVILCLSENGIVLIKNPGSLKCM
Ndufs1	NM_001160038	2033	Mus musculus NADH dehydrogenase (ubiquinone) Fe-S protein 1 (Ndufs1), nuclear gene encoding mitochondrial protein, transcript variant 1, mRNA	2	2155	2326	no	1	504	2685	MEVVSRDRTCQRIVSLFIKDTMVMLVLPWLMLFSQGLLTQKSLLLMSILRAELSKPK
Eef1b2	NM_018796	2035	Mus musculus eukaryotic translation elongation factor 1 beta 2 (Eef1b2), mRNA	1	1743	1866	no	1	381	1056	MYHRAGEMVKNTNCSSEGCEFKSQQPHGGSQPSVMGSDTLF
Eef1b2	NM_018796	2036	Mus musculus eukaryotic translation elongation factor 1 beta 2 (Eef1b2), mRNA	2	661	811	no	1	381	1056	MLRMMTTLISLDLMMRRKVRKQRSYEKNALHSMSPRKLKSLQLLRSLPSY
Gpr1	NM_146250	2038	Mus musculus G protein-coupled receptor 1 (Gpr1), mRNA	2	1528	1648	no	1	222	1281	MYCNVCIKLSHFYSVYHIILIISIEKKKKKKKKKKKKKKX
Gpr1	NM_146250	2039	Mus musculus G protein-coupled receptor 1 (Gpr1), mRNA	2	388	517	no	1	222	1281	MPSSFGSWDSSGRRQSPLFGSSIWPSQTSSLFSSCPCTFPTWP
Zdbf2	NM_028673	2041	Mus musculus zinc finger, DBF-type containing 2 (Zdbf2), mRNA	1	11838	12000	no	3	509	7988	MYLQLSVLNDTTTRTFLSCQQTGKPAGARLALFPAWFLLSDSSSDPRLDSRVAF
Zdbf2	NM_028673	2042	Mus musculus zinc finger, DBF-type containing 2 (Zdbf2), mRNA	1	2193	2412	no	3	509	7988	MQTWLMRTTGQVVSALTVMQLWTIPRCLFKKEAPEAELSDREMKSSPVVLKHILNVMVLLRQWLMNSRENHKK
Zdbf2	NM_028673	2043	Mus musculus zinc finger, DBF-type containing 2 (Zdbf2), mRNA	1	645	849	no	3	509	7988	MFCDTTHIITKTTDLHQMSQRRRQQRQQQQILDHLKWWWFWMILMRRRMILQIAVQRGTPRIQDLLKR
Zdbf2	NM_028673	2044	Mus musculus zinc finger, DBF-type containing 2 (Zdbf2), mRNA	1	6858	7011	yes	3	509	7988	MVPKNFPNQLKRKILKVKIKGNFGKRRWLLQINYASSKMRIKQWFSGKNQN
Zdbf2	NM_028673	2045	Mus musculus zinc finger, DBF-type containing 2 (Zdbf2), mRNA	1	5448	5571	no	3	509	7988	MNSISMLILLISPLPASYNSLIVILLTQKIRTLDLNVLKEN
Zdbf2	NM_028673	2046	Mus musculus zinc finger, DBF-type containing 2 (Zdbf2), mRNA	1	6066	6204	no	3	509	7988	MMVALRPRKFFWVKKKRPLGLTLIRTPHQFNMLKVKLETLVTFQWT
Zdbf2	NM_028673	2047	Mus musculus zinc finger, DBF-type containing 2 (Zdbf2), mRNA	1	8061	8217	no	3	509	7988	MHILFPALVGKLTLHYFATDIIFRRFYIHLKLVFRVLFFSFKDLKATFVPFM
Zdbf2	NM_028673	2048	Mus musculus zinc finger, DBF-type containing 2 (Zdbf2), mRNA	2	391	562	no	3	509	7988	MQKRQGYCSYCRVQYTNLEQTLTKGKTKRSSSGRRKMIPDGSSELSGSNEEQWTALV
Zdbf2	NM_028673	2049	Mus musculus zinc finger, DBF-type containing 2 (Zdbf2), mRNA	3	12032	12164	no	3	509	7988	MLSWPLTPLYLPIMPLFPVLSSHFHHQHITSCSQSFHGGVLAGN
Adam23	NM_011780	2051	Mus musculus a disintegrin and metallopeptidase domain 23 (Adam23), transcript variant 2, mRNA	1	5334	5460	no	2	307	2794	MTNVSVTFCYTDSFIGKQTYAPMLNYACVCKIHKHWAMCVRT
Adam23	NM_011780	2052	Mus musculus a disintegrin and metallopeptidase domain 23 (Adam23), transcript variant 2, mRNA	1	300	522	no	2	307	2794	MSHEAARQHLPAADPDGLQPSRRLLRPRPLPRRPGAGPRAALPPAPRPSPATCARHLIPAPCPGGRCAQRSALE
Adam23	NM_011780	2053	Mus musculus a disintegrin and metallopeptidase domain 23 (Adam23), transcript variant 2, mRNA	1	3456	3579	no	2	307	2794	MAALIWTVFLLIRCTHHFSPGPSILWQWELELEQCYCTVLF
Adam23	NM_011780	2054	Mus musculus a disintegrin and metallopeptidase domain 23 (Adam23), transcript variant 2, mRNA	1	4536	4842	no	2	307	2794	MQVYSEHPSRTQTRQRAPTSPLAHFYQEDIQINYAFLPGTELLFTFSSKALSSKTHVLSFTTYSLTRREEDFLKIDCMKLDFPSSPKDIFKCWLFTLTEQKP
Adam23	NM_011780	2055	Mus musculus a disintegrin and metallopeptidase domain 23 (Adam23), transcript variant 2, mRNA	1	1650	1779	no	2	307	2794	MHRVLGRLHHGRNRGVPLSKVLKVQHFGVQRLFTERWRSMSFQ
Adam23	NM_011780	2056	Mus musculus a disintegrin and metallopeptidase domain 23 (Adam23), transcript variant 2, mRNA	2	5851	6031	yes	2	307	2794	MEFCQVMCFLFLFSFFFFFFFFFLFFFFFFFFFFFYYAKMGNAQTSKTCLKNFTILEFFL
Adam23	NM_011780	2057	Mus musculus a disintegrin and metallopeptidase domain 23 (Adam23), transcript variant 2, mRNA	2	5041	5194	yes	2	307	2794	MGSAWRKVRGNSDNLVSLPVVAMFRGPLHYEIPSSCQPHHTHFVTISEAPW
Adam23	NM_011780	2058	Mus musculus a disintegrin and metallopeptidase domain 23 (Adam23), transcript variant 2, mRNA	3	2060	2186	yes	2	307	2794	MAIAAIKIRVAATMASARQGTINASTSGGQRLRGQTSSAMKS
Adam23	NM_011780	2059	Mus musculus a disintegrin and metallopeptidase domain 23 (Adam23), transcript variant 2, mRNA	3	5036	5252	no	2	307	2794	MAWAQLGGRSEEIQITWYLFLSLQCFGVHFTMRYQAAANLTILISLQFLRHRGDLIRHTTTSVTNQIFMVNF
Adam23	NM_011780	2060	Mus musculus a disintegrin and metallopeptidase domain 23 (Adam23), transcript variant 2, mRNA	3	806	986	yes	2	307	2794	MVCYLLTTWRSTMKTGSRCTLRVESTVTTTEASEASRIPGWLYRPAMDSMACLRMTPLCI
Adam23	NM_011780	2061	Mus musculus a disintegrin and metallopeptidase domain 23 (Adam23), transcript variant 2, mRNA	3	3335	3551	no	2	307	2794	MTTQTLPGSGLMPFHPPPPPLHLCPGQPFPYVPLAHSKHAHGSTHLDCVLVDPLYPSFLSWTKHPLAMGAGT
Adam23	NM_011780	2062	Mus musculus a disintegrin and metallopeptidase domain 23 (Adam23), transcript variant 2, mRNA	3	3557	3746	no	2	307	2794	MLLYSSFLSVDMETRFQYAILLVCMEMFSVRRFCLYLSLLLAPHLIFLSFLSFSFLLCLCPLF
Adam23	NM_011780	2063	Mus musculus a disintegrin and metallopeptidase domain 23 (Adam23), transcript variant 2, mRNA	3	1817	1988	yes	2	307	2794	MDMWRPGRNATVVSMWNAMEFAVRSVRSPMGPTAVTAPAVTTPHVFFSHEGMNVGMP
Adam23	NM_011780	2064	Mus musculus a disintegrin and metallopeptidase domain 23 (Adam23), transcript variant 2, mRNA	3	6050	6173	no	2	307	2794	MVIDASIVIFLLFPSTSMVCKFSMHNLNFCLKLTSNPIGCL
Adam23	NM_011780	2065	Mus musculus a disintegrin and metallopeptidase domain 23 (Adam23), transcript variant 2, mRNA	3	4913	5033	no	2	307	2794	MQVCSLSLEFAVCLYSNNSAIYKAYWPYSWFHKTQAVPLY
Adam23	NM_011780	2066	Mus musculus a disintegrin and metallopeptidase domain 23 (Adam23), transcript variant 2, mRNA	3	521	800	no	2	307	2794	MKLQKKPWESWQMKTTHCNKIAAAEIPATAVQCKKKSHCLQDWCITSTRTQKAPIMFLTQRPDTNRNTIRLCIWPRQASRSKLSAPSSFLTSH
Adam23	NM_011780	2067	Mus musculus a disintegrin and metallopeptidase domain 23 (Adam23), transcript variant 2, mRNA	3	2225	2363	yes	2	307	2794	METGGSRAASMMCSVDFCFAPILPELHVSVNFKERSSRLPSIIKAE
Adam23	NM_011780	2068	Mus musculus a disintegrin and metallopeptidase domain 23 (Adam23), transcript variant 2, mRNA	3	5459	5609	no	2	307	2794	MRVVQSYCTKWVRIIFSGVRLCSFRLHAAFSLAHAIHLLILECEYSFLLI
Adam23	NM_001177600	2070	Mus musculus a disintegrin and metallopeptidase domain 23 (Adam23), transcript variant 1, mRNA	1	300	522	no	2	307	2818	MSHEAARQHLPAADPDGLQPSRRLLRPRPLPRRPGAGPRAALPPAPRPSPATCARHLIPAPCPGGRCAQRSALE
Adam23	NM_001177600	2071	Mus musculus a disintegrin and metallopeptidase domain 23 (Adam23), transcript variant 1, mRNA	1	1650	1779	no	2	307	2818	MHRVLGRLHHGRNRGVPLSKVLKVQHFGVQRLFTERWRSMSFQ
Adam23	NM_001177600	2072	Mus musculus a disintegrin and metallopeptidase domain 23 (Adam23), transcript variant 1, mRNA	3	2060	2186	yes	2	307	2818	MAIAAIKIRVAATMASARQGTINASTSGGQRLRGQTSSAMKS
Adam23	NM_001177600	2073	Mus musculus a disintegrin and metallopeptidase domain 23 (Adam23), transcript variant 1, mRNA	3	806	986	yes	2	307	2818	MVCYLLTTWRSTMKTGSRCTLRVESTVTTTEASEASRIPGWLYRPAMDSMACLRMTPLCI
Adam23	NM_001177600	2074	Mus musculus a disintegrin and metallopeptidase domain 23 (Adam23), transcript variant 1, mRNA	3	1817	1988	yes	2	307	2818	MDMWRPGRNATVVSMWNAMEFAVRSVRSPMGPTAVTAPAVTTPHVFFSHEGMNVGMP
Adam23	NM_001177600	2075	Mus musculus a disintegrin and metallopeptidase domain 23 (Adam23), transcript variant 1, mRNA	3	521	800	no	2	307	2818	MKLQKKPWESWQMKTTHCNKIAAAEIPATAVQCKKKSHCLQDWCITSTRTQKAPIMFLTQRPDTNRNTIRLCIWPRQASRSKLSAPSSFLTSH
Adam23	NM_001177600	2076	Mus musculus a disintegrin and metallopeptidase domain 23 (Adam23), transcript variant 1, mRNA	3	2225	2363	yes	2	307	2818	METGGSRAASMMCSVDFCFAPILPELHVSVNFKERSSRLPSIIKAE
Dytn	NM_001081658	2078	Mus musculus dystrotelin (Dytn), mRNA	1	177	312	no	2	301	2260	MIPRLPLIHHPSSVKPSAENGSFLVTRTILPSVASSPDILRDGPK
Dytn	NM_001081658	2079	Mus musculus dystrotelin (Dytn), mRNA	1	1122	1260	no	2	301	2260	MCPDVSNREYKTPLQESQKQPASETPEGRSCGETVAAGPAGFKGLS
Dytn	NM_001081658	2080	Mus musculus dystrotelin (Dytn), mRNA	1	432	591	no	2	301	2260	MAWTFWGEHRDLHFCAAAFSGAPGAVSAHWDGKCSPSAPKSTGAHPESSHGHV
Dytn	NM_001081658	2081	Mus musculus dystrotelin (Dytn), mRNA	3	1433	1628	no	2	301	2260	MSCGGLVTLSTLCSGKEGSLGNSYIGTSRNCKAHMPYRKNRTADLKQRFGSSQPTKITYGPSYSR
Dytn	NM_001081658	2082	Mus musculus dystrotelin (Dytn), mRNA	3	1718	1922	no	2	301	2260	MMAYGEEVTLPTSRGSLGMVQNGNCFLTLPRWTESTNVKQVQGKLYQTLNHKRSFCKALGNKITHKRC
Dytn	NM_001081658	2083	Mus musculus dystrotelin (Dytn), mRNA	3	2156	2285	no	2	301	2260	MVEPSRCAGPSLSLWIKSPCPLGVKKNPDSKAPWCDGKTFFRI
Mdh1b	NM_029696	2085	Mus musculus malate dehydrogenase 1B, NAD (soluble) (Mdh1b), mRNA	1	69	321	no	3	26	1526	MLRQNFWQTIYKRIFLTFGFLRSRNILTSGRIGWKMFVKGICGTTEPPPLSGESCWIVEAGACFWEDTMSFWNMPSFTMVSLPT
Fastkd2	NM_172422	2087	Mus musculus FAST kinase domains 2 (Fastkd2), mRNA	1	180	309	yes	2	154	2221	MDHPTIQYVTSKKQSFEDRSIGNLQTRGYSFKMEPKKPSAKCF
Fastkd2	NM_172422	2088	Mus musculus FAST kinase domains 2 (Fastkd2), mRNA	1	2361	2544	no	2	154	2221	MCCHWYFGTHWKHFRRAIFPTASAPLTVQMLNMSKSCRCTFSHGLWCVKSCFLSCVMIGHM
Fastkd2	NM_172422	2089	Mus musculus FAST kinase domains 2 (Fastkd2), mRNA	2	2317	2437	yes	2	154	2221	MVFSGWVKDDFKNGRCVVIGILEHTGNTSEEPFFQQHLLL
Fastkd2	NM_172422	2090	Mus musculus FAST kinase domains 2 (Fastkd2), mRNA	2	2740	3082	no	2	154	2221	MMVSGVQILPMLKPDVDGYPPITLEDVNGYPPVSLEDMDGYPPVILADPRSPLARYIGQDLLTVTSGFHMHTPLIHTCTQQMRMPCTYVASTASGGVSWAATGGKRRSEVIRVC
Fastkd2	NM_172422	2091	Mus musculus FAST kinase domains 2 (Fastkd2), mRNA	3	1760	1970	no	2	154	2221	MKVLTNLCTYRCHSCHCQHHSQTRSLQRSSAGFWKGKDASREMCHCHIIITLILKSEWILTGPKYFHFLM
4933402D24Rik	NM_001256158	2093	Mus musculus RIKEN cDNA 4933402D24 gene (4933402D24Rik), mRNA	1	981	1188	no	3	62	563	MSHKYTTILLNSSQQEELWLPSFWATWKLSAYLQLSGGSHIEWALKSTPWSIRIIVYEEQGAPVASMLL
4933402D24Rik	NM_001256158	2094	Mus musculus RIKEN cDNA 4933402D24 gene (4933402D24Rik), mRNA	1	534	690	no	3	62	563	MMTYPEPYCISQQRDVPSCRAAPWELCLLWIKQMLLATAKSMISFDSIDVFL
4933402D24Rik	NM_001256158	2095	Mus musculus RIKEN cDNA 4933402D24 gene (4933402D24Rik), mRNA	2	679	850	no	3	62	563	MSFFKKKILLLLLCMKVHASAELRGEKRTLDSLGAEAGGSCEHLIWVLGTCKSSLHS
4933402D24Rik	NM_001256158	2096	Mus musculus RIKEN cDNA 4933402D24 gene (4933402D24Rik), mRNA	2	1150	1273	no	3	62	563	MRSRGPLSLRCCFKSSVPLLRQLHKPPATERAVMEAARQLQ
4933402D24Rik	NM_001256158	2097	Mus musculus RIKEN cDNA 4933402D24 gene (4933402D24Rik), mRNA	3	968	1151	no	3	62	563	MQTQNEPQVYHNLIELLTTRGALVTQLLGHLEAERLLTAFRRVSHRMGIEVHPLVHKDNSI
4933402D24Rik	NM_001256158	2098	Mus musculus RIKEN cDNA 4933402D24 gene (4933402D24Rik), mRNA	3	1520	1667	no	3	62	563	MVFKIALLSFISYCYGHFLVSGYYKEVKELTKVFCLRVPCGYFSLTCNS
Creb1	NM_009952	2101	Mus musculus cAMP responsive element binding protein 1 (Creb1), transcript variant B, mRNA	1	1551	1674	no	1	225	1248	MRKMKSWLSYFCFRFVLFVFLLMTSRFVELHDCLRDSYPAC
Creb1	NM_009952	2102	Mus musculus cAMP responsive element binding protein 1 (Creb1), transcript variant B, mRNA	1	7566	7698	yes	1	225	1248	MEAGMVARTFNPRFWETEASLVYISEFQDSQGYIVRSLKKKITT
Creb1	NM_009952	2103	Mus musculus cAMP responsive element binding protein 1 (Creb1), transcript variant B, mRNA	1	3018	3150	no	1	225	1248	MYHLLNVVKQKGSRITNLSTNWNYFTLSQNVRLNILNVTSGKFA
Creb1	NM_009952	2104	Mus musculus cAMP responsive element binding protein 1 (Creb1), transcript variant B, mRNA	2	2626	2749	no	1	225	1248	MRTVEAGMLGYFTFEEELRLRRVSYICFGILRKLILISVYV
Creb1	NM_009952	2105	Mus musculus cAMP responsive element binding protein 1 (Creb1), transcript variant B, mRNA	2	5518	5662	no	1	225	1248	MKLSQYGRISNKSNRVLKFRLTHLLMVCLLISECSFKPLCVSSGADRL
Creb1	NM_009952	2106	Mus musculus cAMP responsive element binding protein 1 (Creb1), transcript variant B, mRNA	2	3982	4288	no	1	225	1248	MCTYIHTYSISSKCSESWYVRNAEYYSVLRSGEIPLCCAFSCISSGVSVTVLLQHSQLGFLFSSSFLLGFCFVWLDAFEYVTSHLKTPKPQALFPLLCFWQL
Creb1	NM_009952	2107	Mus musculus cAMP responsive element binding protein 1 (Creb1), transcript variant B, mRNA	2	967	1093	no	1	225	1248	MYKHTRSAQHPRAPLPLELLWRPPQHFLHSLLKKQHGRERSV
Creb1	NM_009952	2108	Mus musculus cAMP responsive element binding protein 1 (Creb1), transcript variant B, mRNA	3	2360	2489	no	1	225	1248	MHTRKVISFRHWSVCYGTIFGKHFFFSPKKGGTALTIQKLFCF
Creb1	NM_009952	2109	Mus musculus cAMP responsive element binding protein 1 (Creb1), transcript variant B, mRNA	3	5792	5933	no	1	225	1248	MKAAELRMSWPVPLLQWGGSQLGKCYIVTSKKKEEGSKSRKLLLLQA
Creb1	NM_133828	2111	Mus musculus cAMP responsive element binding protein 1 (Creb1), transcript variant A, mRNA	1	1509	1632	no	1	225	1206	MRKMKSWLSYFCFRFVLFVFLLMTSRFVELHDCLRDSYPAC
Creb1	NM_133828	2112	Mus musculus cAMP responsive element binding protein 1 (Creb1), transcript variant A, mRNA	1	2976	3108	no	1	225	1206	MYHLLNVVKQKGSRITNLSTNWNYFTLSQNVRLNILNVTSGKFA
Creb1	NM_133828	2113	Mus musculus cAMP responsive element binding protein 1 (Creb1), transcript variant A, mRNA	1	7524	7656	yes	1	225	1206	MEAGMVARTFNPRFWETEASLVYISEFQDSQGYIVRSLKKKITT
Creb1	NM_133828	2114	Mus musculus cAMP responsive element binding protein 1 (Creb1), transcript variant A, mRNA	2	3940	4246	no	1	225	1206	MCTYIHTYSISSKCSESWYVRNAEYYSVLRSGEIPLCCAFSCISSGVSVTVLLQHSQLGFLFSSSFLLGFCFVWLDAFEYVTSHLKTPKPQALFPLLCFWQL
Creb1	NM_133828	2115	Mus musculus cAMP responsive element binding protein 1 (Creb1), transcript variant A, mRNA	2	2584	2707	no	1	225	1206	MRTVEAGMLGYFTFEEELRLRRVSYICFGILRKLILISVYV
Creb1	NM_133828	2116	Mus musculus cAMP responsive element binding protein 1 (Creb1), transcript variant A, mRNA	2	403	535	no	1	225	1206	MGRQSRSMALSRRPSHQLSSLHKSKQFRFQLLQKVKIHRSLWIV
Creb1	NM_133828	2117	Mus musculus cAMP responsive element binding protein 1 (Creb1), transcript variant A, mRNA	2	5476	5620	no	1	225	1206	MKLSQYGRISNKSNRVLKFRLTHLLMVCLLISECSFKPLCVSSGADRL
Creb1	NM_133828	2118	Mus musculus cAMP responsive element binding protein 1 (Creb1), transcript variant A, mRNA	2	925	1051	no	1	225	1206	MYKHTRSAQHPRAPLPLELLWRPPQHFLHSLLKKQHGRERSV
Creb1	NM_133828	2119	Mus musculus cAMP responsive element binding protein 1 (Creb1), transcript variant A, mRNA	3	5750	5891	no	1	225	1206	MKAAELRMSWPVPLLQWGGSQLGKCYIVTSKKKEEGSKSRKLLLLQA
Creb1	NM_133828	2120	Mus musculus cAMP responsive element binding protein 1 (Creb1), transcript variant A, mRNA	3	2318	2447	no	1	225	1206	MHTRKVISFRHWSVCYGTIFGKHFFFSPKKGGTALTIQKLFCF
Creb1	NM_001037726	2122	Mus musculus cAMP responsive element binding protein 1 (Creb1), transcript variant C, mRNA	1	5628	5769	no	2	223	1084	MKAAELRMSWPVPLLQWGGSQLGKCYIVTSKKKEEGSKSRKLLLLQA
Creb1	NM_001037726	2123	Mus musculus cAMP responsive element binding protein 1 (Creb1), transcript variant C, mRNA	1	2196	2325	no	2	223	1084	MHTRKVISFRHWSVCYGTIFGKHFFFSPKKGGTALTIQKLFCF
Creb1	NM_001037726	2124	Mus musculus cAMP responsive element binding protein 1 (Creb1), transcript variant C, mRNA	2	2854	2986	no	2	223	1084	MYHLLNVVKQKGSRITNLSTNWNYFTLSQNVRLNILNVTSGKFA
Creb1	NM_001037726	2125	Mus musculus cAMP responsive element binding protein 1 (Creb1), transcript variant C, mRNA	2	1387	1510	no	2	223	1084	MRKMKSWLSYFCFRFVLFVFLLMTSRFVELHDCLRDSYPAC
Creb1	NM_001037726	2126	Mus musculus cAMP responsive element binding protein 1 (Creb1), transcript variant C, mRNA	2	7402	7534	yes	2	223	1084	MEAGMVARTFNPRFWETEASLVYISEFQDSQGYIVRSLKKKITT
Creb1	NM_001037726	2127	Mus musculus cAMP responsive element binding protein 1 (Creb1), transcript variant C, mRNA	3	3818	4124	no	2	223	1084	MCTYIHTYSISSKCSESWYVRNAEYYSVLRSGEIPLCCAFSCISSGVSVTVLLQHSQLGFLFSSSFLLGFCFVWLDAFEYVTSHLKTPKPQALFPLLCFWQL
Creb1	NM_001037726	2128	Mus musculus cAMP responsive element binding protein 1 (Creb1), transcript variant C, mRNA	3	281	413	no	2	223	1084	MGRQSRSMALSRRPSHQLSSLHKSKQFRFQLLQKVKIHRSLWIV
Creb1	NM_001037726	2129	Mus musculus cAMP responsive element binding protein 1 (Creb1), transcript variant C, mRNA	3	2462	2585	no	2	223	1084	MRTVEAGMLGYFTFEEELRLRRVSYICFGILRKLILISVYV
Creb1	NM_001037726	2130	Mus musculus cAMP responsive element binding protein 1 (Creb1), transcript variant C, mRNA	3	803	929	no	2	223	1084	MYKHTRSAQHPRAPLPLELLWRPPQHFLHSLLKKQHGRERSV
Creb1	NM_001037726	2131	Mus musculus cAMP responsive element binding protein 1 (Creb1), transcript variant C, mRNA	3	5354	5498	no	2	223	1084	MKLSQYGRISNKSNRVLKFRLTHLLMVCLLISECSFKPLCVSSGADRL
Mettl21a	NM_025964	2133	Mus musculus methyltransferase like 21A (Mettl21a), mRNA	1	2175	2340	no	3	749	1403	MSVFQSSISFLHKGQLPWCSLYCTYNHPLGLQLLVGCKLRGGLVALLTQGPVKTK
Mettl21a	NM_025964	2134	Mus musculus methyltransferase like 21A (Mettl21a), mRNA	2	112	238	no	3	749	1403	MLGSRDSFVGAREAHLWPPGVVRDVLFVPRVVRQYCPLQPPG
Mettl21a	NM_025964	2135	Mus musculus methyltransferase like 21A (Mettl21a), mRNA	3	1709	1937	yes	3	749	1403	MDFVSVSLSAECKQIYYIYSLKCVYCWSLLCLVFFVSAVGWSETAGQADLKLAVTVFPLPPTAGITGVCHATWLTV
Mettl21a	NM_025964	2136	Mus musculus methyltransferase like 21A (Mettl21a), mRNA	3	2372	2537	no	3	749	1403	MFRGVKDQNQGFTDPRQTLALSYYVPSQRLLVFCFLWVDFMNNVISTSFFFYIKA
Ccnyl1	NM_001097644	2138	Mus musculus cyclin Y-like 1 (Ccnyl1), mRNA	3	905	1199	no	2	46	919	MPSSLKRETRGVRTPGTPHRQAGATAPLLIREQQRWDSTGWEDLGFKRLWTVTADSIGKNGTLSKQQLSVLCNVNGYRNHSTATALTTDRAYHVGQWL
Ccnyl1	NM_001097644	2139	Mus musculus cyclin Y-like 1 (Ccnyl1), mRNA	3	305	446	no	2	46	919	MQIDPWTFLMSGHILSQERKFQRSTLSMTLNTNLFTDLFVHFLVLHS
Ccnyl1	NM_001097644	2140	Mus musculus cyclin Y-like 1 (Ccnyl1), mRNA	3	1205	1379	no	2	46	919	MRGFYIVSMFRLLFETGSYIAWAGLKLSIRLRLSLNSYLPASTSQMLGLPCLAQIFRL
Fzd5	NM_001042659	2142	Mus musculus frizzled homolog 5 (Drosophila) (Fzd5), transcript variant 2, mRNA	1	2628	2766	no	3	764	2519	MPPPRVAWRGKGGGFKRLPVPSLLQGARLAGQWVKCILVCISYCFL
Fzd5	NM_001042659	2143	Mus musculus frizzled homolog 5 (Drosophila) (Fzd5), transcript variant 2, mRNA	1	2172	2562	no	3	764	2519	MSSTTGRAGRQPSPARVRDRTLASHAPNPSTGCSCSSTSCAWWWASRRESGSGPARLWSLGGGSPAAAAAALGGATRAVALWPQETMRRPAPRSPAGPGRLAPPPHTTSKCPCRTYRKAWRPRPRDSAGS
Fzd5	NM_001042659	2144	Mus musculus frizzled homolog 5 (Drosophila) (Fzd5), transcript variant 2, mRNA	1	3915	4050	yes	3	764	2519	MGATVSVKPLLERPGFFPPPFERACIVMDTPLPSFPAIRRVCLLS
Fzd5	NM_001042659	2145	Mus musculus frizzled homolog 5 (Drosophila) (Fzd5), transcript variant 2, mRNA	1	933	1155	no	3	764	2519	MTRRTKQAWRCTNSGRLWRSTAHRTCASSCALCTRPSVCLTTTSRYHRAVPCASAPRPAARRSCASTASPGPSA
Fzd5	NM_001042659	2146	Mus musculus frizzled homolog 5 (Drosophila) (Fzd5), transcript variant 2, mRNA	1	4506	4635	no	3	764	2519	MHHFCFSNEVLFLSPCPLALFSMVFPESAAPSPPTPPQSAVHS
Fzd5	NM_001042659	2147	Mus musculus frizzled homolog 5 (Drosophila) (Fzd5), transcript variant 2, mRNA	2	4288	4711	no	3	764	2519	MPQGLSGKKRSSHWECKQSEGVHICKILCPRSLESELEFQWLPQDLVHLDAGLCEGLIPMPFSFREPQHTHWLCTTSVFQMRFFSYHLALLPCLAWSSQNLLLPPHPPPLSLLCIVRVVPLSQRKSRIGHTVYLKVVGWSG
Fzd5	NM_001042659	2148	Mus musculus frizzled homolog 5 (Drosophila) (Fzd5), transcript variant 2, mRNA	2	3595	3715	no	3	764	2519	MLPVIKVNSHCFESAAPAHLLYHVKQSSLLFLFLLVESGD
Fzd5	NM_001042659	2149	Mus musculus frizzled homolog 5 (Drosophila) (Fzd5), transcript variant 2, mRNA	2	5011	5278	no	3	764	2519	MTTPSSHPLPTARFPPLCISVLITRSEMKSLGGVQQLVHRQPCVAERTRVGLRSRARAFGHLTHLSTPGMLHRLESEDLGSLKKEAGPQ
Fzd5	NM_001042659	2150	Mus musculus frizzled homolog 5 (Drosophila) (Fzd5), transcript variant 2, mRNA	3	5621	5999	yes	3	764	2519	MDHTLNLNNSISDLHRRVWLGTPELGSTVVYFNELLPLLRKLLSLLCSIYRKTQGGRRDKALNKCVLTLANRTEHITNPGRCEVQRLRIVCCLSLPFLVAKVQSSDPGKETAWLGECAQKGNLTRQ
Fzd5	NM_001042659	2151	Mus musculus frizzled homolog 5 (Drosophila) (Fzd5), transcript variant 2, mRNA	3	4160	4301	yes	3	764	2519	MAKPLKCHQAFLEKQLESRHPDFLLQQLGGGLGVGRVKPEPALCPRD
Fzd5	NM_001042659	2152	Mus musculus frizzled homolog 5 (Drosophila) (Fzd5), transcript variant 2, mRNA	3	6278	6431	no	3	764	2519	MRHIPSQQLESRAFSAVHGWHTCTVPIPCSKNHHRHATSSTQNSEPAIFYL
Fzd5	NM_001042659	2153	Mus musculus frizzled homolog 5 (Drosophila) (Fzd5), transcript variant 2, mRNA	3	3077	3212	no	3	764	2519	MSRTLRGQRPSALSVSSPLKSSVKVDHDVVRTIPHMIRLEFCEPP
Fzd5	NM_001042659	2154	Mus musculus frizzled homolog 5 (Drosophila) (Fzd5), transcript variant 2, mRNA	3	3662	3836	no	3	764	2519	MLNSPPCFSYSSWWRVVIRNHTHPPMKCSDWGREVSYLGTNLGSGGKQMALNSRFKAR
Fzd5	NM_022721	2156	Mus musculus frizzled homolog 5 (Drosophila) (Fzd5), transcript variant 1, mRNA	1	3702	3822	no	2	871	2626	MLPVIKVNSHCFESAAPAHLLYHVKQSSLLFLFLLVESGD
Fzd5	NM_022721	2157	Mus musculus frizzled homolog 5 (Drosophila) (Fzd5), transcript variant 1, mRNA	1	5118	5385	no	2	871	2626	MTTPSSHPLPTARFPPLCISVLITRSEMKSLGGVQQLVHRQPCVAERTRVGLRSRARAFGHLTHLSTPGMLHRLESEDLGSLKKEAGPQ
Fzd5	NM_022721	2158	Mus musculus frizzled homolog 5 (Drosophila) (Fzd5), transcript variant 1, mRNA	1	4395	4818	no	2	871	2626	MPQGLSGKKRSSHWECKQSEGVHICKILCPRSLESELEFQWLPQDLVHLDAGLCEGLIPMPFSFREPQHTHWLCTTSVFQMRFFSYHLALLPCLAWSSQNLLLPPHPPPLSLLCIVRVVPLSQRKSRIGHTVYLKVVGWSG
Fzd5	NM_022721	2159	Mus musculus frizzled homolog 5 (Drosophila) (Fzd5), transcript variant 1, mRNA	2	3184	3319	no	2	871	2626	MSRTLRGQRPSALSVSSPLKSSVKVDHDVVRTIPHMIRLEFCEPP
Fzd5	NM_022721	2160	Mus musculus frizzled homolog 5 (Drosophila) (Fzd5), transcript variant 1, mRNA	2	6385	6538	no	2	871	2626	MRHIPSQQLESRAFSAVHGWHTCTVPIPCSKNHHRHATSSTQNSEPAIFYL
Fzd5	NM_022721	2161	Mus musculus frizzled homolog 5 (Drosophila) (Fzd5), transcript variant 1, mRNA	2	4267	4408	yes	2	871	2626	MAKPLKCHQAFLEKQLESRHPDFLLQQLGGGLGVGRVKPEPALCPRD
Fzd5	NM_022721	2162	Mus musculus frizzled homolog 5 (Drosophila) (Fzd5), transcript variant 1, mRNA	2	3769	3943	no	2	871	2626	MLNSPPCFSYSSWWRVVIRNHTHPPMKCSDWGREVSYLGTNLGSGGKQMALNSRFKAR
Fzd5	NM_022721	2163	Mus musculus frizzled homolog 5 (Drosophila) (Fzd5), transcript variant 1, mRNA	2	5728	6106	yes	2	871	2626	MDHTLNLNNSISDLHRRVWLGTPELGSTVVYFNELLPLLRKLLSLLCSIYRKTQGGRRDKALNKCVLTLANRTEHITNPGRCEVQRLRIVCCLSLPFLVAKVQSSDPGKETAWLGECAQKGNLTRQ
Fzd5	NM_022721	2164	Mus musculus frizzled homolog 5 (Drosophila) (Fzd5), transcript variant 1, mRNA	3	4613	4742	no	2	871	2626	MHHFCFSNEVLFLSPCPLALFSMVFPESAAPSPPTPPQSAVHS
Fzd5	NM_022721	2165	Mus musculus frizzled homolog 5 (Drosophila) (Fzd5), transcript variant 1, mRNA	3	4022	4157	yes	2	871	2626	MGATVSVKPLLERPGFFPPPFERACIVMDTPLPSFPAIRRVCLLS
Fzd5	NM_022721	2166	Mus musculus frizzled homolog 5 (Drosophila) (Fzd5), transcript variant 1, mRNA	3	1040	1262	no	2	871	2626	MTRRTKQAWRCTNSGRLWRSTAHRTCASSCALCTRPSVCLTTTSRYHRAVPCASAPRPAARRSCASTASPGPSA
Fzd5	NM_022721	2167	Mus musculus frizzled homolog 5 (Drosophila) (Fzd5), transcript variant 1, mRNA	3	2279	2669	no	2	871	2626	MSSTTGRAGRQPSPARVRDRTLASHAPNPSTGCSCSSTSCAWWWASRRESGSGPARLWSLGGGSPAAAAAALGGATRAVALWPQETMRRPAPRSPAGPGRLAPPPHTTSKCPCRTYRKAWRPRPRDSAGS
Fzd5	NM_022721	2168	Mus musculus frizzled homolog 5 (Drosophila) (Fzd5), transcript variant 1, mRNA	3	2735	2873	no	2	871	2626	MPPPRVAWRGKGGGFKRLPVPSLLQGARLAGQWVKCILVCISYCFL
Plekhm3	NM_001039493	2170	Mus musculus pleckstrin homology domain containing, family M, member 3 (Plekhm3), mRNA	1	3090	3231	no	1	360	2643	MFLDTSRPRVFGRDGKSEAEPHSRKREAPSFNREHQELSCVGCELSP
Plekhm3	NM_001039493	2171	Mus musculus pleckstrin homology domain containing, family M, member 3 (Plekhm3), mRNA	1	4731	4917	no	1	360	2643	MIFHWRILDLLIMKQMCSRGTVPSPSTPSPCHRSLLLTFAETNVSVILTVRDAIPSTLSTET
Plekhm3	NM_001039493	2172	Mus musculus pleckstrin homology domain containing, family M, member 3 (Plekhm3), mRNA	1	4164	4380	yes	1	360	2643	MDSPGSTCLCLSPGAGVAHCRPCFCPLGFSLLFRSGETLAHRERRGSTPSCSHRHQLSMLQSSGRHSADLCS
Plekhm3	NM_001039493	2173	Mus musculus pleckstrin homology domain containing, family M, member 3 (Plekhm3), mRNA	1	5184	5355	no	1	360	2643	MSCYFCFHYGPCPLRTHNSVLCHHHRNLIGHRGARSGVGSAMKIQNCYFQPRMSQSA
Plekhm3	NM_001039493	2174	Mus musculus pleckstrin homology domain containing, family M, member 3 (Plekhm3), mRNA	1	3276	3474	no	1	360	2643	MSLSVGWYEAQHLPDDQSLQCLPESAHGCPKNSSKRGMEDTGHVFHGAAQEEVSQDCTQAHQCIVC
Plekhm3	NM_001039493	2175	Mus musculus pleckstrin homology domain containing, family M, member 3 (Plekhm3), mRNA	2	3319	3466	no	1	360	2643	MIRVYNACQRVHMGALRTVPSVEWRTLVMFFTVLPRRKCPRIALKRISA
Plekhm3	NM_001039493	2176	Mus musculus pleckstrin homology domain containing, family M, member 3 (Plekhm3), mRNA	2	6142	6268	no	1	360	2643	MSTDRLLSATPPGSLACSPASSFSIRGPEISRHKLPMIAGAQ
Plekhm3	NM_001039493	2177	Mus musculus pleckstrin homology domain containing, family M, member 3 (Plekhm3), mRNA	2	1285	1471	no	1	360	2643	MLLYPITWDGRVRWQTLQDSSIMVTVHRTTVYRRNPVGCWPPLSWIAPNSTKISSNQGHSTD
Plekhm3	NM_001039493	2178	Mus musculus pleckstrin homology domain containing, family M, member 3 (Plekhm3), mRNA	2	2368	2581	no	1	360	2643	MSTAAVSVARKGSSVRSVTTARSSTPSRTFQQADVKAVELSSILSAKKSLSPAHGVSDGNCRRSRSPSGGS
Plekhm3	NM_001039493	2179	Mus musculus pleckstrin homology domain containing, family M, member 3 (Plekhm3), mRNA	2	619	757	no	1	360	2643	MSSLPKNSLWSREGQPQIIFPGWHKRKRQPSIFSTSVSVGGTDLVL
Plekhm3	NM_001039493	2180	Mus musculus pleckstrin homology domain containing, family M, member 3 (Plekhm3), mRNA	3	4688	4829	no	1	360	2643	MKYSIYIFQPQRTEHDLSLENSRPAYYETDVLPWHSAFSLHPQSLSP
Plekhm3	NM_001039493	2181	Mus musculus pleckstrin homology domain containing, family M, member 3 (Plekhm3), mRNA	3	7997	8126	no	1	360	2643	MTVSLFSPGQSTKPPDQALIAVSSASGYLSGSYCKQSLPVSKE
Plekhm3	NM_001039493	2182	Mus musculus pleckstrin homology domain containing, family M, member 3 (Plekhm3), mRNA	3	5153	5387	no	1	360	2643	MLSLMIWNWSHVLLLLFSLWSMPAQDSQQRSLPPPPESDRTPWSQIRSWICHENSKLLFSAQNVSECMKALTVFRSNK
Plekhm3	NM_001039493	2183	Mus musculus pleckstrin homology domain containing, family M, member 3 (Plekhm3), mRNA	3	2609	2732	no	1	360	2643	MRHVRAVLPKHLTVGQDALSTAQGAARAHADEAVPSSARCR
Plekhm3	NM_001039493	2184	Mus musculus pleckstrin homology domain containing, family M, member 3 (Plekhm3), mRNA	3	4229	4349	no	1	360	2643	MLLSFGIFTAVQIRGNTGSQRTQGFNSKLLPQAPALDASV
Akr1cl	NM_027582	2186	Mus musculus aldo-keto reductase family 1, member C-like (Akr1cl), mRNA	1	1113	1323	no	3	203	1169	MLLLVLFLLTPIIHFWMNINAEAFVVTSLRGSNVGDAVDVDQHHLWSTSTSPSTHTELDGEGWPWCFVIL
Cryge	NM_007777	2188	Mus musculus crystallin, gamma E (Cryge), mRNA	1	69	426	no	3	50	572	MRTAASRAATMSAAPTTPTCSPTSAAATLCAWTVAAGCSMSSPTSQAASTSCVAGTTLTTSSGWVSVTLSAPAASSPTPVLTGSRSTSERTTEAKWWRSQTTAPTCRTASTSVTSTPST
Crygd	NM_007776	2190	Mus musculus crystallin, gamma D (Crygd), mRNA	1	57	342	no	3	38	560	MRTAASRAATMSAAPTTPTCSPTSAAATLCAWTVAAGCSMSSPTSRAASTSCVAGTTLTTSSGWVSVTLSAPAASSPTPALTGSDCTRGKSTEAR
Crygc	NM_001082573	2192	Mus musculus crystallin, gamma C (Crygc), transcript variant 2, mRNA	3	65	188	no	2	16	541	MSAAATAPTCRPTSAAAILSAWTVAAGCSMSAPTTRATSTS
Crygc	NM_007775	2194	Mus musculus crystallin, gamma C (Crygc), transcript variant 1, mRNA	2	49	172	no	1	0	522	MSAAATAPTCRPTSAAAILSEWTVAAGCSMSAPTTRATSTS
Crygb	NM_144761	2196	Mus musculus crystallin, gamma B (Crygb), mRNA	2	61	184	no	1	12	537	MSAAATAPTCRPTSAAAILSAWTVAAGCSMSAPTTRATSTS
Cryga	NM_007774	2198	Mus musculus crystallin, gamma A (Cryga), mRNA	1	303	525	no	3	26	548	MREMTTGALCLSSWTTVPASTIASASMRSTPCTCWRAAGSSMRCPTTEAANTCSGLETTGATTTGAPWMPRSAL
Cryga	NM_007774	2199	Mus musculus crystallin, gamma A (Cryga), mRNA	1	75	294	no	3	26	548	MSAAATAPTCRPTSAAATPSVWTVAAGCSMSAPTTRATSTSCVAGTTLTTSSGWVSATPSAPAVPFHTPALTG
D630023F18Rik	NM_175293	2201	Mus musculus RIKEN cDNA D630023F18 gene (D630023F18Rik), mRNA	1	1554	1743	no	2	100	793	MHFLSQSPVAVASWRQENFHFLLISRVCVCVCVCVCVCVCARVRTRVCTHSGLHAMGTCTYCW
D630023F18Rik	NM_175293	2202	Mus musculus RIKEN cDNA D630023F18 gene (D630023F18Rik), mRNA	1	276	426	no	2	100	793	MARLLRKLNLAPVGESESTTSCQTCVSKPKRARSNDLIIIRWSLNEQYSN
D630023F18Rik	NM_175293	2203	Mus musculus RIKEN cDNA D630023F18 gene (D630023F18Rik), mRNA	2	1528	1747	no	2	100	793	MFLKYNLTPCIFFHNHQWLLLPGDRRTFTSCLFHECVCVCVCVCVCVCVRGCARVCARTVVCTPWGLVPTVGN
Idh1	NM_001111320	2205	Mus musculus isocitrate dehydrogenase 1 (NADP+), soluble (Idh1), transcript variant 1, mRNA	1	699	837	no	3	191	1433	MTLKKVVVLPWACTTRISQLKTLHTVPSKWLCPRAGLCISAPRTLF
Idh1	NM_001111320	2206	Mus musculus isocitrate dehydrogenase 1 (NADP+), soluble (Idh1), transcript variant 1, mRNA	3	1862	2177	no	3	191	1433	MLYCVWESYTVSSHKTGTDRMCVAKMHGRRVYKEHVCVQYTSYILRPLENSKSRINADWRILLFDFSSPVTQPKYYPTPSSTFHPWAIMGAVPFGFLLTCCISFI
Idh1	NM_010497	2208	Mus musculus isocitrate dehydrogenase 1 (NADP+), soluble (Idh1), transcript variant 2, mRNA	2	1840	2155	no	2	169	1411	MLYCVWESYTVSSHKTGTDRMCVAKMHGRRVYKEHVCVQYTSYILRPLENSKSRINADWRILLFDFSSPVTQPKYYPTPSSTFHPWAIMGAVPFGFLLTCCISFI
Idh1	NM_010497	2209	Mus musculus isocitrate dehydrogenase 1 (NADP+), soluble (Idh1), transcript variant 2, mRNA	3	677	815	no	2	169	1411	MTLKKVVVLPWACTTRISQLKTLHTVPSKWLCPRAGLCISAPRTLF
Pikfyve	NM_011086	2211	Mus musculus phosphoinositide kinase, FYVE finger containing (Pikfyve), mRNA	1	5403	5526	no	3	158	6314	MEEIHRRNNSQILMWNFNFLMLMPSFTVGCTTRESSTRCVK
Pikfyve	NM_011086	2212	Mus musculus phosphoinositide kinase, FYVE finger containing (Pikfyve), mRNA	1	1974	2106	no	3	158	6314	MSSTRMMTWISVSLSISRRSQVERNLTLWLSMALFVPRTLHIKR
Pikfyve	NM_011086	2213	Mus musculus phosphoinositide kinase, FYVE finger containing (Pikfyve), mRNA	1	4008	4233	no	3	158	6314	MNPGLCHLQSTLNFDFMATSTHAEPTLSPAVTLSTMIITSISLITRWWHLSVTLLFGFLKYVFHYQKYSLSVKPH
Pikfyve	NM_011086	2214	Mus musculus phosphoinositide kinase, FYVE finger containing (Pikfyve), mRNA	1	684	837	no	3	158	6314	MTAVKSLQHLGADTIADCVGRFSAVVVVIKKSLENLWAIQETSEHAPTVEK
Pikfyve	NM_011086	2215	Mus musculus phosphoinositide kinase, FYVE finger containing (Pikfyve), mRNA	1	1434	1554	no	3	158	6314	MDVGWIVLVIMISFSGTNMRCIDHFRVQNFLRHLLQTVTL
Pikfyve	NM_011086	2216	Mus musculus phosphoinositide kinase, FYVE finger containing (Pikfyve), mRNA	1	9516	9687	no	3	158	6314	MTSNAHGCIGLPMFSFLDKASREVNPFSVQNNLVVWVDGTPSFIIFSYQLEDKYCTG
Pikfyve	NM_011086	2217	Mus musculus phosphoinositide kinase, FYVE finger containing (Pikfyve), mRNA	1	7758	7968	no	3	158	6314	MLDVRPWPLQCLGKMDRTLKSPAVMLKISKGMYRFEDCVEHTFCASWDKGFCVWFEMPADLSLFIFSNLD
Pikfyve	NM_011086	2218	Mus musculus phosphoinositide kinase, FYVE finger containing (Pikfyve), mRNA	1	10317	10623	no	3	158	6314	MGTSLPLPSLLVSPGRECCPGAPGLGAAPCPPSAVCGQWLHTDRCPPEAEWKASGRVPVLPHPPAQSTGTLAGSGLSPPYPHTHSHTLSVPQRWLWLGYVGK
Pikfyve	NM_011086	2219	Mus musculus phosphoinositide kinase, FYVE finger containing (Pikfyve), mRNA	1	1074	1254	no	3	158	6314	MLGSLLLETDQPALLICHWIGLVLLWFLHMRHLSVPRLTETTLGQRRLRMNAKFFWTVLS
Pikfyve	NM_011086	2220	Mus musculus phosphoinositide kinase, FYVE finger containing (Pikfyve), mRNA	2	9628	9775	no	3	158	6314	MVLHHSLFSPINLKTNTVLAETETILVVLMVVVSRPRGPLSLRFMRAKL
Pikfyve	NM_011086	2221	Mus musculus phosphoinositide kinase, FYVE finger containing (Pikfyve), mRNA	2	3241	3412	no	3	158	6314	MLNSRLFSRADLLVSSSQQRGEGNGEQEEETAAQGSLWTSGHEWQCSGQVYSSLTLT
Pikfyve	NM_011086	2222	Mus musculus phosphoinositide kinase, FYVE finger containing (Pikfyve), mRNA	2	8311	8431	no	3	158	6314	MKGKHIIELFCVVQMCDSWLLVFSNCCVYVCIYSVLSALN
Pikfyve	NM_011086	2223	Mus musculus phosphoinositide kinase, FYVE finger containing (Pikfyve), mRNA	3	10943	11114	no	3	158	6314	MTSVTCLIFDTSSIQNTILKGVLELGDGIGACSVHSTHWLDVITTVRPHLGDVELTS
Pth2r	NM_139270	2225	Mus musculus parathyroid hormone 2 receptor (Pth2r), mRNA	2	2041	2275	yes	1	339	1977	MEDWNPGIRHCLNIFSFYQLASKNIKHTKGYYWGNLLIYVGTTPQINTFSIVITILLLLDKKSFKCLTLPFSHKYHPE
Pth2r	NM_139270	2226	Mus musculus parathyroid hormone 2 receptor (Pth2r), mRNA	2	541	736	yes	1	339	1977	MGSFVGPEEQWGKCQLCLALRMFTTSIIKELLSGTAPPMGRGILFMAQIKPGLTIQTAFCSLIST
Pth2r	NM_139270	2227	Mus musculus parathyroid hormone 2 receptor (Pth2r), mRNA	3	1619	1823	no	1	339	1977	MESVHRLEKGAALWRPKVRLGAHHCHSQHQQPVTDGGKHAPGAHLWQTHQECLQTDRQPCDSTWLCLE
Crygf	NM_027010	2229	Mus musculus crystallin, gamma F (Crygf), mRNA	2	55	412	no	1	36	558	MRTAASRAATMSAAPTTPTCSPTSAAATLCEWTVAAGCSMSSPTSQAASTSCVAGTTLTTSSGWVSVTLSAPATSSPTPLLTGSGSTSERTTEARWWRSQTTAPTCRTASTSVTSTPST
Mtap2	NM_001039934	2231	Mus musculus microtubule-associated protein 2 (Mtap2), transcript variant 1, mRNA	1	2844	3042	no	1	447	1941	MLAGFSPYLKINFKKTKSFSMKLLSVTTQSCNPVLVPESSLSCDARTFYFSLLPPTWSLWSGSSYA
Mtap2	NM_001039934	2232	Mus musculus microtubule-associated protein 2 (Mtap2), transcript variant 1, mRNA	2	1909	2086	no	1	447	1941	MSLRRLLSRACEYFSFSTGVTFRHELLAGVGSEQVSYSFFTNHREIISSPNCSNCYNFI
Mtap2	NM_001039934	2233	Mus musculus microtubule-associated protein 2 (Mtap2), transcript variant 1, mRNA	2	2974	3103	no	1	447	1941	MLEHFTFLCFHQHGVCGVGPVMHKGVYRCWFKDYGFISCIITK
Mtap2	NM_001039934	2234	Mus musculus microtubule-associated protein 2 (Mtap2), transcript variant 1, mRNA	3	3992	4148	yes	1	447	1941	MEEGMTVCGEVQSFLTCFDRQGSKLSRKKRYQMIHVVLNYAENNFNPVYYKN
Mtap2	NM_001039934	2235	Mus musculus microtubule-associated protein 2 (Mtap2), transcript variant 1, mRNA	3	5153	5432	no	1	447	1941	MFVFLHLEVLAWTCRLRPSPSVGKGFFFFSKPLKKMPIMKVHFNFSKKGGKFNKKYTLYAGIPRFQHTICGGFFLLIILEPVTIERYFFNGWL
Mtap2	NM_001039934	2236	Mus musculus microtubule-associated protein 2 (Mtap2), transcript variant 1, mRNA	3	2315	2519	no	1	447	1941	MVEKIKTYPLLLTTGSMKSRSLIAGRKEHVRNTFFKVLFCINGKKDAIKLLTLGTWTSISEYAIPINY
Mtap2	NM_001039934	2237	Mus musculus microtubule-associated protein 2 (Mtap2), transcript variant 1, mRNA	3	4310	4436	no	1	447	1941	MCFSIKLSQEGIFIGDRQRNAQAKIISLWECGMELTLPTLLR
Mtap2	NM_008632	2239	Mus musculus microtubule-associated protein 2 (Mtap2), transcript variant 2, mRNA	1	2751	2949	no	1	447	1848	MLAGFSPYLKINFKKTKSFSMKLLSVTTQSCNPVLVPESSLSCDARTFYFSLLPPTWSLWSGSSYA
Mtap2	NM_008632	2240	Mus musculus microtubule-associated protein 2 (Mtap2), transcript variant 2, mRNA	2	1816	1993	no	1	447	1848	MSLRRLLSRACEYFSFSTGVTFRHELLAGVGSEQVSYSFFTNHREIISSPNCSNCYNFI
Mtap2	NM_008632	2241	Mus musculus microtubule-associated protein 2 (Mtap2), transcript variant 2, mRNA	2	2881	3010	no	1	447	1848	MLEHFTFLCFHQHGVCGVGPVMHKGVYRCWFKDYGFISCIITK
Mtap2	NM_008632	2242	Mus musculus microtubule-associated protein 2 (Mtap2), transcript variant 2, mRNA	3	4217	4343	no	1	447	1848	MCFSIKLSQEGIFIGDRQRNAQAKIISLWECGMELTLPTLLR
Mtap2	NM_008632	2243	Mus musculus microtubule-associated protein 2 (Mtap2), transcript variant 2, mRNA	3	3899	4055	yes	1	447	1848	MEEGMTVCGEVQSFLTCFDRQGSKLSRKKRYQMIHVVLNYAENNFNPVYYKN
Mtap2	NM_008632	2244	Mus musculus microtubule-associated protein 2 (Mtap2), transcript variant 2, mRNA	3	2222	2426	no	1	447	1848	MVEKIKTYPLLLTTGSMKSRSLIAGRKEHVRNTFFKVLFCINGKKDAIKLLTLGTWTSISEYAIPINY
Mtap2	NM_008632	2245	Mus musculus microtubule-associated protein 2 (Mtap2), transcript variant 2, mRNA	3	5060	5339	no	1	447	1848	MFVFLHLEVLAWTCRLRPSPSVGKGFFFFSKPLKKMPIMKVHFNFSKKGGKFNKKYTLYAGIPRFQHTICGGFFLLIILEPVTIERYFFNGWL
Unc80	NM_175510	2247	Mus musculus unc-80 homolog (C. elegans) (Unc80), mRNA	1	12381	12501	no	1	0	9978	MLNNIYLIQRKDKTGTHFPGIKQLHPIKIAPLESNFIEKP
Unc80	NM_175510	2248	Mus musculus unc-80 homolog (C. elegans) (Unc80), mRNA	1	12024	12144	no	1	0	9978	MFYLGKKKRHDHSEKWGLTEWECSRLGTFEISHLFHLLCP
Unc80	NM_175510	2249	Mus musculus unc-80 homolog (C. elegans) (Unc80), mRNA	1	10740	10872	yes	1	0	9978	MAFLILPMMTSPFGLGPIGKEDCFPLLSLCLPLRAYFHTLKLNC
Unc80	NM_175510	2250	Mus musculus unc-80 homolog (C. elegans) (Unc80), mRNA	2	4633	4768	no	1	0	9978	MWTTAIHTATCTTAAPVPGWSGPLNCCMGTVWTPCVRATTSATWL
Unc80	NM_175510	2251	Mus musculus unc-80 homolog (C. elegans) (Unc80), mRNA	2	385	595	no	1	0	9978	MISLEVQTEVPAGVAAAVLSSTRLKTRVLPGSLAEAAPMMRKRTTEGRPSRTPWLPWSSLCFCLLLWCTG
Unc80	NM_175510	2252	Mus musculus unc-80 homolog (C. elegans) (Unc80), mRNA	2	12052	12193	no	1	0	9978	MTTLRNGDLQSGSALVLGLLRFLIYSIYCVLKRVECLCVVTKVYVCA
Unc80	NM_175510	2253	Mus musculus unc-80 homolog (C. elegans) (Unc80), mRNA	2	9271	9394	no	1	0	9978	MSSMTPRAWPPRAASLGWQVYRVNLDSRTSSYSSHWGGRGA
Unc80	NM_175510	2254	Mus musculus unc-80 homolog (C. elegans) (Unc80), mRNA	2	4171	4306	no	1	0	9978	MRGRSALQEFWMKMKTQKILCTAAATPSNQTQVLKRRKFPAGRSG
Unc80	NM_175510	2255	Mus musculus unc-80 homolog (C. elegans) (Unc80), mRNA	2	9964	10120	no	1	0	9978	MSPTFSSVSQELCTLQKTADDRMLLMKIINSKTALYSLWVALSLSVFCCQNS
Unc80	NM_175510	2256	Mus musculus unc-80 homolog (C. elegans) (Unc80), mRNA	2	8440	8590	no	1	0	9978	MCSCPLGSSAHPGARTSCWRAPQHTALPPGMQAKTCARKGWLSPPARQHI
Unc80	NM_175510	2257	Mus musculus unc-80 homolog (C. elegans) (Unc80), mRNA	2	2917	3244	yes	1	0	9978	MDRSLSLWAVKGQKQEALQIKARYRQHLRNVEASCLVAPHRPQNMMNQCKGATWDGKISGARCSNPKAQQVTPAASLSRIPRNVPQPTQGTPLTGVPAHDPAESPCERS
Unc80	NM_175510	2258	Mus musculus unc-80 homolog (C. elegans) (Unc80), mRNA	2	2692	2890	no	1	0	9978	MWKALLSVPCSSLSSHAVPQPHMNSTALRIWDCTVTSASWFSLSKKLMGMSSGEWLLVPCLIVLKS
Unc80	NM_175510	2259	Mus musculus unc-80 homolog (C. elegans) (Unc80), mRNA	2	2113	2356	no	1	0	9978	MSLWKRDQVREPSSSKACLQVPPVGLGPLPLVELEMVEEKKEEVEMEEEEVEEEMEEEVEEVEVALMRRMRRTKRRMTTSL
Unc80	NM_175510	2260	Mus musculus unc-80 homolog (C. elegans) (Unc80), mRNA	2	12739	12889	no	1	0	9978	MAVLEASVGFLLQASKSNLSQDGISLLASVLLVSEELSPLCCPLLEFPRK
Unc80	NM_175510	2261	Mus musculus unc-80 homolog (C. elegans) (Unc80), mRNA	2	9814	9961	no	1	0	9978	MTSLALKHPASYSMETLSFISVRRTARRIPCCPASSLSLLPSWETQTQH
Unc80	NM_175510	2262	Mus musculus unc-80 homolog (C. elegans) (Unc80), mRNA	2	6934	7156	no	1	0	9978	MKATPSCVAPSNLPATSSTSYTESPLCSNCLLVWPLFWSSRMLPIQGPAKVCLLSACLTCCSLWREKPLTYWTF
Unc80	NM_175510	2263	Mus musculus unc-80 homolog (C. elegans) (Unc80), mRNA	3	8771	8900	no	1	0	9978	MQAIGPTSRKSRGAFCPATHLRPAGAALHPPPFMQELSHCRVQ
Unc80	NM_175510	2264	Mus musculus unc-80 homolog (C. elegans) (Unc80), mRNA	3	4805	5015	no	1	0	9978	MPEDTFPEEESFGCQPGRKKGLGNAEVHQVSGDELVTCSLVSAHQGCSDSDRGDVWRHPASCLGTATQYG
Unc80	NM_175510	2265	Mus musculus unc-80 homolog (C. elegans) (Unc80), mRNA	3	7328	7493	no	1	0	9978	MLPTEDEEADVPGRDSACCPGGDCCHSCSGHITTSPFVQCGGPHQAHDSPTDEQE
Unc80	NM_175510	2266	Mus musculus unc-80 homolog (C. elegans) (Unc80), mRNA	3	3674	3869	no	1	0	9978	MCPFCPPVQPWQLARVDERAPREHHQERPFPGQVSHRGQQAEPEASVECCQALLPVGRCNWHPIE
Rpe	NM_025683	2268	Mus musculus ribulose-5-phosphate-3-epimerase (Rpe), mRNA	2	697	838	no	3	14	698	MKPQGTQFLLMKPFFTGKRNIDYQITLQSKQCCIPVIKINCAGCSRG
Rpe	NM_025683	2269	Mus musculus ribulose-5-phosphate-3-epimerase (Rpe), mRNA	3	1247	1436	no	3	14	698	MKPRVSEMQAQTYQGIYFVTADYSVIPSCPWVSLNHPSEGNEIARGRKEPYSFSWKCHWVGHQ
Kansl1l	NM_001122738	2271	Mus musculus RIKEN cDNA 1110028C15 gene (1110028C15Rik), transcript variant 1, mRNA	1	783	912	no	3	251	3119	MHFWINSLILRLKRVYCNVLKRKLDLATQMCLLVPQLLKKSRK
Kansl1l	NM_001122738	2272	Mus musculus RIKEN cDNA 1110028C15 gene (1110028C15Rik), transcript variant 1, mRNA	1	1173	1371	no	3	251	3119	MIQTMAFLSVQLQKSKDLHCLLQGCCLMLKRVWTLTPPIAAQMTSWMNIPLEKMWQSTLVLNGSGL
Kansl1l	NM_001122738	2273	Mus musculus RIKEN cDNA 1110028C15 gene (1110028C15Rik), transcript variant 1, mRNA	1	2928	3057	no	3	251	3119	MRIQQPYCAKMKERIRLGGQAQPSTMKSSVVLHLRVATLQRCS
Kansl1l	NM_001122738	2274	Mus musculus RIKEN cDNA 1110028C15 gene (1110028C15Rik), transcript variant 1, mRNA	2	3397	3523	no	3	251	3119	MTNHTSGHLLRYEPLPDSTVDLHQMTTILCFYSHGSSLKLPQ
Kansl1l	NM_001122738	2275	Mus musculus RIKEN cDNA 1110028C15 gene (1110028C15Rik), transcript variant 1, mRNA	2	1357	1480	no	3	251	3119	MEVACRQSTSWQPMDLASSSDFRAGIQNPAANRYPQADSCL
Kansl1l	NM_001122738	2276	Mus musculus RIKEN cDNA 1110028C15 gene (1110028C15Rik), transcript variant 1, mRNA	3	3743	3863	no	3	251	3119	MEILISDNAIFIYLKSLFSPELTTGFLLTPNRIKRSNLRV
Kansl1l	NM_001122738	2277	Mus musculus RIKEN cDNA 1110028C15 gene (1110028C15Rik), transcript variant 1, mRNA	3	4175	4310	no	3	251	3119	MKVKDNLYQPLFVMQRKVTQFVVPILLKILATELGLYGIRYIRFC
Kansl1l	NM_177645	2279	Mus musculus RIKEN cDNA 1110028C15 gene (1110028C15Rik), transcript variant 2, mRNA	1	783	912	no	3	251	3092	MHFWINSLILRLKRVYCNVLKRKLDLATQMCLLVPQLLKKSRK
Kansl1l	NM_177645	2280	Mus musculus RIKEN cDNA 1110028C15 gene (1110028C15Rik), transcript variant 2, mRNA	1	2901	3030	no	3	251	3092	MRIQQPYCAKMKERIRLGGQAQPSTMKSSVVLHLRVATLQRCS
Kansl1l	NM_177645	2281	Mus musculus RIKEN cDNA 1110028C15 gene (1110028C15Rik), transcript variant 2, mRNA	1	1173	1371	no	3	251	3092	MIQTMAFLSVQLQKSKDLHCLLQGCCLMLKRVWTLTPPIAAQMTSWMNIPLEKMWQSTLVLNGSGL
Kansl1l	NM_177645	2282	Mus musculus RIKEN cDNA 1110028C15 gene (1110028C15Rik), transcript variant 2, mRNA	2	3370	3496	no	3	251	3092	MTNHTSGHLLRYEPLPDSTVDLHQMTTILCFYSHGSSLKLPQ
Kansl1l	NM_177645	2283	Mus musculus RIKEN cDNA 1110028C15 gene (1110028C15Rik), transcript variant 2, mRNA	2	1357	1480	no	3	251	3092	MEVACRQSTSWQPMDLASSSDFRAGIQNPAANRYPQADSCL
Kansl1l	NM_177645	2284	Mus musculus RIKEN cDNA 1110028C15 gene (1110028C15Rik), transcript variant 2, mRNA	3	4148	4283	no	3	251	3092	MKVKDNLYQPLFVMQRKVTQFVVPILLKILATELGLYGIRYIRFC
Kansl1l	NM_177645	2285	Mus musculus RIKEN cDNA 1110028C15 gene (1110028C15Rik), transcript variant 2, mRNA	3	3716	3836	no	3	251	3092	MEILISDNAIFIYLKSLFSPELTTGFLLTPNRIKRSNLRV
Acadl	NM_007381	2287	Mus musculus acyl-Coenzyme A dehydrogenase, long-chain (Acadl), nuclear gene encoding mitochondrial protein, mRNA	2	337	499	yes	1	18	1308	MAALVGTCSQQQLLGKSKRTPIAQALASASTQILSCPILRITAQKNRSRSSSPR
Acadl	NM_007381	2288	Mus musculus acyl-Coenzyme A dehydrogenase, long-chain (Acadl), nuclear gene encoding mitochondrial protein, mRNA	3	1514	1793	no	1	18	1308	MKGITFFHAYTVNIKDFLTEEPFNVLLVFQILKSISWLSFLKLRQNLILIILTRLWKGQIIVTYMKSFQLLFAPYSPRTLVPTMLPPTPCFLK
Acadl	NM_007381	2289	Mus musculus acyl-Coenzyme A dehydrogenase, long-chain (Acadl), nuclear gene encoding mitochondrial protein, mRNA	3	1163	1301	no	1	18	1308	MCATPRRLGVHVGVPDCKSLRGCSGAADLRWYQRNNERADRKTDRQ
Myl1	NM_021285	2291	Mus musculus myosin, light polypeptide 1 (Myl1), transcript variant 1f, mRNA	3	875	1004	no	2	151	715	MTNMPTVDNLKSTHHRYHLLGSTTFLKYYINKLGQSGILKKKX
Myl1	NM_021285	2292	Mus musculus myosin, light polypeptide 1 (Myl1), transcript variant 1f, mRNA	3	668	866	no	2	151	715	MAASTMKLLSNTSCLSKRSFQARNVGEDWPVQEHLWLTVNTSLPPCRRSNNLDHSRWKDSLNFYKP
Myl1	NM_021285	2293	Mus musculus myosin, light polypeptide 1 (Myl1), transcript variant 1f, mRNA	3	0	143	no	2	151	715	MHALIPFNTLGPPSRRWAAGQASHTALPSVTLTGSSGGDPSFVNPSF
Myl1	NM_001113387	2295	Mus musculus myosin, light polypeptide 1 (Myl1), transcript variant 3f, mRNA	3	698	827	no	2	88	538	MTNMPTVDNLKSTHHRYHLLGSTTFLKYYINKLGQSGILKKKX
Myl1	NM_001113387	2296	Mus musculus myosin, light polypeptide 1 (Myl1), transcript variant 3f, mRNA	3	491	689	no	2	88	538	MAASTMKLLSNTSCLSKRSFQARNVGEDWPVQEHLWLTVNTSLPPCRRSNNLDHSRWKDSLNFYKP
Lancl1	NM_021295	2298	Mus musculus LanC (bacterial lantibiotic synthetase component C)-like 1 (Lancl1), transcript variant 2, mRNA	1	909	1035	no	3	113	1310	MIPETCLSIGATVLLGSSICSSKHTRCSKKSVTCVMPSSVLT
Lancl1	NM_021295	2299	Mus musculus LanC (bacterial lantibiotic synthetase component C)-like 1 (Lancl1), transcript variant 2, mRNA	1	1623	1746	no	3	113	1310	MPGSMLSHLLGREAGGSQVQGQPRQLSETRFQGKEQERSGT
Lancl1	NM_021295	2300	Mus musculus LanC (bacterial lantibiotic synthetase component C)-like 1 (Lancl1), transcript variant 2, mRNA	2	1579	1750	no	3	113	1310	MQEMFLLLLIHQCDPCLGACYPISWGERQEDHKFKANLGNLVRPVFKVKSRRDLARS
Lancl1	NM_021295	2301	Mus musculus LanC (bacterial lantibiotic synthetase component C)-like 1 (Lancl1), transcript variant 2, mRNA	2	2548	2770	no	3	113	1310	MAVCISQEQVSFTFRDHLGVRFVCTRRLPRVSTSEQTPIDSLAPPFFPRYQRPNQTLTYVVTFSSFKTTGSKNI
Lancl1	NM_021295	2302	Mus musculus LanC (bacterial lantibiotic synthetase component C)-like 1 (Lancl1), transcript variant 2, mRNA	3	3701	3890	yes	3	113	1310	MAVSIDPTREFISSQLSVSHPQGHLVPLSSSCPACINAESPHVDRLRLKRIYEYFFLLPCFSK
Lancl1	NM_021295	2303	Mus musculus LanC (bacterial lantibiotic synthetase component C)-like 1 (Lancl1), transcript variant 2, mRNA	3	1772	1958	yes	3	113	1310	MEKSPGPCPNTDTHSAHSAHTSSVQVDTLHVMAVAGYCLPALLLSILPPQRVVVLGLGSLKW
Lancl1	NM_021295	2304	Mus musculus LanC (bacterial lantibiotic synthetase component C)-like 1 (Lancl1), transcript variant 2, mRNA	3	2516	2672	yes	3	113	1310	MGCDCLHACNKWRFAYPKSKCPSHSETTSESGLFVHEDSPVFRPLNKRLLTL
Lancl1	NM_021295	2305	Mus musculus LanC (bacterial lantibiotic synthetase component C)-like 1 (Lancl1), transcript variant 2, mRNA	3	1532	1691	yes	3	113	1310	MDDSTVSSDHSHGSQTCRKCSSYYLSINVIHAWEHVIPSPGERGRRITSSRPT
Lancl1	NM_001190985	2307	Mus musculus LanC (bacterial lantibiotic synthetase component C)-like 1 (Lancl1), transcript variant 1, mRNA	1	2700	2856	yes	1	297	1494	MGCDCLHACNKWRFAYPKSKCPSHSETTSESGLFVHEDSPVFRPLNKRLLTL
Lancl1	NM_001190985	2308	Mus musculus LanC (bacterial lantibiotic synthetase component C)-like 1 (Lancl1), transcript variant 1, mRNA	1	1716	1875	yes	1	297	1494	MDDSTVSSDHSHGSQTCRKCSSYYLSINVIHAWEHVIPSPGERGRRITSSRPT
Lancl1	NM_001190985	2309	Mus musculus LanC (bacterial lantibiotic synthetase component C)-like 1 (Lancl1), transcript variant 1, mRNA	1	3885	4074	yes	1	297	1494	MAVSIDPTREFISSQLSVSHPQGHLVPLSSSCPACINAESPHVDRLRLKRIYEYFFLLPCFSK
Lancl1	NM_001190985	2310	Mus musculus LanC (bacterial lantibiotic synthetase component C)-like 1 (Lancl1), transcript variant 1, mRNA	1	1956	2142	yes	1	297	1494	MEKSPGPCPNTDTHSAHSAHTSSVQVDTLHVMAVAGYCLPALLLSILPPQRVVVLGLGSLKW
Lancl1	NM_001190985	2311	Mus musculus LanC (bacterial lantibiotic synthetase component C)-like 1 (Lancl1), transcript variant 1, mRNA	2	1807	1930	no	1	297	1494	MPGSMLSHLLGREAGGSQVQGQPRQLSETRFQGKEQERSGT
Lancl1	NM_001190985	2312	Mus musculus LanC (bacterial lantibiotic synthetase component C)-like 1 (Lancl1), transcript variant 1, mRNA	2	1093	1219	no	1	297	1494	MIPETCLSIGATVLLGSSICSSKHTRCSKKSVTCVMPSSVLT
Lancl1	NM_001190985	2313	Mus musculus LanC (bacterial lantibiotic synthetase component C)-like 1 (Lancl1), transcript variant 1, mRNA	3	2732	2954	no	1	297	1494	MAVCISQEQVSFTFRDHLGVRFVCTRRLPRVSTSEQTPIDSLAPPFFPRYQRPNQTLTYVVTFSSFKTTGSKNI
Lancl1	NM_001190985	2314	Mus musculus LanC (bacterial lantibiotic synthetase component C)-like 1 (Lancl1), transcript variant 1, mRNA	3	1763	1934	no	1	297	1494	MQEMFLLLLIHQCDPCLGACYPISWGERQEDHKFKANLGNLVRPVFKVKSRRDLARS
Lancl1	NM_001190984	2316	Mus musculus LanC (bacterial lantibiotic synthetase component C)-like 1 (Lancl1), transcript variant 3, mRNA	1	2514	2736	no	2	79	1276	MAVCISQEQVSFTFRDHLGVRFVCTRRLPRVSTSEQTPIDSLAPPFFPRYQRPNQTLTYVVTFSSFKTTGSKNI
Lancl1	NM_001190984	2317	Mus musculus LanC (bacterial lantibiotic synthetase component C)-like 1 (Lancl1), transcript variant 3, mRNA	1	1545	1716	no	2	79	1276	MQEMFLLLLIHQCDPCLGACYPISWGERQEDHKFKANLGNLVRPVFKVKSRRDLARS
Lancl1	NM_001190984	2318	Mus musculus LanC (bacterial lantibiotic synthetase component C)-like 1 (Lancl1), transcript variant 3, mRNA	2	1498	1657	yes	2	79	1276	MDDSTVSSDHSHGSQTCRKCSSYYLSINVIHAWEHVIPSPGERGRRITSSRPT
Lancl1	NM_001190984	2319	Mus musculus LanC (bacterial lantibiotic synthetase component C)-like 1 (Lancl1), transcript variant 3, mRNA	2	1738	1924	yes	2	79	1276	MEKSPGPCPNTDTHSAHSAHTSSVQVDTLHVMAVAGYCLPALLLSILPPQRVVVLGLGSLKW
Lancl1	NM_001190984	2320	Mus musculus LanC (bacterial lantibiotic synthetase component C)-like 1 (Lancl1), transcript variant 3, mRNA	2	3667	3856	yes	2	79	1276	MAVSIDPTREFISSQLSVSHPQGHLVPLSSSCPACINAESPHVDRLRLKRIYEYFFLLPCFSK
Lancl1	NM_001190984	2321	Mus musculus LanC (bacterial lantibiotic synthetase component C)-like 1 (Lancl1), transcript variant 3, mRNA	2	2482	2638	yes	2	79	1276	MGCDCLHACNKWRFAYPKSKCPSHSETTSESGLFVHEDSPVFRPLNKRLLTL
Lancl1	NM_001190984	2322	Mus musculus LanC (bacterial lantibiotic synthetase component C)-like 1 (Lancl1), transcript variant 3, mRNA	3	875	1001	no	2	79	1276	MIPETCLSIGATVLLGSSICSSKHTRCSKKSVTCVMPSSVLT
Lancl1	NM_001190984	2323	Mus musculus LanC (bacterial lantibiotic synthetase component C)-like 1 (Lancl1), transcript variant 3, mRNA	3	1589	1712	no	2	79	1276	MPGSMLSHLLGREAGGSQVQGQPRQLSETRFQGKEQERSGT
Cps1	NM_001080809	2325	Mus musculus carbamoyl-phosphate synthetase 1 (Cps1), nuclear gene encoding mitochondrial protein, mRNA	2	1999	2137	no	1	99	4599	MKLSEMQMITVSQSVTWKMLTPWVFTQVTRLSWPQPRHSPMQSSRC
Cps1	NM_001080809	2326	Mus musculus carbamoyl-phosphate synthetase 1 (Cps1), nuclear gene encoding mitochondrial protein, mRNA	2	3247	3385	yes	1	99	4599	MAASYQLAARFQTTWRSRCTRMVSRSWVQALCRSTGLRIAPSSQLS
Cps1	NM_001080809	2327	Mus musculus carbamoyl-phosphate synthetase 1 (Cps1), nuclear gene encoding mitochondrial protein, mRNA	2	4246	4375	no	1	99	4599	MKVSSFLPQKLHQTGSMPTMSLPPLWLGHLRKDRIPASLPSES
Cps1	NM_001080809	2328	Mus musculus carbamoyl-phosphate synthetase 1 (Cps1), nuclear gene encoding mitochondrial protein, mRNA	2	1162	1288	no	1	99	4599	MSMIKQTRGLCMRANLSSLCSSTQRSARGQQTLSTYLIPSSP
Erbb4	NM_010154	2330	Mus musculus v-erb-a erythroblastic leukemia viral oncogene homolog 4 (avian) (Erbb4), mRNA	2	1918	2257	no	1	303	4179	MMGNFESLKTAPSVLSVTPSVRKWKMDSSHAMDRDLTTAQSALILRMVQTVWRNVQMAYREQTVSFLSMQIRIGSATLAIQTAPRGVTVPLVMTAFTTHGRAIPLYHNTLELH
Erbb4	NM_010154	2331	Mus musculus v-erb-a erythroblastic leukemia viral oncogene homolog 4 (avian) (Erbb4), mRNA	2	2869	3040	no	1	303	4179	MLKSQILDWPGSWKEMKKNTMLMVARCQLNGWLWNVYIIGNSHIKVMFGAMASLYGN
Erbb4	NM_010154	2332	Mus musculus v-erb-a erythroblastic leukemia viral oncogene homolog 4 (avian) (Erbb4), mRNA	2	1060	1198	no	1	303	4179	MTVEPALLNVPKHLSTIQPPFNWNTTSMQSTRMEHSVLRNVHITSW
Erbb4	NM_010154	2333	Mus musculus v-erb-a erythroblastic leukemia viral oncogene homolog 4 (avian) (Erbb4), mRNA	2	3562	3706	no	1	303	4179	MTPAVMVPYESQWHPMSKRTVALRGIVLIPQCSPQNGILEENWMKKAT
Erbb4	NM_010154	2334	Mus musculus v-erb-a erythroblastic leukemia viral oncogene homolog 4 (avian) (Erbb4), mRNA	2	3355	3532	no	1	303	4179	MLRNIWSPRLSTYLLPSTHPEQELTPIGISLCTKMGALLHNKECPCPTEPQPAPYQRLQ
Ikzf2	NM_011770	2336	Mus musculus IKAROS family zinc finger 2 (Ikzf2), mRNA	1	9039	9225	no	1	282	1860	MHTRACSVRVCGYRVYVCECCICMCECVCVCVLVCVCACLCVCVCVCVCVQLKKLQKLCNTL
Ikzf2	NM_011770	2337	Mus musculus IKAROS family zinc finger 2 (Ikzf2), mRNA	1	4548	4674	no	1	282	1860	MTVFASFSPKRIGDMVAPKNRYEGQIPNKSNLHNRYKTSLFR
Ikzf2	NM_011770	2338	Mus musculus IKAROS family zinc finger 2 (Ikzf2), mRNA	2	805	982	no	1	282	1860	MLVEEGTLSQDTSGPILWVNLTSVTTVAEATSSAAHWRNTRNAVTTISRMSAWRLPGRS
Ikzf2	NM_011770	2339	Mus musculus IKAROS family zinc finger 2 (Ikzf2), mRNA	2	4612	4858	no	1	282	1860	MKARYQINQIYITVTRPVYLGDILQLRENLRGTKMGYPLCFPVCQEFIRWLCPNFAQIFFFLSPVPSGETCCVSIVVIDCLL
Ikzf2	NM_011770	2340	Mus musculus IKAROS family zinc finger 2 (Ikzf2), mRNA	2	1729	2065	no	1	282	1860	MSCTPFTWVAMATGTHWNATSVATEARTATNFHHTLFEGSTHSTRPFHSKGDPYEELHMKKYCTYSPTFPRMATCCLLDAVTVYNSYFVDKMSFALPNYNEEETKEKGWDVQ
Ikzf2	NM_011770	2341	Mus musculus IKAROS family zinc finger 2 (Ikzf2), mRNA	2	1423	1558	no	1	282	1860	MAPSLSSDQRVDPRKERPRPAIAASILLTQKVAMMTASPTKETLP
Ikzf2	NM_011770	2342	Mus musculus IKAROS family zinc finger 2 (Ikzf2), mRNA	3	4388	4535	no	1	282	1860	MHLAFSFFFSCMAQDTEKKVDSSAVTGTNGDKLNSRFVGYDKLCGHSAV
Ikzf2	NM_011770	2343	Mus musculus IKAROS family zinc finger 2 (Ikzf2), mRNA	3	1964	2129	no	1	282	1860	MLSLSIILILWTKCHLLCLTTMRKKQKKRDGMFNDNLACLFREHLKQFIAAMHPC
Ikzf2	NM_011770	2344	Mus musculus IKAROS family zinc finger 2 (Ikzf2), mRNA	3	8270	8480	no	1	282	1860	MFSFLSFWKINIKALRSGLNQYYLLEKNFFTYLKQTCFNADGEVSFVLFIFICSVFFSFFNTCVSVVRLL
Ikzf2	NM_011770	2345	Mus musculus IKAROS family zinc finger 2 (Ikzf2), mRNA	3	1781	1904	no	1	282	1860	MQHLWLQKPGPLRIFITHCSRGAHIPLGLFIPKGTPMKNCT
Ikzf2	NM_011770	2346	Mus musculus IKAROS family zinc finger 2 (Ikzf2), mRNA	3	3641	3764	no	1	282	1860	MSLHFALGSTTTGEVPTDEQCAPNSLCRFLSDHLRNFLALP
Ikzf2	NM_011770	2347	Mus musculus IKAROS family zinc finger 2 (Ikzf2), mRNA	3	6953	7097	no	1	282	1860	MCTLSAESKLPIGPHKQFSVNRAFSLPQVTCSKESPGTWRSLSAAQCT
Spag16	NM_029160	2349	Mus musculus sperm associated antigen 16 (Spag16), transcript variant 1, mRNA	3	1193	1328	no	2	16	1933	MYFLQDLATLIGCLAAASIRVAASWLPQVVTAQSNYGTSTKVNAP
Spag16	NM_029160	2350	Mus musculus sperm associated antigen 16 (Spag16), transcript variant 1, mRNA	3	833	965	no	2	16	1933	MRVLLSQESQETELVTVVRKKTVQRAQLRKVFVKPGKKLDINQS
Spag16	NM_029160	2351	Mus musculus sperm associated antigen 16 (Spag16), transcript variant 1, mRNA	3	161	308	no	2	16	1933	MNANMKRYQMTISAFLKEKKIWKKQFTSLESKPETSIFWNNKPFFLQGM
Spag16	NM_025728	2353	Mus musculus sperm associated antigen 16 (Spag16), transcript variant 2, mRNA	2	355	490	no	1	165	1095	MYFLQDLATLIGCLAAASIRVAASWLPQVVTAQSNYGTSTKVNAP
Spag16	NM_025728	2354	Mus musculus sperm associated antigen 16 (Spag16), transcript variant 2, mRNA	2	40	160	no	1	165	1095	MSPKLLWKGLNSALRNLSVYSNFVLSQRLTFCLRRIQNFL
Vwc2l	NM_177164	2356	Mus musculus von Willebrand factor C domain-containing protein 2-like (Vwc2l), mRNA	3	1514	1790	yes	1	804	1470	MASTLHMYRAQQNEQTNPCQLQQGHQQNLLGLTKVNILRRGNLSLFLLLYKIYIAYSYLHHFCNCQCLMVTRQPSFLGQERKKTALDRLLPR
Bard1	NM_007525	2358	Mus musculus BRCA1 associated RING domain 1 (Bard1), mRNA	1	4647	4767	no	1	165	2460	MLVFKKNCLKQKCIFRIIHKSAGLTLKLQLLLPLSPPPLL
Bard1	NM_007525	2359	Mus musculus BRCA1 associated RING domain 1 (Bard1), mRNA	2	2296	2428	no	1	165	2460	MPSLSRISASVRSTSSTKTCLTVTQRGFGRAKSGWLRPPGLSAV
Bard1	NM_007525	2360	Mus musculus BRCA1 associated RING domain 1 (Bard1), mRNA	2	2080	2236	no	1	165	2460	MKFLEVHRGAGSTESSCCQSCLMDATSFWGETSSIIQGMTSLSSLLQQEAKS
Bard1	NM_007525	2361	Mus musculus BRCA1 associated RING domain 1 (Bard1), mRNA	2	4945	5260	yes	1	165	2460	MECKWETSLAHSLSLRLKSHSCASILGTAHQCPHSGSAARLFAFVFFSCSLSHALPFSSITAFFPHCCLLPRLGIKGFQVLCLLFSPFRDTPVSDRSRPASEIAE
Bard1	NM_007525	2362	Mus musculus BRCA1 associated RING domain 1 (Bard1), mRNA	2	4324	4672	no	1	165	2460	MLSSFLLRVASHPCPGSQPRCCEAFEVPVPIFFFIFNLLRIFLNYISNAIPKVSHTLPPPPLPSPPIPIFLALAFPCTGAYKVYVLISCLTSSRFPFFPTSIIFECSECWFLKKIV
Bard1	NM_007525	2363	Mus musculus BRCA1 associated RING domain 1 (Bard1), mRNA	3	3839	4070	no	1	165	2460	MVLKKRILPCIIPEGKELAALWFAEGSPKTTISSVFRRRGQLDKPWVELPQLRTPGSWDASHFKIHLLGKFEILLII
Bard1	NM_007525	2364	Mus musculus BRCA1 associated RING domain 1 (Bard1), mRNA	3	2972	3128	no	1	165	2460	MCQCRQKALSGVILFLCCILVSCVFLAFHCVFFFYLFKNNLVYALGNHDSKH
Bard1	NM_007525	2365	Mus musculus BRCA1 associated RING domain 1 (Bard1), mRNA	3	4682	4811	no	1	165	2460	MYFQNNSQKRRSHTETSTPSSPFSSSSSLNARENAVEGDAQSQ
Abca12	NM_175210	2367	Mus musculus ATP-binding cassette, sub-family A (ABC1), member 12 (Abca12), mRNA	1	420	555	no	2	328	8113	MASHYFHNSGYYPDKIPANSKTNLLPRTSKPSQCWILPIPTNPAL
Abca12	NM_175210	2368	Mus musculus ATP-binding cassette, sub-family A (ABC1), member 12 (Abca12), mRNA	3	5813	5987	no	2	328	8113	MIWESGTQVEKLSTTLVFAPVPTMSRNAPNSTIIHLIEELTLPKLFITSLENTWKIIL
Abca12	NM_175210	2369	Mus musculus ATP-binding cassette, sub-family A (ABC1), member 12 (Abca12), mRNA	3	6563	6725	no	2	328	8113	MQHFLGCTCWLASSTKQEWPSSLMCVSTCSLVSIPSFPCRWYTSFPRKSLMTRR
Abca12	NM_175210	2370	Mus musculus ATP-binding cassette, sub-family A (ABC1), member 12 (Abca12), mRNA	3	7568	7715	no	2	328	8113	MSQALGWIPSQNDTSGGSFQKRCRTNALSSSHLTAWKNVKLFVPGWPLW
Abca12	NM_175210	2371	Mus musculus ATP-binding cassette, sub-family A (ABC1), member 12 (Abca12), mRNA	3	3368	3488	no	2	328	8113	MAGLSFICRIALREQLLSYKQEGTHRKSPSRFKRFLIPAS
Abca12	NM_175210	2372	Mus musculus ATP-binding cassette, sub-family A (ABC1), member 12 (Abca12), mRNA	3	4835	4955	no	2	328	8113	MNHPRALTHVLAEAYGMSYPRTKLQEQSFCPHTTWMRPKC
Atic	NM_026195	2374	Mus musculus 5-aminoimidazole-4-carboxamide ribonucleotide formyltransferase/IMP cyclohydrolase (Atic), mRNA	2	2158	2284	no	2	100	1876	MPPPPHPTTTTLPSALPRAPFFLPLGSLTVCFPLSPGNWVLN
Atic	NM_026195	2375	Mus musculus 5-aminoimidazole-4-carboxamide ribonucleotide formyltransferase/IMP cyclohydrolase (Atic), mRNA	3	968	1151	no	2	100	1876	MTSTRPSRPWPLHMQEQEELIGCLHLVILLHCLTFVMSQLQKLSPEKCRMVLLPRDMKKKP
Atic	NM_026195	2376	Mus musculus 5-aminoimidazole-4-carboxamide ribonucleotide formyltransferase/IMP cyclohydrolase (Atic), mRNA	3	1274	1526	yes	2	100	1876	MVSLTSHYLAILSPRIKICRSLHSETSLSPPSLSSILSLIRCAMPRMGRLLASEQDSSLGYTALALQVIRQTLGGFGTTHECCP
Fn1	NM_010233	2378	Mus musculus fibronectin 1 (Fn1), mRNA	1	7680	7800	no	1	189	7620	MLADPPSLSGPFTLKPFALEPCSQLQHNLQLLQASPRGMF
Fn1	NM_010233	2379	Mus musculus fibronectin 1 (Fn1), mRNA	2	5470	5599	yes	1	189	7620	MESGSFSLHLMVKTTLQSCRASGRGLSTQSVWLPCTMIWRASP
Fn1	NM_010233	2380	Mus musculus fibronectin 1 (Fn1), mRNA	2	1546	1666	no	1	189	7620	MPIRSLDSAQWLPTRRSAQPMKGSCIALGISGISSMTWAT
Fn1	NM_010233	2381	Mus musculus fibronectin 1 (Fn1), mRNA	2	4492	4777	no	1	189	7620	MRASLSGEGRKQVSIPQLVLILLISPPTHSLSTGWLLGPPSPATSSAITPSILSEDPGRIECRPRGIPSPSPTLIRAPSTLSASLLLMAERRARH
Fn1	NM_010233	2382	Mus musculus fibronectin 1 (Fn1), mRNA	2	7066	7279	no	1	189	7620	MTHALTLTRFPITPLERSGSGCLTLALSSHASAWALAVVISDAIHLNGAMTTVSTTRSERSGIGREKMASG
Fn1	NM_010233	2383	Mus musculus fibronectin 1 (Fn1), mRNA	2	6433	6607	no	1	189	7620	MSFPNWLPFHTPIFMDQRSWMFPPQFKRPPSSPTLGMTPKMVFSFLAQPTSNPVLGNK
Fn1	NM_010233	2384	Mus musculus fibronectin 1 (Fn1), mRNA	2	427	547	yes	1	189	7620	MEEAGVLTARASLSLKRLALTNTLGTLTKWVTLMSALKIP
Fn1	NM_010233	2385	Mus musculus fibronectin 1 (Fn1), mRNA	2	1240	1516	no	1	189	7620	MVAIQTGSPVSSRSPTTVGPSIPAPPKGGKTDICGVAQLPITNKTRSIPSAQTMRFWFRLEAEIPMVLCATSPSCTTTGITPTVLLRVAGTT
Fn1	NM_010233	2386	Mus musculus fibronectin 1 (Fn1), mRNA	2	6760	6934	no	1	189	7620	MFRASIQMPLQDRKLSLRQPSLGRRSRRVLSTSFHANQLAPTKSPYSSKFLELLPVRL
Fn1	NM_010233	2387	Mus musculus fibronectin 1 (Fn1), mRNA	2	2080	2200	no	1	189	7620	MPRSLHTSPSTFSDGDLKPLRVAGRKLPFLATLTPIPSKA
Fn1	NM_010233	2388	Mus musculus fibronectin 1 (Fn1), mRNA	2	850	1156	yes	1	189	7620	MDASPVPPETDATIRTPGHPIGLETRGARRTTEETCFSVSAQAMAEGSGSVSDMLYKVLQPDLAPSLMSEQLFTNRRLTPSPLPTATVSPTVVWSTLWECSG
Fn1	NM_010233	2389	Mus musculus fibronectin 1 (Fn1), mRNA	3	6863	7067	no	1	189	7620	MPTSWHRRRALTVPSSWNFYQCDSDWPYQRGHLQHHSGGTAEPEEAQGSGRGCDCGQRCQRRPEPAYR
Fn1	NM_010233	2390	Mus musculus fibronectin 1 (Fn1), mRNA	3	7742	7937	no	1	189	7620	MFSASAQFTASPSIAPWDVLRLLSSMVTVGHPVLLQGFSTAQCCLRESKVLMVWSGINRETQVAN
Mreg	NM_001005423	2393	Mus musculus melanoregulin (Mreg), mRNA	1	87	294	no	2	196	838	MRTARPVTPRPSLSPSPRPRRHRAPGSGIPAPGLAPHGAAPLATERLLLLPVPVPGGARAAREGAAGQW
Mreg	NM_001005423	2394	Mus musculus melanoregulin (Mreg), mRNA	1	1782	1947	no	2	196	838	MPSPTSKIVRSLPRGPGLVLLKSLSRFVGFICRLLRTVEIFLFFNDFALLNSGGK
Mreg	NM_001005423	2395	Mus musculus melanoregulin (Mreg), mRNA	1	786	1068	no	2	196	838	MPGGRPEKTALPSISKPLKGGPEERSSFTTTQEFTKVGRLPTVSSEPGEGLLQSNTIVNPTNIRSSSSGPWPKDALVTLKHPAATMHRERKAKD
Mreg	NM_001005423	2396	Mus musculus melanoregulin (Mreg), mRNA	3	725	1001	no	2	196	838	MLLRTSLRLLAKCTPRNLGSHAWWTARENCTAFHFQAPEGRPRRAEFFYHDTGIYQSWTAAYGFERARRGPSPVKHYRESYKYKVFFLRTLA
Pecr	NM_023523	2398	Mus musculus peroxisomal trans-2-enoyl-CoA reductase (Pecr), mRNA	1	735	870	yes	3	98	1007	MAKWDKPYLRWPLTVSQLSALESPRRSPLWYVSCCPLRLPISLDS
Tmem169	NM_175564	2400	Mus musculus transmembrane protein 169 (Tmem169), mRNA	2	1408	1540	no	2	232	1123	MLLVPMTQGSVCLNVTERIKRLRGDQIRQDNRWGWSDTFRELGY
Tmem169	NM_175564	2401	Mus musculus transmembrane protein 169 (Tmem169), mRNA	3	2558	2687	no	2	232	1123	MLSPKRSVGLGFGFIKGAILLLLLSLLLSLLLFLMCVSQKEVL
Tmem169	NM_175564	2402	Mus musculus transmembrane protein 169 (Tmem169), mRNA	3	914	1106	no	2	232	1123	MPPWLSSHGPGQRGGELPVTWRKASVVGSAASWVWRTVLPTALWNCWSLIISRAISPTRTPSRR
Tmem169	NM_175564	2403	Mus musculus transmembrane protein 169 (Tmem169), mRNA	3	2090	2297	no	2	232	1123	MESLYIDLSYIYYAYALDSSISCTWQLNLLSSGFRVLWKDPLDRSIWSHSHSTILPGKEGEQGLTVFNL
Tmem169	NM_175564	2404	Mus musculus transmembrane protein 169 (Tmem169), mRNA	3	326	542	no	2	232	1123	MGNPHWAAGRRGGKTPARNPSSSTGQIMRRRMRSLKNLKVEIGLKRKRGRTSWTILGMMVCGTCLWTAAMSH
Xrcc5	NM_009533	2406	Mus musculus X-ray repair complementing defective repair in Chinese hamster cells 5 (Xrcc5), mRNA	2	2332	2500	no	1	126	2322	MCGESKSASSVLLRALAASLRPCRGCEALDVILADNLGMSHSRSLQSDHKDIYYKK
March4	NM_001045533	2408	Mus musculus membrane-associated ring finger (C3HC4) 4 (March4), mRNA	1	3513	3669	no	3	1427	2654	MQCHVLFALAFSQAGPQAHTHMYARMHACVCEQMPVNTHTKTQRETHTHSRA
March4	NM_001045533	2409	Mus musculus membrane-associated ring finger (C3HC4) 4 (March4), mRNA	1	3882	4092	no	3	1427	2654	MCSGLCAPGPSGAARHTKEAVREHCRRSPPVCSRTLPGKATGWSPAEFLTVIAQWTCHPWVLNGHCQVLF
March4	NM_001045533	2410	Mus musculus membrane-associated ring finger (C3HC4) 4 (March4), mRNA	1	2733	2868	yes	3	1427	2654	MVGLKGSYGGDRLRESPYDSQSIGSTARENQHKLHNNGWDKWNLP
March4	NM_001045533	2411	Mus musculus membrane-associated ring finger (C3HC4) 4 (March4), mRNA	1	1770	1896	no	3	1427	2654	MMTGMAQPQGHLPPCSAVLPLMNSVRRKLRTATLWEVAWTVV
March4	NM_001045533	2412	Mus musculus membrane-associated ring finger (C3HC4) 4 (March4), mRNA	2	3295	3502	yes	3	1427	2654	MEIFLFPCLPYGDLAQRCLQDVGDSCTYMCMWRDVKTSHEWLKHTSAAVASAFKAVRPGMIFLITEPRL
March4	NM_001045533	2413	Mus musculus membrane-associated ring finger (C3HC4) 4 (March4), mRNA	2	424	700	no	3	1427	2654	MEPRGGASDLQTAAGVGWGLRSCNYSPLLSPPTSPSSLPPFSDPSVTFSTPNTHPSSIQDLKLWKAAALRGLRISFSSILSRSTALYPTSSV
March4	NM_001045533	2414	Mus musculus membrane-associated ring finger (C3HC4) 4 (March4), mRNA	2	1102	1318	no	3	1427	2654	MLLLPYSQQCSGVKDRKETAARTKSEVGAGLLEQEKLFLLCISLVAFRIIDSQLSVQEGNLFAAWRGYKKSQ
March4	NM_001045533	2415	Mus musculus membrane-associated ring finger (C3HC4) 4 (March4), mRNA	2	2842	3034	yes	3	1427	2654	MGGTNGICPKKTTPPREPQVARHPEKGGQKMVAGTWGTCCAWGSKGSKERKQRATWVLLLPSTE
March4	NM_001045533	2416	Mus musculus membrane-associated ring finger (C3HC4) 4 (March4), mRNA	3	161	422	no	3	1427	2654	MKPGVATALDRGQQPEDQLEQPPPGRHQDADQQSLLPPQQQRRARADPEQEEEGDSDPEEDEEEKAKPLSSPDLPIFQLSNLARRDL
March4	NM_001045533	2417	Mus musculus membrane-associated ring finger (C3HC4) 4 (March4), mRNA	3	3161	3290	no	3	1427	2654	MALGIPWRRFRKGVVGMPGQRNGVGSPRKNFPSCNMNSKKAEV
March4	NM_001045533	2418	Mus musculus membrane-associated ring finger (C3HC4) 4 (March4), mRNA	3	3596	3803	no	3	1427	2654	MRVRANACEHTHKDTERNTHAFTCLSAHTHTHTHTHTHTYTHTHTDTHTHTSGSAAVWGDTGLCISRKA
Smarcal1	NM_018817	2420	Mus musculus SWI/SNF related matrix associated, actin dependent regulator of chromatin, subfamily a-like 1 (Smarcal1), mRNA	1	5325	5502	no	1	246	2976	MPSWYWPFNKAWVIFLSECEELQKTRISVCESILDIMISLSRTSYGGINRTLDIPVTLG
Smarcal1	NM_018817	2421	Mus musculus SWI/SNF related matrix associated, actin dependent regulator of chromatin, subfamily a-like 1 (Smarcal1), mRNA	2	2335	2551	no	1	246	2976	MQLPRSSRGRTFNTSGSMAPLPQQTGRLSASGSSCPKGTQWHCCPSQPPTWASPSPQLIWSCLLSSSGTQGC
Smarcal1	NM_018817	2422	Mus musculus SWI/SNF related matrix associated, actin dependent regulator of chromatin, subfamily a-like 1 (Smarcal1), mRNA	2	2899	3040	no	1	246	2976	MKTKAVRQRKADLNSLIIGTAFPLPFDRVRKGKKRKKAVTKSWGSLK
Smarcal1	NM_018817	2423	Mus musculus SWI/SNF related matrix associated, actin dependent regulator of chromatin, subfamily a-like 1 (Smarcal1), mRNA	2	5764	5902	no	1	246	2976	MAWKFAHKSDELRIYERHNFLQSLRADFMRAICISLSLLFRENCWV
Smarcal1	NM_018817	2424	Mus musculus SWI/SNF related matrix associated, actin dependent regulator of chromatin, subfamily a-like 1 (Smarcal1), mRNA	2	439	715	no	1	246	2976	MPPFSSNRISVIHFLLIRDLTAPAVLSPAQQRKRRGYGRPKERCPQPAQSLTQVLQEPLTNHFWVINPARVNPRQPGTQELPLLDHSPGTPS
Smarcal1	NM_018817	2425	Mus musculus SWI/SNF related matrix associated, actin dependent regulator of chromatin, subfamily a-like 1 (Smarcal1), mRNA	3	6446	6599	no	1	246	2976	MLLLRARAGTESQTSIPKYLPTQPLLGAQTDRKAMKNSLSTQQPQTSISFV
[truncated: 107,776 more rows]

## Sheet: homologs with human
Mus musculus			Homo sapiens								Mus musculus		Homo sapiens
gene symbol	mRNA accession	altorf id	gene symbol	mRNA accession	altorf id	% id	% similarity	length	mismatch	opengap	start	stop	start	stop	evalue	bit score
0610007P08Rik	NM_001013608,NM_023507	98723;98735	C9orf102	NM_001010895	19246	79.17	85.42	48	10	0	5	52	5	52	7e-22	80.5
0610007P08Rik	NM_001013608,NM_023507	98728;98734	C9orf102	NM_001010895	19244	58.14	69.77	43	17	1	23	64	37	79	2e-07	43.5
0610007P22Rik	NM_026676,NM_001163718	117028;117031	C16orf42	NM_001001410	1203	44.64	57.14	56	29	1	16	69	40	95	3e-06	40.8
0610009D07Rik	NM_025323	91728	SF3B14	NM_016047	26270	77.5	80	40	9	0	1	40	26	65	2e-13	58.9
0610009O20Rik	NM_024179	123432	KIAA0141	NM_014773,NM_001142603	152524;152554	61.22	71.43	49	19	0	1	49	1	49	2e-12	57.4
0610009O20Rik	NM_024179	123429	KIAA0141	NM_014773,NM_001142603	152523;152551	56.76	64.86	74	32	0	1	74	1	74	1e-19	76.6
0610009O20Rik	NM_024179	123430	KIAA0141	NM_014773,NM_001142603	152521;152550	66.67	70	60	20	0	1	60	1	60	3e-18	71.6
0610010F05Rik	NM_027860	81995	KIAA1841	NM_032506,NM_001129993	92438;92442	70.37	77.78	54	16	0	1	54	1	54	1e-17	69.3
1110004F10Rik	NM_019772	57879	C11orf58	NM_014267,NM_001142705	86477;86500	47.69	64.62	65	32	1	1	63	1	65	5e-07	42
1110008J03Rik	NM_029096,NM_133908	39814;39821	C12orf52	NM_032848	60	51.47	52.94	68	28	1	2	64	74	141	5e-09	48.5
1110008J03Rik	NM_029096,NM_133908	39813;39820	C12orf52	NM_032848	60	60.29	69.12	68	27	0	1	68	1	68	8e-15	64.7
1110008P14Rik	NM_198001	10828	C9orf16	NM_024112	10460	63.93	72.13	61	22	0	37	97	1	61	2e-14	63.2
1110012J17Rik	NM_172963,NM_001114098	120863;120873	CCDC165P1	XM_002343242,XM_002347397	122328;126053	59.62	76.92	52	18	3	4	54	10	59	2e-12	56.6
1110012J17Rik	NM_172963,NM_001114098	120858;120869	CCDC165	NM_015210	41588	63.81	71.43	105	38	0	2	106	7	111	3e-36	121
1110012J17Rik	NM_172963,NM_001114098	120857;120868	CCDC165	NM_015210	41590	65.52	70.94	203	63	1	1	196	1	203	2e-64	201
1110017D15Rik	NM_001048005,NM_028624	27209;27213	C9orf24	NM_147168,NM_032596	105;108	78.35	83.51	97	21	0	2	98	4	100	2e-40	131
1110017D15Rik	NM_001253788	27205	C9orf24	NM_032596	109	57.58	62.12	66	26	2	2	65	40	105	1e-15	67
1110017D15Rik	NM_001048005,NM_001253777	27208;27211	C9orf24	NM_032596	109	57.35	64.71	68	27	2	2	67	40	107	2e-17	70.9
1110017D15Rik	NM_001253788,NM_001253780	27206;27216	C9orf24	NM_147168,NM_032596	105;108	88	94	50	6	0	1	50	51	100	2e-19	75.1
1110018G07Rik	NM_178065	94173	KIAA0317	NM_001039479	49721	87.3	88.89	63	8	0	1	63	1	63	2e-33	111
1110018G07Rik	NM_178065	94175	KIAA0317	NM_001039479	49722	60.61	63.64	33	13	0	1	33	1	33	7e-07	42
1110018G07Rik	NM_178065	94170	KIAA0317	NM_001039479	49720	72.34	74.47	47	13	0	1	47	1	47	1e-15	64.7
1110032A03Rik	NM_023483	69582	C11orf1	NM_022761	16307	70.73	78.05	41	12	0	1	41	44	84	3e-15	63.5
1110032A03Rik	NM_023483	69583	C11orf1	NM_022761	16306	64.29	78.57	42	15	0	7	48	1	42	3e-12	55.1
1110034G24Rik	NM_028637	16406	C20orf196	NM_152504	283	71.79	76.92	39	11	0	5	43	2	40	3e-12	56.6
1110037F02Rik	NM_001081183	26523	KIAA1429	NM_183009,NM_015496	51764;51808	65.57	72.13	61	20	1	1	60	1	61	4e-19	73.9
1110037F02Rik	NM_001081183	26524	KIAA1429	NM_015496	51807	72.41	75.86	203	56	0	1	203	1	203	2e-87	261
1110037F02Rik	NM_001081183	26519	KIAA1429	NM_183009,NM_015496	51766;51810	74.68	81.01	79	20	0	1	79	1	79	4e-32	108
1110037F02Rik	NM_001081183	26520	KIAA1429	NM_183009,NM_015496	51765;51809	66.67	75	36	12	0	19	54	14	49	1e-08	45.8
1110037F02Rik	NM_001081183	26522	KIAA1429	NM_015496	51811	67.5	77.5	40	13	0	1	40	1	40	3e-10	49.3
1110038D17Rik	NM_175133	77183	C22orf13	NM_031444	2138	83.05	88.14	59	10	0	1	59	1	59	7e-10	49.7
1110038D17Rik	NM_175133	77180	C22orf13	NM_031444	2143	66.67	66.67	69	19	1	5	69	6	74	1e-18	75.1
1110051M20Rik	NM_175123	13610	C11orf49	NM_024113	40520	70	75.71	70	20	1	1	69	1	70	2e-24	90.1
1110051M20Rik	NM_175123	13611	C11orf49	NM_024113,NM_001003676,NM_001003677,NM_001003678	40519;40524;40537;40564	66.67	72.92	48	16	0	23	70	1	48	8e-14	60.5
1110059M19Rik	NM_026841	130974	CXorf64	NM_001122716	34026	54.9	56.86	51	20	2	12	61	1	49	8e-05	35.8
1110067D22Rik	NM_173752	81904	HSPC159	NM_014181	109462	90.24	95.12	41	4	0	1	41	1	41	7e-21	80.1
1110067D22Rik	NM_173752	81903	HSPC159	NM_014181	109459	73.08	79.49	78	21	0	1	78	1	78	1e-35	117
1190002N15Rik	NM_001033145	71798	C3orf58	NM_173552,NM_001134470	37982;37987	80	82.22	90	18	0	1	90	4	93	2e-45	144
1200011I18Rik	NM_026177	104854	KIAA1704	NM_018559	151	70	78.57	70	21	0	1	70	1	70	7e-31	104
1300001I01Rik	NM_001081158	85822	KIAA0664	NM_015229	30394	70.77	72.31	65	19	0	1	65	1	65	2e-23	85.1
1300001I01Rik	NM_001081158	85825	KIAA0664	NM_015229	30393	65.71	67.62	105	36	0	2	106	50	154	4e-22	85.9
1300001I01Rik	NM_001081158	85823	KIAA0664	NM_015229	30392	74.67	80	75	19	0	1	75	1	75	5e-34	113
1300014I06Rik	NM_025831	97074	C6orf145	NM_183373	27609	57.89	68.42	57	24	0	5	61	12	68	3e-14	62.4
1300017J02Rik	NM_027918	72254	LTF	NM_002343	147062	50	55.77	52	26	0	1	52	1	52	1e-07	43.5
1300017J02Rik	NM_027918	72255	LTF	NM_002343	147063	58.7	63.04	46	18	1	20	64	1	46	2e-08	45.8
1500015O10Rik	NM_024283	1237	C2orf40	NM_032411	102100	44.64	57.14	56	30	1	1	56	14	68	1e-05	38.5
1500032L24Rik	NM_026914	109009	C22orf32	NM_033318	43100	52.31	58.46	65	26	3	1	61	1	64	8e-09	48.1
1600012H06Rik	NM_001083882,NM_001083881,NM_026451,NM_001083880	116001;116005;116013;116016	C6orf120	NM_001029863	456	83.33	90.48	42	7	0	1	42	13	54	2e-20	77
1600015I10Rik	NM_001081273	44402	ABP1	NM_001091	55339	48.78	60.98	41	21	0	1	41	1	41	1e-05	38.1
1700001C02Rik	NM_029285	35649	C2orf70	NM_001105519	30375	60.71	69.64	56	22	0	1	56	1	56	8e-09	47
1700003E16Rik	NM_027948	45616	C2orf81	NM_001145054	69967	44.44	52.78	72	32	4	1	67	1	69	5e-09	48.1
1700009P17Rik	NM_001081275	6966	C1orf192	NM_001013625	467	67.21	77.05	61	20	0	1	61	1	61	5e-22	81.6
1700011F03Rik	NM_028825	45167	C2orf51	NM_152670	38056	50	56.45	62	31	0	2	63	8	69	1e-09	49.7
1700011H14Rik	NM_025956	102832	C14orf105	NM_018168	28797	79.17	95.83	24	5	0	2	25	20	43	7e-08	44.3
1700012P22Rik	NM_027056	33115	C1orf158	NM_152290	4021	83.33	88.89	18	3	0	20	37	20	37	4e-05	36.2
1700015E13Rik	NM_001039593	6911	C1orf111	NM_182581	30590	70.83	72.22	72	21	0	1	72	1	72	6e-22	82.4
1700015E13Rik	NM_001039593	6910	C1orf111	NM_182581	30591	57.14	64.29	56	24	0	1	56	1	56	2e-14	61.6
1700017B05Rik	NM_028820	69974	C15orf39	NM_015492	33344	48.57	54.29	70	36	0	1	70	32	101	1e-11	55.8
1700017N19Rik	NM_001081246	79441	C12orf50	NM_152589	271	78.18	81.82	55	12	0	1	55	17	71	9e-25	88.6
1700020O03Rik	NM_027405	94292	C14orf118	NM_017972	74076	73.68	78.95	57	15	0	1	57	5	61	2e-22	84.7
1700020O03Rik	NM_027405	94294	C14orf118	NM_017926,NM_017972	74065;74075	75	80	40	10	0	1	40	30	69	6e-14	59.7
1700020O03Rik	NM_027405	94293	C14orf118	NM_017926,NM_017972	74064;74074	85	87.5	40	6	0	1	40	1	40	3e-17	67.8
1700021K19Rik	NM_172615,NM_001200038	113318;113323	KIAA0226	NM_001145642,NM_014687	79255;79319	56.82	59.09	44	18	1	30	72	3	46	6e-07	42
1700021K19Rik	NM_172615,NM_001200038	113314;113320	KIAA0226	NM_001145642,NM_014687	79257;79322	69.35	72.58	62	15	2	1	59	1	61	2e-18	72.4
1700021K19Rik	NM_172615,NM_001200038	113317;113324	KIAA0226	NM_001145642,NM_014687	79253;79323	79.49	84.62	39	8	0	49	87	1	39	3e-14	62.8
1700021K19Rik	NM_172615,NM_001200038	113317;113324	KIAA0226	NM_001145642,NM_014687	79251;79325	68.89	71.11	45	14	0	1	45	1	45	6e-11	53.1
1700021K19Rik	NM_172615,NM_001200038	113315;113322	KIAA0226	NM_001145642,NM_014687	79254;79318	70.15	73.13	67	20	0	1	67	20	86	1e-21	82.8
1700021K19Rik	NM_172615,NM_001200038	113316;113321	KIAA0226	NM_001145642,NM_014687	79249;79317	69.64	71.43	56	17	0	1	56	1	56	7e-15	62.8
1700025G04Rik	NM_197990	5776	C1orf21	NM_030806	1357	95.24	95.24	42	2	0	1	42	2	43	2e-21	78.6
1700025G04Rik	NM_197990	5768	C1orf21	NM_030806	1352	82.93	90.24	41	6	1	1	40	4	44	7e-19	72
1700025G04Rik	NM_197990	5761	C1orf21	NM_030806	1353	82.98	85.11	47	8	0	1	47	1	47	1e-20	77
1700025G04Rik	NM_197990	5760	C1orf21	NM_030806	1351	57.41	64.81	54	13	2	2	55	8	51	2e-11	53.5
1700026J04Rik	NM_027967	97087	C6orf146	NM_173563	744	54.55	65.45	55	25	0	1	55	1	55	8e-15	62.8
1700027D21Rik	NM_029661	77340	C21orf56	NM_001142854	58734	56.16	61.64	73	31	1	2	73	12	84	2e-09	48.9
1700037H04Rik	NM_026091	16235	C20orf27	NM_001039140	2274	52.94	62.75	51	19	1	1	51	1	46	3e-07	43.9
1700049G17Rik	NM_028538	52128	ZNF780B	NM_001005851	18527	46.09	65.63	128	69	0	10	137	11	138	7e-25	94.4
1700049G17Rik	NM_028538	52131	ZNF594	NM_032530	24511	56.41	64.1	39	17	0	4	42	171	209	6e-09	49.3
1700049G17Rik	NM_028538	52129	ZNF283	NM_181845	9079	45.68	64.2	81	44	0	1	81	29	109	4e-16	69.3
1700049G17Rik,Zfp780b	NM_028538,NM_001081021	52130;52144	ZNF780A	NM_001142577,NM_001142578,NM_001010880	52822;52827;53626	47.22	61.11	108	57	0	6	113	22	129	3e-23	88.2
1700049G17Rik	NM_028538	52132	ZNF607	NM_032689	8942	32.6	50.55	273	184	0	2	274	141	413	2e-30	117
1700054N08Rik	NM_028536	66716	C1orf96	NM_145257	26877	68.33	80	60	19	0	1	60	1	60	2e-23	84.7
1700055N04Rik	NM_028545	125449	ALDH3B2	NM_000695,NM_001031615	104157;115633	58.54	60.98	82	34	0	22	103	1	82	3e-21	82
1700088E04Rik	NM_138581	108393	C22orf23	NM_032561	7752	68.29	80.49	41	13	0	1	41	1	41	1e-11	53.9
1700101E01Rik	NM_001166705,NM_001085514	10235;10238	C9orf171	NM_207417	79761	63.41	68.29	41	15	0	1	41	1	41	8e-07	40.4
1700110M21Rik	NM_029680	105043	C2orf53	NM_178553	2841	57.05	65.77	298	105	7	1	278	1	295	4e-51	171
1700113H08Rik	NM_029685	78875	C12orf42	NM_001099336,NM_198521	2785;2807	90.91	90.91	22	2	0	1	22	22	43	1e-08	45.1
1810012P15Rik	NM_001076681	86458	C17orf108	NM_001076680	2666	61.73	75.31	81	31	0	4	84	4	84	3e-17	70.5
1810013L24Rik	NM_001081400	111498	C16orf72	NM_014117	1635	38.71	51.61	62	24	2	1	61	1	49	2e-05	37
1810013L24Rik	NM_001081400	111493	C16orf72	NM_014117	1641	91.11	95.56	45	4	0	1	45	1	45	3e-23	83.6
1810013L24Rik	NM_001081400	111499	C16orf72	NM_014117	1637	62.5	80	40	12	2	1	40	1	37	3e-09	47.4
1810019J16Rik	NM_001083916,NM_133707	31876;31879	C1orf172	NM_152365	178	51.61	59.68	62	29	1	1	61	1	62	6e-11	53.5
1810019J16Rik	NM_001083916,NM_133707	31877;31881	C1orf172	NM_152365	177	66.98	70.75	212	70	0	5	216	6	217	2e-68	211
1810019J16Rik	NM_001083916,NM_133707	31875;31880	C1orf172	NM_152365	179	55.93	59.32	59	25	1	1	58	33	91	2e-07	43.1
1810030O07Rik	NM_175141	130309	CXorf38	NM_144970	1021	70.83	75	48	14	0	4	51	1	48	1e-10	51.2
2010001M09Rik	NM_027222	122884	MZB1	NM_016459	5811	63.89	72.22	36	13	0	1	36	1	36	2e-09	48.9
2010001M09Rik	NM_027222	122883	MZB1	NM_016459	5810	53.66	68.29	41	19	0	1	41	1	41	7e-09	46.2
2010111I01Rik	NM_028079	98701	C9orf3	NM_032823	18326	74.7	84.34	83	21	0	1	83	10	92	3e-41	132
2010111I01Rik	NM_028079	98697	C9orf3	NM_032823	18332	70.91	81.82	55	16	0	41	95	4	58	7e-19	74.7
2010111I01Rik	NM_028079	98698	C9orf3	NM_032823	18330	62.22	68.89	45	17	0	1	45	18	62	4e-11	52.4
2010111I01Rik	NM_028079	98695	C9orf3	NM_032823	18331	63.41	73.17	41	15	0	1	41	1	41	3e-11	52.4
2010300C02Rik	NM_028096	1002	C2orf55	NM_207362	49704	64.06	68.75	64	23	0	42	105	2	65	1e-18	74.3
2010315B03Rik	NM_001243119,NM_001243118,NM_001243117	74456;74461;74466	ZNF677	NM_182609	18034	45.71	59.18	245	130	3	4	246	29	272	9e-42	147
2010315B03Rik	NM_001243119,NM_001243118,NM_001243117	74455;74460;74465	ZNF14	NM_021030	62143	54.22	69.88	83	36	1	1	83	10	90	7e-20	79.3
2010315B03Rik	NM_001243119,NM_001243118,NM_001243117	74457;74462;74467	ZNF844	NM_001136501	49496	59.18	69.39	49	20	0	1	49	47	95	1e-11	55.8
2010321M09Rik	NM_001077631,NM_175153	70685;70692	C15orf44	NM_030800,NM_001136043	44402;44446	65.63	75	32	11	0	1	32	16	47	5e-09	46.6
2210009G21Rik	NM_028834,NM_001038641	16515;16521	C20orf94	NM_001009608	2207	65.96	72.34	47	16	0	1	47	1	47	3e-14	62
2210010C04Rik	NM_023333	43919	KLK13	NM_015596	41085	62.07	65.52	29	11	0	14	42	8	36	6e-05	35.4
2210016L21Rik	NM_028211	39446	C12orf43	NM_022895	84877	67.16	71.64	67	22	0	49	115	2	68	2e-19	77
2210016L21Rik	NM_028211	39447	C12orf43	NM_022895	84878	44.68	63.83	47	26	0	1	47	1	47	6e-06	38.1
2210018M11Rik	NM_172280	56052	C11orf30	NM_020193	110394	80.49	85.37	41	8	0	1	41	1	41	7e-18	69.3
2210018M11Rik	NM_172280	56051	C11orf30	NM_020193	110392	90.11	94.51	91	9	0	1	91	1	91	2e-57	174
2210404O09Rik	NM_001256493	116293	ZNF816	NM_001031665	9405	43.24	58.11	148	83	1	3	149	158	305	3e-24	96.3
2210408I21Rik	NM_001145676	99384	KIAA0825	NM_001145678	81153	81.82	84.09	44	8	0	1	44	1	44	2e-18	70.9
2310003H01Rik	NM_027980	91197	C17orf70	NM_001109760,NM_025161	21026;21046	62.62	65.42	107	40	0	17	123	13	119	5e-33	114
2310007B03Rik	NM_172411,NM_001159940	3814;3817	C2orf54	NM_001085437	22564	63.41	65.85	41	15	0	1	41	1	41	2e-10	49.7
2310008H04Rik	NM_146068	111883	KIAA0146,LOC100289549	NM_001080394,XM_002344451	23842;124065	44.74	52.63	76	17	1	1	76	1	51	4e-11	53.5
2310014L17Rik	NM_029809	50437	TECPR2	NM_014844	80052	62.5	72.5	40	14	1	12	51	10	48	2e-10	51.6
2310016M24Rik	NM_183256	110487	C12orf62	NM_032901	978	53.13	60.94	64	24	2	1	58	1	64	2e-11	54.7
2310021P13Rik	NM_027996,NM_001252081,NM_001252082	101274;101284;101292	KIAA0913	NM_015037	58712	93.62	97.87	47	3	0	1	47	1	47	1e-17	69.3
2310021P13Rik	NM_027996,NM_001252081,NM_001252082	101268;101277;101286	KIAA0913	NM_015037	58708	89.66	89.66	58	6	0	1	58	1	58	2e-26	92.8
2310021P13Rik	NM_001252082	101287	KIAA0913	NM_015037	58709	50	56.48	108	20	1	1	74	1	108	8e-25	90.5
2310021P13Rik	NM_027996,NM_001252081	101270;101279	KIAA0913	NM_015037	58709	70.37	77.78	108	32	0	1	108	1	108	7e-45	143
2310021P13Rik	NM_027996,NM_001252081,NM_001252082	101275;101281;101293	KIAA0913	NM_015037	58711	85.65	89.69	223	31	1	1	223	1	222	4e-120	343
2310021P13Rik	NM_027996,NM_001252081,NM_001252082	101271;101280;101289	KIAA0913	NM_015037	58710	76.09	84.78	46	11	0	1	46	1	46	2e-18	71.2
2310022A10Rik	NM_175107,NM_001122767	52037;52041	C19orf47	NM_178830	997	70.09	76.07	117	34	1	1	116	1	117	1e-43	141
2310028H24Rik	NM_027993,NM_001159583	27223;27229	C9orf25	NM_147202	606	57.78	62.22	45	18	1	1	45	1	44	3e-08	45.8
2310035C23Rik	NM_173187,NM_029349	4082;4087	KIAA1468	NM_020854	25453	74.19	82.26	62	16	0	8	69	1	62	9e-25	89
2310036O22Rik	NM_026760	64164	C19orf43	NM_024038	51792	52.17	59.42	69	30	1	16	81	12	80	7e-10	50.8
2310044G17Rik	NM_173735	94350	KIAA1737	NM_033426	41150	69.12	79.41	68	21	0	1	68	1	68	9e-26	91.7
2310046O06Rik	NM_001166364,NM_175273	69999;70002	C15orf17	NM_020447	2984	66.67	68.63	51	16	1	1	50	1	51	1e-12	57.4
2310050C09Rik	NM_025621	23135	C1orf68	NM_001024679	31842	48.08	82.69	52	24	2	1	50	26	76	7e-09	47
2310050C09Rik	NM_025621	23134	C1orf68	NM_001024679	31840	57.45	63.83	47	20	0	1	47	1	47	9e-09	45.8
2310057M21Rik	NM_026655	59187	C10orf88	NM_024942	3236	63.41	73.17	41	15	0	55	95	2	42	2e-11	54.7
2310057N15Rik	NM_027170	114840	KRTAP13-1	NM_181599	24918	75	91.67	24	6	0	21	44	5	28	2e-06	40
2310067B10Rik	NM_028014	90355	KIAA0195	NM_014738	5712	82.98	89.36	47	8	0	1	47	1	47	2e-20	77.8
2310067B10Rik	NM_028014	90360	KIAA0195	NM_014738	5714	71.95	75.61	82	23	0	1	82	1	82	1e-31	107
2310079F23Rik	NM_030208	36269	METTL19	NM_152544	6466	48.39	59.68	62	31	1	1	61	1	62	5e-07	42.4
2310079F23Rik	NM_030208	36271	METTL19	NM_152544	6467	48.57	54.29	105	54	0	1	105	1	105	3e-14	65.5
2410004B18Rik	NM_025555	25928	C1orf52	NM_198077	70489	60	70	40	16	0	1	40	1	40	8e-09	46.2
2410004P03Rik	NM_001201332	92039	C2orf50	NM_182500	51751	52.31	58.46	65	31	0	1	65	1	65	5e-12	58.9
2410042D21Rik	NM_024254	14489	C15orf29	NM_024713	41001	72.13	78.69	61	17	0	1	61	1	61	4e-25	89.4
2410089E03Rik	NM_001162906	105596	C5orf42	NM_023073	4208	55.56	68.89	45	20	0	4	48	1	45	8e-09	47.8
2410089E03Rik	NM_001162906	105601	C5orf42	NM_023073	4212	54.9	70.59	51	23	0	32	82	11	61	1e-14	62.8
2410091C18Rik	NM_028611	121323	C2orf56	NM_144736	2286	68.18	72.73	44	14	0	1	44	1	44	3e-14	60.5
2410127L17Rik	NM_026120	127276	C9orf41	NM_152420	755	92.54	92.54	67	5	0	1	67	1	67	9e-36	117
2410131K14Rik	NM_001081236	39726	C12orf49	NM_024738	51	68.54	71.91	89	28	0	15	103	1	89	3e-24	89.7
2510003E04Rik	NM_028197	76535	KIAA1279	NM_015634	33350	68.75	79.17	48	15	0	1	48	1	48	3e-16	65.9
2510003E04Rik	NM_028197	76534	KIAA1279	NM_015634	33351	69.81	77.36	53	16	0	16	68	6	58	1e-17	70.5
2510039O18Rik	NM_029841	33283	KIAA2013	NM_138346	123	65.96	68.09	47	16	0	1	47	1	47	4e-10	49.7
2610008E11Rik	NM_001004362	77654	ZNF420	NM_144689	137984	33.33	53.03	66	44	0	7	72	98	163	1e-05	40
2610008E11Rik	NM_001004362	77655	ZNF717	NM_001128223	28744	38.68	52.26	287	165	3	29	310	1	281	1e-33	125
2610008E11Rik	NM_001004362	77655	ZNF33B	NM_006955	9802	55.1	65.31	49	22	0	2	50	40	88	3e-06	44.3
2610008E11Rik	NM_001004362	77656	ZNF780B	NM_001005851	18529	36.67	60	60	37	1	1	60	1	59	8e-07	42
2610018G03Rik	NM_133729	131111	MST4	NM_016542,NM_001042452,NM_001042453	109221;109239;109255	69.39	71.43	49	15	0	1	49	1	49	2e-15	63.5
2610019F03Rik	NM_173744	60963	C8orf42	NM_175075	44121	54.69	64.06	64	28	1	8	71	1	63	3e-13	59.3
2610020H08Rik	NM_028129,NM_001004187	58093;58095	LOC81691	NM_030941,NM_001144924	64698;64701	68	76	50	16	0	1	50	3	52	1e-14	61.2
2610034B18Rik	NM_027420	55168	C15orf38	NM_182616	28344	75	77.08	48	12	0	11	58	1	48	6e-18	70.5
2610034B18Rik	NM_027420	55166	C15orf38	NM_182616	28345	67.5	85	40	13	0	1	40	1	40	1e-11	53.9
2610301G19Rik	NM_146055	104479	KIAA1967	NM_021174,NM_199205	106587;106703	67.5	80	40	13	0	1	40	2	41	2e-13	58.9
2610301G19Rik	NM_146055	104478	KIAA1967	NM_021174,NM_199205	106585;106702	75.93	79.63	54	13	0	1	54	1	54	5e-21	78.6
2610301G19Rik	NM_146055	104482	KIAA1967	NM_021174,NM_199205	106584;106704	67.39	78.26	46	14	1	2	46	29	74	8e-10	49.3
2610305D13Rik	XM_003689179,NM_145078	135549;138202	ZNF132	NM_003433	85316	45.07	54.93	71	36	1	1	68	4	74	2e-11	55.1
2610507B11Rik	NM_001002004	86362	KIAA0100	NM_014680	133589	76.19	78.57	42	10	0	1	42	1	42	1e-16	66.2
2610507B11Rik	NM_001002004	86363	KIAA0100	NM_014680	133588	69.81	77.36	53	16	0	1	53	1	53	1e-19	74.7
2610507B11Rik	NM_001002004	86361	KIAA0100	NM_014680	133587	75	75	56	14	0	1	56	14	69	3e-19	74.3
2610507B11Rik	NM_001002004	86360	KIAA0100	NM_014680	133592	76.39	83.33	72	17	0	1	72	1	72	2e-35	116
2610507B11Rik	NM_001002004	86364	KIAA0100	NM_014680	133590	80	88	50	10	0	1	50	1	50	1e-23	84.7
2610528J11Rik	NM_025572	30430	C1orf210	NM_182517	2812	71.79	74.36	39	11	0	1	39	1	39	8e-11	51.6
2610528J11Rik	NM_025572	30431	C1orf210	NM_182517	2811	69.09	72.73	55	17	0	1	55	1	55	1e-17	71.2
2700049A03Rik	NM_001163378,NM_029818	93306;93312	KIAA0586	NM_014749	73993	63.04	67.39	46	17	0	1	46	1	46	9e-12	53.9
2700049A03Rik	NM_001163378,NM_029818	93308;93314	KIAA0586	NM_014749	73991	78.95	84.21	38	7	1	1	38	1	37	2e-12	55.5
2700050L05Rik	NM_178115	59282	C10orf137	NM_015608	9066	72.73	77.27	44	12	0	1	44	1	44	1e-16	66.6
2700050L05Rik	NM_178115	59284	C10orf137	NM_015608	9067	55.77	61.54	52	23	0	1	52	1	52	4e-07	42.4
2700081O15Rik	NM_175381	126419	C11orf95	NM_001144936	64956	82.35	82.35	34	3	1	1	31	1	34	4e-10	50.1
2810006K23Rik	NM_001134717,NM_028310	40370;40374	C12orf65	NM_152269	60410	51.35	59.46	37	18	0	1	37	1	37	7e-07	40.4
2810021J22Rik	NM_172403	83709	ZNF84,LOC100287429	NM_003428,NM_001127372,XM_002343886,XM_002343884,XM_002343885	34112;34127;124113;124123;124136	51.79	66.07	56	27	0	1	56	1	56	3e-10	51.6
2810403A07Rik	NM_028814	22509	KIAA0907	NM_014949	40797	75	86.36	44	11	0	1	44	7	50	4e-19	73.2
2810405K02Rik	NM_025582	34095	C1orf93	NM_152371	41905	55.56	66.67	36	16	0	3	38	49	84	8e-07	40.8
2810417H13Rik	NM_026515	70822	KIAA0101	NM_014736	136119	68.18	75	44	14	0	1	44	1	44	2e-14	60.8
2810428I15Rik	NM_025577	63081	C19orf60	NM_001100419,NM_001100418	3200;24249	65.85	68.29	41	13	1	1	40	1	41	7e-08	43.9
2810453I06Rik	NM_133703	42046	C7orf70	NM_001037163	100200	98.53	98.53	68	1	0	1	68	1	68	3e-43	136
2810453I06Rik	NM_026050	42041	C7orf70	NM_001037163	100200	95.45	96.97	66	3	0	1	66	1	66	8e-40	127
2810459M11Rik	NM_001144992,NM_001144993	3167;3173	C2orf72	NM_001144994	69662	47.83	56.52	46	24	0	1	46	1	46	1e-05	37.7
2810474O19Rik	NM_026054	49629	C12orf35	NM_018169	1145	68.75	90.63	32	10	0	16	47	16	47	2e-11	54.3
2900006K08Rik	NM_028377	94101	C14orf45	NM_025057	68354	71.43	80.95	42	12	0	1	42	1	42	1e-15	63.5
2900011O08Rik	NM_144518	111781	C16orf45	NM_033201,NM_001142469	52374;52377	58.7	67.39	46	19	0	10	55	5	50	3e-12	55.8
2900026A02Rik	NM_172884	39215	KIAA1671	NM_001145206	75322	46.15	57.14	91	41	4	1	86	1	88	1e-10	53.5
2900026A02Rik	NM_172884	39215	KIAA1671	NM_001145206	75324	86.36	86.36	22	3	0	87	108	1	22	0.0001	37.4
2900092E17Rik	NM_030240	58668	C16orf53	NM_024516	106471	72.97	81.08	74	20	0	9	82	1	74	3e-17	70.1
3110002H16Rik	NM_029623	122051	C18orf8	NM_013326	2225	62.26	69.81	53	20	0	1	53	1	53	4e-15	63.2
3110002H16Rik	NM_029623	122052	C18orf8	NM_013326	2226	68.09	74.47	47	15	0	1	47	1	47	1e-13	60.5
3110007F17Rik	NM_028426	133313	ACBD7	NM_001039844	64989	48.72	64.1	39	20	0	1	39	7	45	2e-06	40
3110047P20Rik	NM_177006	37020	KIAA1239	NM_001144990	69652	73.68	82.46	57	15	0	1	57	1	57	1e-25	90.5
3110047P20Rik	NM_177006	37021	KIAA1239	NM_001144990	69655	61.36	72.73	44	15	1	1	42	3	46	2e-10	50.1
3110052M02Rik	NM_001166497	116269	ZNF677	NM_182609	18034	42.5	56.25	160	92	0	40	199	5	164	2e-26	103
3110057O12Rik	NM_026622	20913	C4orf29	NM_001039717	2856	77.19	82.46	57	13	0	1	57	1	57	1e-24	88.2
3110082D06Rik	NM_028474	119291	C6orf138	NM_001013732	18856	83.33	83.33	42	7	0	1	42	1	42	4e-18	70.1
3110082D06Rik	NM_028474	119282	C6orf138	NM_001013732	18855	80	82.22	45	9	0	1	45	41	85	3e-21	79.3
3110082D06Rik	NM_028474	119283	C6orf138	NM_001013732	18854	91.3	93.48	92	8	0	1	92	39	130	2e-43	139
3230401D17Rik	NM_025699	18162	C20orf111	NM_016470	3974	77.78	79.63	54	11	1	1	53	1	54	6e-21	78.2
3425401B19Rik	NM_001195097	102219	C10orf71	NM_001135196	83551	57.69	65.38	52	22	0	1	52	1	52	8e-11	51.6
3425401B19Rik	NM_001195097	102213	C10orf71	NM_001135196,NM_199459	83550;83566	47.73	63.64	44	23	0	61	104	1	44	4e-07	42.7
3425401B19Rik	NM_001195097	102214	C10orf71	NM_001135196	83552	53.41	60.23	88	41	0	55	142	6	93	1e-07	45.8
3425401B19Rik	NM_001195097	102216	C10orf71	NM_001135196	83549	47.5	56.25	80	40	2	1	78	1	80	4e-12	56.6
3425401B19Rik	NM_001195097	102217	C10orf71	NM_001135196,NM_199459	83555;83570	66.67	77.38	84	28	0	1	84	1	84	7e-34	113
3425401B19Rik	NM_001195097	102215	C10orf71	NM_001135196,NM_199459	83547;83565	51.39	62.5	72	30	1	5	76	6	72	3e-13	59.3
[truncated: 22,892 more rows]
