# Supplementary material for: Direct Detection of Alternative Open Reading Frames Translation Products in Human Significantly Expands the Proteome
Source: PLoS One. 2013 Aug 12;8(8):e70698. doi: 10.1371/journal.pone.0070698 (PMC3741303; doi:10.1371/journal.pone.0070698)
Supplement: Database S6 — A database of alternative ORFs in Drosophila melanogaster . For each AltORF, the gene name and accession number of the mRNA in which it is encoded is provided in the first tab. Other information can also be found for both the reference ORF and the alternative ORF, including the reading frame and the coordinates of the start and stop codon (with respect to the first nucleotide of the mRNA). The predicted amino acid sequence of the alternative protein is also indicated. The second tab displays the results of alternative protein conservation analysis against human. The gene name and accession number for fly and human homolog proteins are provided, as well as standard BLASTP output, and similarity percentage. (XLSX) [file pone.0070698.s013.xlsx]

## Sheet: Dmelanogaster
			altorf				reference
gene symbol	mRNA accession	altorf id	frame	start	end	strong kozak	frame	start	end	alternative protein sequence
FBgn0031208	FBtr0300689	3	2	1159	1669	no	2	151	1003	MSLLTERSEKRSGVLPATYAINTFFVPRLLQAGHAGIKRWTRKVDLFSKDIIPVPVHCNGVHWCMAIIHLRNKTIRYYDSKGKPNRPVLDALEKYLREESIFKPKKQFDTSDFVIESVQNIPRQLDGSDCGIFSCMFAEYITCDVPITFTQSEMLYFRKKMALEIVDGEL
FBgn0031208	FBtr0300690	5	1	1620	1740	no	2	151	1591	MWRIQFSYFYKSYVNTPSMNSQQVLSYLIELSWPRDVLVQ
FBgn0002121	FBtr0306592	7	1	4776	4971	yes	1	519	4002	MGRKKTLKFKRICCIKSSIRKLLKIKSVFQINCRIFRKMKLQTFLARNYMYLILWLIRQLKKATF
FBgn0002121	FBtr0306592	8	2	3538	3715	no	1	519	4002	MKLKIHQAFQYAQGLQRKTLEEIVFSKLMESTFQIHLIKLTRLSAALLAILPLTRCATI
FBgn0002121	FBtr0306592	9	2	1537	1708	no	1	519	4002	MSLKFLLYYLKRNSALTILLTLIFVLSKRHIFTLSMHQLSLAITLLLKSYSRYMKVF
FBgn0002121	FBtr0306592	10	2	2716	2854	no	1	519	4002	MPVQSRFSFCICHQRRPRQLPSRRQVAMHHHTCPAEFLRSLLKKYN
FBgn0002121	FBtr0078166	12	1	234	354	no	2	313	3772	MFRINSATINILIYSSKPNHHKSITNHVKVYQRKRAAAQC
FBgn0002121	FBtr0078166	13	2	4546	4741	yes	2	313	3772	MGRKKTLKFKRICCIKSSIRKLLKIKSVFQINCRIFRKMKLQTFLARNYMYLILWLIRQLKKATF
FBgn0002121	FBtr0078166	14	3	2486	2624	no	2	313	3772	MPVQSRFSFCICHQRRPRQLPSRRQVAMHHHTCPAEFLRSLLKKYN
FBgn0002121	FBtr0078166	15	3	3308	3485	no	2	313	3772	MKLKIHQAFQYAQGLQRKTLEEIVFSKLMESTFQIHLIKLTRLSAALLAILPLTRCATI
FBgn0002121	FBtr0078166	16	3	1307	1478	no	2	313	3772	MSLKFLLYYLKRNSALTILLTLIFVLSKRHIFTLSMHQLSLAITLLLKSYSRYMKVF
FBgn0002121	FBtr0078171	18	1	3561	3738	no	3	542	4025	MKLKIHQAFQYAQGLQRKTLEEIVFSKLMESTFQIHLIKLTRLSAALLAILPLTRCATI
FBgn0002121	FBtr0078171	19	1	1560	1731	no	3	542	4025	MSLKFLLYYLKRNSALTILLTLIFVLSKRHIFTLSMHQLSLAITLLLKSYSRYMKVF
FBgn0002121	FBtr0078171	20	1	2739	2877	no	3	542	4025	MPVQSRFSFCICHQRRPRQLPSRRQVAMHHHTCPAEFLRSLLKKYN
FBgn0002121	FBtr0078171	21	3	4799	4994	yes	3	542	4025	MGRKKTLKFKRICCIKSSIRKLLKIKSVFQINCRIFRKMKLQTFLARNYMYLILWLIRQLKKATF
FBgn0002121	FBtr0078170	23	1	4656	4851	yes	1	399	3882	MGRKKTLKFKRICCIKSSIRKLLKIKSVFQINCRIFRKMKLQTFLARNYMYLILWLIRQLKKATF
FBgn0002121	FBtr0078170	24	2	1417	1588	no	1	399	3882	MSLKFLLYYLKRNSALTILLTLIFVLSKRHIFTLSMHQLSLAITLLLKSYSRYMKVF
FBgn0002121	FBtr0078170	25	2	3418	3595	no	1	399	3882	MKLKIHQAFQYAQGLQRKTLEEIVFSKLMESTFQIHLIKLTRLSAALLAILPLTRCATI
FBgn0002121	FBtr0078170	26	2	2596	2734	no	1	399	3882	MPVQSRFSFCICHQRRPRQLPSRRQVAMHHHTCPAEFLRSLLKKYN
FBgn0002121	FBtr0078167	28	2	4621	4816	yes	2	511	3847	MGRKKTLKFKRICCIKSSIRKLLKIKSVFQINCRIFRKMKLQTFLARNYMYLILWLIRQLKKATF
FBgn0002121	FBtr0078167	29	3	383	503	no	2	511	3847	MLKFIRGKGQQPSADRQRYIVRRHSMAFLISLRLLRMIQF
FBgn0002121	FBtr0078167	30	3	2561	2699	no	2	511	3847	MPVQSRFSFCICHQRRPRQLPSRRQVAMHHHTCPAEFLRSLLKKYN
FBgn0002121	FBtr0078167	31	3	1382	1553	no	2	511	3847	MSLKFLLYYLKRNSALTILLTLIFVLSKRHIFTLSMHQLSLAITLLLKSYSRYMKVF
FBgn0002121	FBtr0078167	32	3	3383	3560	no	2	511	3847	MKLKIHQAFQYAQGLQRKTLEEIVFSKLMESTFQIHLIKLTRLSAALLAILPLTRCATI
FBgn0002121	FBtr0078168	34	1	2556	2694	no	3	506	3842	MPVQSRFSFCICHQRRPRQLPSRRQVAMHHHTCPAEFLRSLLKKYN
FBgn0002121	FBtr0078168	35	1	3378	3555	no	3	506	3842	MKLKIHQAFQYAQGLQRKTLEEIVFSKLMESTFQIHLIKLTRLSAALLAILPLTRCATI
FBgn0002121	FBtr0078168	36	1	1377	1548	no	3	506	3842	MSLKFLLYYLKRNSALTILLTLIFVLSKRHIFTLSMHQLSLAITLLLKSYSRYMKVF
FBgn0002121	FBtr0078168	37	1	378	498	no	3	506	3842	MLKFIRGKGQQPSADRQRYIVRRHSMAFLISLRLLRMIQF
FBgn0002121	FBtr0078168	38	3	4616	4811	yes	3	506	3842	MGRKKTLKFKRICCIKSSIRKLLKIKSVFQINCRIFRKMKLQTFLARNYMYLILWLIRQLKKATF
FBgn0002121	FBtr0306591	40	1	2721	2859	no	3	524	4007	MPVQSRFSFCICHQRRPRQLPSRRQVAMHHHTCPAEFLRSLLKKYN
FBgn0002121	FBtr0306591	41	1	1542	1713	no	3	524	4007	MSLKFLLYYLKRNSALTILLTLIFVLSKRHIFTLSMHQLSLAITLLLKSYSRYMKVF
FBgn0002121	FBtr0306591	42	1	3543	3720	no	3	524	4007	MKLKIHQAFQYAQGLQRKTLEEIVFSKLMESTFQIHLIKLTRLSAALLAILPLTRCATI
FBgn0002121	FBtr0306591	43	3	4781	4976	yes	3	524	4007	MGRKKTLKFKRICCIKSSIRKLLKIKSVFQINCRIFRKMKLQTFLARNYMYLILWLIRQLKKATF
FBgn0002121	FBtr0078169	45	1	4473	4668	yes	1	363	3699	MGRKKTLKFKRICCIKSSIRKLLKIKSVFQINCRIFRKMKLQTFLARNYMYLILWLIRQLKKATF
FBgn0002121	FBtr0078169	46	2	1234	1405	no	1	363	3699	MSLKFLLYYLKRNSALTILLTLIFVLSKRHIFTLSMHQLSLAITLLLKSYSRYMKVF
FBgn0002121	FBtr0078169	47	2	2413	2551	no	1	363	3699	MPVQSRFSFCICHQRRPRQLPSRRQVAMHHHTCPAEFLRSLLKKYN
FBgn0002121	FBtr0078169	48	2	3235	3412	no	1	363	3699	MKLKIHQAFQYAQGLQRKTLEEIVFSKLMESTFQIHLIKLTRLSAALLAILPLTRCATI
FBgn0002121	FBtr0078169	49	2	235	355	no	1	363	3699	MLKFIRGKGQQPSADRQRYIVRRHSMAFLISLRLLRMIQF
FBgn0002121	FBtr0306589	51	1	2646	2784	no	3	449	3932	MPVQSRFSFCICHQRRPRQLPSRRQVAMHHHTCPAEFLRSLLKKYN
FBgn0002121	FBtr0306589	52	1	1467	1638	no	3	449	3932	MSLKFLLYYLKRNSALTILLTLIFVLSKRHIFTLSMHQLSLAITLLLKSYSRYMKVF
FBgn0002121	FBtr0306589	53	1	3468	3645	no	3	449	3932	MKLKIHQAFQYAQGLQRKTLEEIVFSKLMESTFQIHLIKLTRLSAALLAILPLTRCATI
FBgn0002121	FBtr0306589	54	3	4706	4901	yes	3	449	3932	MGRKKTLKFKRICCIKSSIRKLLKIKSVFQINCRIFRKMKLQTFLARNYMYLILWLIRQLKKATF
FBgn0002121	FBtr0306590	56	1	234	354	no	2	313	3796	MFRINTATISIHIYSSKPTHHKSITNYVKVYQRKRAAAQC
FBgn0002121	FBtr0306590	57	2	4570	4765	yes	2	313	3796	MGRKKTLKFKRICCIKSSIRKLLKIKSVFQINCRIFRKMKLQTFLARNYMYLILWLIRQLKKATF
FBgn0002121	FBtr0306590	58	3	3332	3509	no	2	313	3796	MKLKIHQAFQYAQGLQRKTLEEIVFSKLMESTFQIHLIKLTRLSAALLAILPLTRCATI
FBgn0002121	FBtr0306590	59	3	2510	2648	no	2	313	3796	MPVQSRFSFCICHQRRPRQLPSRRQVAMHHHTCPAEFLRSLLKKYN
FBgn0002121	FBtr0306590	60	3	1331	1502	no	2	313	3796	MSLKFLLYYLKRNSALTILLTLIFVLSKRHIFTLSMHQLSLAITLLLKSYSRYMKVF
FBgn0031209	FBtr0113008	62	2	1657	1789	no	1	0	2526	MRALATLPRASFGTMPFLAQRLSSNTWCSQIFQMKIFPADRRFI
FBgn0051973	FBtr0113416	64	3	1700	1844	no	2	85	3205	MLWAIPTRPPELHQHDRKKRNRRRHITEAMQGVPTPQHMLLRLQSPQQ
FBgn0051973	FBtr0113416	65	3	1022	1214	no	2	85	3205	MHLHLIMGAATNHSSKTNNNSHNQHHSNKRNHKNNISSRHKPQHIHMTHPIIRFTTTISIYIGI
FBgn0051973	FBtr0113416	66	3	2222	2663	no	2	85	3205	MMPSIPLILIFTRNSLIISRGKIPTVVLGAELFTYHTSGRTTSWYRICTRKGMKWPPTPFLTALASSSPRRSGLVKLPDSVRSLLRTAVSRCRMFEACVLLSCRWAETKCTKCCTTQTSPTTLPCLSTKTDHPPGPTRLTTRYSTTA
FBgn0051973	FBtr0113416	67	3	1382	1511	no	2	85	3205	MRILIARLNRIMRTIIQHVLLKGQNMWPYKNWIPEPATRAHSL
FBgn0051973	FBtr0113416	68	3	716	935	no	2	85	3205	MLMRRNHCRLWKKRSPTVSRECIEANPVPLVKFNAIAMVLFTKLVLILFLKLEKSDLTLLEPPIELSRLHRHR
FBgn0051973	FBtr0113415	70	3	3725	3854	no	2	85	5545	MRILIARLNRIMRTIIQHVLLKGQNMWPYKNWIPEPATRAHSL
FBgn0051973	FBtr0113415	71	3	716	923	no	2	85	5545	MLMRRNHCRLWKKRSPTVSRECIEANPVPLVKFNAIAMVLFTKLVLILFLKLEKSDLTLLEPPIVLKNA
FBgn0051973	FBtr0113415	72	3	3365	3557	no	2	85	5545	MHLHLIMGAATNHSSKTNNNSHNQHHSNKRNHKNNISSRHKPQHIHMTHPIIRFTTTISIYIGI
FBgn0051973	FBtr0113415	73	3	4043	4187	no	2	85	5545	MLWAIPTRPPELHQHDRKKRNRRRHITEAMQGVPTPQHMLLRLQSPQQ
FBgn0051973	FBtr0113415	74	3	4712	5003	no	2	85	5545	MDMKWLRIQFLTALASSSPRRSGLVKLPDSVRSLLRTAVSRCRMFEACVLLSCRWAETKCTKCCTTQTSPTTLPCLSTKTDHPPGPTRLTTRYSTTA
FBgn0051973	FBtr0078163	76	3	1700	1844	no	2	85	3202	MLWAIPTRPPELHQHDRKKRNRRRHITEAMQGVPTPQHMLLRLQSPQQ
FBgn0051973	FBtr0078163	77	3	1022	1214	no	2	85	3202	MHLHLIMGAATNHSSKTNNNSHNQHHSNKRNHKNNISSRHKPQHIHMTHPIIRFTTTISIYIGI
FBgn0051973	FBtr0078163	78	3	1382	1511	no	2	85	3202	MRILIARLNRIMRTIIQHVLLKGQNMWPYKNWIPEPATRAHSL
FBgn0051973	FBtr0078163	79	3	2369	2660	no	2	85	3202	MDMKWLRIQFLTALASSSPRRSGLVKLPDSVRSLLRTAVSRCRMFEACVLLSCRWAETKCTKCCTTQTSPTTLPCLSTKTDHPPGPTRLTTRYSTTA
FBgn0051973	FBtr0078163	80	3	716	935	no	2	85	3202	MLMRRNHCRLWKKRSPTVSRECIEANPVPLVKFNAIAMVLFTKLVLILFLKLEKSDLTLLEPPIELSRLHRHR
FBgn0051973	FBtr0078164	82	3	1700	1844	no	2	85	6079	MLWAIPTRPPELHQHDRKKRNRRRHITEAMQGVPTPQHMLLRLQSPQQ
FBgn0051973	FBtr0078164	83	3	1022	1214	no	2	85	6079	MHLHLIMGAATNHSSKTNNNSHNQHHSNKRNHKNNISSRHKPQHIHMTHPIIRFTTTISIYIGI
FBgn0051973	FBtr0078164	84	3	2552	2705	no	2	85	6079	MYLHKVLKFPQRVECEHQRKKWKAQAQPGQVSPYNIVFKVDQKVLVCMWSQ
FBgn0051973	FBtr0078164	85	3	3137	3257	no	2	85	6079	MKIASTTITNYGLQPDPATQILLPFRSSSRLRQNHERIFL
FBgn0051973	FBtr0078164	86	3	5246	5537	no	2	85	6079	MDMKWLRIQFLTALASSSPRRSGLVKLPDSVRSLLRTAVSRCRMFEACVLLSCRWAETKCTKCCTTQTSPTTLPCLSTKTDHPPGPTRLTTRYSTTA
FBgn0051973	FBtr0078164	87	3	1382	1511	no	2	85	6079	MRILIARLNRIMRTIIQHVLLKGQNMWPYKNWIPEPATRAHSL
FBgn0051973	FBtr0078164	88	3	716	935	no	2	85	6079	MLMRRNHCRLWKKRSPTVSRECIEANPVPLVKFNAIAMVLFTKLVLILFLKLEKSDLTLLEPPIELSRLHRHR
FBgn0067779	FBtr0306538	90	2	2977	3121	no	1	243	3264	MISGSELMLVLHHQETAEDVNQRLIPTSRILAMKKKKTLDGMKTMTCR
FBgn0067779	FBtr0306538	91	2	2275	2467	no	1	243	3264	MTTSLRSPSPDPNTILKGAKQTFGHQSRLKSLCSITADPQMKRIQKKYFQVRNRLYPEKQRKVR
FBgn0067779	FBtr0306538	92	2	2560	2767	no	1	243	3264	MRKKIPKCVNQSRTMEVVTILMIAKQARYPFGSRKSKLRLDKSFWRLLDFLSWEPMQRLKTPATLLEVR
FBgn0067779	FBtr0306538	93	2	2029	2203	no	1	243	3264	MSATNCRISILCFFRSSNQIRPTLLMKRLSHSLSSNNKKQKTSEKLVRVVLALTVQLI
FBgn0067779	FBtr0306536	95	1	159	345	no	2	520	3541	MEKYYFPQKHSIAIVNSVKRGKQRSASVSHSLGLALSAFNDQYIYSLLLFVFHFAFCFARSQ
FBgn0067779	FBtr0306536	96	2	277	400	no	2	520	3541	MINTFTVCYYLFFILPFVLHALSNRATTFSNCKCKKFMKTK
FBgn0067779	FBtr0306536	97	3	3254	3398	no	2	520	3541	MISGSELMLVLHHQETAEDVNQRLIPTSRILAMKKKKTLDGMKTMTCR
FBgn0067779	FBtr0306536	98	3	2837	3044	no	2	520	3541	MRKKIPKCVNQSRTMEVVTILMIAKQARYPFGSRKSKLRLDKSFWRLLDFLSWEPMQRLKTPATLLEVR
FBgn0067779	FBtr0306536	99	3	2306	2480	no	2	520	3541	MSATNCRISILCFFRSSNQIRPTLLMKRLSHSLSSNNKKQKTSEKLVRVVLALTVQLI
FBgn0067779	FBtr0306536	100	3	2552	2744	no	2	520	3541	MTTSLRSPSPDPNTILKGAKQTFGHQSRLKSLCSITADPQMKRIQKKYFQVRNRLYPEKQRKVR
FBgn0067779	FBtr0306537	102	1	2586	2793	no	3	269	3290	MRKKIPKCVNQSRTMEVVTILMIAKQARYPFGSRKSKLRLDKSFWRLLDFLSWEPMQRLKTPATLLEVR
FBgn0067779	FBtr0306537	103	1	2055	2229	no	3	269	3290	MSATNCRISILCFFRSSNQIRPTLLMKRLSHSLSSNNKKQKTSEKLVRVVLALTVQLI
FBgn0067779	FBtr0306537	104	1	2301	2493	no	3	269	3290	MTTSLRSPSPDPNTILKGAKQTFGHQSRLKSLCSITADPQMKRIQKKYFQVRNRLYPEKQRKVR
FBgn0067779	FBtr0306537	105	1	3003	3147	no	3	269	3290	MISGSELMLVLHHQETAEDVNQRLIPTSRILAMKKKKTLDGMKTMTCR
FBgn0067779	FBtr0078100	107	1	159	345	no	2	520	3541	MEKYYFPQKHSIAIVNSVKRGKQRSASVSHSLGLALSAFNDQYIYSLLLFVFHFAFCFARSQ
FBgn0067779	FBtr0078100	108	2	277	400	no	2	520	3541	MINTFTVCYYLFFILPFVLHALSNRATTFSNCKCKKFMKTK
FBgn0067779	FBtr0078100	109	3	3254	3398	no	2	520	3541	MISGSELMLVLHHQETAEDVNQRLIPTSRILAMKKKKTLDGMKTMTCR
FBgn0067779	FBtr0078100	110	3	2837	3044	no	2	520	3541	MRKKIPKCVNQSRTMEVVTILMIAKQARYPFGSRKSKLRLDKSFWRLLDFLSWEPMQRLKTPATLLEVR
FBgn0067779	FBtr0078100	111	3	2306	2480	no	2	520	3541	MSATNCRISILCFFRSSNQIRPTLLMKRLSHSLSSNNKKQKTSEKLVRVVLALTVQLI
FBgn0067779	FBtr0078100	112	3	2552	2744	no	2	520	3541	MTTSLRSPSPDPNTILKGAKQTFGHQSRLKSLCSITADPQMKRIQKKYFQVRNRLYPEKQRKVR
FBgn0067779	FBtr0306539	114	1	2244	2418	no	3	458	3479	MSATNCRISILCFFRSSNQIRPTLLMKRLSHSLSSNNKKQKTSEKLVRVVLALTVQLI
FBgn0067779	FBtr0306539	115	1	2490	2682	no	3	458	3479	MTTSLRSPSPDPNTILKGAKQTFGHQSRLKSLCSITADPQMKRIQKKYFQVRNRLYPEKQRKVR
FBgn0067779	FBtr0306539	116	1	3192	3336	no	3	458	3479	MISGSELMLVLHHQETAEDVNQRLIPTSRILAMKKKKTLDGMKTMTCR
FBgn0067779	FBtr0306539	117	1	2775	2982	no	3	458	3479	MRKKIPKCVNQSRTMEVVTILMIAKQARYPFGSRKSKLRLDKSFWRLLDFLSWEPMQRLKTPATLLEVR
FBgn0031213	FBtr0301733	119	3	230	353	no	2	16	1222	MTLEMWRSTLIHGCHKTILSATPKYRTFGETRKCPRHCRFY
FBgn0031213	FBtr0301733	120	3	584	776	no	2	16	1222	MMGLMKLMPALRRLLKYLMSGALLAPRTHSRTVRLSVTIVRMILALLCLIMEHCHQIRWSMVDA
FBgn0031213	FBtr0302164	122	3	704	896	no	2	85	1342	MMGLMKLMPALRRLLKYLMSGALLAPRTHSRTVRLSVTIVRMILALLCLIMEHCHQIRWSMVDA
FBgn0031213	FBtr0302164	123	3	350	473	no	2	85	1342	MTLEMWRSTLIHGCHKTILSATPKYRTFGETRKCPRHCRFY
FBgn0031213	FBtr0306540	125	2	322	445	no	1	111	1314	MTLEMWRSTLIHGCHKTILSATPKYRTFGETRKCPRHCRFY
FBgn0031213	FBtr0306540	126	2	676	868	no	1	111	1314	MMGLMKLMPALRRLLKYLMSGALLAPRTHSRTVRLSVTIVRMILALLCLIMEHCHQIRWSMVDA
FBgn0031213	FBtr0078101	128	1	1086	1278	no	3	215	1724	MMGLMKLMPALRRLLKYLMSGALLAPRTHSRTVRLSVTIVRMILALLCLIMEHCHQIRWSMVDA
FBgn0031213	FBtr0078101	129	1	471	642	no	3	215	1724	MPLTIRQRNYTRGFYRRRAQDPFLRIASAASRWWMEMNLKPHFTNMQMLCQNILTTK
FBgn0031213	FBtr0078101	130	1	732	855	no	3	215	1724	MTLEMWRSTLIHGCHKTILSATPKYRTFGETRKCPRHCRFY
FBgn0002931	FBtr0290323	133	1	387	510	no	3	290	1370	MRVFVPPVRKAKAETTWSSSTRAVAVPTSDQKEQTRRTPSQ
FBgn0031216	FBtr0078103	135	3	383	521	no	2	100	6292	MRICLICPITYKNVLTAIRAHGRWLNMHSGTFPVLAISASVSTAEP
FBgn0031216	FBtr0078103	136	3	5345	5486	no	2	100	6292	MANCRRHLIEYPNYRVREFLEHTFVLASMAENLGTWISRNSFIKSQH
FBgn0031216	FBtr0078103	137	3	749	1022	no	2	100	6292	MYLRSILINPMKHAGSKIDKWLFSHCIRNLKRRKTLNAACSQRFQLNIWVIAFRLTAYSFGLSWKWSQFLHRWLFMMLRNGKKFLKISILT
FBgn0031217	FBtr0078104	139	1	516	828	yes	3	77	1199	MEMENAKETELERVTESANVIPAMRVQTATNVDRSTTNHSVTKRNCCVHSAMRPVGKEAAREVVPRAAASVRRAGAWTRRQDVSTLMSAWSNSVQTLADHSSSA
FBgn0026787	FBtr0301452	141	3	1658	1913	no	2	76	2023	MPLRREVDATAAVGSVQNLFPYRKLANGARQSTLNTCLNSPRKRTSPLLKRAIVLGAWIASTLFRFLHVGSIVRNCTSASHRWPT
FBgn0026787	FBtr0301452	142	3	350	479	no	2	76	2023	MLSSRSTTPHSHCFSSSALSCWASCLSTLCSRPGSSTCQKALW
FBgn0026787	FBtr0301452	143	3	2231	2396	no	2	76	2023	MIHSYHCSSFINPLKAVLHCTRQMVFKMKIWTSQKHTTSVILVKNIYSYEYMLYL
FBgn0026787	FBtr0301452	144	3	533	698	yes	2	76	2023	MAVGNVKRSSRPWASFWCSCRPLYSSPVTICTRETSFRTSDPYWSLPYSVQQFLH
FBgn0005278	FBtr0089429	146	1	1800	1947	no	1	177	1401	MQLNYVGVYGNCIKQLNPLPRNYATFSCPHCKLIFVSFNISICCMRCIC
FBgn0005278	FBtr0089429	147	2	226	346	yes	1	177	1401	MATHMTWKTELHSCSLPSPLARVIQTKCATKSATLSWMPI
FBgn0005278	FBtr0089429	148	2	484	664	no	1	177	1401	MMTPPRVSISKRAMCCWHWTNNRLRSLRECMSTVPRKRSVPEIRVSCLDMPPTKPRNVCP
FBgn0005278	FBtr0089429	149	2	1867	2200	no	1	177	1401	MQHSHVPIVNLFLSLLTFLFVVCVVYVKPKVLNNSIVCTLHSVFVFSVTNHKIMYFPLQKYIKDKYEKYNFTGMRRMKTLIVQTTEFAMSLQPNKVIITLVFHKNIMRQRP
FBgn0005278	FBtr0089431	151	2	1897	2044	no	2	274	1498	MQLNYVGVYGNCIKQLNPLPRNYATFSCPHCKLIFVSFNISICCMRCIC
FBgn0005278	FBtr0089431	152	3	323	443	yes	2	274	1498	MATHMTWKTELHSCSLPSPLARVIQTKCATKSATLSWMPI
FBgn0005278	FBtr0089431	153	3	1964	2297	no	2	274	1498	MQHSHVPIVNLFLSLLTFLFVVCVVYVKPKVLNNSIVCTLHSVFVFSVTNHKIMYFPLQKYIKDKYEKYNFTGMRRMKTLIVQTTEFAMSLQPNKVIITLVFHKNIMRQRP
FBgn0005278	FBtr0089430	155	2	1897	2044	no	2	274	1498	MQLNYVGVYGNCIKQLNPLPRNYATFSCPHCKLIFVSFNISICCMRCIC
FBgn0005278	FBtr0089430	156	3	323	443	yes	2	274	1498	MATHMTWKTELHSCSLPSPLARVIQTKCATKSATLSWMPI
FBgn0005278	FBtr0089430	157	3	581	761	no	2	274	1498	MMTPPRVSISKRAMCCWHWTNNRLRSLRECMSTVPRKRSVPEIRVSCLDMPPTKPRNVCP
FBgn0005278	FBtr0089430	158	3	1964	2297	no	2	274	1498	MQHSHVPIVNLFLSLLTFLFVVCVVYVKPKVLNNSIVCTLHSVFVFSVTNHKIMYFPLQKYIKDKYEKYNFTGMRRMKTLIVQTTEFAMSLQPNKVIITLVFHKNIMRQRP
FBgn0005278	FBtr0089436	160	1	1752	1959	no	3	143	1286	MQHSHVPIVNLFLSLLTFLFVVCVVYVKPKVLNNSIVCTLHSVFVFSVTNHKIMYFPLQKYIKDKYEKX
FBgn0005278	FBtr0089436	161	3	1685	1832	no	3	143	1286	MQLNYVGVYGNCIKQLNPLPRNYATFSCPHCKLIFVSFNISICCMRCIC
FBgn0005278	FBtr0089435	163	1	1854	2001	no	1	231	1455	MQLNYVGVYGNCIKQLNPLPRNYATFSCPHCKLIFVSFNISICCMRCIC
FBgn0005278	FBtr0089435	164	2	280	400	yes	1	231	1455	MATHMTWKTELHSCSLPSPLARVIQTKCATKSATLSWMPI
FBgn0005278	FBtr0089435	165	2	1921	2254	no	1	231	1455	MQHSHVPIVNLFLSLLTFLFVVCVVYVKPKVLNNSIVCTLHSVFVFSVTNHKIMYFPLQKYIKDKYEKYNFTGMRRMKTLIVQTTEFAMSLQPNKVIITLVFHKNIMRQRP
FBgn0005278	FBtr0308091	167	2	202	322	yes	1	153	498	MATHMTWKTELHSCSLPSPLARVIQTKCATKSATLSWMPI
FBgn0005278	FBtr0089432	169	1	2022	2169	no	1	399	1623	MQLNYVGVYGNCIKQLNPLPRNYATFSCPHCKLIFVSFNISICCMRCIC
FBgn0005278	FBtr0089432	170	2	2089	2422	no	1	399	1623	MQHSHVPIVNLFLSLLTFLFVVCVVYVKPKVLNNSIVCTLHSVFVFSVTNHKIMYFPLQKYIKDKYEKYNFTGMRRMKTLIVQTTEFAMSLQPNKVIITLVFHKNIMRQRP
FBgn0005278	FBtr0089432	171	2	448	568	yes	1	399	1623	MATHMTWKTELHSCSLPSPLARVIQTKCATKSATLSWMPI
FBgn0005278	FBtr0089432	172	2	706	886	no	1	399	1623	MMTPPRVSISKRAMCCWHWTNNRLRSLRECMSTVPRKRSVPEIRVSCLDMPPTKPRNVCP
FBgn0005278	FBtr0089433	174	1	543	723	no	3	236	1460	MMTPPRVSISKRAMCCWHWTNNRLRSLRECMSTVPRKRSVPEIRVSCLDMPPTKPRNVCP
FBgn0005278	FBtr0089433	175	1	1926	2259	no	3	236	1460	MQHSHVPIVNLFLSLLTFLFVVCVVYVKPKVLNNSIVCTLHSVFVFSVTNHKIMYFPLQKYIKDKYEKYNFTGMRRMKTLIVQTTEFAMSLQPNKVIITLVFHKNIMRQRP
FBgn0005278	FBtr0089433	176	1	285	405	yes	3	236	1460	MATHMTWKTELHSCSLPSPLARVIQTKCATKSATLSWMPI
FBgn0005278	FBtr0089433	177	3	1859	2006	no	3	236	1460	MQLNYVGVYGNCIKQLNPLPRNYATFSCPHCKLIFVSFNISICCMRCIC
FBgn0005278	FBtr0089434	179	1	2046	2379	no	3	356	1580	MQHSHVPIVNLFLSLLTFLFVVCVVYVKPKVLNNSIVCTLHSVFVFSVTNHKIMYFPLQKYIKDKYEKYNFTGMRRMKTLIVQTTEFAMSLQPNKVIITLVFHKNIMRQRP
FBgn0005278	FBtr0089434	180	1	405	525	yes	3	356	1580	MATHMTWKTELHSCSLPSPLARVIQTKCATKSATLSWMPI
FBgn0005278	FBtr0089434	181	1	663	843	no	3	356	1580	MMTPPRVSISKRAMCCWHWTNNRLRSLRECMSTVPRKRSVPEIRVSCLDMPPTKPRNVCP
FBgn0005278	FBtr0089434	182	3	1979	2126	no	3	356	1580	MQLNYVGVYGNCIKQLNPLPRNYATFSCPHCKLIFVSFNISICCMRCIC
FBgn0005278	FBtr0089437	184	1	1893	2040	no	1	270	1494	MQLNYVGVYGNCIKQLNPLPRNYATFSCPHCKLIFVSFNISICCMRCIC
FBgn0005278	FBtr0089437	185	2	1960	2293	no	1	270	1494	MQHSHVPIVNLFLSLLTFLFVVCVVYVKPKVLNNSIVCTLHSVFVFSVTNHKIMYFPLQKYIKDKYEKYNFTGMRRMKTLIVQTTEFAMSLQPNKVIITLVFHKNIMRQRP
FBgn0005278	FBtr0089437	186	2	577	757	no	1	270	1494	MMTPPRVSISKRAMCCWHWTNNRLRSLRECMSTVPRKRSVPEIRVSCLDMPPTKPRNVCP
FBgn0005278	FBtr0089437	187	2	319	439	yes	1	270	1494	MATHMTWKTELHSCSLPSPLARVIQTKCATKSATLSWMPI
FBgn0005278	FBtr0089428	189	1	1980	2313	no	1	177	777	MQHSHVPIVNLFLSLLTFLFVVCVVYVKPKVLNNSIVCTLHSVFVFSVTNHKIMYFPLQKYIKDKYEKYNFTGMRRMKTLIVQTTEFAMSLQPNKVIITLVFHKNIMRQRP
FBgn0005278	FBtr0089428	190	2	226	346	yes	1	177	777	MATHMTWKTELHSCSLPSPLARVIQTKCATKSATLSWMPI
FBgn0005278	FBtr0089428	191	3	1913	2060	no	1	177	777	MQLNYVGVYGNCIKQLNPLPRNYATFSCPHCKLIFVSFNISICCMRCIC
FBgn0005278	FBtr0089428	192	3	734	1514	no	1	177	777	MFGYATDETEECMPLTVVLAHKLNEKIAELRRSDVFWWARPDSKTQVTCEYLFNQGSAVPKRVHTIVVSMQHSEKISLETLRSEVMEKVVKVVIPAKYIDANTIVHINPCGLFVIGGPMGDAGLTGRKIIVDTYGGWGAHGGGAFSGKDFTKVDRSAAYAARWVAKSLVKAGLCKRCLVQVSYAIGLAEPLSITVFDYGTSHKSQKELLDIIRRNFDLRPGKIVKDLNLRQPIYQRTSTYGHFGRAGFSWEEAKPLEIDN
FBgn0031219	FBtr0078160	200	1	726	891	yes	3	371	773	MAMWSPSFNTNMMVAAKQNDSFRVVLLNQRVTFMTKKLEIAFQNIKLKILHSLPG
FBgn0031219	FBtr0078160	201	1	495	657	no	3	371	773	MIKISTVMRIQTIMNMKRMMAGLLPPAWTGMRIRASAAVPGTTGLSAFSAMAAI
FBgn0031219	FBtr0078160	202	2	925	1054	yes	3	371	773	MDEFEWDDSPTSLDQCDSKGSLIGHQLDNRYNNYQGKLYYLHK
FBgn0031220	FBtr0100307	204	3	1157	1361	no	1	465	2496	MHCPTQSFGRRGAHCDLLHPYAICQDLRDARCSLRSSRRPVRLPRKGVQHCTFLEELWALLSNNLQPG
FBgn0031220	FBtr0100308	206	2	1402	1606	no	3	710	2741	MHCPTQSFGRRGAHCDLLHPYAICQDLRDARCSLRSSRRPVRLPRKGVQHCTFLEELWALLSNNLQPG
FBgn0031220	FBtr0100310	208	2	1117	1321	no	2	370	700	MHCPTQSFGRRGAHCDLLHPYAICQDLRDARCSLRSSRRPVRLPRKGVQHCTFLEELWALLSNNLQPG
FBgn0031220	FBtr0100310	209	3	803	2456	no	2	370	700	MRVFRKMSRYIMQTDVLDSQFTVLEMMILAANLKLGKELNLKQKLEVIDEILGMLRLKDTLNTMAQKLSGGERKRLCIALELVNNPPVIFLDEPTTGLDDLSSSQCIALLKVLAAGGRTVICSIHTPSAKIFEMLDAVYVLAEGQCVYQGKGSNIVPFLKNFGLCCPITYNPADFIIEVACLEYGGSYHEPMVEAVGNGKVARWSPPAVEGETTTTKTDTTSGASSFYERDQFDEEISPKLLEAKCSWWLQYKLLLVRMLIQMWRDKSYIKLKFYMNIVLALLVGSLYFGMGTSASKALFNFGFMFTIVIAYLYLPMMPVLLYFPTEINLLKREYNNQWYRLSSYYAAMVTSKLPSMFILAVIYLSIVYLMSSQPLEWFRFAMLFTIAFVTALTSDSFG…
FBgn0031220	FBtr0100309	211	2	1114	1318	no	2	370	802	MHCPTQSFGRRGAHCDLLHPYAICQDLRDARCSLRSSRRPVRLPRKGVQHCTFLEELWALLSNNLQPG
FBgn0031220	FBtr0100309	212	3	875	2453	no	2	370	802	MMILAANLKLGKELNLKQKLEVIDEILGMLRLKDTLNTMAQKLSGGERKRLCIALELVNNPPVIFLDEPTTGLDDLSSSQCIALLKVLAAGGRTVICSIHTPSAKIFEMLDAVYVLAEGQCVYQGKGSNIVPFLKNFGLCCPITYNPADFIIEVACLEYGGSYHEPMVEAVGNGKVARWSPPAVEGETTTTKTDTTSGASSFYERDQFDEEISPKLLEAKCSWWLQYKLLLVRMLIQMWRDKSYIKLKFYMNIVLALLVGSLYFGMGTSASKALFNFGFMFTIVIAYLYLPMMPVLLYFPTEINLLKREYNNQWYRLSSYYAAMVTSKLPSMFILAVIYLSIVYLMSSQPLEWFRFAMLFTIAFVTALTSDSFGLLISSRLSLVNAMFMGPVLAVPLIL…
FBgn0031220	FBtr0078159	214	1	720	885	no	2	1942	3973	MHVSQFNILASVHFTCTITHSTGQNDLPASRILYTLDKQEKTSCYEQHNTAFARR
FBgn0031220	FBtr0078159	215	1	2634	2838	no	2	1942	3973	MHCPTQSFGRRGAHCDLLHPYAICQDLRDARCSLRSSRRPVRLPRKGVQHCTFLEELWALLSNNLQPG
FBgn0031220	FBtr0078159	216	1	288	450	no	2	1942	3973	MRKSEKSQRQQQLQKESGVSAPYRSTDTPAAAPASEPVSGAFTQLQIVVYAGCI
FBgn0031220	FBtr0078158	218	1	1062	1266	no	2	370	2401	MHCPTQSFGRRGAHCDLLHPYAICQDLRDARCSLRSSRRPVRLPRKGVQHCTFLEELWALLSNNLQPG
FBgn0031220	FBtr0078156	220	2	859	1063	no	3	167	2198	MHCPTQSFGRRGAHCDLLHPYAICQDLRDARCSLRSSRRPVRLPRKGVQHCTFLEELWALLSNNLQPG
FBgn0031220	FBtr0078157	222	3	1259	1463	no	1	567	2598	MHCPTQSFGRRGAHCDLLHPYAICQDLRDARCSLRSSRRPVRLPRKGVQHCTFLEELWALLSNNLQPG
FBgn0025683	FBtr0078153	224	2	2116	2266	yes	1	240	2337	MDSRAQLWPPTVTDGRNLGASRLTAILNHLLPRWRNWTWLTLTLHSTLWP
FBgn0025683	FBtr0078153	225	3	956	1124	no	1	240	2337	MHHPSTVRSSLRDVRPAVHSRRWTVRLSRQYKATGALLVYAKPGVPQLPQSGKLRD
FBgn0025683	FBtr0078155	227	2	2116	2266	yes	1	240	2337	MDSRAQLWPPTVTDGRNLGASRLTAILNHLLPRWRNWTWLTLTLHSTLWP
FBgn0025683	FBtr0078155	228	2	2386	2602	no	1	240	2337	MYVLYIVVFKKASWVLFLIINLLQISFCLVFSREILLLSDTNARRFLILNQLDSSRICSKTNSNHCWSTSLI
FBgn0025683	FBtr0078155	229	3	956	1124	no	1	240	2337	MHHPSTVRSSLRDVRPAVHSRRWTVRLSRQYKATGALLVYAKPGVPQLPQSGKLRD
FBgn0025683	FBtr0100379	231	2	2401	2617	no	1	258	2352	MYVLYIVVFKKASWVLFLIINLLQISFCLVFSREILLLSDTNARRFLILNQLDSSRICSKTNSNHCWSTSLI
FBgn0025683	FBtr0100379	232	2	2131	2281	yes	1	258	2352	MDSRAQLWPPTVTDGRNLGASRLTAILNHLLPRWRNWTWLTLTLHSTLWP
FBgn0025683	FBtr0100379	233	3	971	1139	no	1	258	2352	MHHPSTVRSSLRDVRPAVHSRRWTVRLSRQYKATGALLVYAKPGVPQLPQSGKLRD
FBgn0025683	FBtr0078154	235	2	2131	2281	yes	1	258	2352	MDSRAQLWPPTVTDGRNLGASRLTAILNHLLPRWRNWTWLTLTLHSTLWP
FBgn0025683	FBtr0078154	236	3	971	1139	no	1	258	2352	MHHPSTVRSSLRDVRPAVHSRRWTVRLSRQYKATGALLVYAKPGVPQLPQSGKLRD
FBgn0001142	FBtr0078115	238	2	1642	1789	no	1	423	1620	MFNFLYIMFYGTVKRIRSFGYIYIELKQNLVCLCKKDRRPRHEKRALRI
FBgn0001142	FBtr0078115	239	3	623	797	no	1	423	1620	MDRRYRREHSPQGSRFGQSTQLRGGLAGLAVRRQFHLPGPWRELGHHAQATRHISRSL
FBgn0001142	FBtr0300568	241	1	1422	1569	no	3	203	1400	MFNFLYIMFYGTVKRIRSFGYIYIELKQNLVCLCKKDRRPRHEKRALRI
FBgn0001142	FBtr0300568	242	2	403	577	no	3	203	1400	MDRRYRREHSPQGSRFGQSTQLRGGLAGLAVRRQFHLPGPWRELGHHAQATRHISRSL
FBgn0001142	FBtr0078114	244	1	1422	1569	no	3	203	1400	MFNFLYIMFYGTVKRIRSFGYIYIELKQNLVCLCKKDRRPRHEKRALRI
FBgn0001142	FBtr0078114	245	2	403	577	no	3	203	1400	MDRRYRREHSPQGSRFGQSTQLRGGLAGLAVRRQFHLPGPWRELGHHAQATRHISRSL
FBgn0051975	FBtr0302195	247	1	201	456	no	3	59	1307	MPGCRNPMVSRLKSSWWLKCLRSTPSTGSFSSLSRHASLRTLFTRFWPLLWPPFKMKLASLTRANLKDSLASMAVANPSNPTHQR
FBgn0051975	FBtr0302196	249	1	201	456	no	3	59	1307	MPGCRNPMVSRLKSSWWLKCLRSTPSTGSFSSLSRHASLRTLFTRFWPLLWPPFKMKLASLTRANLKDSLASMAVANPSNPTHQR
FBgn0051975	FBtr0302196	250	3	1388	1970	no	3	59	1307	MSATWVTILSISTCVVLLKLSEIRSKESCYYVTFTYANWTDDRPRFVVNMTFSNQTGIGSVTTINEEIASPVSRILILQHSGRGKPRTIYNASTKLCDLQNVFNSVPLFKPAKDNMLKQSNYTLSCPLVKGTYVMINMRVSPKNPLLSLLYQPKQTFSVSGGLFEELSRGRRLRALSTYFMTGKVVKKYCGSNE
FBgn0051976	FBtr0302194	252	1	201	456	no	3	1388	1970	MPGCRNPMVSRLKSSWWLKCLRSTPSTGSFSSLSRHASLRTLFTRFWPLLWPPFKMKLASLTRANLKDSLASMAVANPSNPTHQR
FBgn0051976	FBtr0302194	253	3	59	1307	yes	3	1388	1970	MGVDKLPEIRALSEVVEPHVSGSRLLNYHTSSLTKPGDNYGSVLLAIHARLQKSNGESFEEQLVAKVPPIDPKYWQFFQPEQTCLTENAVYKILAPALATLQDEAGVPDESQFKGFPRFYGCRESLESNSSKVDQNAVLVLENLRSSGYVSGQRLKAFDLAHTLLALKYMAEFHALSLALRILRPEVFREQVRPFFKKFDWHAEAPEWKSVMKAETLEDIRRATNNDSRLVARMKELSDQFFEFLAAAPDRPDGPFTSIIHCDFWINNIMFRYGPTGTPVELKIIDFQTAQYDSVVHDIISFLLSSVDTAILEVEFEHMLEAYYEAFERCLRRVGAKLEVHTFKEFRLEVKRVAYIQVPHAIFMTRFILADSALIGDSEAEERPKLTDVLKNTGSERIS…
FBgn0051974	FBtr0300987	255	3	836	974	no	2	430	1669	MPFWSKRTSLRAAIDLVTDTGRTISQKLCLFCTIWPNTMPCLSPCA
FBgn0031224	FBtr0078116	257	2	142	310	no	1	69	783	MVTDTVFHLASTKSSQFTLSCPMKTVTSWLGNWRTTTMRRRTRSNGLCSAGISTSA
FBgn0259818	FBtr0301929	259	1	5115	5235	no	3	182	5147	MLKRLLGASHVDYGRSRSVQHRFSIQSHWKLTGLGCSLIN
FBgn0259818	FBtr0301929	260	1	594	741	no	3	182	5147	MAIWSGSSLLVCWSRTLVTKPPPCAKELSIACESISPKLQFRRRLCWEF
FBgn0259818	FBtr0301929	261	1	4224	4527	no	3	182	5147	MGRDRLQSRDLWTQAQALRKTLHKLVLKLEILVSLQKLNTRRLNTSPKHRTSCGHNGESHLQSSPSKCRRQSSSRRIWFDLIGPVRLCLKLLTSWTPATGK
FBgn0259818	FBtr0301929	262	1	2961	3108	no	3	182	5147	MYLGERKQKTRMIHSPVSGRSTRACIAIPSIPPRKRWTWLAQLMTFRKD
FBgn0259818	FBtr0301929	263	1	1608	2139	no	3	182	5147	MQRSPTWSHQTRSLPFLDPSMTRGPRHSCWRSLSTIPSHCLKTDHYARSLTGIRAMRRVSRHRTVPAIGRKTKHGCRHHLALPGFAAAALVRREATTSAQKCRTSKSRFCTICSAIRLRVLSDAQKTWMGMGMEKPFMQQGIPLPHQHSRLLVEQDPPLRCLLCHRPRRNRGRIWTL
FBgn0031227	FBtr0078147	265	1	210	417	no	3	74	1574	MKMWKTKSLLYPKGVNHLKGPVWACVQRAWVYSPKTFRMSCSAAFWHRISRNTIARKSFWRFVYRCRFS
FBgn0031229	FBtr0078120	267	1	372	519	no	3	212	455	MRERFSQRNSIPRGSYCFLLGSIGKSVSKIWNKCVIKSYEYQAIYAFIQ
FBgn0053635	FBtr0091612	270	1	213	459	no	2	61	658	MFSKIVSPAANRGLRGLFRNGRIVHDPFHVLHSLPNIEGQKVCLALHPWQPLFHFELLLSLRIWILFKANVFQTKTAHLAFI
FBgn0016977	FBtr0078123	272	1	5370	5589	no	2	541	16969	MPGTTYQTCSTRNRKCRTKWGNCCLLILTSCQLGTYKRIAVPVSQSPAFAEHRCSSSSCTACSSTSSRNGKTI
FBgn0016977	FBtr0078123	273	1	984	1275	yes	2	541	16969	MVRSRHCCNDGPIEKFWWQWQCRRLSSRGLHNEQLTDQPSSAPASASSESSTPALHQQSSGRSRILSLRRSRTATDSVAIADHGRASKRGLCGKCCG
FBgn0016977	FBtr0078123	274	1	231	360	no	2	541	16969	MCSRVNRRRQIKEEVGGLSRTSVYLALVYLFGQVKFFVVPIYQ
FBgn0016977	FBtr0078123	275	2	17224	17362	no	2	541	16969	MQECKSSLRPRSHKSVKRSARDSNKTKENPLNSDTLKAKYLSKLII
FBgn0016977	FBtr0078123	276	2	18205	18325	no	2	541	16969	MLGSFRILHYVYTIILTPHKKPTRKHTTHKIIQKSIYYSP
FBgn0016977	FBtr0078123	277	3	12041	12200	no	2	541	16969	MPNNIRLRNNIKLSSSLINKFSNTNPNSNIRSSNKIRHNNNTYPNSNINLSSS
FBgn0016977	FBtr0078123	278	3	13937	14126	no	2	541	16969	MWFEIPTRQLEQDHICQKVHKLHHDVLAEMLKPKRRMRYRSLMQWVVQGVPRTEKQSVNKQQT
FBgn0016977	FBtr0078123	279	3	4088	4286	no	2	541	16969	MNIIIMSPEVGDINYIPITHTRLAVAKVRMDLALVRRCVMSDLKCCPQSHVDCLRPEKEFGKEPGM
FBgn0016977	FBtr0078123	280	3	3104	3374	no	2	541	16969	MSTPPERYQRAHPCPQGLAPLQVHCLCLRPLWPKDIEWFVMRVKPSTVTSMKLVASGFVAPRRFLEVQEIPRSLKMSAAILQLPLDKVQL
FBgn0016977	FBtr0078123	281	3	6008	6458	no	2	541	16969	MHRPLTSERTRLPPSPLSQLLPALKTTPARPMIRRTKLKRTSATRKRKRSVRKSVRRISVNRLNGRKRIVRLSRRKEKKKTEKLKKRKKKENGRRRPKRIVKKRKEKSESLEKRSSVIRNKKKRKSVKKICAKKNKEREITGRRSCVIKT
FBgn0016977	FBtr0078123	282	3	7784	7973	no	2	541	16969	MMETRTLSSRIDNIEIVVVAASMVVILDCLAAMMMTMRRPTNGEFPPIRMQSTEVRITRVQAP
FBgn0016977	FBtr0078123	283	3	4721	4841	no	2	541	16969	MKDCATLRKTMNDGLGEAVENISPVIRPRVPRLLGSSLCT
FBgn0016977	FBtr0078123	284	3	2084	2444	yes	2	541	16969	MVYFMSTKSTARLRGLRLWDKILNAMLWFALKSQMTLKKRWRSLMTNTSSAAKLKWNRTRVMMSRTTSFDPTKPSWMSIIPSRQGHSLSGTLRRTLQPANCVVILKHLARLLRSISRSRA
FBgn0016977	FBtr0078123	285	3	12263	12470	no	2	541	16969	MVPSNSKSRLKESAIWEVLRRFLHPNNIIPSFQREVYLSSNILNNCPTVHLANRILWFLLIRESSLPPY
FBgn0016977	FBtr0078123	286	3	761	881	yes	2	541	16969	MVLPAFKAAASTAATRRRRQQPAQLEDLDREQLELGLGVW
FBgn0016977	FBtr0078123	287	3	1604	1865	no	2	541	16969	MWPLFWPPPWTMGCQRIRSGHDTTCTDAAPPPPVARTRAHRVATAVRTAPPPHRTPHPTRTRPVPSSLRAIVRWQRGAAVAPLILSQ
FBgn0016977	FBtr0078123	288	3	6569	6902	no	2	541	16969	MLSKKAVGEGCVSYLHTKKAKWILLARLVVSPQSTVSTTRKMPWTPLLKELLVHPHQLLQTTPRRSARESCLEIPQCACISDDLARRKATTVLEVVDHAADRVIKFIMRIM
FBgn0016977	FBtr0078123	289	3	7262	7565	no	2	541	16969	MQIVHLLGIRVSEIIITIGKKSGIRWRNPRIQMKSIHHSSIILTGESLLREVGLLESSAQQPLILRAENSIINTTGEVWNGSHHGDLMKDIILHLNLFAPN
FBgn0016977	FBtr0078123	290	3	5126	5279	no	2	541	16969	MCPDILEAHVAETPHLLCLISRRPRLLQLLETVVVDWVTRQVANLRDCFKD
FBgn0016977	FBtr0078123	291	3	6965	7130	no	2	541	16969	MIAGTPRNTRAAVSKKIKIVVHIFQGLTVVEEVPPRPQNITIVEINIIKRAVPAP
FBgn0016977	FBtr0078123	292	3	13142	13295	no	2	541	16969	MIQRTKRRPGSCPLQSHLYPLLGDLQEGEVVLREDASQEGRRKWEDSRLTR
FBgn0016977	FBtr0078123	293	3	9068	9293	no	2	541	16969	MSLSNNSSWREVAYREAAAHLLMLIGKDTGERSARKRDARNLNENSKIKFTRNLPRLKLRWMMITAWIWMKQGGL
FBgn0016977	FBtr0078123	294	3	13652	13919	no	2	541	16969	MKTVVKSPSPRQYHLLPPVLRTNDHDLFLPSIKRNPRLRILVKWSKQFSSNNSSSRRLYQILIQSEETTPSLVTHANLAVYKKRRIAAQ
FBgn0016977	FBtr0078123	295	3	3590	3734	no	2	541	16969	MKALSVPVSASKWITIITTIIPMLAGWSPLASTAASINQALFYCPTVM
FBgn0016977	FBtr0078123	296	3	2867	3005	no	2	541	16969	MSQAPLLCNLDLVHLPLAAIKTTLTMTALPLTRQEEQAVESPARAI
FBgn0016977	FBtr0078123	297	3	9563	9710	no	2	541	16969	MWLPLHPHLLLLESLLSTFKLLANMQTCNWTPSISHRHPFVSHLLVYHV
FBgn0016977	FBtr0078123	298	3	8900	9059	no	2	541	16969	MKKNHSFPSKRKPIKTLYLVPCLLLVQLSPLLCKRTNKNLPHLTAKMRKHIFN
FBgn0016977	FBtr0306341	300	1	1017	1242	no	1	1269	17784	MFRCRNMVRDNSRNICFGKLAETTTTQQQQQQQQFVVDSSTIINNNNNNNNNNNNQKLKRCVSLKRHCLPQVLDY
FBgn0016977	FBtr0306341	301	2	3838	4108	no	1	1269	17784	MSTPPERYQRAHPCPQGLAPLQVHCLCLRPLWPKDIEWFVMRVKPSTVTSMKLVASGFVAPRRFLEVQEIPRSLKMSAAILQLPLDKVQL
FBgn0016977	FBtr0306341	302	2	10297	10444	no	1	1269	17784	MWLPLHPHLLLLESLLSTFKLLANMQTCNWTPSISHRHPFVSHLLVYHV
FBgn0016977	FBtr0306341	303	2	5860	6013	no	1	1269	17784	MCPDILEAHVAETPHLLCLISRRPRLLQLLETVVVDWVTRQVANLRDCFKD
FBgn0016977	FBtr0306341	304	2	7996	8299	no	1	1269	17784	MQIVHLLGIRVSEIIITIGKKSGIRWRNPRIQMKSIHHSSIILTGESLLREVGLLESSAQQPLILRAENSIINTTGEVWNGSHHGDLMKDIILHLNLFAPN
FBgn0016977	FBtr0306341	305	2	12775	12934	no	1	1269	17784	MPNNIRLRNNIKLSSSLINKFSNTNPNSNIRSSNKIRHNNNTYPNSNINLSSS
FBgn0016977	FBtr0306341	306	2	7303	7636	no	1	1269	17784	MLSKKAVGEGCVSYLHTKKAKWILLARLVVSPQSTVSTTRKMPWTPLLKELLVHPHQLLQTTPRRSARESCLEIPQCACISDDLARRKATTVLEVVDHAADRVIKFIMRIM
FBgn0016977	FBtr0306341	307	2	1495	1615	yes	1	1269	17784	MVLPAFKAAASTAATRRRRQQPAQLEDLDREQLELGLGVW
FBgn0016977	FBtr0306341	308	2	8518	8707	no	1	1269	17784	MMETRTLSSRIDNIEIVVVAASMVVILDCLAAMMMTMRRPTNGEFPPIRMQSTEVRITRVQAP
FBgn0016977	FBtr0306341	309	2	3601	3739	no	1	1269	17784	MSQAPLLCNLDLVHLPLAAIKTTLTMTALPLTRQEEQAVESPARAI
FBgn0016977	FBtr0306341	310	2	6742	7192	no	1	1269	17784	MHRPLTSERTRLPPSPLSQLLPALKTTPARPMIRRTKLKRTSATRKRKRSVRKSVRRISVNRLNGRKRIVRLSRRKEKKKTEKLKKRKKKENGRRRPKRIVKKRKEKSESLEKRSSVIRNKKKRKSVKKICAKKNKEREITGRRSCVIKT
FBgn0016977	FBtr0306341	311	2	2818	3178	yes	1	1269	17784	MVYFMSTKSTARLRGLRLWDKILNAMLWFALKSQMTLKKRWRSLMTNTSSAAKLKWNRTRVMMSRTTSFDPTKPSWMSIIPSRQGHSLSGTLRRTLQPANCVVILKHLARLLRSISRSRA
FBgn0016977	FBtr0306341	312	2	9802	10027	no	1	1269	17784	MSLSNNSSWREVAYREAAAHLLMLIGKDTGERSARKRDARNLNENSKIKFTRNLPRLKLRWMMITAWIWMKQGGL
FBgn0016977	FBtr0306341	313	2	9634	9793	no	1	1269	17784	MKKNHSFPSKRKPIKTLYLVPCLLLVQLSPLLCKRTNKNLPHLTAKMRKHIFN
FBgn0016977	FBtr0306341	314	2	12997	13204	no	1	1269	17784	MVPSNSKSRLKESAIWEVLRRFLHPNNIIPSFQREVYLSSNILNNCPTVHLANRILWFLLIRESSLPPY
FBgn0016977	FBtr0306341	315	2	7699	7864	no	1	1269	17784	MIAGTPRNTRAAVSKKIKIVVHIFQGLTVVEEVPPRPQNITIVEINIIKRAVPAP
FBgn0016977	FBtr0306341	316	2	4822	5020	no	1	1269	17784	MNIIIMSPEVGDINYIPITHTRLAVAKVRMDLALVRRCVMSDLKCCPQSHVDCLRPEKEFGKEPGM
FBgn0016977	FBtr0306341	317	2	2338	2599	no	1	1269	17784	MWPLFWPPPWTMGCQRIRSGHDTTCTDAAPPPPVARTRAHRVATAVRTAPPPHRTPHPTRTRPVPSSLRAIVRWQRGAAVAPLILSQ
FBgn0016977	FBtr0306341	318	2	14671	14860	no	1	1269	17784	MWFEIPTRQLEQDHICQKVHKLHHDVLAEMLKPKRRMRYRSLMQWVVQGVPRTEKQSVNKQQT
FBgn0016977	FBtr0306341	319	2	5455	5575	no	1	1269	17784	MKDCATLRKTMNDGLGEAVENISPVIRPRVPRLLGSSLCT
FBgn0016977	FBtr0306341	320	2	4324	4468	no	1	1269	17784	MKALSVPVSASKWITIITTIIPMLAGWSPLASTAASINQALFYCPTVM
FBgn0016977	FBtr0306341	321	2	13876	14029	no	1	1269	17784	MIQRTKRRPGSCPLQSHLYPLLGDLQEGEVVLREDASQEGRRKWEDSRLTR
FBgn0016977	FBtr0306341	322	2	14386	14653	no	1	1269	17784	MKTVVKSPSPRQYHLLPPVLRTNDHDLFLPSIKRNPRLRILVKWSKQFSSNNSSSRRLYQILIQSEETTPSLVTHANLAVYKKRRIAAQ
FBgn0016977	FBtr0306341	323	3	1718	2009	yes	1	1269	17784	MVRSRHCCNDGPIEKFWWQWQCRRLSSRGLHNEQLTDQPSSAPASASSESSTPALHQQSSGRSRILSLRRSRTATDSVAIADHGRASKRGLCGKCCG
FBgn0016977	FBtr0306341	324	3	6104	6323	no	1	1269	17784	MPGTTYQTCSTRNRKCRTKWGNCCLLILTSCQLGTYKRIAVPVSQSPAFAEHRCSSSSCTACSSTSSRNGKTI
FBgn0016977	FBtr0078121	326	1	17871	18009	no	1	1017	17616	MQECKSSLRPRSHKSVKRSARDSNKTKENPLNSDTLKAKYLSKLII
FBgn0016977	FBtr0078121	327	1	18852	18972	no	1	1017	17616	MLGSFRILHYVYTIILTPHKKPTRKHTTHKIIQKSIYYSP
FBgn0016977	FBtr0078121	328	2	12688	12847	no	1	1017	17616	MPNNIRLRNNIKLSSSLINKFSNTNPNSNIRSSNKIRHNNNTYPNSNINLSSS
FBgn0016977	FBtr0078121	329	2	4237	4381	no	1	1017	17616	MKALSVPVSASKWITIITTIIPMLAGWSPLASTAASINQALFYCPTVM
FBgn0016977	FBtr0078121	330	2	6655	7105	no	1	1017	17616	MHRPLTSERTRLPPSPLSQLLPALKTTPARPMIRRTKLKRTSATRKRKRSVRKSVRRISVNRLNGRKRIVRLSRRKEKKKTEKLKKRKKKENGRRRPKRIVKKRKEKSESLEKRSSVIRNKKKRKSVKKICAKKNKEREITGRRSCVIKT
FBgn0016977	FBtr0078121	331	2	10210	10357	no	1	1017	17616	MWLPLHPHLLLLESLLSTFKLLANMQTCNWTPSISHRHPFVSHLLVYHV
FBgn0016977	FBtr0078121	332	2	8431	8620	no	1	1017	17616	MMETRTLSSRIDNIEIVVVAASMVVILDCLAAMMMTMRRPTNGEFPPIRMQSTEVRITRVQAP
FBgn0016977	FBtr0078121	333	2	3514	3652	no	1	1017	17616	MSQAPLLCNLDLVHLPLAAIKTTLTMTALPLTRQEEQAVESPARAI
FBgn0016977	FBtr0078121	334	2	5773	5926	no	1	1017	17616	MCPDILEAHVAETPHLLCLISRRPRLLQLLETVVVDWVTRQVANLRDCFKD
FBgn0016977	FBtr0078121	335	2	9715	9940	no	1	1017	17616	MSLSNNSSWREVAYREAAAHLLMLIGKDTGERSARKRDARNLNENSKIKFTRNLPRLKLRWMMITAWIWMKQGGL
FBgn0016977	FBtr0078121	336	2	14584	14773	no	1	1017	17616	MWFEIPTRQLEQDHICQKVHKLHHDVLAEMLKPKRRMRYRSLMQWVVQGVPRTEKQSVNKQQT
FBgn0016977	FBtr0078121	337	2	9547	9706	no	1	1017	17616	MKKNHSFPSKRKPIKTLYLVPCLLLVQLSPLLCKRTNKNLPHLTAKMRKHIFN
FBgn0016977	FBtr0078121	338	2	7909	8212	no	1	1017	17616	MQIVHLLGIRVSEIIITIGKKSGIRWRNPRIQMKSIHHSSIILTGESLLREVGLLESSAQQPLILRAENSIINTTGEVWNGSHHGDLMKDIILHLNLFAPN
FBgn0016977	FBtr0078121	339	2	7216	7549	no	1	1017	17616	MLSKKAVGEGCVSYLHTKKAKWILLARLVVSPQSTVSTTRKMPWTPLLKELLVHPHQLLQTTPRRSARESCLEIPQCACISDDLARRKATTVLEVVDHAADRVIKFIMRIM
FBgn0016977	FBtr0078121	340	2	5368	5488	no	1	1017	17616	MKDCATLRKTMNDGLGEAVENISPVIRPRVPRLLGSSLCT
FBgn0016977	FBtr0078121	341	2	7612	7777	no	1	1017	17616	MIAGTPRNTRAAVSKKIKIVVHIFQGLTVVEEVPPRPQNITIVEINIIKRAVPAP
FBgn0016977	FBtr0078121	342	2	12910	13117	no	1	1017	17616	MVPSNSKSRLKESAIWEVLRRFLHPNNIIPSFQREVYLSSNILNNCPTVHLANRILWFLLIRESSLPPY
FBgn0016977	FBtr0078121	343	2	3751	4021	no	1	1017	17616	MSTPPERYQRAHPCPQGLAPLQVHCLCLRPLWPKDIEWFVMRVKPSTVTSMKLVASGFVAPRRFLEVQEIPRSLKMSAAILQLPLDKVQL
FBgn0016977	FBtr0078121	344	2	2251	2512	no	1	1017	17616	MWPLFWPPPWTMGCQRIRSGHDTTCTDAAPPPPVARTRAHRVATAVRTAPPPHRTPHPTRTRPVPSSLRAIVRWQRGAAVAPLILSQ
FBgn0016977	FBtr0078121	345	2	4735	4933	no	1	1017	17616	MNIIIMSPEVGDINYIPITHTRLAVAKVRMDLALVRRCVMSDLKCCPQSHVDCLRPEKEFGKEPGM
FBgn0016977	FBtr0078121	346	2	1408	1528	yes	1	1017	17616	MVLPAFKAAASTAATRRRRQQPAQLEDLDREQLELGLGVW
FBgn0016977	FBtr0078121	347	2	13789	13942	no	1	1017	17616	MIQRTKRRPGSCPLQSHLYPLLGDLQEGEVVLREDASQEGRRKWEDSRLTR
FBgn0016977	FBtr0078121	348	2	2731	3091	yes	1	1017	17616	MVYFMSTKSTARLRGLRLWDKILNAMLWFALKSQMTLKKRWRSLMTNTSSAAKLKWNRTRVMMSRTTSFDPTKPSWMSIIPSRQGHSLSGTLRRTLQPANCVVILKHLARLLRSISRSRA
FBgn0016977	FBtr0078121	349	2	14299	14566	no	1	1017	17616	MKTVVKSPSPRQYHLLPPVLRTNDHDLFLPSIKRNPRLRILVKWSKQFSSNNSSSRRLYQILIQSEETTPSLVTHANLAVYKKRRIAAQ
FBgn0016977	FBtr0078121	350	3	6017	6236	no	1	1017	17616	MPGTTYQTCSTRNRKCRTKWGNCCLLILTSCQLGTYKRIAVPVSQSPAFAEHRCSSSSCTACSSTSSRNGKTI
FBgn0016977	FBtr0078121	351	3	1631	1922	yes	1	1017	17616	MVRSRHCCNDGPIEKFWWQWQCRRLSSRGLHNEQLTDQPSSAPASASSESSTPALHQQSSGRSRILSLRRSRTATDSVAIADHGRASKRGLCGKCCG
FBgn0016977	FBtr0078122	353	1	1635	1926	yes	2	1021	17701	MVRSRHCCNDGPIEKFWWQWQCRRLSSRGLHNEQLTDQPSSAPASASSESSTPALHQQSSGRSRILSLRRSRTATDSVAIADHGRASKRGLCGKCCG
FBgn0016977	FBtr0078122	354	1	6021	6240	no	2	1021	17701	MPGTTYQTCSTRNRKCRTKWGNCCLLILTSCQLGTYKRIAVPVSQSPAFAEHRCSSSSCTACSSTSSRNGKTI
FBgn0016977	FBtr0078122	355	3	2735	3095	yes	2	1021	17701	MVYFMSTKSTARLRGLRLWDKILNAMLWFALKSQMTLKKRWRSLMTNTSSAAKLKWNRTRVMMSRTTSFDPTKPSWMSIIPSRQGHSLSGTLRRTLQPANCVVILKHLARLLRSISRSRA
FBgn0016977	FBtr0078122	356	3	1412	1532	yes	2	1021	17701	MVLPAFKAAASTAATRRRRQQPAQLEDLDREQLELGLGVW
FBgn0016977	FBtr0078122	357	3	10214	10361	no	2	1021	17701	MWLPLHPHLLLLESLLSTFKLLANMQTCNWTPSISHRHPFVSHLLVYHV
FBgn0016977	FBtr0078122	358	3	2255	2516	no	2	1021	17701	MWPLFWPPPWTMGCQRIRSGHDTTCTDAAPPPPVARTRAHRVATAVRTAPPPHRTPHPTRTRPVPSSLRAIVRWQRGAAVAPLILSQ
FBgn0016977	FBtr0078122	359	3	4739	4937	no	2	1021	17701	MNIIIMSPEVGDINYIPITHTRLAVAKVRMDLALVRRCVMSDLKCCPQSHVDCLRPEKEFGKEPGM
FBgn0016977	FBtr0078122	360	3	14303	14570	no	2	1021	17701	MKTVVKSPSPRQYHLLPPVLRTNDHDLFLPSIKRNPRLRILVKWSKQFSSNNSSSRRLYQILIQSEETTPSLVTHANLAVYKKRRIAAQ
FBgn0016977	FBtr0078122	361	3	8435	8624	no	2	1021	17701	MMETRTLSSRIDNIEIVVVAASMVVILDCLAAMMMTMRRPTNGEFPPIRMQSTEVRITRVQAP
FBgn0016977	FBtr0078122	362	3	4241	4385	no	2	1021	17701	MKALSVPVSASKWITIITTIIPMLAGWSPLASTAASINQALFYCPTVM
FBgn0016977	FBtr0078122	363	3	13793	13946	no	2	1021	17701	MIQRTKRRPGSCPLQSHLYPLLGDLQEGEVVLREDASQEGRRKWEDSRLTR
FBgn0016977	FBtr0078122	364	3	12692	12851	no	2	1021	17701	MPNNIRLRNNIKLSSSLINKFSNTNPNSNIRSSNKIRHNNNTYPNSNINLSSS
FBgn0016977	FBtr0078122	365	3	7616	7781	no	2	1021	17701	MIAGTPRNTRAAVSKKIKIVVHIFQGLTVVEEVPPRPQNITIVEINIIKRAVPAP
FBgn0016977	FBtr0078122	366	3	3755	4025	no	2	1021	17701	MSTPPERYQRAHPCPQGLAPLQVHCLCLRPLWPKDIEWFVMRVKPSTVTSMKLVASGFVAPRRFLEVQEIPRSLKMSAAILQLPLDKVQL
FBgn0016977	FBtr0078122	367	3	7913	8216	no	2	1021	17701	MQIVHLLGIRVSEIIITIGKKSGIRWRNPRIQMKSIHHSSIILTGESLLREVGLLESSAQQPLILRAENSIINTTGEVWNGSHHGDLMKDIILHLNLFAPN
FBgn0016977	FBtr0078122	368	3	6659	7109	no	2	1021	17701	MHRPLTSERTRLPPSPLSQLLPALKTTPARPMIRRTKLKRTSATRKRKRSVRKSVRRISVNRLNGRKRIVRLSRRKEKKKTEKLKKRKKKENGRRRPKRIVKKRKEKSESLEKRSSVIRNKKKRKSVKKICAKKNKEREITGRRSCVIKT
FBgn0016977	FBtr0078122	369	3	5372	5492	no	2	1021	17701	MKDCATLRKTMNDGLGEAVENISPVIRPRVPRLLGSSLCT
FBgn0016977	FBtr0078122	370	3	14588	14777	no	2	1021	17701	MWFEIPTRQLEQDHICQKVHKLHHDVLAEMLKPKRRMRYRSLMQWVVQGVPRTEKQSVNKQQT
FBgn0016977	FBtr0078122	371	3	7220	7553	no	2	1021	17701	MLSKKAVGEGCVSYLHTKKAKWILLARLVVSPQSTVSTTRKMPWTPLLKELLVHPHQLLQTTPRRSARESCLEIPQCACISDDLARRKATTVLEVVDHAADRVIKFIMRIM
FBgn0016977	FBtr0078122	372	3	12914	13121	no	2	1021	17701	MVPSNSKSRLKESAIWEVLRRFLHPNNIIPSFQREVYLSSNILNNCPTVHLANRILWFLLIRESSLPPY
FBgn0016977	FBtr0078122	373	3	9551	9710	no	2	1021	17701	MKKNHSFPSKRKPIKTLYLVPCLLLVQLSPLLCKRTNKNLPHLTAKMRKHIFN
FBgn0016977	FBtr0078122	374	3	3518	3656	no	2	1021	17701	MSQAPLLCNLDLVHLPLAAIKTTLTMTALPLTRQEEQAVESPARAI
FBgn0016977	FBtr0078122	375	3	9719	9944	no	2	1021	17701	MSLSNNSSWREVAYREAAAHLLMLIGKDTGERSARKRDARNLNENSKIKFTRNLPRLKLRWMMITAWIWMKQGGL
FBgn0016977	FBtr0078122	376	3	5777	5930	no	2	1021	17701	MCPDILEAHVAETPHLLCLISRRPRLLQLLETVVVDWVTRQVANLRDCFKD
FBgn0031232	FBtr0078146	379	3	395	581	no	2	73	955	MQGVMWNNLASRRRIAFGRRRCTHVLRRMTKATIMKSFPATVLVAMAMPIMNLHPHTSRYCL
FBgn0031232	FBtr0308246	381	2	454	640	no	1	132	1014	MQGVMWNNLASRRRIAFGRRRCTHVLRRMTKATIMKSFPATVLVAMAMPIMNLHPHTSRYCL
FBgn0031233	FBtr0078125	383	2	142	271	no	1	123	2268	MTAVTRCSWAFSTSRSCLLWRRTCRICLSRERETSSSPTTACF
FBgn0086902	FBtr0308253	385	1	8277	8415	no	3	524	16553	MILIFGPSGPKRLTLIPMLAKGMKRRTWFCPNPEDAPKSNATATRT
FBgn0086902	FBtr0308253	386	1	5205	5358	no	3	524	16553	MRVIQMQEVMWKKRNLNLVPRETLPRRWVKKSQIYHWMKAVNWKPVRVLLQ
FBgn0086902	FBtr0308253	387	1	528	786	no	3	524	16553	MEMHKICFTEIIKEIPITVMMRQLPQQPQPRRTRVQWDRLAAIRRATAPHIRYSNSPNTHRTSQRRRISTGWGPPITRRLWASALE
FBgn0086902	FBtr0308253	388	1	4383	4557	no	3	524	16553	MCTQPTNWIPRLMAVAKRRSPASLEHLRIQINPHEIERRRRRSPRIQTIPTLPRHQQR
FBgn0086902	FBtr0308253	389	1	3828	3957	no	3	524	16553	MEERQECIHLIRCCINKKLLHCSSRYRNCIACLQDMSFNTKIS
FBgn0086902	FBtr0308253	390	1	2163	2307	no	3	524	16553	MEHSTWRPCSSSRPNNNNSRYNSSNKHLRSSSNRRRCCRLSSNITSSS
FBgn0086902	FBtr0308253	391	1	11328	11613	yes	3	524	16553	MVRRKVRLRNAVMLRIRNFQKKSQVPLQFLMVKCQKWRQMKLPLIQKKTVLGIRNRPKRNVKTRLLKRLRKRRVKTHMKRLRNKKKKRKNWKNRV
FBgn0086902	FBtr0308253	392	1	8886	9039	no	3	524	16553	MPKVATVESQTKNPQECLLLLRALHPEAIVETRLRLTNLVRWMGPIRTAAA
FBgn0086902	FBtr0308253	393	1	16494	16692	no	3	524	16553	MPVRLIFQLEANRERRNGTNEYCADPSASASRMTRPILRAGENRVEEKPIRPIHASHRSRKSTTER
FBgn0086902	FBtr0308253	394	1	15729	15870	no	3	524	16553	MLQLWTQSNSINNSRRRYPNEHVGIYTPQRRNWPPLRQAYPLILVPA
FBgn0086902	FBtr0308253	395	1	3039	3270	no	3	524	16553	MKQPTRMIPPLWRWLLMTATTAVAIVAPIALSTTSPRRCTTVIRKAALTAAATTSNSCSWTTRIRTEEIRNRPRMLE
FBgn0086902	FBtr0308253	396	1	5007	5133	no	3	524	16553	MAKMTHWTELHLHHRHQTLKWIPTSEDRQGILKERNTSMMLC
FBgn0086902	FBtr0308253	397	1	9531	9783	no	3	524	16553	MLIRSTMMVTRWTMTELQRPKTLTLLNSPGAITRTRFSTRSVPVRLAWTRRRVSPAAIRQPWQPSRTPLLCGHLCRTLTRVSGG
FBgn0086902	FBtr0308253	398	1	1377	1518	no	3	524	16553	MCREERHRVTTCQRSSSRLRSNWVPTSSSSSNRSSNSRPSSSNLTSR
FBgn0086902	FBtr0308253	399	1	14862	15048	no	3	524	16553	MLWPAWAVALAQLPRLQLQHQDPDVAGNQAAEISPKPHPQQQTWLNSVVYLCQERIRIFSSP
FBgn0086902	FBtr0308253	400	1	4605	4815	yes	3	524	16553	MGLSKRERVAKWKTTSHWYQKQDLLMVKLKPLREELEWMENLQTTMTFPFQKFRVAPMKMKRKRRPAMKQ
FBgn0086902	FBtr0308253	401	1	14502	14655	no	3	524	16553	MKLLNWQLLSAQALEDLAHQGERTQLLLHHNWRPDFHSYFRIHHCCIRPWD
FBgn0086902	FBtr0308253	402	1	8124	8274	no	3	524	16553	MTTMLVTNFAKRTSIQSLSDALKSSQWNRRRVQPSQRLHLLHPVTGRILR
FBgn0086902	FBtr0308253	403	1	885	1017	no	3	524	16553	MGIRKRLHRRSNSVRATLAHIVNTCPPMDNRTSRNLLHTARSRA
FBgn0086902	FBtr0308253	404	2	13795	13945	yes	3	524	16553	MAYGEPQLRSGSKVAGADAKSHVNTVTKARINGERLRLLGSEITWWSSII
FBgn0086902	FBtr0308253	405	2	2149	2488	yes	3	524	16553	MGGGSWSTALGGPAAAAGPTTTTAGTTAATSTSAAAATGGDVAGSAATSPAAVKHVWSADGTATTNRAATSCTTGDFTTASSGRLSAAATTATPAAVTQRSIAALDQRYCWGW
FBgn0086902	FBtr0308255	407	1	14406	14592	no	3	524	16097	MLWPAWAVALAQLPRLQLQHQDPDVAGNQAAEISPKPHPQQQTWLNSVVYLCQERIRIFSSP
FBgn0086902	FBtr0308255	408	1	9468	9720	no	3	524	16097	MLIRSTMMVTRWTMTELQRPKTLTLLNSPGAITRTRFSTRSVPVRLAWTRRRVSPAAIRQPWQPSRTPLLCGHLCRTLTRVSGG
FBgn0086902	FBtr0308255	409	1	8277	8415	no	3	524	16097	MILIFGPSGPKRLTLIPMLAKGMKRRTWFCPNPEDAPKSNATATRT
FBgn0086902	FBtr0308255	410	1	5205	5358	no	3	524	16097	MRVIQMQEVMWKKRNLNLVPRETLPRRWVKKSQIYHWMKAVNWKPVRVLLQ
FBgn0086902	FBtr0308255	411	1	528	786	no	3	524	16097	MEMHKICFTEIIKEIPITVMMRQLPQQPQPRRTRVQWDRLAAIRRATAPHIRYSNSPNTHRTSQRRRISTGWGPPITRRLWASALE
FBgn0086902	FBtr0308255	412	1	4383	4557	no	3	524	16097	MCTQPTNWIPRLMAVAKRRSPASLEHLRIQINPHEIERRRRRSPRIQTIPTLPRHQQR
FBgn0086902	FBtr0308255	413	1	3828	3957	no	3	524	16097	MEERQECIHLIRCCINKKLLHCSSRYRNCIACLQDMSFNTKIS
FBgn0086902	FBtr0308255	414	1	2163	2307	no	3	524	16097	MEHSTWRPCSSSRPNNNNSRYNSSNKHLRSSSNRRRCCRLSSNITSSS
FBgn0086902	FBtr0308255	415	1	15273	15414	no	3	524	16097	MLQLWTQSNSINNSRRRYPNEHVGIYTPQRRNWPPLRQAYPLILVPA
FBgn0086902	FBtr0308255	416	1	10872	11157	yes	3	524	16097	MVRRKVRLRNAVMLRIRNFQKKSQVPLQFLMVKCQKWRQMKLPLIQKKTVLGIRNRPKRNVKTRLLKRLRKRRVKTHMKRLRNKKKKRKNWKNRV
FBgn0086902	FBtr0308255	417	1	3039	3270	no	3	524	16097	MKQPTRMIPPLWRWLLMTATTAVAIVAPIALSTTSPRRCTTVIRKAALTAAATTSNSCSWTTRIRTEEIRNRPRMLE
FBgn0086902	FBtr0308255	418	1	5007	5133	no	3	524	16097	MAKMTHWTELHLHHRHQTLKWIPTSEDRQGILKERNTSMMLC
FBgn0086902	FBtr0308255	419	1	1377	1518	no	3	524	16097	MCREERHRVTTCQRSSSRLRSNWVPTSSSSSNRSSNSRPSSSNLTSR
FBgn0086902	FBtr0308255	420	1	4605	4815	yes	3	524	16097	MGLSKRERVAKWKTTSHWYQKQDLLMVKLKPLREELEWMENLQTTMTFPFQKFRVAPMKMKRKRRPAMKQ
FBgn0086902	FBtr0308255	421	1	14046	14199	no	3	524	16097	MKLLNWQLLSAQALEDLAHQGERTQLLLHHNWRPDFHSYFRIHHCCIRPWD
FBgn0086902	FBtr0308255	422	1	8124	8274	no	3	524	16097	MTTMLVTNFAKRTSIQSLSDALKSSQWNRRRVQPSQRLHLLHPVTGRILR
FBgn0086902	FBtr0308255	423	1	885	1017	no	3	524	16097	MGIRKRLHRRSNSVRATLAHIVNTCPPMDNRTSRNLLHTARSRA
FBgn0086902	FBtr0308255	424	1	16038	16236	no	3	524	16097	MPVRLIFQLEANRERRNGTNEYCADPSASASRMTRPILRAGENRVEEKPIRPIHASHRSRKSTTER
FBgn0086902	FBtr0308255	425	2	13339	13489	yes	3	524	16097	MAYGEPQLRSGSKVAGADAKSHVNTVTKARINGERLRLLGSEITWWSSII
FBgn0086902	FBtr0308255	426	2	2149	2488	yes	3	524	16097	MGGGSWSTALGGPAAAAGPTTTTAGTTAATSTSAAAATGGDVAGSAATSPAAVKHVWSADGTATTNRAATSCTTGDFTTASSGRLSAAATTATPAAVTQRSIAALDQRYCWGW
FBgn0086902	FBtr0078144	428	1	15666	15807	no	3	524	16490	MLQLWTQSNSINNSRRRYPNEHVGIYTPQRRNWPPLRQAYPLILVPA
FBgn0086902	FBtr0078144	429	1	14439	14592	no	3	524	16490	MKLLNWQLLSAQALEDLAHQGERTQLLLHHNWRPDFHSYFRIHHCCIRPWD
FBgn0086902	FBtr0078144	430	1	9468	9720	no	3	524	16490	MLIRSTMMVTRWTMTELQRPKTLTLLNSPGAITRTRFSTRSVPVRLAWTRRRVSPAAIRQPWQPSRTPLLCGHLCRTLTRVSGG
FBgn0086902	FBtr0078144	431	1	8277	8415	no	3	524	16490	MILIFGPSGPKRLTLIPMLAKGMKRRTWFCPNPEDAPKSNATATRT
FBgn0086902	FBtr0078144	432	1	5205	5358	no	3	524	16490	MRVIQMQEVMWKKRNLNLVPRETLPRRWVKKSQIYHWMKAVNWKPVRVLLQ
FBgn0086902	FBtr0078144	433	1	528	786	no	3	524	16490	MEMHKICFTEIIKEIPITVMMRQLPQQPQPRRTRVQWDRLAAIRRATAPHIRYSNSPNTHRTSQRRRISTGWGPPITRRLWASALE
FBgn0086902	FBtr0078144	434	1	4383	4557	no	3	524	16490	MCTQPTNWIPRLMAVAKRRSPASLEHLRIQINPHEIERRRRRSPRIQTIPTLPRHQQR
FBgn0086902	FBtr0078144	435	1	3828	3957	no	3	524	16490	MEERQECIHLIRCCINKKLLHCSSRYRNCIACLQDMSFNTKIS
FBgn0086902	FBtr0078144	436	1	2163	2307	no	3	524	16490	MEHSTWRPCSSSRPNNNNSRYNSSNKHLRSSSNRRRCCRLSSNITSSS
FBgn0086902	FBtr0078144	437	1	11265	11550	yes	3	524	16490	MVRRKVRLRNAVMLRIRNFQKKSQVPLQFLMVKCQKWRQMKLPLIQKKTVLGIRNRPKRNVKTRLLKRLRKRRVKTHMKRLRNKKKKRKNWKNRV
FBgn0086902	FBtr0078144	438	1	3039	3270	no	3	524	16490	MKQPTRMIPPLWRWLLMTATTAVAIVAPIALSTTSPRRCTTVIRKAALTAAATTSNSCSWTTRIRTEEIRNRPRMLE
FBgn0086902	FBtr0078144	439	1	5007	5133	no	3	524	16490	MAKMTHWTELHLHHRHQTLKWIPTSEDRQGILKERNTSMMLC
FBgn0086902	FBtr0078144	440	1	14799	14985	no	3	524	16490	MLWPAWAVALAQLPRLQLQHQDPDVAGNQAAEISPKPHPQQQTWLNSVVYLCQERIRIFSSP
FBgn0086902	FBtr0078144	441	1	1377	1518	no	3	524	16490	MCREERHRVTTCQRSSSRLRSNWVPTSSSSSNRSSNSRPSSSNLTSR
FBgn0086902	FBtr0078144	442	1	4605	4815	yes	3	524	16490	MGLSKRERVAKWKTTSHWYQKQDLLMVKLKPLREELEWMENLQTTMTFPFQKFRVAPMKMKRKRRPAMKQ
FBgn0086902	FBtr0078144	443	1	16431	16629	no	3	524	16490	MPVRLIFQLEANRERRNGTNEYCADPSASASRMTRPILRAGENRVEEKPIRPIHASHRSRKSTTER
FBgn0086902	FBtr0078144	444	1	8124	8274	no	3	524	16490	MTTMLVTNFAKRTSIQSLSDALKSSQWNRRRVQPSQRLHLLHPVTGRILR
FBgn0086902	FBtr0078144	445	1	885	1017	no	3	524	16490	MGIRKRLHRRSNSVRATLAHIVNTCPPMDNRTSRNLLHTARSRA
FBgn0086902	FBtr0078144	446	2	13732	13882	yes	3	524	16490	MAYGEPQLRSGSKVAGADAKSHVNTVTKARINGERLRLLGSEITWWSSII
FBgn0086902	FBtr0078144	447	2	2149	2488	yes	3	524	16490	MGGGSWSTALGGPAAAAGPTTTTAGTTAATSTSAAAATGGDVAGSAATSPAAVKHVWSADGTATTNRAATSCTTGDFTTASSGRLSAAATTATPAAVTQRSIAALDQRYCWGW
FBgn0086902	FBtr0078145	449	1	4014	4164	yes	2	319	6772	MAYGEPQLRSGSKVAGADAKSHVNTVTKARINGERLRLLGSEITWWSSII
FBgn0086902	FBtr0078145	450	3	4721	4874	no	2	319	6772	MKLLNWQLLSAQALEDLAHQGERTQLLLHHNWRPDFHSYFRIHHCCIRPWD
FBgn0086902	FBtr0078145	451	3	5948	6089	no	2	319	6772	MLQLWTQSNSINNSRRRYPNEHVGIYTPQRRNWPPLRQAYPLILVPA
FBgn0086902	FBtr0078145	452	3	1547	1832	yes	2	319	6772	MVRRKVRLRNAVMLRIRNFQKKSQVPLQFLMVKCQKWRQMKLPLIQKKTVLGIRNRPKRNVKTRLLKRLRKRRVKTHMKRLRNKKKKRKNWKNRV
FBgn0086902	FBtr0078145	453	3	6713	6911	no	2	319	6772	MPVRLIFQLEANRERRNGTNEYCADPSASASRMTRPILRAGENRVEEKPIRPIHASHRSRKSTTER
FBgn0086902	FBtr0078145	454	3	434	674	yes	2	319	6772	MEKAFIWRKWSDRERWNWRRRSASPNGCSSFPKNGTAGKNTNFLEFLPGMVWTYTSQHLWLPLMEVPFRPTGPSSNRWLT
FBgn0086902	FBtr0078145	455	3	5081	5267	no	2	319	6772	MLWPAWAVALAQLPRLQLQHQDPDVAGNQAAEISPKPHPQQQTWLNSVVYLCQERIRIFSSP
FBgn0086902	FBtr0308254	457	1	16221	16419	no	3	524	16280	MPVRLIFQLEANRERRNGTNEYCADPSASASRMTRPILRAGENRVEEKPIRPIHASHRSRKSTTER
FBgn0086902	FBtr0308254	458	1	9258	9510	no	3	524	16280	MLIRSTMMVTRWTMTELQRPKTLTLLNSPGAITRTRFSTRSVPVRLAWTRRRVSPAAIRQPWQPSRTPLLCGHLCRTLTRVSGG
FBgn0086902	FBtr0308254	459	1	8277	8415	no	3	524	16280	MILIFGPSGPKRLTLIPMLAKGMKRRTWFCPNPEDAPKSNATATRT
FBgn0086902	FBtr0308254	460	1	5205	5358	no	3	524	16280	MRVIQMQEVMWKKRNLNLVPRETLPRRWVKKSQIYHWMKAVNWKPVRVLLQ
FBgn0086902	FBtr0308254	461	1	528	786	no	3	524	16280	MEMHKICFTEIIKEIPITVMMRQLPQQPQPRRTRVQWDRLAAIRRATAPHIRYSNSPNTHRTSQRRRISTGWGPPITRRLWASALE
FBgn0086902	FBtr0308254	462	1	11055	11340	yes	3	524	16280	MVRRKVRLRNAVMLRIRNFQKKSQVPLQFLMVKCQKWRQMKLPLIQKKTVLGIRNRPKRNVKTRLLKRLRKRRVKTHMKRLRNKKKKRKNWKNRV
FBgn0086902	FBtr0308254	463	1	4383	4557	no	3	524	16280	MCTQPTNWIPRLMAVAKRRSPASLEHLRIQINPHEIERRRRRSPRIQTIPTLPRHQQR
FBgn0086902	FBtr0308254	464	1	3828	3957	no	3	524	16280	MEERQECIHLIRCCINKKLLHCSSRYRNCIACLQDMSFNTKIS
FBgn0086902	FBtr0308254	465	1	2163	2307	no	3	524	16280	MEHSTWRPCSSSRPNNNNSRYNSSNKHLRSSSNRRRCCRLSSNITSSS
FBgn0086902	FBtr0308254	466	1	14589	14775	no	3	524	16280	MLWPAWAVALAQLPRLQLQHQDPDVAGNQAAEISPKPHPQQQTWLNSVVYLCQERIRIFSSP
FBgn0086902	FBtr0308254	467	1	3039	3270	no	3	524	16280	MKQPTRMIPPLWRWLLMTATTAVAIVAPIALSTTSPRRCTTVIRKAALTAAATTSNSCSWTTRIRTEEIRNRPRMLE
FBgn0086902	FBtr0308254	468	1	5007	5133	no	3	524	16280	MAKMTHWTELHLHHRHQTLKWIPTSEDRQGILKERNTSMMLC
FBgn0086902	FBtr0308254	469	1	1377	1518	no	3	524	16280	MCREERHRVTTCQRSSSRLRSNWVPTSSSSSNRSSNSRPSSSNLTSR
FBgn0086902	FBtr0308254	470	1	4605	4815	yes	3	524	16280	MGLSKRERVAKWKTTSHWYQKQDLLMVKLKPLREELEWMENLQTTMTFPFQKFRVAPMKMKRKRRPAMKQ
FBgn0086902	FBtr0308254	471	1	8124	8274	no	3	524	16280	MTTMLVTNFAKRTSIQSLSDALKSSQWNRRRVQPSQRLHLLHPVTGRILR
FBgn0086902	FBtr0308254	472	1	15456	15597	no	3	524	16280	MLQLWTQSNSINNSRRRYPNEHVGIYTPQRRNWPPLRQAYPLILVPA
FBgn0086902	FBtr0308254	473	1	885	1017	no	3	524	16280	MGIRKRLHRRSNSVRATLAHIVNTCPPMDNRTSRNLLHTARSRA
FBgn0086902	FBtr0308254	474	1	14229	14382	no	3	524	16280	MKLLNWQLLSAQALEDLAHQGERTQLLLHHNWRPDFHSYFRIHHCCIRPWD
FBgn0086902	FBtr0308254	475	2	13522	13672	yes	3	524	16280	MAYGEPQLRSGSKVAGADAKSHVNTVTKARINGERLRLLGSEITWWSSII
FBgn0086902	FBtr0308254	476	2	2149	2488	yes	3	524	16280	MGGGSWSTALGGPAAAAGPTTTTAGTTAATSTSAAAATGGDVAGSAATSPAAVKHVWSADGTATTNRAATSCTTGDFTTASSGRLSAAATTATPAAVTQRSIAALDQRYCWGW
FBgn0086902	FBtr0299837	478	1	11850	12135	yes	3	524	17075	MVRRKVRLRNAVMLRIRNFQKKSQVPLQFLMVKCQKWRQMKLPLIQKKTVLGIRNRPKRNVKTRLLKRLRKRRVKTHMKRLRNKKKKRKNWKNRV
FBgn0086902	FBtr0299837	479	1	8277	8415	no	3	524	17075	MILIFGPSGPKRLTLIPMLAKGMKRRTWFCPNPEDAPKSNATATRT
FBgn0086902	FBtr0299837	480	1	5205	5358	no	3	524	17075	MRVIQMQEVMWKKRNLNLVPRETLPRRWVKKSQIYHWMKAVNWKPVRVLLQ
FBgn0086902	FBtr0299837	481	1	528	786	no	3	524	17075	MEMHKICFTEIIKEIPITVMMRQLPQQPQPRRTRVQWDRLAAIRRATAPHIRYSNSPNTHRTSQRRRISTGWGPPITRRLWASALE
FBgn0086902	FBtr0299837	482	1	15384	15570	no	3	524	17075	MLWPAWAVALAQLPRLQLQHQDPDVAGNQAAEISPKPHPQQQTWLNSVVYLCQERIRIFSSP
FBgn0086902	FBtr0299837	483	1	4383	4557	no	3	524	17075	MCTQPTNWIPRLMAVAKRRSPASLEHLRIQINPHEIERRRRRSPRIQTIPTLPRHQQR
FBgn0086902	FBtr0299837	484	1	9807	10188	no	3	524	17075	MTHKSQPLFPAIRPTLVHPRRQEKLRGRGSRLAMPENWTSNRRKKITKRKPRSQLVMLLLWKPKKIALPLPELKAIKRNHALTMLPQTSPPPLLLLPLPIPPPPPIIHHPKRLTLTTPPTMLTQTHI
FBgn0086902	FBtr0299837	485	1	3828	3957	no	3	524	17075	MEERQECIHLIRCCINKKLLHCSSRYRNCIACLQDMSFNTKIS
FBgn0086902	FBtr0299837	486	1	2163	2307	no	3	524	17075	MEHSTWRPCSSSRPNNNNSRYNSSNKHLRSSSNRRRCCRLSSNITSSS
FBgn0086902	FBtr0299837	487	1	9468	9798	no	3	524	17075	MLIRSTMMVTRWTMTELQRPKTLTLLNSPGAITRTRFSTRSVPVRLVRVAVKMLAAATTKRKAKMMPQPFPNPHTNPKSCRAKAAIWMCRSPSRTHYQQLLNWQIHQILK
FBgn0086902	FBtr0299837	488	1	16251	16392	no	3	524	17075	MLQLWTQSNSINNSRRRYPNEHVGIYTPQRRNWPPLRQAYPLILVPA
FBgn0086902	FBtr0299837	489	1	3039	3270	no	3	524	17075	MKQPTRMIPPLWRWLLMTATTAVAIVAPIALSTTSPRRCTTVIRKAALTAAATTSNSCSWTTRIRTEEIRNRPRMLE
FBgn0086902	FBtr0299837	490	1	5007	5133	no	3	524	17075	MAKMTHWTELHLHHRHQTLKWIPTSEDRQGILKERNTSMMLC
FBgn0086902	FBtr0299837	491	1	1377	1518	no	3	524	17075	MCREERHRVTTCQRSSSRLRSNWVPTSSSSSNRSSNSRPSSSNLTSR
FBgn0086902	FBtr0299837	492	1	17016	17214	no	3	524	17075	MPVRLIFQLEANRERRNGTNEYCADPSASASRMTRPILRAGENRVEEKPIRPIHASHRSRKSTTER
FBgn0086902	FBtr0299837	493	1	4605	4815	yes	3	524	17075	MGLSKRERVAKWKTTSHWYQKQDLLMVKLKPLREELEWMENLQTTMTFPFQKFRVAPMKMKRKRRPAMKQ
FBgn0086902	FBtr0299837	494	1	8124	8274	no	3	524	17075	MTTMLVTNFAKRTSIQSLSDALKSSQWNRRRVQPSQRLHLLHPVTGRILR
FBgn0086902	FBtr0299837	495	1	15024	15177	no	3	524	17075	MKLLNWQLLSAQALEDLAHQGERTQLLLHHNWRPDFHSYFRIHHCCIRPWD
FBgn0086902	FBtr0299837	496	1	885	1017	no	3	524	17075	MGIRKRLHRRSNSVRATLAHIVNTCPPMDNRTSRNLLHTARSRA
FBgn0086902	FBtr0299837	497	2	14317	14467	yes	3	524	17075	MAYGEPQLRSGSKVAGADAKSHVNTVTKARINGERLRLLGSEITWWSSII
FBgn0086902	FBtr0299837	498	2	2149	2488	yes	3	524	17075	MGGGSWSTALGGPAAAAGPTTTTAGTTAATSTSAAAATGGDVAGSAATSPAAVKHVWSADGTATTNRAATSCTTGDFTTASSGRLSAAATTATPAAVTQRSIAALDQRYCWGW
FBgn0031235	FBtr0078126	500	3	149	281	no	2	58	1387	MLLRRTWTSWLLSTSSIWRTFATLRKKSGNCDCPVWTPSTCSTP
FBgn0031238	FBtr0078140	503	2	1435	1573	no	3	152	1667	MRQSPGIQVRVPAVPRVLQGQVLQQRSRLSWSRDLHQIPPSQGQAF
FBgn0031238	FBtr0078141	505	2	1462	1600	no	3	179	1694	MRQSPGIQVRVPAVPRVLQGQVLQQRSRLSWSRDLHQIPPSQGQAF
FBgn0031239	FBtr0078142	507	1	66	189	no	2	817	3721	MPSPVLLLFYLGTAMRPCVPALSCLCVCVGDKQIAKREGKP
FBgn0031239	FBtr0078142	508	3	146	293	no	2	817	3721	MCGRQTNSKTRRKTIERNSAKRGVANILFFCARCQSNHPLSGTTTTKWT
FBgn0031239	FBtr0078142	509	3	1097	1256	no	2	817	3721	MSSTGRVDDYTDYSCHCIPSKFLVGSSSSCLEWLATGCSFRPFMPAYKDRSTD
FBgn0031239	FBtr0078142	510	3	2051	2399	no	2	817	3721	MNTLETTVRLRMPRPSSFWRELPACGRPKMATCTSRLHCPSHIIRPSPCQEVSSSTAVPVPHIQASTHRNRLVKQSNPCGCIAVPAPGSSTRAGRPSMFARFWRRQFRKSKLNRIL
FBgn0031239	FBtr0308252	512	1	6315	6585	no	2	817	3721	MQAETVLHFWHTEREALEFKLVLIDIQFGVIPNDFLSLYMALSTMIILHIIVKLNIFVYCITTTNFEMHLFKCKSNTFLEKSYSSFSVCL
FBgn0031239	FBtr0308252	513	1	4416	4731	no	2	817	3721	MQQNVLKSSSWVTTHFSAPTPLLVLIFILESVQAKASVYYVLYLQLKLRLYLNPFHHPTTKEKEIQHVAKLLRKCFDSISIPIKNMTMAIVLGSKLDFDDCPSAH
FBgn0031239	FBtr0308252	514	1	66	189	no	2	817	3721	MPSPVLLLFYLGTAMRPCVPALSCLCVCVGDKQIAKREGKP
FBgn0031239	FBtr0308252	515	1	3936	4176	no	2	817	3721	MRCGFIAKLNYRFWSKFHCLSFWIAYLVYEESDVDLLQRRNFVSSFTFATLLVLLLILIGGNQRLYLYCLIVISYLKIVF
FBgn0031239	FBtr0308252	516	2	5875	6088	no	2	817	3721	MFNLIALGVTNRNCFKGYIQVKWRDVADIYFYKNIFDFNCMFVSCRQLLAIGHAPQRWGRRADCQATPSNF
FBgn0031239	FBtr0308252	517	3	5168	5327	no	2	817	3721	MLPSIQTFNLCSSRKDSFRFVLNIFWKQFIFNHELSTQNTHSFYAYFNFGELF
FBgn0031239	FBtr0308252	518	3	146	293	no	2	817	3721	MCGRQTNSKTRRKTIERNSAKRGVANILFFCARCQSNHPLSGTTTTKWT
FBgn0031239	FBtr0308252	519	3	1097	1256	no	2	817	3721	MSSTGRVDDYTDYSCHCIPSKFLVGSSSSCLEWLATGCSFRPFMPAYKDRSTD
FBgn0031239	FBtr0308252	520	3	2051	2399	no	2	817	3721	MNTLETTVRLRMPRPSSFWRELPACGRPKMATCTSRLHCPSHIIRPSPCQEVSSSTAVPVPHIQASTHRNRLVKQSNPCGCIAVPAPGSSTRAGRPSMFARFWRRQFRKSKLNRIL
FBgn0031240	FBtr0078127	522	1	1428	1566	no	3	104	2102	MQRNMCTTKLIRSLDSPETTKPWKCLRRWPNSRKTTRAPPMYHLAV
FBgn0031240	FBtr0078127	523	2	2266	2419	no	3	104	2102	MYYVFFYRLKCFLINKLSITLKIRHLDPLVKNSKLLRFNRRKPINLGKYTX
FBgn0086912	FBtr0078139	525	3	1439	1625	no	2	76	1693	MTKKMTRKMTTKMKMTAARAMTRSPAKSLTQLLCPNRSGNEAPKPPYRPQPVYLLKCFHFPF
FBgn0086912	FBtr0078139	526	3	953	1181	no	2	76	1693	MMNRVIRRQRVKRWKRTPRRMLSAWALRSASLPLPMRRKAPNLKTTRRPESKKTRVKPWMCVAYATRRATPPSSVR
FBgn0086912	FBtr0078139	527	3	218	590	no	2	76	1693	METGQTLDRKVGRMETRLTSSEIPNRSWIIISQTREGAEEIEAVAEEVVVGVAGEGTAAEIPIGVVAVTTRGNLRISMLVLAKVTCCTSIMWGTLPKTHLCLDPRLLPPLSDRRACHLLLSLRT
FBgn0086856	FBtr0078128	529	1	102	231	no	3	68	731	MIAMNVNCRAAPRTGAKPSSSQRSMSNRNQRSFHKLLRRPGSM
FBgn0086856	FBtr0078128	530	1	615	756	no	3	68	731	MRKKQRVAIPFRKCEIMHILIERRDQIGEIRFRKGHIMNKFSLFSLR
FBgn0086855	FBtr0300804	532	1	348	669	no	2	70	1900	MQRRSQDQEDLHVVAHSKGCNRQSSQIRPVRQHNCPGEQRLRDLRGRRALVRCQGEDSVDAPRRVGGVCGASSAIAPQPIRTRRQLGGSQLLCQQQYCVEPERFDGL
FBgn0086855	FBtr0300804	533	3	830	959	no	2	70	1900	MFWWRLSVKYPPTFPYGFSGRSPNRRLKSTPTPYSKKTARDSL
FBgn0086855	FBtr0300804	534	3	1889	2096	no	2	70	1900	MYMAEISFGRFLAGTMAQRAPLQSPLAPPNGGGAELCLVYLFSPTYSTCICTTIFKICIKCVVMLCIHF
FBgn0086855	FBtr0300804	535	3	551	698	no	2	70	1900	MWCFLRHRPSTDPNAPAARWIPASMPTTVLCRTRTIRRSLMTKPCHCPA
FBgn0003444	FBtr0078129	537	1	300	459	no	2	238	3346	MPVGGRRRIGQFGQVRQHNARKCAAVGCGTGAHQWDSQLPTVRQEGQGRQTLV
FBgn0003444	FBtr0078129	538	1	843	984	no	2	238	3346	MHKRSTRNEIQRNWPVFKSFGSDRYVSQLLSWHRGLRRAMQGSTLYR
FBgn0031244	FBtr0078137	540	1	510	633	no	3	134	959	MCSPPLPFLSPTMSASRFGSSTCGTVSSSFPQRWMRFSPAG
FBgn0031244	FBtr0078137	541	1	654	933	no	3	134	959	MWPFWPLWTCLPASAAIRVDWQASRATSPSSCFTSSGCTLFATSVASGCIPFWKCCPHTCATCSWHYLWGSTWFAICSGSSPTTSFGVRSLSS
FBgn0031244	FBtr0078137	542	2	34	196	no	3	134	959	MKLDVCCALISCWLALFVLFCSACGALCTFSGGNGQEQEAGARVQRRQGSCRGH
FBgn0031245	FBtr0308693	544	2	781	988	no	2	160	595	MGAYLVWIHVVKHYSGVWVYPVLEVLQLPQRILFFAAVVGFTLSLYLLGEFLNNTVWAKEVKLAKRKSN
FBgn0025686	FBtr0078134	549	2	574	730	no	1	0	1515	MPSTSRWSTTEESCVAATRTSSDCWNPFAIMSRSSARRPTACLQFDPWDRAA
FBgn0025686	FBtr0078134	550	2	112	310	no	1	0	1515	MTTCLVHRIWSFFQSTTQLCCPCPRTYPLMAWFSPEKGRSFWQRNPPLPLDLISSPPVRAMRIRPI
FBgn0031247	FBtr0078130	552	3	557	680	no	2	103	478	MYAFLKILRFRLKTVDSIIYAVDRFQLVKPSAHGNIIKTTW
FBgn0017457	FBtr0078133	554	2	916	1114	no	1	195	987	MIAETIAIAAKVVAEEAVVVVDGIKYSGHFFCTVAIERESNGQAVTQSIVYFSLCVGFPRFYITFE
FBgn0024352	FBtr0078131	556	2	1732	1852	yes	2	163	1633	MASLSWLTNISFLMKRATINAKRNYLRNHIAYSQNDDNYH
FBgn0020622	FBtr0078132	558	1	2667	2796	no	3	521	2039	MFNSLLEALCRRTKFSNWKSNLINNTSKINFIQTYFFVILHFA
FBgn0020622	FBtr0078132	559	1	1146	1359	no	3	521	2039	MPRPRRQEELEMELTQPHPQRPMPTLAGVCRSTSRHSSICWMLFRPRVKSLTTTWRTRRRRSYCSSDRSTP
FBgn0020622	FBtr0078132	560	2	613	889	no	3	521	2039	MVLGPDIEGGSQEHPARKAGRQLFGAGRPLDEGRVHSDPDEGRMREANKDMPHGSQVRLYRDGPVQFGGGDDQLLQGELSEHVQQDAGHNTE
FBgn0004611	FBtr0078047	562	1	3681	3834	no	3	734	4670	MSILCWRSRWKRYWITSPSRKSVSRWKRSWSHCERSMTRKRLRSPARNPVR
FBgn0004611	FBtr0078047	563	1	2436	2646	no	3	734	4670	MNPCLTPRPICPAATNLRQKRLKRKRRREQRFQLWSTMFSPSILALLRMRKKRIDATKCLRLMKNRRQHY
FBgn0004611	FBtr0078047	564	1	4380	4578	no	3	734	4670	MNFRSSTTQCAMPWQSTAPRLVKFSTRRQNREAVYPAMASWSSSMDLITMAVRAPARQPFQAIISL
FBgn0004611	FBtr0078047	565	1	2757	2931	no	3	734	4670	MPDVSSWHLTSKPSIWPCNSTWGSLSITLGPVIYLSRSLCADQIADWIPSRKALWMAS
FBgn0004611	FBtr0078047	566	1	798	924	yes	3	734	4670	MARSSFDGMMTRALEHRLQCASMPRASSSTGSTRTTSWISLI
FBgn0004611	FBtr0078047	567	2	1042	1336	no	3	734	4670	MPRLGLRQHDVRQLLLHPAGHSPALDRRTHQVGLQLGPAQWLGDYVPAEGPYQTVSPGGQKRPHTSEKHHKTFCPKQGGSQTCREGAGRDRFAVGKGR
FBgn0004611	FBtr0078048	569	1	999	1293	no	2	691	4627	MPRLGLRQHDVRQLLLHPAGHSPALDRRTHQVGLQLGPAQWLGDYVPAEGPYQTVSPGGQKRPHTSEKHHKTFCPKQGGSQTCREGAGRDRFAVGKGR
FBgn0004611	FBtr0078048	570	3	4337	4535	no	2	691	4627	MNFRSSTTQCAMPWQSTAPRLVKFSTRRQNREAVYPAMASWSSSMDLITMAVRAPARQPFQAIISL
FBgn0004611	FBtr0078048	571	3	3638	3791	no	2	691	4627	MSILCWRSRWKRYWITSPSRKSVSRWKRSWSHCERSMTRKRLRSPARNPVR
FBgn0004611	FBtr0078048	572	3	755	881	yes	2	691	4627	MARSSFDGMMTRALEHRLQCASMPRASSSTGSTRTTSWISLI
FBgn0004611	FBtr0078048	573	3	2714	2888	no	2	691	4627	MPDVSSWHLTSKPSIWPCNSTWGSLSITLGPVIYLSRSLCADQIADWIPSRKALWMAS
FBgn0004611	FBtr0078048	574	3	2393	2603	no	2	691	4627	MNPCLTPRPICPAATNLRQKRLKRKRRREQRFQLWSTMFSPSILALLRMRKKRIDATKCLRLMKNRRQHY
FBgn0004611	FBtr0078051	576	2	2344	2518	no	1	321	4275	MPDVSSWHLTSKPSIWPCNSTWGSLSITLGPVIYLSRSLCADQIADWIPSRKALWMAS
FBgn0004611	FBtr0078051	577	2	385	511	yes	1	321	4275	MARSSFDGMMTRALEHRLQCASMPRASSSTGSTRTTSWISLI
FBgn0004611	FBtr0078051	578	2	3985	4183	no	1	321	4275	MNFRSSTTQCAMPWQSTAPRLVKFSTRRQNREAVYPAMASWSSSMDLITMAVRAPARQPFQAIISL
FBgn0004611	FBtr0078051	579	2	2023	2233	no	1	321	4275	MNPCLTPRPICPAATNLRQKRLKRKRRREQRFQLWSTMFSPSILALLRMRKKRIDATKCLRLMKNRRQHY
FBgn0004611	FBtr0078051	580	2	3286	3439	no	1	321	4275	MSILCWRSRWKRYWITSPSRKSVSRWKRSWSHCERSMTRKRLRSPARNPVR
FBgn0004611	FBtr0078051	581	3	629	923	no	1	321	4275	MPRLGLRQHDVRQLLLHPAGHSPALDRRTHQVGLQLGPAQWLGDYVPAEGPYQTVSPGGQKRPHTSEKHHKTFCPKQGGSQTCREGAGRDRFAVGKGR
FBgn0004611	FBtr0078050	583	1	999	1293	no	2	691	4645	MPRLGLRQHDVRQLLLHPAGHSPALDRRTHQVGLQLGPAQWLGDYVPAEGPYQTVSPGGQKRPHTSEKHHKTFCPKQGGSQTCREGAGRDRFAVGKGR
FBgn0004611	FBtr0078050	584	3	3656	3809	no	2	691	4645	MSILCWRSRWKRYWITSPSRKSVSRWKRSWSHCERSMTRKRLRSPARNPVR
FBgn0004611	FBtr0078050	585	3	755	881	yes	2	691	4645	MARSSFDGMMTRALEHRLQCASMPRASSSTGSTRTTSWISLI
FBgn0004611	FBtr0078050	586	3	2714	2888	no	2	691	4645	MPDVSSWHLTSKPSIWPCNSTWGSLSITLGPVIYLSRSLCADQIADWIPSRKALWMAS
FBgn0004611	FBtr0078050	587	3	4355	4553	no	2	691	4645	MNFRSSTTQCAMPWQSTAPRLVKFSTRRQNREAVYPAMASWSSSMDLITMAVRAPARQPFQAIISL
FBgn0004611	FBtr0078050	588	3	2393	2603	no	2	691	4645	MNPCLTPRPICPAATNLRQKRLKRKRRREQRFQLWSTMFSPSILALLRMRKKRIDATKCLRLMKNRRQHY
FBgn0004611	FBtr0078049	590	1	2436	2646	no	3	734	4667	MNPCLTPRPICPAATNLRQKRLKRKRRREQRFQLWSTMFSPSILALLRMRKKRIDATKCLRLMKNRRQHY
FBgn0004611	FBtr0078049	591	1	3699	3852	no	3	734	4667	MSILCWRSRWKRYWITSPSRKSVSRWKRSWSHCERSMTRKRLRSPARNPVR
FBgn0004611	FBtr0078049	592	1	2757	2931	no	3	734	4667	MPDVSSWHLTSKPSIWPCNSTWGSLSITLGPVIYLSRSLCADQIADWIPSRKALWMAS
FBgn0004611	FBtr0078049	593	1	798	924	yes	3	734	4667	MARSSFDGMMTRALEHRLQCASMPRASSSTGSTRTTSWISLI
FBgn0004611	FBtr0078049	594	1	4377	4575	no	3	734	4667	MNFRSSTTQCAMPWQSTAPRLVKFSTRRQNREAVYPAMASWSSSMDLITMAVRAPARQPFQAIISL
FBgn0004611	FBtr0078049	595	2	1042	1336	no	3	734	4667	MPRLGLRQHDVRQLLLHPAGHSPALDRRTHQVGLQLGPAQWLGDYVPAEGPYQTVSPGGQKRPHTSEKHHKTFCPKQGGSQTCREGAGRDRFAVGKGR
FBgn0031248	FBtr0078099	597	3	581	815	no	1	21	834	MQGGVAIQQFAGRNQCMHPHPRKSRRILQRRQWRPPGLAIQQSRSRADWHRLLGIHTLFVHNLSFRIHISVFVFALDR
FBgn0053127	FBtr0078052	600	2	796	916	no	1	30	882	MPIGQRCTPLYPLTLDGSTKRSAPTTSLTESRGVEGEIFA
FBgn0053127	FBtr0078052	601	2	514	664	no	1	30	882	MMITAIRQLLLMAGDSPTPMATSTPKSCSMPSLPYSIARVARSCCPQTLL
FBgn0051920	FBtr0078097	603	1	600	765	no	2	136	1357	MATSEEAPPAWRFCFKSKMSEGQARKDAKHKTPTEVEQCLLLASLSSASGSEQSF
FBgn0051920	FBtr0078097	604	3	1061	1232	no	2	136	1357	MERMISAKRWRSAAGIPKIHLHRVAASSFRMAPEEMKFVVAAVNAAAQGRREENPAK
FBgn0051920	FBtr0078097	605	3	1256	1577	no	2	136	1357	MNAMVKSAKNALSHLALILLTNPKNQLPKERLKSRNQVYATDAFFKKYTHLWSLSVLSCANVAYGGYIKDIQLVVLVDPVEEEALGIDAHCNRCSSARVLKSDEETA
FBgn0051920	FBtr0078097	606	3	842	1037	yes	2	136	1357	MASDVSIGTAPRNAARQRASAPITSGQSTRWIPGPTTRHSNARWRTKRPLNNRSPATTMNCTNRW
FBgn0045202	FBtr0100045	608	2	49	439	yes	1	225	942	MVTMKMKVSATVTVKKVDRTIRASTKRVMEKETRDLKKMEGKKNRQNRTKSKKTTRKKAWKKARKKARKKARKRRPKSQTLDPLRTVLQCPKVKILLTGPKKVTMVTATSVVLMAIEKKARTSLTGKAVS
FBgn0051921	FBtr0078096	610	1	1002	1161	no	3	203	2342	MTKHSSSGSRSRKCNWRESRTTMMSCISGSKPASRKRVNQIPNVLPWRSVVRI
FBgn0051921	FBtr0078096	611	1	48	204	no	3	203	2342	MLKGTDQIVVRTRWGKYIFFFRFTKFIPKDTKIGQSSIFKIQLIPQSLIVKV
FBgn0051921	FBtr0078096	612	1	1815	2184	yes	3	203	2342	MEWKTSRHSRQVRNRITRSRRARNHQRGKQARKSPRRLTRRKLKSPAHLVLQWAARAQFATASMARRFQFPRRCNRLWPRKNFAKRGNTFGGCGTGRTWIALVKSHWSPSTRWIPSAATTASV
FBgn0051921	FBtr0078096	613	1	1509	1635	no	3	203	2342	MRTLIRAKAQTRIKANTTLRIKTRAKKRIKITIRIRTIKRKI
FBgn0051921	FBtr0078096	614	1	1179	1449	no	3	203	2342	MNMESEKGALAVEAAHTTQKRVMAKRVLVYLVLKVYLSREKTKKKEGLRKVTILEILKKIRKPIKVRARGKIMRRIRRTKKRKRIRARIK
FBgn0031250	FBtr0078095	616	1	255	429	no	2	133	1561	MSHGTPAGRGSFGVQRTREWTTLHLPRVLPVGHWYHDPVEFLCDCGRLLEVQVPECID
FBgn0031250	FBtr0078095	617	1	1320	1449	no	2	133	1561	MFKLQRTQLSASFGKTRLYFHSDDGNVCLVQRIFYEHTTYNGA
FBgn0031250	FBtr0078095	618	3	86	284	no	2	133	1561	MNTKGCVQNSSAIQWQCQAPVTHDDWWTPWTRMTRFWARRAASFPLFVRRTTMRMSNVSWNASRTR
FBgn0031250	FBtr0078094	620	1	135	333	no	3	182	1610	MNTKGCVQNSSAIQWQCQAPVTHDDWWTPWTRMTRFWARRAASFPLFVRRTTMRMSNVSWNASRTR
FBgn0031250	FBtr0078094	621	2	1369	1498	no	3	182	1610	MFKLQRTQLSASFGKTRLYFHSDDGNVCLVQRIFYEHTTYNGA
FBgn0031250	FBtr0078094	622	2	304	478	no	3	182	1610	MSHGTPAGRGSFGVQRTREWTTLHLPRVLPVGHWYHDPVEFLCDCGRLLEVQVPECID
FBgn0000061	FBtr0078053	624	3	611	764	no	2	406	1630	METATAKRTSTPRSGSSGAIAQPSPAFSSRSWRRHSRGPIIPTCLRERSWR
FBgn0031251	FBtr0078093	626	1	1719	1890	yes	3	518	4277	MEIPPRNQIKVAAPHPHPKPLPQRRTQRTVVNRVEKSKNAGRGARARARVWMPLRLR
FBgn0031251	FBtr0078093	627	1	525	690	no	3	518	4277	MPSPHSLRMIRKCRCSSPLMTSPGGTTSSTRISFWNRPPEPQPKKKLRRYFPKIE
FBgn0031251	FBtr0078093	628	1	2820	2955	no	3	518	4277	MVFCLSRYTAPEADKEVWKGQVKQQEQPVASRSLRSSVKILFSKS
FBgn0031251	FBtr0078093	629	1	963	1104	no	3	518	4277	MQIQMMRIPVPGAAMPISNWPMLSWLCSRHRPRICHCVEKWKWFNAR
FBgn0031251	FBtr0078093	630	1	3915	4164	no	3	518	4277	MSCHKPSCVLPLDRMMRPRSDLLEGKLFRRKPPKPLRTWCRDLGHCRFQKKLKKMSQSSLKQKLLIRIHIPLRNTQIRKIYWT
FBgn0003278	FBtr0078054	632	3	947	1073	no	2	79	3466	MKTSIRTPSARASLAICSVPASQKFRNGNRMMMSQTLFLGSE
FBgn0015567	FBtr0089488	634	1	3696	3960	no	1	528	3348	MFICMTNYILLHHFEAVAIGYYIPIYRSTYIHTNHIHIPSIYVVVIKTEINIKQKRKACKGIIKMPANDKYANRYLNIYTYIDYCNCI
FBgn0015567	FBtr0089488	635	2	1708	1873	no	1	528	3348	MPCVIVVMPRKLFRRCSTIWRRPTTLFVRKWCSRWPFLPRSTPRIIPGMWTLSSI
FBgn0015567	FBtr0089488	636	2	3028	3283	no	1	528	3348	MRNHSLHDGRTLAVNNNGHRKCSRLHSHWICPEPATSLWALECNCWTKWIPIQTTWSARASFIRNRNRWAALCDWSRTSRLRCSD
FBgn0015567	FBtr0089488	637	2	2587	2710	no	1	528	3348	MFWATCTAAIVTTTQVPCTTRRSFCSRTMVFCLRTKCCRSV
FBgn0015567	FBtr0089488	638	2	697	829	no	1	528	3348	MSVSCYSYFSSAMTSTSGTWRRSICCPPTNTQKSRLVTFSSQCW
FBgn0015567	FBtr0089488	639	2	877	1015	no	1	528	3348	MICSRVILCTLIWHYNALPTLEVGIWPSPFPTKYPSYSSRATPWTW
FBgn0015567	FBtr0089488	640	3	923	1082	no	1	528	3348	MHCQHWKSGYGRVLFQRNTQATRLGRHHGRGEAVGGAMPAPPVPLLAGHHSRW
FBgn0015567	FBtr0089489	642	1	492	651	no	2	61	2917	MHCQHWKSGYGRVLFQRNTQATRLGRHHGRGEAVGGAMPAPPVPLLAGHHSRW
FBgn0015567	FBtr0089489	643	2	3265	3433	no	2	61	2917	MFICMTNYILLHHFEAVAIGYYIPIYRSTYIHTNHIHIPSIYVVVIKTEINIKQKX
FBgn0015567	FBtr0089489	644	3	266	398	no	2	61	2917	MSVSCYSYFSSAMTSTSGTWRRSICCPPTNTQKSRLVTFSSQCW
FBgn0015567	FBtr0089489	645	3	2156	2279	no	2	61	2917	MFWATCTAAIVTTTQVPCTTRRSFCSRTMVFCLRTKCCRSV
FBgn0015567	FBtr0089489	646	3	446	584	no	2	61	2917	MICSRVILCTLIWHYNALPTLEVGIWPSPFPTKYPSYSSRATPWTW
FBgn0015567	FBtr0089489	647	3	1277	1442	no	2	61	2917	MPCVIVVMPRKLFRRCSTIWRRPTTLFVRKWCSRWPFLPRSTPRIIPGMWTLSSI
FBgn0015567	FBtr0089489	648	3	2597	2852	no	2	61	2917	MRNHSLHDGRTLAVNNNGHRKCSRLHSHWICPEPATSLWALECNCWTKWIPIQTTWSARASFIRNRNRWAALCDWSRTSRLRCSD
FBgn0023444	FBtr0078055	650	1	1242	1689	no	3	320	2420	MLKALLPVEPSPRLPAEVLGLPQLLFPWTLTRTSKYPNPRLVYYAATKARCLSAHGILAGIYWQAVRETALLGYGTCPMQTLTPTSWCCATASRKAALRCLATRTSPLWTGIAMVPCSPPAATMVTPEFGKPTVDLLLLWDNTRVRSLL
FBgn0023444	FBtr0078055	651	1	2751	3126	no	3	320	2420	MRSSRFCPRLFRTLSFESQNIDMHLGFLGASTWLLFSSDQRDATRLILILIISSMFLRSSLFIRKSFSITLHFVIVSIKDASQLPALPTKSPLPNSTVVLQKRDAKRSDQTDSRIHSEQCNCSPT
FBgn0023444	FBtr0078055	652	1	810	1071	no	3	320	2420	MRQIMLAAHTPETMELEGTRPVLEDLIAQAHQLVEIWQHLGQVKRNPRTRMKREAHLVAMQAMQMLPVPMMQPPQHPQMAIAALPAA
FBgn0023444	FBtr0078055	653	2	2989	3133	no	3	320	2420	MPANSPPSPPKVLYPIPQLSSKKGMPRDQIRPIHAYIQNSVTAVPRSQ
FBgn0023444	FBtr0078055	654	2	1771	1891	no	3	320	2420	MHPAICLSQCSSLGCGLADKPGLCLLQYGSADTCVPVGCK
FBgn0031252	FBtr0078090	656	2	223	346	no	1	42	1083	MFRIFARISRACWAWTKQGVVPSWDLWYMGSPTVHWKVTRL
FBgn0031254	FBtr0078057	660	2	82	301	no	1	0	579	MRPRFPCPPLALGFTESISQQNRQMGIKISLLPQKLQLTFLMAVKICPSPYRSWKLEGVWPPCGGSISRMSRS
FBgn0031255	FBtr0078058	662	2	121	289	yes	1	0	1647	MAMSNCSPPRRRRRRSSTSSSRRSTADSVAICNALALGQEEQLEVEPGQSTLGRPS
FBgn0031255	FBtr0078058	663	2	793	961	no	1	0	1647	MCKKPTPFVKRFWKLSARSPVGPLDAPCPGGGNSRWADVFLPCIILEERSLFCSNP
FBgn0031255	FBtr0078058	664	3	866	1076	no	1	0	1647	MHPVLVVATADGPMSSCPALSSKSGAFSAAIPDQLSPSGHLSSPLQSIPKNKATRASFARDRRSGGFATL
FBgn0004583	FBtr0078059	666	1	900	1311	no	2	910	5191	MMQHASILHRQRAFGSMRVLSRATITRLAIPGPETSGAAAAENLVLPSRCQESSSRGLHADMSALCHARDAGHRTLRSGCAHRWRVHVRRSREQALKIWPKELAIIAHPRAGCQRTTAPGATLSRAVLHREPVHAER
FBgn0004583	FBtr0078059	667	3	4106	4226	no	2	910	5191	MPNRDPYWRQWPKQHHPHRTTHIWPCRCRRRFTEAPPTYH
FBgn0004583	FBtr0078059	668	3	5492	5696	no	2	910	5191	MHLTSEDSFLEKHKLAGPPTSDGKIHEPLKQLNITESILKPTGREQRNLKIHIQIIRTQSSHLRELVT
FBgn0004583	FBtr0078059	669	3	3005	3128	no	2	910	5191	MEKRKKTSDRDRILTSAQGVPLEAMAAIQQTTNIPCSPQKS
FBgn0004583	FBtr0078059	670	3	4250	4388	no	2	910	5191	MHPPKIYRIHMCSFQDPDTHPCTLLRWPAYAPRMSLHRLLPFTRLL
FBgn0004583	FBtr0078059	671	3	1562	1718	no	2	910	5191	MRGCLDSRHMWRPHQREKQYHYHPACHRMEQITTGSRITYPVDCTLPGREVQ
FBgn0004583	FBtr0078059	672	3	1310	1520	no	2	910	5191	MRRPAIITTCSCATTSCSAICRENRRSRHWSSLLDLLFRRTWVMLLRARVIPRMIQERRHRHLLLTEEEV
FBgn0004583	FBtr0078059	673	3	1148	1304	no	2	910	5191	MASTCSQIPRASSQNMAQRAGDHRTPTGWMPTDDRSWSYTFACSSTSRARSC
FBgn0004583	FBtr0078059	674	3	1799	2063	no	2	910	5191	MKPSMPIPTGCDWPKASRDLVVPGLWSMPRESRFWEESLPTALPIPKPQPFCGRISRSSPSSGKSLKYDLERAESPCTPHPMRKINSY
FBgn0015924	FBtr0078088	676	1	945	1092	yes	3	281	1754	MACLLFTRALTIYLIWVDLPTGMENQKLDFTRCLVALLMEPRATCSRQR
FBgn0015924	FBtr0078087	678	2	1195	1342	yes	1	531	2004	MACLLFTRALTIYLIWVDLPTGMENQKLDFTRCLVALLMEPRATCSRQR
FBgn0015924	FBtr0078087	679	3	2474	2654	no	1	531	2004	MLFCKLINKNNCIRIYIYLYICIYIGVYVRYMAKILHFLKDHIPQFSHRLLVEKNLRKYL
FBgn0015924	FBtr0304741	681	3	821	968	yes	2	157	1630	MACLLFTRALTIYLIWVDLPTGMENQKLDFTRCLVALLMEPRATCSRQR
FBgn0031256	FBtr0078060	683	1	651	912	no	2	151	1213	MQLPPGDGHPEPWTRALPDDPTDGVRRVSQREASQRGAHIGDRGGTGHGRRPRDEVRGRGGATYRWGARRPHCAGSTNAASAIPAQE
FBgn0031256	FBtr0078060	684	3	1115	1268	no	2	151	1213	MWSSPRRILRRRTRKRSRKYSTNPPSIAYTMDCEYPCFIPNKSARRLYSSF
FBgn0031257	FBtr0078061	686	2	463	682	no	1	258	2259	MSLPPARMPSRGIDLLSGRAGNVARASTRRSIWTYISTHATRASSMRRRMPFAWPTSATLCGVRYLKRRTHLA
FBgn0031257	FBtr0078061	687	3	395	599	no	1	258	2259	MDSHSGQASGEAAAGVPAPSVPGCLCPPPGCQAEGSTYSVDVQEMWQELLPGEASGLTFRHTPQEHHQ
FBgn0031258	FBtr0078085	689	2	2458	2632	no	1	0	4209	MSPMKIYHSLLSLWTSIRTTAPTQTNPPLLRSTRPSFTKSMVPRVIPEKRLAGLKERY
FBgn0031258	FBtr0078085	690	2	1000	1372	no	1	0	4209	MAAYPCTASPIWVPTQPGCNLTESPPTTVIGEWTTIRPTIDLCHRRQVPTALTITPILLPGLDLDPDLDPDTEPSIANYITGPRSTINTEAPEYRHMSAIRMGFLRLRNPMPAEICGQVRRTRL
FBgn0031258	FBtr0078085	691	2	1780	1939	no	1	0	4209	MFLLRCPSSPCEHNPIRIIARDLELLVRPPREIVILDRLEIQLADPSPTSMPK
FBgn0031258	FBtr0078085	692	2	2071	2224	no	1	0	4209	MKQVLFLRWILRLWRWWHQYLAHPTLCTNLCHRQDLKPQQSWIIKALIYQT
FBgn0031258	FBtr0078085	693	2	2248	2407	no	1	0	4209	METAVVPWTIPLAVSMWRRNWMNCVSKRMPLTNNPLTKAMPWRRSSDNQTLIH
FBgn0031258	FBtr0078085	694	3	3668	3818	no	1	0	4209	MWFCSYSPRTKCRGGAGGNVSAFRSRGQGGGRGAEHQRSGCTANQSGRDI
FBgn0031258	FBtr0078086	696	2	1000	1372	no	1	0	4464	MAAYPCTASPIWVPTQPGCNLTESPPTTVIGEWTTIRPTIDLCHRRQVPTALTITPILLPGLDLDPDLDPDTEPSIANYITGPRSTINTEAPEYRHMSAIRMGFLRLRNPMPAEICGQVRRTRL
FBgn0031258	FBtr0078086	697	2	2458	2860	no	1	0	4464	MSPMKIYHSLLSLWTSIRTTAPTQTNPPLLRSTRPSFTKSMVPRVIPEKRLAGLKESIERIRKDLSSIKESAEPQIPRIGWIKRMKNNRWVFVKIKMKSLSRLKLWPEPVKNFWQKNDEIALICSRSWNSRAQK
FBgn0031258	FBtr0078086	698	2	1780	1939	no	1	0	4464	MFLLRCPSSPCEHNPIRIIARDLELLVRPPREIVILDRLEIQLADPSPTSMPK
FBgn0031258	FBtr0078086	699	2	2071	2224	no	1	0	4464	MKQVLFLRWILRLWRWWHQYLAHPTLCTNLCHRQDLKPQQSWIIKALIYQT
FBgn0031258	FBtr0078086	700	2	2248	2407	no	1	0	4464	METAVVPWTIPLAVSMWRRNWMNCVSKRMPLTNNPLTKAMPWRRSSDNQTLIH
FBgn0031258	FBtr0078086	701	3	3923	4073	no	1	0	4464	MWFCSYSPRTKCRGGAGGNVSAFRSRGQGGGRGAEHQRSGCTANQSGRDI
FBgn0027592	FBtr0078062	703	1	1266	1389	no	3	92	2339	MLSNYSNRRSFSKCNNSSNSWWWAIRRQHSNLRLRRCPRPI
FBgn0043364	FBtr0078083	705	2	1726	1858	no	1	207	1491	MPLLSRSTQHTSYLSDLLQINILNIPSVCTYYKETHSASNICDI
FBgn0043364	FBtr0078083	706	2	487	694	no	1	207	1491	MIRKRKGLASSCGSTVLALSLLVAKTRTHLVPPPAVVPLPTQTQVQVQYHPLWRTTIQRPMCGAISSSK
FBgn0043364	FBtr0078084	708	1	2292	2424	no	3	1016	2057	MPLLSRSTQHTSYLSDLLQINILNIPSVCTYYKETHSASNICDI
FBgn0043364	FBtr0078084	709	1	1053	1260	no	3	1016	2057	MIRKRKGLASSCGSTVLALSLLVAKTRTHLVPPPAVVPLPTQTQVQVQYHPLWRTTIQRPMCGAISSSK
FBgn0043364	FBtr0078084	710	2	451	652	no	3	1016	2057	MWSSIQYSPLTFTYVYNLKHSWQQQLMSNILSPQTAFKRVQKPPKTKFPWPFEGALNLGLGGVLQGV
FBgn0003963	FBtr0078063	712	3	755	935	no	2	571	4144	MTTLMKMLSSRSQKRPIPNRIRIWERQRWNRNTIFSRRIFSRNCLQTAQALRPGVPALPS
FBgn0003963	FBtr0078063	713	3	2783	2960	no	2	571	4144	MRTTWHTNSIIARQEAKKVRVKWMSSRPFHHPSLEQEDWEPELQRLLRRWKPHRWHINS
FBgn0010602	FBtr0078081	715	1	951	1074	no	1	246	723	MRPKVATWHPEFDALFSFHSGCRCRLFYGLFCIASTTYKPM
FBgn0010602	FBtr0078082	717	3	980	1103	no	3	275	752	MRPKVATWHPEFDALFSFHSGCRCRLFYGLFCIASTTYKPM
FBgn0031260	FBtr0078080	719	3	1148	1319	no	2	85	1252	MKIIPRRSPKRRRRRRRTRASARPAAKRRSRKRASRAGRTQHPNNIPTRSIVNVFCS
FBgn0031261	FBtr0078065	722	1	1302	1488	yes	3	44	1025	MDEHPYEEADEQESSPLGINHTEVPGAKANQFDWALLATAVDRISFVSFSLAFLILAIRCSV
FBgn0031261	FBtr0078065	723	3	1028	1535	no	3	44	1025	MLSTLNIAEYYRTYRPLTGHSYNCSNLLQHQPAVSERLHHRRGSSSVPGHRQAQEAPAGGAEKAVARAPGHVAAALGVQHHRRVAGGEDQGDGRAPVRGGGRAGVQSAGHQPHRGAGRQGQPVRLGAAGHRRGPHFLRFLQPGLPHSGHQVLRVGMLETQGHIPSQCAL
FBgn0005660	FBtr0078079	725	2	1144	1312	no	1	597	2022	MPRSCAICLARTSGSVQDQGAEACSWRSTSRSAYTTPPDGRRVRCSTTTNQIRTSC
FBgn0005660	FBtr0078079	726	2	691	889	no	1	597	2022	MPCIRMSGKKASDPETRPNWKRRRRKFPPTEEDAEGVAAVAPPATQAHPHIPQQTRIPGPPPAAVA
FBgn0005660	FBtr0078079	727	3	1085	1394	yes	1	597	2022	MGDAQVQTGPGAGYRQVSQGCPGAVRSVSRGLLGLCRIKARRHAPGAALRDQLIPRHRTGDESDAQRRRTKSVPAAERCLAPIGCPRLRGPNPAVAVSAGAAR
FBgn0005660	FBtr0078079	728	3	1622	2027	no	1	597	2022	MPGSGAGRRSGLQYAGFLQSPRRRCDAVGPPPAATAPPSTALTSAPPAGAAPLSAPAPLVARLEQLQPGIPLVLDGLFAGLARPGARLLLRLHFEFYCSIPRWDSRRRPGQDVHIFCGKLRPGPGHSHHKCIQLX
FBgn0005660	FBtr0112854	730	3	515	920	no	1	0	915	MPGSGAGRRSGLQYAGFLQSPRRRCDAVGPPPAATAPPSTALTSAPPAGAAPLSAPAPLVARLEQLQPGIPLVLDGLFAGLARPGARLLLRLHFEFYCSIPRWDSRRRPGQDVHIFCGKLRPGPGHSHHKCIQLX
FBgn0260933	FBtr0303763	732	1	510	633	no	2	736	5110	MLPGQPPVIDAAQIGQNHGPGDAENVSSTRTISHFQSSHCK
FBgn0260933	FBtr0303763	733	1	807	1089	no	2	736	5110	MLASGEGAPGQRLGARRHPCVVRWSQGVCQRERTAQGGHRPAAVQRAGRADGHGGCHGLGHRMALRWPVPVPNHVLPRPAGGVAADLLPPYGGE
FBgn0260933	FBtr0303763	734	1	4173	4407	no	2	736	5110	MFREGRTRHGGTIRDAYSGEGGVRGGDSSPHPRTAGRVPPAAGRLSQCHQEVHPGWRQNSRHEESFEVGQHRQNYFLR
FBgn0260933	FBtr0303763	735	2	280	403	no	2	736	5110	MLCCPKKMGVHAQFKASWVPYAIRGSLAASPAKPPPSRHTR
FBgn0260933	FBtr0303763	736	3	2117	2237	yes	2	736	5110	MAGAYHPIACRKWRRAWMSSRRSCRQWRAQHRRRNLPPLR
FBgn0260933	FBtr0303763	737	3	3824	4049	no	2	736	5110	MRSASARRTTFRRNYGRWPARQGRGTRQLRQLTLKSAETLNTPLNSTIGPGCSTRPSRWHLSLSSQRSWKLLPLI
FBgn0260933	FBtr0078078	739	1	1833	1953	yes	3	317	4826	MAGAYHPIACRKWRRAWMSSRRSCRQWRAQHRRRNLPPLR
FBgn0260933	FBtr0078078	740	1	3540	3765	no	3	317	4826	MRSASARRTTFRRNYGRWPARQGRGTRQLRQLTLKSAETLNTPLNSTIGPGCSTRPSRWHLSLSSQRSWKLLPLI
FBgn0260933	FBtr0078078	741	2	523	805	no	3	317	4826	MLASGEGAPGQRLGARRHPCVVRWSQGVCQRERTAQGGHRPAAVQRAGRADGHGGCHGLGHRMALRWPVPVPNHVLPRPAGGVAADLLPPYGGE
FBgn0260933	FBtr0078078	742	2	3889	4123	no	3	317	4826	MFREGRTRHGGTIRDAYSGEGGVRGGDSSPHPRTAGRVPPAAGRLSQCHQEVHPGWRQNSRHEESFEVGQHRQNYFLR
FBgn0031263	FBtr0078066	744	1	687	843	no	2	88	643	MQIAGLSDLSNQGWAKLDKISISSASNGALNSKYHMLLHVQKFPMCYVLIIN
FBgn0031264	FBtr0078076	746	3	449	1268	yes	2	58	2443	MDLSQRRRMTMFPCSLAISMRWPRWRRPSSQYMSQRNLRRSKPRISSSSSLRRNRSSQRKCRRQPIPARIPKRNRKIRRVRPKITRRVIHRPTRTRPIKARIRPRVSLLPKPTRKRHRLHKLSNRILRSPLYSRKRIKCSQLTRRLKPTVRFKRRNNQSPPRPSPLTRKLNPNRQRSRWTRPNPLNRPKPKSPRWNIRNQLKSNWIRTLRPNPRRREVKLSQWYRHQNPRSPLLLLSRLSPRLWLCLRRNQPMKLLPLPKLRSRKKTRLVQLR
FBgn0031264	FBtr0078076	747	3	2159	2447	no	2	58	2443	MPSQQLLQSRPRPLQNPLLLLQKHPPTRRIHNNSREKQLTKRLLQSKLDQLGGSRSRRRTPRRPQPPRNRLHPQKPPPRRPELLPILLPPLGVPTX
FBgn0031264	FBtr0078076	748	3	1388	1568	no	2	58	2443	MFQNRNHHHRVLPNRIPHQRVLPNRIPHQRVLPNRIHHQRVPLNRIQRHNKRLHHQLNRK
FBgn0031265	FBtr0078067	750	2	1945	2257	no	1	57	2157	MSPERAIVSARASSLPCCEGDLWTSASPAALWPLKGHCSLSPPFPQRTSQIKNLLRVATSILPGSFNSRAYRWYFEHQKERRHLLRTFYFIPKYFLTVYKLMIC
FBgn0031265	FBtr0078067	751	2	1003	1156	no	1	57	2157	MPRLLLKSPHRFVTCPRNWKARSKKQSIKSHWLWEPPSWIFPLRWTIRNAT
FBgn0031265	FBtr0078067	752	3	593	743	no	1	57	2157	MQRGQIHPRHSPHAGVLGDAGRVCGQFRQSWWRLSGFLHTGQWLHRALQP
FBgn0021874	FBtr0078075	754	1	486	651	no	3	98	1562	MVLISPVEVATPQCDCGILTQRHRTSPAQVISSGFCAYPGLRMANGWPAVAKRAL
FBgn0031266	FBtr0078068	756	2	2572	2746	no	1	69	4089	MVWNRSTSKRRFFRTFSSSSGITAWPWTGVTTASWWTPPWRLPTRWAPLRLSIVWWMT
FBgn0031266	FBtr0078068	757	2	661	904	no	1	69	4089	MGTCLHQRTAAESEADGTRRSATASSRPRWPRQAAQLPQLGKIKLLETTVGMRLRVTRAARRQERRRDWAPASGTPLRPTL
FBgn0031266	FBtr0078068	758	2	220	364	no	1	69	4089	MMPPRGRGVTRGTTPPLRPTTPRKSMRMRTTASPCPRNAPRTRRRPPC
FBgn0031266	FBtr0078068	759	2	391	568	no	1	69	4089	MWIPWQTAGVQRLPIGRMSTGRRDVTSSFPQSERIPLPMAGKPQMWALAPTRTSCGSRC
FBgn0031266	FBtr0078068	760	3	2987	3125	no	1	69	4089	MAVEQQIRESSSAGGGSDLENSGSDENVPGGEADGTLGRCALRVLG
FBgn0031268	FBtr0078069	763	1	864	1008	no	3	155	614	MGQFLYSCINDNKSYFDYCFISNFADEYELHPRHILDKLSKRKLKHEH
FBgn0013323	FBtr0304580	765	2	58	178	no	1	0	708	MDIKVWRLLGQSCRRSTALVRHRSSMMPCPFPLWQWRCLA
FBgn0013323	FBtr0301522	767	2	238	415	no	3	296	950	MLLLSSLAQKVIREAAFVLNGYKSMATPWPELQKEYSAGQAQIEHDAVVAHFHYGNGAA
FBgn0013323	FBtr0304581	769	2	238	415	no	1	507	1059	MLLLSSLAQKVIREAAFVLNGYKSMATPWPELQKEYSAGQAQIEHDAVGKFHLDESRKI
FBgn0013323	FBtr0304581	770	3	296	461	no	1	507	1059	MDIKVWRLLGQSCRRSTALVRHRSSMMPWVSFIWMRAERYRNEITKEGAQGYTPN
FBgn0023489	FBtr0078070	772	1	192	348	no	2	505	1576	MLSSAAACLQRLHPCFRRCCCAVFPPWNLSKRKSEKKQRREALEVSTKIVKK
FBgn0010323	FBtr0114568	774	2	454	649	no	1	0	1455	MMAASQVSPFWKRREEEEPPPRLSSLSTAFWALANRVEAPLQAKAATSAAMATKMDSPRMASVWV
FBgn0010323	FBtr0114568	775	2	964	1345	no	1	0	1455	MGTPTIHIWAHTTTDSTTSAIWVMDLRRRGSVAIAPSSRRSSWSNWRPPSTKHTTQMWCSGSNLPSRWISKKNELRCGSRTGGPSGASKSARSRSGCGSCRRSNAAAPPTAPPTAAAAPPAPPATDP
FBgn0010323	FBtr0114568	776	3	1274	1514	no	1	0	1455	MRQHHQRHHQQQQRHHQLHRQRIPNREVPRIRSLLRAASAHQERSQWVQRCRRVIRPGSGLRGAWHWVYIWNDSHGSGGC
FBgn0010323	FBtr0078072	778	1	1545	1785	no	2	469	1726	MRQHHQRHHQQQQRHHQLHRQRIPNREVPRIRSLLRAASAHQERSQWVQRCRRVIRPGSGLRGAWHWVYIWNDSHGSGGC
FBgn0010323	FBtr0078072	779	3	725	920	no	2	469	1726	MMAASQVSPFWKRREEEEPPPRLSSLSTAFWALANRVEAPLQAKAATSAAMATKMDSPRMASVWV
FBgn0010323	FBtr0078072	780	3	1235	1616	no	2	469	1726	MGTPTIHIWAHTTTDSTTSAIWVMDLRRRGSVAIAPSSRRSSWSNWRPPSTKHTTQMWCSGSNLPSRWISKKNELRCGSRTGGPSGASKSARSRSGCGSCRRSNAAAPPTAPPTAAAAPPAPPATDP
FBgn0040106	FBtr0308305	783	2	385	505	no	3	44	791	MLAQKHKGHVNWETTSGIPEVGFEVFLHRAACQAELVRCR
FBgn0031273	FBtr0077999	786	2	1258	2491	no	1	0	2478	MRREEEKRKRERKRKGKKKKEERKRKGKKRKGKQRKEERKRKEEEKRKEEGKRKEEGKKRKEGKKRKEEKRRKKEKKRKEGKMRKEEEKRKKERKKKEEKRKEEEKREKERKKKEEKRKEEEKRKKERKKKEEKRKEETRNEEEKRKEEEKRKEEEKRKEEEKRKEEERRKEEEKRKEKEKRKEEEKRKEEEKRKEEEKRKEEEKRKKERKRNEEKKRREKEKRKKEKKRREKEKRKEEEKRKKERKRNEEKKRREKEKRKKEKKRREKEKRKKEKKRREKEKRKKEKKMREKEKRKKEKKRKKERRRKEKKRKERRKRQRKRKRICRKSVGLLKKAQINVKHVRQTRRVKKSVKYVGYVKTGRKNVKNLRKRKNQAMTIILLTITKVMEQNLNGVWVG…
FBgn0000497	FBtr0078045	788	1	11628	11781	no	1	795	11463	MCPTGKPIIVLQNTLSFVAHITKPITFNLALKIQLTNLTQFLWGKDALQSQ
FBgn0000497	FBtr0078045	789	2	11266	11506	no	1	795	11463	MRRVAVSAHHQQCHLRSRPLYRRWQQDHHPFLLWERDHPRTCLMSRCHATVMPLSQVRGEMWGHGCNRALELYIHPYSIN
FBgn0000497	FBtr0078045	790	2	11023	11170	no	1	795	11463	MTPYRSTVEVGLPRPPRASTLPHIPQQEQEAWCSNHHPQHHRLTYHPPC
FBgn0000497	FBtr0078045	791	2	3469	3757	no	1	795	11463	MKRSPRFYSTSKPPWENLRFMDTHRLISKWRMSTIMHLSSRPVWLGFPYRKVQSLELHYMLHMPTIKIREAVVKLHIAWSRNRGKDSLPSTRDLAT
FBgn0000497	FBtr0078045	792	2	3925	4156	no	1	795	11463	MCPNRDRSMLRLFKLMPAIWTRATMPGSPIGLSMPEWTTSRTPLVAQMCRNILAYFQTPAGYICVLLWIERPGIAIN
FBgn0000497	FBtr0078045	793	2	1633	1807	no	1	795	11463	MTINRSSIRAGTSQRCQRMPLWAPVSCRCMHQTRMPMRMVWWNTPSTEDRATRSKCFA
FBgn0000497	FBtr0078045	794	2	6061	6223	no	1	795	11463	MKFLLAWQMICSTWTGRGASLPHGDSLTGSPRQVMSCPSTYGMPTGSRLCPLQR
FBgn0000497	FBtr0078045	795	2	12241	12370	yes	1	795	11463	MDHSVCSLVCDATCVILYVLAKNCKNVKQSKDPLSAKPIVCIS
FBgn0000497	FBtr0078045	796	2	5650	5785	no	1	795	11463	MQLESERSWRTLWPLMKIPGTMDNLPTKSRGAMGKAALESIPKQE
FBgn0000497	FBtr0078045	797	3	5246	5390	no	1	795	11463	MATGSHRPSGERSHSSWHNNTQLYGHGCGHGNQWGPTVSIDPILPPTQ
FBgn0011244	FBtr0078000	799	2	376	514	no	1	96	2040	MWPIIRMSRRVTARPQQQFWLERLPRKDSIRLPWGLIPWRFVEVSC
FBgn0011244	FBtr0078000	800	2	1357	1495	no	1	96	2040	MPLERPSKRELSQVAVRPFCAAFPTSRNSKRRVQISRRASISSAMP
FBgn0011244	FBtr0078000	801	2	1567	1696	no	1	96	2040	MARKTTATMPWAMSTVGWSRRALLIPQRCCGPPSRMQLEWPLF
FBgn0026438	FBtr0301316	803	2	2305	2434	no	1	783	2520	MPLPLTIRTCPLAPPMDMDMDMDTTMEDFSRGRPSWRRAASAL
FBgn0026438	FBtr0301316	804	3	875	998	no	1	783	2520	MQRCPRGVDRLPQVALRESNAPGHPFRSSPWCNTRTLLTAA
FBgn0026438	FBtr0301316	805	3	1970	2162	no	1	783	2520	MQHQHGRNGPIYRSGIDIHCPDERHGSGIWRAPYGPSDLHGCLHELGQRSECCPGTPSRGADRH
FBgn0026438	FBtr0301317	807	1	1758	1950	no	2	619	2308	MQHQHGRNGPIYRSGIDIHCPDERHGSGIWRAPYGPSDLHGCLHELGQRSECCPGTPSRGADRH
FBgn0026438	FBtr0301317	808	1	663	786	no	2	619	2308	MQRCPRGVDRLPQVALRESNAPGHPFRSSPWCNTRTLLTAA
FBgn0026438	FBtr0301317	809	3	2093	2222	no	2	619	2308	MPLPLTIRTCPLAPPMDMDMDMDTTMEDFSRGRPSWRRAASAL
FBgn0026438	FBtr0078043	811	1	1977	2106	no	3	503	2192	MPLPLTIRTCPLAPPMDMDMDMDTTMEDFSRGRPSWRRAASAL
FBgn0026438	FBtr0078043	812	2	547	670	no	3	503	2192	MQRCPRGVDRLPQVALRESNAPGHPFRSSPWCNTRTLLTAA
FBgn0026438	FBtr0078043	813	2	1642	1834	no	3	503	2192	MQHQHGRNGPIYRSGIDIHCPDERHGSGIWRAPYGPSDLHGCLHELGQRSECCPGTPSRGADRH
FBgn0031275	FBtr0078002	815	1	3309	3450	no	1	327	2949	MLEFILIREFSVSAKFSKNYQYQYSPRGAKCLLLDNHFLRPSVVFLY
FBgn0031275	FBtr0078002	816	2	376	550	yes	1	327	2949	MDLAPVMVPGSVSLQRNLTLVGGGEGAWEAPAEGTSFRRRSRSTRRKPTTPCGPSPWP
FBgn0031275	FBtr0078002	817	2	1699	1903	no	1	327	2949	MIFGQETILSIRLSTVWALRWSATHADSWSMIAENCSIEWRCKTGSIRRKSRLWTPRFESWRGYSSRD
FBgn0031275	FBtr0078002	818	3	2957	3143	no	1	327	2949	MPCPLSTLYTVHTSNPSPSPRQLEAKHQAIILRHAHKICPRIARVQLTNHQLKAIKCIRVKR
FBgn0031275	FBtr0301439	820	1	51	291	no	2	319	2269	MCKKIQNASKSEANKKAIKLTPIQEEGAEGRAARRKRNDKRILSAECIKRRYIFRCPVLCGSCLFVAAASDSRRFKCLGD
FBgn0031275	FBtr0301439	821	3	1661	1835	yes	2	319	2269	MDLAPVMVPGSVSLQRNLTLVGGGEGAWEAPAEGTSFRRRSRSTRRKPTTPCGPSPWP
FBgn0031275	FBtr0308257	823	1	4506	4692	no	2	583	4498	MPCPLSTLYTVHTSNPSPSPRQLEAKHQAIILRHAHKICPRIARVQLTNHQLKAIKCIRVKR
FBgn0031275	FBtr0308257	824	1	315	555	no	2	583	4498	MCKKIQNASKSEANKKAIKLTPIQEEGAEGRAARRKRNDKRILSAECIKRRYIFRCPVLCGSCLFVAAASDSRRFKCLGD
FBgn0031275	FBtr0308257	825	2	4858	4999	no	2	583	4498	MLEFILIREFSVSAKFSKNYQYQYSPRGAKCLLLDNHFLRPSVVFLY
FBgn0031275	FBtr0308257	826	3	212	347	no	2	583	4498	MACSFFPCYPILSIGPIEKVLCIAYFYGRLLCRVNVQKDTKCEQK
FBgn0031275	FBtr0308257	827	3	3248	3452	no	2	583	4498	MIFGQETILSIRLSTVWALRWSATHADSWSMIAENCSIEWRCKTGSIRRKSRLWTPRFESWRGYSSRD
FBgn0031275	FBtr0308257	828	3	1925	2099	yes	2	583	4498	MDLAPVMVPGSVSLQRNLTLVGGGEGAWEAPAEGTSFRRRSRSTRRKPTTPCGPSPWP
FBgn0031275	FBtr0078001	830	1	51	291	no	2	319	4234	MCKKIQNASKSEANKKAIKLTPIQEEGAEGRAARRKRNDKRILSAECIKRRYIFRCPVLCGSCLFVAAASDSRRFKCLGD
FBgn0031275	FBtr0078001	831	1	4242	4428	no	2	319	4234	MPCPLSTLYTVHTSNPSPSPRQLEAKHQAIILRHAHKICPRIARVQLTNHQLKAIKCIRVKR
FBgn0031275	FBtr0078001	832	2	4594	4735	no	2	319	4234	MLEFILIREFSVSAKFSKNYQYQYSPRGAKCLLLDNHFLRPSVVFLY
FBgn0031275	FBtr0078001	833	3	1661	1835	yes	2	319	4234	MDLAPVMVPGSVSLQRNLTLVGGGEGAWEAPAEGTSFRRRSRSTRRKPTTPCGPSPWP
FBgn0031275	FBtr0078001	834	3	2984	3188	no	2	319	4234	MIFGQETILSIRLSTVWALRWSATHADSWSMIAENCSIEWRCKTGSIRRKSRLWTPRFESWRGYSSRD
FBgn0031276	FBtr0078003	836	1	123	348	yes	3	20	341	MVSKEASREAPRKDPRKDPRKDNREVSREVSSRVVLAVHGVCLRMELNSPTVPQLRPLRLPALNPAAQRFPLRNL
FBgn0040725	FBtr0078004	838	2	109	346	yes	1	6	303	MVSKEASREAPRKDPRVDNREASSREVLAVHGVCLRMEPNSPTVPQLRPLRLAPLNPAPLTFPHHRKLIKNSCINRSCI
FBgn0031277	FBtr0078005	840	2	256	457	no	1	3	360	MPLFPATALPPPPLQRPPNPAPAQPRKPAPSHPLLKAQDSSQSKIHFWLVLFRAFLDINKSLFCKKX
FBgn0041250	FBtr0078006	842	1	1245	1455	no	3	815	2156	MRPSTMSFSSVCSSPTFCSRWPAGGTVPRWLSSRTCGPTTSISSSKLPARRSSFRISTHSPGRCASSPGS
FBgn0041250	FBtr0078006	843	2	1678	1918	no	3	815	2156	MGGSEPHDAAAGTSLLQHVRHVLSSHLLHNDHRHLRQHQRNHRPRGNLQGGGSVRHRVLLHGSAVHYLQRGALRLPKGRT
FBgn0031279	FBtr0078007	845	1	78	213	no	2	85	1801	MEYVPPHQAGLQWQQLPGPPLGHPTLPRPDPRLQIERYLCGADPL
FBgn0000442	FBtr0078042	847	3	1481	1625	no	2	166	2470	MSRRSSCSRSSPISSSRTSRWSALLASEALVGWSWSRPTIRIAWISLP
FBgn0000442	FBtr0078042	848	3	554	722	no	2	166	2470	MKCDPRRCPLLSRNKVSPPRAVCSPCSNPTAYRFQNTKRISVISSKSKTPLWTMTS
FBgn0000442	FBtr0078042	849	3	350	509	no	2	166	2470	MRRPKRSSTPCQSNVASRKVGIRIHICAAPAAWCCPPVRSLPWRRFLWDRCPH
FBgn0086130	FBtr0078009	852	2	1297	1426	no	1	27	1635	MWEVVAWIPHELDMWSTLTFRSTSPIISIVVAGSVGWATWTRR
FBgn0031281	FBtr0078041	854	2	1654	1855	no	1	120	2271	MPFVSLFPTSTNCASRKSRIACGRIWLRLPSSLAVMMTYTCMNGWSTDAVLLCSPSWSTMREPTKRW
FBgn0031281	FBtr0078041	855	2	493	616	no	1	120	2271	MLVSIRAASRSFGSSTTRPMWNSPRMCAPVWRKMPPTKSGS
FBgn0031281	FBtr0078041	856	3	1781	1970	no	1	120	2271	MAGVRMRCCSAALLGPLCASLRKDGNQTVCEGQTTRLQNRISAGSASVGMEYSCGSHVPRRRS
FBgn0031281	FBtr0078041	857	3	2078	2210	no	1	120	2271	MPPGAAEAEGCDCSPLRRLAFVGSERWWGWRCQLRHPDRQTKTL
FBgn0031283	FBtr0078040	860	1	948	1074	yes	2	547	1336	MGHLPPRGWRLIAAHNHRLVAIRIVCHLHGRFLCVRQVLYER
FBgn0031283	FBtr0078040	861	3	740	905	no	2	547	1336	MPSTSFPPHRRLPSLSTKCGLWLATWSSHFSLPVHGCSSDSIGGICAGRSEVSAA
FBgn0031284	FBtr0078039	863	2	397	538	no	1	186	951	MSPKKPSGDWPYFCIYHSVWQLPKSTWSTIGNTSAGAEDCWASWPAS
FBgn0015621	FBtr0078011	865	3	734	1022	no	2	115	1003	MWAAWSIATISTQWITPADTRAATLDTPATSRVPMTCNPITTVSRMVPASSRCPRPWRRSPATSAGTRATTRTSVPRVTSPSSLTNIVISRTLCSV
FBgn0031285	FBtr0301908	867	1	612	789	no	3	134	1091	MTRATHAWTCPTSRMDVVVASCTTSRRTSRPLSTLPPDGASSCPWIGTRPCPRPALWIS
FBgn0031285	FBtr0100469	869	2	301	550	no	1	1482	2289	MSLSIPRALPATVSFVLRPESHKSRDGWVVGADSDSESIPNYSLSSSSSPSIFPRPSSALLGVLVARASPYPPARMQPLLHSK
FBgn0031285	FBtr0100469	870	2	1810	1987	no	1	1482	2289	MTRATHAWTCPTSRMDVVVASCTTSRRTSRPLSTLPPDGASSCPWIGTRPCPRPALWIS
FBgn0031285	FBtr0100469	871	3	134	656	no	1	1482	2289	MTILGKLRGQPTDQEKVPLPMNLNDEALMHHGSLIAVSFAWHRICGMCPYFCAIVLCPCPSLAPCPPPCPSSCGPRATSLVMGGWLVLIPIRNPFRITASAAAARHRFFPDQAPHSLVSLWPVLPLTPLPACNPCSTPSDVCPFTFLGFPRQGLARSLPEVSAKGFPVAGGDWP
FBgn0031285	FBtr0078012	873	1	612	789	no	3	134	1091	MTRATHAWTCPTSRMDVVVASCTTSRRTSRPLSTLPPDGASSCPWIGTRPCPRPALWIS
FBgn0031285	FBtr0305507	875	1	612	789	no	3	134	1091	MTRATHAWTCPTSRMDVVVASCTTSRRTSRPLSTLPPDGASSCPWIGTRPCPRPALWIS
FBgn0031286	FBtr0078038	877	1	786	921	no	2	64	1426	MWLGCGWSNRSGKLPHRRADNPDWRRCGKGEDCAAQLLLGLRFGP
FBgn0031286	FBtr0078038	878	3	716	845	no	2	64	1426	MRWSRWSAARTTACFLPKRDAFTHVAGVRMVKQVRETTTPPGR
FBgn0031286	FBtr0078038	879	3	1052	1445	no	2	64	1426	MWLREAHFAWPSTTRVWCTPGALASSASDPSWSKHPSRSICCRLYSDEMTSATKPQWFPSDAECFTWAPSTRTEISSCGARTGSGIWGWDTRRTSSFPLRRPSTERSPKWPTEWITPLPCASRSSRLSCLF
FBgn0010583	FBtr0078013	881	3	1955	2234	no	2	1189	2419	MRVPVQETEMEEEVMAAQVVAEETTPWSGAMRVISRRRNLPASQSSGQIWRASRGIMEPSPAASATRCSTATGTMATSSSETVRLTWETIRFR
FBgn0010583	FBtr0078013	882	3	1634	1898	yes	2	1189	2419	MDGGVDRAAIPSAGSPATTQRRIVITTARSTPTQWPRTCLILWSRCTASRQTTTRSSRSRRAIAWRSWIGPPPIRTGTKLATIRAKSV
FBgn0010583	FBtr0078013	883	3	2411	2618	no	2	1189	2419	MARKQVQDWSREISAFILPVFNNTHMQHKDIPRLTCRQLSSARRVVQYSSVWIFNYGLSFGLDQTSVCI
FBgn0010583	FBtr0078013	884	3	1256	1385	no	2	1189	2419	MRRRVPRSWICARTSATCCWTTPSTGGASRTVATSPATCQATM
FBgn0010583	FBtr0078015	886	1	1803	2082	no	3	623	2267	MRVPVQETEMEEEVMAAQVVAEETTPWSGAMRVISRRRNLPASQSSGQIWRASRGIMEPSPAASATRCSTATGTMATSSSETVRLTWETIRFR
FBgn0010583	FBtr0078015	887	1	1104	1233	no	3	623	2267	MRRRVPRSWICARTSATCCWTTPSTGGASRTVATSPATCQATM
FBgn0010583	FBtr0078015	888	1	1482	1746	yes	3	623	2267	MDGGVDRAAIPSAGSPATTQRRIVITTARSTPTQWPRTCLILWSRCTASRQTTTRSSRSRRAIAWRSWIGPPPIRTGTKLATIRAKSV
FBgn0010583	FBtr0078015	889	1	2259	2466	no	3	623	2267	MARKQVQDWSREISAFILPVFNNTHMQHKDIPRLTCRQLSSARRVVQYSSVWIFNYGLSFGLDQTSVCI
FBgn0010583	FBtr0078014	891	3	1139	1268	no	2	658	2302	MRRRVPRSWICARTSATCCWTTPSTGGASRTVATSPATCQATM
FBgn0010583	FBtr0078014	892	3	1517	1781	yes	2	658	2302	MDGGVDRAAIPSAGSPATTQRRIVITTARSTPTQWPRTCLILWSRCTASRQTTTRSSRSRRAIAWRSWIGPPPIRTGTKLATIRAKSV
FBgn0010583	FBtr0078014	893	3	2294	2501	no	2	658	2302	MARKQVQDWSREISAFILPVFNNTHMQHKDIPRLTCRQLSSARRVVQYSSVWIFNYGLSFGLDQTSVCI
FBgn0010583	FBtr0078014	894	3	1838	2117	no	2	658	2302	MRVPVQETEMEEEVMAAQVVAEETTPWSGAMRVISRRRNLPASQSSGQIWRASRGIMEPSPAASATRCSTATGTMATSSSETVRLTWETIRFR
FBgn0020304	FBtr0302612	896	1	2553	2814	no	2	1003	2554	MRLNPGESASRHLAEALSQRTKSRRGGTEPKLVHFTNNSVNLCIHNARRRALFVYIAQICTPERLHADASPRGWRRRTGALIYSFTW
FBgn0020304	FBtr0302612	897	2	2944	3070	no	2	1003	2554	MQLVQTLCYLFYPSSYLSLSHLALSLRIRTLSVIDCVALIRL
FBgn0020304	FBtr0302612	898	3	2336	2495	no	2	1003	2554	MPTAAVPSSRWGTISSSSSSSNSRASSTSTTTGSPSRRVCPTAAASAACNPLL
FBgn0020304	FBtr0302612	899	3	1724	2123	yes	2	1003	2554	MASVRTATLWLTLARPTFSTPHRRVPQDRRRCRPCPQWVPAMATPRCSPSGQLISSSNSSCSSSCISSSSSMAMVIRALRTLPTSITLPSTMQWVLPCRTAIRPVRPRAEMQRWRPVRIDMPLLRISTSSCEN
FBgn0020304	FBtr0302612	900	3	1520	1655	no	2	1003	2554	MDCRRWPTRRVTLLERPHPRSVGHTIITRTTAKTTITMPLAWVAD
FBgn0020304	FBtr0290075	902	2	1714	1873	no	1	0	1923	MPTAAVPSSRWGTISSSSSSSNSRASSTSTTTGSPSRRVCPTAAASAACNPLL
FBgn0020304	FBtr0290075	903	2	1102	1501	yes	1	0	1923	MASVRTATLWLTLARPTFSTPHRRVPQDRRRCRPCPQWVPAMATPRCSPSGQLISSSNSSCSSSCISSSSSMAMVIRALRTLPTSITLPSTMQWVLPCRTAIRPVRPRAEMQRWRPVRIDMPLLRISTSSCEN
FBgn0020304	FBtr0290075	904	2	898	1033	no	1	0	1923	MDCRRWPTRRVTLLERPHPRSVGHTIITRTTAKTTITMPLAWVAD
FBgn0020304	FBtr0302121	906	1	1926	2187	no	2	118	1927	MRLNPGESASRHLAEALSQRTKSRRGGTEPKLVHFTNNSVNLCIHNARRRALFVYIAQICTPERLHADASPRGWRRRTGALIYSFTW
FBgn0020304	FBtr0302121	907	2	2317	2443	no	2	118	1927	MQLVQTLCYLFYPSSYLSLSHLALSLRIRTLSVIDCVALIRL
FBgn0020304	FBtr0302121	908	3	425	560	no	2	118	1927	MDCRRWPTRRVTLLERPHPRSVGHTIITRTTAKTTITMPLAWVAD
FBgn0020304	FBtr0302121	909	3	1349	1496	no	2	118	1927	MPISMISLRGVLPCRTAIRPVRPRAEMQRWRPVRIDMPLLRISTSSCEN
FBgn0020304	FBtr0302121	910	3	1709	1868	no	2	118	1927	MPTAAVPSSRWGTISSSSSSSNSRASSTSTTTGSPSRRVCPTAAASAACNPLL
FBgn0020304	FBtr0302121	911	3	629	1118	yes	2	118	1927	MASVRTATLWLTLARPTFSTPHRRVPQDRRRCRPCPQWVPAMATPRCSPSGQLISSSNSSCSSSCISSSSSMAMVIRALRTLPTSITLPSTMQWLHRLLTIGSATGAGGASTIPSTIAMTRHQVPALQHLRQLLLKFPQYHHHCQPSEKNQSLRGIFGRTRCE
FBgn0020304	FBtr0302120	913	1	3021	3282	no	2	1003	3022	MRLNPGESASRHLAEALSQRTKSRRGGTEPKLVHFTNNSVNLCIHNARRRALFVYIAQICTPERLHADASPRGWRRRTGALIYSFTW
FBgn0020304	FBtr0302120	914	2	3412	3538	no	2	1003	3022	MQLVQTLCYLFYPSSYLSLSHLALSLRIRTLSVIDCVALIRL
FBgn0020304	FBtr0302120	915	3	2804	2963	no	2	1003	3022	MPTAAVPSSRWGTISSSSSSSNSRASSTSTTTGSPSRRVCPTAAASAACNPLL
FBgn0020304	FBtr0302120	916	3	1724	2213	yes	2	1003	3022	MASVRTATLWLTLARPTFSTPHRRVPQDRRRCRPCPQWVPAMATPRCSPSGQLISSSNSSCSSSCISSSSSMAMVIRALRTLPTSITLPSTMQWLHRLLTIGSATGAGGASTIPSTIAMTRHQVPALQHLRQLLLKFPQYHHHCQPSEKNQSLRGIFGRTRCE
FBgn0020304	FBtr0302120	917	3	2444	2591	no	2	1003	3022	MPISMISLRGVLPCRTAIRPVRPRAEMQRWRPVRIDMPLLRISTSSCEN
FBgn0020304	FBtr0302120	918	3	1520	1655	no	2	1003	3022	MDCRRWPTRRVTLLERPHPRSVGHTIITRTTAKTTITMPLAWVAD
FBgn0020304	FBtr0078037	920	1	1458	1719	no	2	118	1459	MRLNPGESASRHLAEALSQRTKSRRGGTEPKLVHFTNNSVNLCIHNARRRALFVYIAQICTPERLHADASPRGWRRRTGALIYSFTW
FBgn0020304	FBtr0078037	921	2	1849	1975	no	2	118	1459	MQLVQTLCYLFYPSSYLSLSHLALSLRIRTLSVIDCVALIRL
FBgn0020304	FBtr0078037	922	3	425	560	no	2	118	1459	MDCRRWPTRRVTLLERPHPRSVGHTIITRTTAKTTITMPLAWVAD
FBgn0020304	FBtr0078037	923	3	1241	1400	no	2	118	1459	MPTAAVPSSRWGTISSSSSSSNSRASSTSTTTGSPSRRVCPTAAASAACNPLL
FBgn0020304	FBtr0078037	924	3	629	1028	yes	2	118	1459	MASVRTATLWLTLARPTFSTPHRRVPQDRRRCRPCPQWVPAMATPRCSPSGQLISSSNSSCSSSCISSSSSMAMVIRALRTLPTSITLPSTMQWVLPCRTAIRPVRPRAEMQRWRPVRIDMPLLRISTSSCEN
FBgn0031287	FBtr0078034	926	2	130	331	no	3	80	1094	MLAERQQGERRLPREWQAAQDECGQADHGHQSQQREIGAGAPENGRGDPQDGGGGHEVVRTGCPFAR
FBgn0020545	FBtr0078016	928	3	239	524	no	2	169	1162	MARRRSPCSCWARTAGRSSLSRCPGEPLRPSGGARRRGSPSSPCTAGRTTAAASTGCAPCYRRTPPSWPSICPGTASRRTIRWACSTSSSGTAYA
FBgn0031288	FBtr0078017	930	3	149	533	no	1	213	648	MATRLFGLLFTNLQNPFARTHNGPHQGDQRQIHGPRGGDRPETGESASRGTKTGTAERAAGRVFNLCTCSQGSVLRRGSPAKHQHLEGSGNSQGPFEIAFHVLSRGETPSTGPAELPTGAGESAGRRG
FBgn0031289	FBtr0078018	932	3	224	530	yes	1	12	960	MAAGGDLEELEVRRPKEPAAAWPELHLPGGGAAAMLRDLRERPAVRVLRVRQVPQANQLRAHLRRLREDHPVPPPHALSARLPQNAHVSGQGGLPERRAQAV
FBgn0029095	FBtr0078033	934	3	674	797	no	2	187	2602	MTPWSYTTTFWSLSYPEAVVLAPRCTYSSHKVCPPFTWLRI
FBgn0029095	FBtr0078033	935	3	1073	1199	no	2	187	2602	MTLPTLVARRIRNTVGLGAVAQRSAMRLAPRPARSTSGMWLC
FBgn0029095	FBtr0078033	936	3	341	593	no	2	187	2602	MEAAAEEETIPETIAAEAARSGSVWRVTCTTSPPTCWNTWPPSRSTRSPALCIRRTECVASFSWRRPRVFGRRRCSSAWTISGC
FBgn0029095	FBtr0078033	937	3	2027	2309	yes	2	187	2602	MAMVMATDQELDQPLAPSQLVCRICIRGNLAVETGTEQELVRGLRRSWAVEAEACRMSATTRCSSPGWRICRRRALRLCWSPIREPPTTTRSLA
FBgn0029095	FBtr0078033	938	3	2429	2555	yes	2	187	2602	MEMEPSSTGNSSSHRRVPQVRATNRDQGIIPAWNSDRRIPPT
FBgn0029095	FBtr0078031	940	3	2531	2657	yes	2	370	2704	MEMEPSSTGNSSSHRRVPQVRATNRDQGIIPAWNSDRRIPPT
FBgn0029095	FBtr0078031	941	3	1175	1301	no	2	370	2704	MTLPTLVARRIRNTVGLGAVAQRSAMRLAPRPARSTSGMWLC
FBgn0029095	FBtr0078031	942	3	443	695	no	2	370	2704	MEAAAEEETIPETIAAEAARSGSVWRVTCTTSPPTCWNTWPPSRSTRSPALCIRRTECVASFSWRRPRVFGRRRCSSAWTISGC
FBgn0029095	FBtr0078031	943	3	776	899	no	2	370	2704	MTPWSYTTTFWSLSYPEAVVLAPRCTYSSHKVCPPFTWLRI
FBgn0029095	FBtr0078031	944	3	2129	2411	yes	2	370	2704	MAMVMATDQELDQPLAPSQLVCRICIRGNLAVETGTEQELVRGLRRSWAVEAEACRMSATTRCSSPGWRICRRRALRLCWSPIREPPTTTRSLA
FBgn0029095	FBtr0078032	946	2	655	778	no	1	249	2583	MTPWSYTTTFWSLSYPEAVVLAPRCTYSSHKVCPPFTWLRI
FBgn0029095	FBtr0078032	947	2	1054	1180	no	1	249	2583	MTLPTLVARRIRNTVGLGAVAQRSAMRLAPRPARSTSGMWLC
FBgn0029095	FBtr0078032	948	2	2008	2290	yes	1	249	2583	MAMVMATDQELDQPLAPSQLVCRICIRGNLAVETGTEQELVRGLRRSWAVEAEACRMSATTRCSSPGWRICRRRALRLCWSPIREPPTTTRSLA
FBgn0029095	FBtr0078032	949	2	2410	2536	yes	1	249	2583	MEMEPSSTGNSSSHRRVPQVRATNRDQGIIPAWNSDRRIPPT
FBgn0029095	FBtr0078032	950	2	322	574	no	1	249	2583	MEAAAEEETIPETIAAEAARSGSVWRVTCTTSPPTCWNTWPPSRSTRSPALCIRRTECVASFSWRRPRVFGRRRCSSAWTISGC
FBgn0053526	FBtr0091486	953	3	1199	1697	no	2	412	2296	MIVAPRRRLSLGRTWIIRSIRAQRATKVNGPRRSARRIERRKVQVIGPPHLAISRPLPRHPPLRRAVLPRAPHLLPLPIAVLAINTAIKTRLAQVPAPPARARTGSAAAVRLLLPRINTSPQSPPRRRRRRRRAALVLVRPKIASRRRQLRHHPHPRGRTRTRTTS
FBgn0053526	FBtr0091489	955	2	1897	2395	no	1	1110	4515	MIVAPRRRLSLGRTWIIRSIRAQRATKVNGPRRSARRIERRKVQVIGPPHLAISRPLPRHPPLRRAVLPRAPHLLPLPIAVLAINTAIKTRLAQVPAPPARARTGSAAAVRLLLPRINTSPQSPPRRRRRRRRAALVLVRPKIASRRRQLRHHPHPRGRTRTRTTS
FBgn0053526	FBtr0091489	956	2	4423	4606	yes	1	1110	4515	MATPASASSSCEDTATWARTASMCIRRRSACRTYPNLLRKIQLHRSQTRNGGQDFRNRVPT
FBgn0053526	FBtr0091489	957	2	3019	3280	no	1	1110	4515	MMRAPRHLARTRMPMTTTFPLRGSRRTSSKRCRRRRLRQAEKAEKRVTPLTTLKIFPRSPRSLDLAVDPMDHRECSRCTAARARKRS
FBgn0053526	FBtr0091487	959	3	1109	1607	no	2	322	2206	MIVAPRRRLSLGRTWIIRSIRAQRATKVNGPRRSARRIERRKVQVIGPPHLAISRPLPRHPPLRRAVLPRAPHLLPLPIAVLAINTAIKTRLAQVPAPPARARTGSAAAVRLLLPRINTSPQSPPRRRRRRRRAALVLVRPKIASRRRQLRHHPHPRGRTRTRTTS
FBgn0053526	FBtr0091488	961	1	1173	1671	no	3	491	2270	MIVAPRRRLSLGRTWIIRSIRAQRATKVNGPRRSARRIERRKVQVIGPPHLAISRPLPRHPPLRRAVLPRAPHLLPLPIAVLAINTAIKTRLAQVPAPPARARTGSAAAVRLLLPRINTSPQSPPRRRRRRRRAALVLVRPKIASRRRQLRHHPHPRGRTRTRTTS
FBgn0002936	FBtr0078023	963	3	689	815	no	1	69	780	MDQGGWSARDQLLLRSAHFPLLLPPAQHVLLRTLEYKLYYCT
FBgn0031292	FBtr0078029	965	2	1042	1189	no	1	0	5931	MPSACTASCCTTSRRTRVSRTFRSMQMRPSTSTTKCQPGLGPLRPLKSD
FBgn0031292	FBtr0078029	966	2	4960	5122	no	1	0	5931	MKSRNARMARRRTKWRKNHPSPRISLCSPPASPKCPPSGRKRTIFNSSAWSTPT
FBgn0031292	FBtr0078029	967	2	1426	1633	no	1	0	5931	MLMMCPPKLCTQIARIPMGPEFASRQPKDSFWSRAHAESSTCPFTRCCPLGSPTLCASRCRMEPTTRSH
FBgn0002563	FBtr0078025	969	3	1331	1499	no	2	85	2452	MATPSICANPRPSSSLATCCRATWTPWTRCSTSSGTCSPTCTSLTPTITRWTCTPT
FBgn0046113	FBtr0273244	971	2	1468	1597	no	1	33	2928	MPWTLSTPLPDTWDSSTSSFPWLISSTENWTRKPSSGTASLAR
FBgn0046113	FBtr0273244	972	2	601	784	no	1	33	2928	MRTMPGQQLDCRIFCSCERFTMMWCGCESSTRMTTSGSCGRAYGASGEWFWTVSPTCWWSF
FBgn0028481	FBtr0077949	974	1	2604	2736	no	3	695	3509	MCTLTWASCTRISRSIPQLSSAFSAPSSFDRIWQWRTSTSAYHL
FBgn0028481	FBtr0077949	975	1	2793	3138	no	3	695	3509	MGLLFVIELLTIRLAARPTCSWEPSTWSRENFNGPWPSTERPCHRCQDCRSSVRFSTSGSAMSSVAFSSGTRRSDTIAPPSSCSPTRWLLISPMASHWPEIAAAPRRRRCGSSEH
FBgn0028481	FBtr0077949	976	1	3177	3444	no	3	695	3509	MPNSSRCSRDIMSPPSTIAEPRNWRPTIILWWWPPPPQCDCWTEKWMRKCGTERLWPCDQAMPMLTLIWGPYCICWDARITRQLAIRRP
FBgn0028481	FBtr0077949	977	2	3952	4159	no	3	695	3509	MWTPTGTKRAVGHIIDYIYIYIRYELASRDCFVRCVYILVKRIKIPIKKCMHCIKIWQGAYNKNNKLKX
FBgn0028481	FBtr0305064	979	2	2245	2377	no	1	426	3150	MCTLTWASCTRISRSIPQLSSAFSAPSSFDRIWQWRTSTSAYHL
FBgn0028481	FBtr0305064	980	2	2434	2779	no	1	426	3150	MGLLFVIELLTIRLAARPTCSWEPSTWSRENFNGPWPSTERPCHRCQDCRSSVRFSTSGSAMSSVAFSSGTRRSDTIAPPSSCSPTRWLLISPMASHWPEIAAAPRRRRCGSSEH
FBgn0028481	FBtr0305064	981	2	2818	3085	no	1	426	3150	MPNSSRCSRDIMSPPSTIAEPRNWRPTIILWWWPPPPQCDCWTEKWMRKCGTERLWPCDQAMPMLTLIWGPYCICWDARITRQLAIRRP
FBgn0028481	FBtr0305064	982	3	3593	3800	no	1	426	3150	MWTPTGTKRAVGHIIDYIYIYIRYELASRDCFVRCVYILVKRIKIPIKKCMHCIKIWQGAYNKNNKLKX
FBgn0031294	FBtr0301417	984	1	5685	5826	yes	2	325	4243	MEYIEIITGITHSILHTPHERYKDTATSDSRHPTRKNMRKNPKIQLK
FBgn0031294	FBtr0301417	985	1	3237	3543	no	2	325	4243	MCGSQQTRSSPAVRPLARSAEPPGQRRRTRLCKRINNYRSRSTCARLCGRPGSTSIDLGPLLADDLGAGSRRHRGPLPPAGERGGGLCALLAGRRCRGVSHL
FBgn0031294	FBtr0301417	986	1	999	1515	yes	2	325	4243	MGPSVRAVPHPGVTFLAPATTTASTESMRELGADSTGVRGSGECIGLRALHSAGTGSRTGLLRTARWSGAILPGVAEEAGARKRCGRYVPQQDASGSPAAEARSLGAGALWQDGRTRAEYPAGRAEHHGRLPGHRATENRARAAIGGGGAGCRSPGGAEPAGTVPDFGRLRA
FBgn0031294	FBtr0301417	987	1	240	372	no	2	325	4243	MSSFVCAEYEVNKYMSHAINVKLRCADYHGTQCTTTAATSMHHN
FBgn0031294	FBtr0301417	988	2	5143	5701	yes	2	325	4243	MVNVIIYLTSMGSIFEANRAVFYQTICMCARSQEIVQLSIVTNVHFLPFAVDYIITTIYIIIYVYYRSKYIYVRGTAPKLQHLPASSVLGHRFMRWSGGRRGLLGEVGASRAVKSMCHKQTAEYHRKTKIRKSKKKKKLLRPGNTTELQPWEAGKNISSSISISLHPVTTQNEQGQTGNELWNISR
FBgn0031294	FBtr0301417	989	2	6253	6412	no	2	325	4243	MRIVKLNCFRAKYLVVSFSIDFRVLEATFFKVIKIHTNTTTTISIQMFFDETN
FBgn0031294	FBtr0301417	990	3	1451	1607	no	2	325	4243	MPIAGRSRTGWNCTRFWPPPSLIRNLTRGSRRHSRMLWTNWRPLWSSSSSAS
FBgn0031294	FBtr0301417	991	3	782	995	no	2	325	4243	MEILLKRRAMLAASLLGRYASRTPRSATMTTYSASASQPPVSTLRTLRRHHSLRTSPVCWPPCWRNSRAPA
FBgn0031294	FBtr0301417	992	3	335	635	no	2	325	4243	MYNNGSNIHAPQLKSQSTREHAEQPGTRSRRRENASSSGLSSDLHSTSSSSRRTRIRSRIRSSTLRRRRSQCITTEVRASTSYCTTSARCRPRCPPAVVI
FBgn0031294	FBtr0301416	994	1	6204	6363	no	1	237	4194	MRIVKLNCFRAKYLVVSFSIDFRVLEATFFKVIKIHTNTTTTISIQMFFDETN
FBgn0031294	FBtr0301416	995	1	5094	5652	yes	1	237	4194	MVNVIIYLTSMGSIFEANRAVFYQTICMCARSQEIVQLSIVTNVHFLPFAVDYIITTIYIIIYVYYRSKYIYVRGTAPKLQHLPASSVLGHRFMRWSGGRRGLLGEVGASRAVKSMCHKQTAEYHRKTKIRKSKKKKKLLRPGNTTELQPWEAGKNISSSISISLHPVTTQNEQGQTGNELWNISR
FBgn0031294	FBtr0301416	996	2	286	586	no	1	237	4194	MYNNGSNIHAPQLKSQSTREHAEQPGTRSRRRENASSSGLSSDLHSTSSSSRRTRIRSRIRSSTLRRRRSQCITTEVRASTSYCTTSARCRPRCPPAVVI
FBgn0031294	FBtr0301416	997	2	733	946	no	1	237	4194	MEILLKRRAMLAASLLGRYASRTPRSATMTTYSASASQPPVSTLRTLRRHHSLRTSPVCWPPCWRNSRAPA
FBgn0031294	FBtr0301416	998	2	1402	1558	no	1	237	4194	MPIAGRSRTGWNCTRFWPPPSLIRNLTRGSRRHSRMLWTNWRPLWSSSSSAS
FBgn0031294	FBtr0301416	999	3	5636	5777	yes	1	237	4194	MEYIEIITGITHSILHTPHERYKDTATSDSRHPTRKNMRKNPKIQLK
FBgn0031294	FBtr0301416	1000	3	3188	3494	no	1	237	4194	MCGSQQTRSSPAVRPLARSAEPPGQRRRTRLCKRINNYRSRSTCARLCGRPGSTSIDLGPLLADDLGAGSRRHRGPLPPAGERGGGLCALLAGRRCRGVSHL
FBgn0031294	FBtr0301416	1001	3	950	1466	yes	1	237	4194	MGPSVRAVPHPGVTFLAPATTTASTESMRELGADSTGVRGSGECIGLRALHSAGTGSRTGLLRTARWSGAILPGVAEEAGARKRCGRYVPQQDASGSPAAEARSLGAGALWQDGRTRAEYPAGRAEHHGRLPGHRATENRARAAIGGGGAGCRSPGGAEPAGTVPDFGRLRA
FBgn0031295	FBtr0077997	1003	3	254	569	no	2	112	619	MGVMEAMQNIIVIPIQILNPSRIPIPIPISRRIPLLIPMSKQRRAVMSPNRNTVKSRSVPNHQILTRLPTEVSAKNQSPRSSLNNLGSWPLWLLSSPLPPASTVD
FBgn0031295	FBtr0305254	1005	2	247	562	no	1	105	672	MGVMEAMQNIIVIPIQILNPSRIPIPIPISRRIPLLIPMSKQRRAVMSPNRNTVKSRSVPNHQILTRLPTEVSAKNQSPRSSLNNLGSWPLWLLSSPLPPASTVD
FBgn0031296	FBtr0301087	1007	1	942	1095	yes	3	104	1145	MEKPLARSPHTTTTTTRTMARTRMPWAYMRRTSNWYRCRPRARAKRRSRRC
FBgn0031296	FBtr0301087	1008	1	543	702	no	3	104	1145	MIRARTPMTPRISWKRIPRRPNRTSRVNSVRWPCEHVRYQSSLAASGRHAGSS
FBgn0031296	FBtr0077951	1010	1	942	1095	yes	3	104	1145	MEKPLARSPHTTTTTTRTMARTRMPWAYMRRTSNWYRCRPRARAKRRSRRC
FBgn0031296	FBtr0077951	1011	1	543	702	no	3	104	1145	MIRARTPMTPRISWKRIPRRPNRTSRVNSVRWPCEHVRYQSSLAASGRHAGSS
FBgn0031296	FBtr0077951	1012	2	1210	1339	no	3	104	1145	MFAIEINDNPFGLHFSWWMACSTRMTISGANVARTILNADHFL
FBgn0003310	FBtr0077993	1014	1	3081	3294	no	1	1044	2835	MIYCTSRILVFVKLKSSPSPLKNILYRLYVIISIYFLSKLFFVRVYEPSTQNNCVEREHSITIYIYAYNVL
FBgn0003310	FBtr0077993	1015	2	2008	2242	no	1	1044	2835	MGLRKTIPHSLISCARSTWASTWARRRPRSRQRPQWAWVRRPTRRASPPQAQHSVVATAAAVEPINWPTTWPTWWAAR
FBgn0003310	FBtr0077993	1016	2	2380	2650	no	1	1044	2835	MPSGRACRWCTPVFRPIPIPKRLPYTTRMCASIVCTTRRPRGSTRVSNAFRSTQSCWHVSAPNTICSAWAYRGMSWRSCRRCPSTKSKSM
FBgn0003310	FBtr0077993	1017	2	646	772	no	1	1044	2835	MNFCQCVRGVLYAHTHVRKQHNHTRPIIDHQSPVCVCAAFNK
FBgn0003310	FBtr0077993	1018	2	3166	3304	no	1	1044	2835	MLLFPFIFCRNCFLCACTSRVHRTIVLNENTALLYTYMHITYYDLL
FBgn0003310	FBtr0077993	1019	3	3800	3977	no	1	1044	2835	MSKNEDRRNKPLDEAARKLSRNYEIEQRSKKTTQTQTQNTHTTLMHIFVINVLVDNHSK
FBgn0003310	FBtr0077994	1021	1	1563	1833	no	3	227	2018	MPSGRACRWCTPVFRPIPIPKRLPYTTRMCASIVCTTRRPRGSTRVSNAFRSTQSCWHVSAPNTICSAWAYRGMSWRSCRRCPSTKSKSM
FBgn0003310	FBtr0077994	1022	1	1191	1425	no	3	227	2018	MGLRKTIPHSLISCARSTWASTWARRRPRSRQRPQWAWVRRPTRRASPPQAQHSVVATAAAVEPINWPTTWPTWWAAR
FBgn0003310	FBtr0077994	1023	1	2349	2487	no	3	227	2018	MLLFPFIFCRNCFLCACTSRVHRTIVLNENTALLYTYMHITYYDLL
FBgn0003310	FBtr0077994	1024	2	2983	3160	no	3	227	2018	MSKNEDRRNKPLDEAARKLSRNYEIEQRSKKTTQTQTQNTHTTLMHIFVINVLVDNHSK
FBgn0003310	FBtr0077994	1025	3	2264	2477	no	3	227	2018	MIYCTSRILVFVKLKSSPSPLKNILYRLYVIISIYFLSKLFFVRVYEPSTQNNCVEREHSITIYIYAYNVL
FBgn0015905	FBtr0077952	1027	3	1178	1505	no	2	55	2617	MNIRLAPMKNFQMSKKARIRRKLITKMRSSRKKIKTLIRVMKKKRRRMKASSWKWKTKRYSSHNGFWTNYIPRTCPAASWTLCTCASTSTTHRSSTFPSTTPMKWPYPS
FBgn0015905	FBtr0077952	1028	3	179	317	no	2	55	2617	MSPGATPPSAATTTTSTAPWCSSSRFWPSATFGPMCSWTAGTRSAS
FBgn0031298	FBtr0077953	1030	3	1796	1937	no	2	331	1564	MLLYCTRLTPRETIWQNTHTQSDTYGHIPLFDDQLNIFMQRCTLKTR
FBgn0031299	FBtr0077990	1032	2	1087	1234	no	1	612	2214	MSCSSPRIASSWPTSVSVPNSSMVPIKSSTRSADPLRMRRPSSSPMTTT
FBgn0031299	FBtr0301094	1034	1	1011	1158	no	3	758	2138	MSCSSPRIASSWPTSVSVPNSSMVPIKSSTRSADPLRMRRPSSSPMTTT
FBgn0031299	FBtr0301094	1035	2	571	694	no	3	758	2138	MRSALRPRGNHRPSHWPLQILWRHRTRQFLESEARCPPTDA
FBgn0031299	FBtr0077992	1037	1	1059	1206	no	3	806	2186	MSCSSPRIASSWPTSVSVPNSSMVPIKSSTRSADPLRMRRPSSSPMTTT
FBgn0031299	FBtr0077992	1038	2	619	742	no	3	806	2186	MRSALRPRGNHRPSHWPLQILWRHRTRQFLESEARCPPTDA
FBgn0031299	FBtr0077991	1040	2	1135	1282	no	1	660	2262	MSCSSPRIASSWPTSVSVPNSSMVPIKSSTRSADPLRMRRPSSSPMTTT
FBgn0261938	FBtr0077989	1042	1	1260	1446	no	3	167	4274	MRARDPSIEPRRSSSSSKRTDCRSTSKRTQPFSSAWVAWNRMRRTTNTYPNTFPKPKRKDSV
FBgn0261938	FBtr0077989	1043	1	2802	3072	no	3	167	4274	MPPPVRTELSSSGTSSDIEGSRPRCTACGAMLSIGCHWHSITVIRSSGCHTTWTSVDVSILCRRISITWARTWLVRCSSSIRRSHWESMD
FBgn0261938	FBtr0077989	1044	2	1780	1924	no	3	167	4274	MPGTSKRTGGHVAQTNFGSHCARSQHAACTSALQATRLHELLHVSKDP
FBgn0261938	FBtr0077989	1045	2	3232	3370	yes	3	167	4274	MANAGVLHGNSQCSSLSRSRCLSKSLPHTPRRFLQWIAALRCLGQR
FBgn0261938	FBtr0077989	1046	2	631	757	no	3	167	4274	MCTGSGAASACRISENRYGGFGWIYSRVWSIRRSAYALLWQG
FBgn0031301	FBtr0077954	1048	2	205	370	no	1	162	3213	MTIWTTAHSRRMCSCTSSWRTSSTCPSRSIRWRFTLARATVCWSSAMSTTTPMAS
FBgn0031301	FBtr0077954	1049	2	445	577	no	1	162	3213	MPPTIPFSFSYICASFRREGLFKWSTRCLRRSRRETLRQIQTRI
FBgn0031301	FBtr0077954	1050	3	998	1154	no	1	162	3213	MHAGQPPRVRVLPAQREALECDRAEVRHGGSKAPTLLGALSLREPDAGLRGD
FBgn0016926	FBtr0077987	1053	2	1816	1963	no	1	150	897	MTCRSLYLIYTPIYYIPHKSAYNIHKYIYIFNVEICFVKDKGIFLKLNT
FBgn0016926	FBtr0077987	1054	2	586	1090	no	1	150	897	MCPSTAANAVATAWSVPVPCATASAVSNGNVISPCPMPAVKLAGWACASATRKSWPESSCPWEQALEPPPRVPLPLRINCAWPRSCAPAWNSCPRRRRAKAVASRARNPRPVPSTARLQTRLHISHTPAHSHSSGKQKLKQKQKAGAELAPPAHPNTQSLTRNLGPNY
FBgn0016926	FBtr0077988	1056	2	2023	2170	no	1	591	1104	MTCRSLYLIYTPIYYIPHKSAYNIHKYIYIFNVEICFVKDKGIFLKLNT
FBgn0016926	FBtr0077988	1057	2	793	1297	no	1	591	1104	MCPSTAANAVATAWSVPVPCATASAVSNGNVISPCPMPAVKLAGWACASATRKSWPESSCPWEQALEPPPRVPLPLRINCAWPRSCAPAWNSCPRRRRAKAVASRARNPRPVPSTARLQTRLHISHTPAHSHSSGKQKLKQKQKAGAELAPPAHPNTQSLTRNLGPNY
FBgn0031304	FBtr0077956	1059	1	1233	1371	no	3	254	2321	MQCVSFSLTAARPSNTTPATCPRHSIWTATSCSRNLSPLPPPSRAS
FBgn0031304	FBtr0077956	1060	1	390	627	no	3	254	2321	MCATNRIKCRSSTRSTTCPSKANCARIASGTSIAWATMRRTRSRWYPTSSPSSPSTARTETFSMSRTTDGLNCCSRCSP
FBgn0031304	FBtr0077956	1061	1	1767	1944	no	3	254	2321	MAEPRLAAPMVCHRRRCKSAMLVQRSGTASATAMWHLCSASTMRTRMPWTGRGSGMTHR
FBgn0031304	FBtr0077956	1062	2	331	502	no	3	254	2321	MPGQGSAGGTASGRVASVPGCAPQIGSNVALQRDLRPALPKPTARGLPAARRSHGQR
FBgn0031305	FBtr0077986	1064	1	1572	1716	no	3	47	1640	MVSRIHRIAPQPAIFRCWKNMKSKKKRRCGCVVHLLSSDEISKRAMIF
FBgn0031305	FBtr0077986	1065	2	226	361	no	3	47	1640	MCQLQLGVALYGNTCVQWCLQGFGRCVRYPKESLSRNSGHYQVCG
FBgn0031306	FBtr0077957	1067	2	2482	2641	no	2	157	1492	MCVCIQYRLYITIYMNTQVTLILYTFPLNIWPLIYALSSLRELSLKIHLFTIN
FBgn0031306	FBtr0077957	1068	2	2224	2380	no	2	157	1492	MLVNYIYIYINIRIQYANNLWINLLRNGSGHKYFKYSMPTTKRRIFNLNKIV
FBgn0031306	FBtr0077957	1069	3	1217	1421	no	2	157	1492	MTWTTRPPAAGSTCPYRRTTTAPECRWTTRTRRCPSTSTCRVSTSTAESIADSAPRSSATWWPRRSAR
FBgn0031306	FBtr0077957	1070	3	929	1205	no	2	157	1492	MPIGTTTWMSATSGVSTTTWALPAAMGRAAWAVEVATTTRVSTSTNIDDSTTCDLNATPSSIPPTCWPWLPWWRPENGRARRAMLRAPDRCP
FBgn0031307	FBtr0077958	1072	3	1013	1238	no	1	168	1704	MGQGLHLRALLGHSHRPHLQQLRLVYVPHRDSLLHEAGAQVQRGQQCSPQCSALLPHDHLQHLSGQAPRQSAGQG
FBgn0031308	FBtr0077959	1074	1	630	828	no	3	32	1541	MNTCLPTASRAWRTGWQSRSTTSTTKPAPTSRSPLNRSLPFTTPSICPCTHMKWATARTSRDPRSA
FBgn0031308	FBtr0077959	1075	1	99	297	no	3	32	1541	MSCRTRRTTVTERWRTSMTSTEVSTAPGGRTCGRRFSRGTSMSPWSTISGTRSRRAPCWSQMEPST
FBgn0031309	FBtr0077985	1077	2	64	307	no	3	26	923	MHRPLGDRPGHEPLPALRAPEPTEPHANPGGGDCLWECSPDAEGPEQTGCGILLPPCHKLPVSAAQKTSGTAPSGWAVRGV
FBgn0031309	FBtr0077985	1078	2	838	997	no	3	26	923	MHHLPHHFQESRSSAHQGQKEKEDRQANVIPAVENTGYQRKQYVKYKGTFLVX
FBgn0261458	FBtr0100022	1081	1	816	996	no	3	413	1685	MLRMWSGPAPGCRRSPNCRPTSGSTTPRAWCGPARERPPPEVPRHHRHPVVCPHRRPCWI
FBgn0261458	FBtr0100022	1082	2	1876	2026	no	3	413	1685	MEKRWPQTEPNVFISRVCCNEKLSMKSELLSRLFTRSSDVTPFYILFNKI
FBgn0261458	FBtr0100022	1083	2	49	187	no	3	413	1685	MYAWSHQRPRQVIIFAISPVFATQLLVSSNWNTTADPCKFISSKRR
FBgn0261458	FBtr0100022	1084	3	1817	1943	no	3	413	1685	MMLPNIAVLARGKYLYNLFRWKSDGHKPNPMYLYRECVAMRN
FBgn0261458	FBtr0100023	1086	1	1155	1284	no	3	338	2687	MRLWSIAWPCGITSRKPSPRPPSTTWRAFASDWRPSSTDWNGL
FBgn0261458	FBtr0100023	1087	1	1818	1998	no	3	338	2687	MLRMWSGPAPGCRRSPNCRPTSGSTTPRAWCGPARERPPPEVPRHHRHPVVCPHRRPCWI
FBgn0261458	FBtr0100023	1088	2	2878	3028	no	3	338	2687	MEKRWPQTEPNVFISRVCCNEKLSMKSELLSRLFTRSSDVTPFYILFNKI
FBgn0261458	FBtr0100023	1089	3	2819	2945	no	3	338	2687	MMLPNIAVLARGKYLYNLFRWKSDGHKPNPMYLYRECVAMRN
FBgn0031312	FBtr0077961	1091	2	526	685	no	1	297	1131	MPAWMRCSSAGSSTLPWTWASNTSACTTGGRKAGDTWTWPISVDPPTRTRAAA
FBgn0031312	FBtr0077961	1092	3	122	284	no	1	297	1131	MSVGRQPAPLESPNPRSASRLQVMSACVHCDGEPKKQQERIPGRRDNRCTRYRP
FBgn0031314	FBtr0077962	1096	3	92	248	no	2	70	1831	MHRYRCCARCREEMSTPTSRWPPRASSICWTISRRPANWSTLLCSPIRRRRN
FBgn0031315	FBtr0077964	1098	3	494	635	no	2	46	586	MSCWTGLTTGTIHPNPQRRRRARVISIPRKNSVCVYLEKKFSNICII
FBgn0031315	FBtr0077964	1099	3	137	269	no	2	46	586	MTMIRMHTTATNHSLWMRRTMQRIPRRCPGSRRPRPRIMTKMLT
FBgn0024314	FBtr0304710	1101	3	287	437	no	2	133	2494	MGTSTWKALLCRTTRTSSRTSASWSRSGGSARPATTPPSASTSRTALCPC
FBgn0024314	FBtr0077980	1103	2	448	598	no	1	294	2655	MGTSTWKALLCRTTRTSSRTSASWSRSGGSARPATTPPSASTSRTALCPC
FBgn0031317	FBtr0077979	1106	2	1468	1591	no	1	126	1698	MSSMHPRRGAETHRFSTPWKGSRNTCATSCLRTWPIPTRRT
FBgn0031318	FBtr0077966	1108	1	1131	1251	yes	2	190	3202	MDGYYTGRSEVKRRAGEHAVQPQANSGLELQQVWRLQLQV
FBgn0031318	FBtr0077966	1109	3	326	458	yes	2	190	3202	MEESGTGTLALEVGIGIGRPCSETISIAVVEEELVTGTPTFTTA
FBgn0031318	FBtr0077966	1110	3	2084	2384	no	2	190	3202	MMRHPATITTVPRVSTTMPTRSTTITTRRARIFTGISAGAPMCWPRPPPLRQLCRKSWPTPSKRGRRSPKRRRRRRVETSTTRLRWRRRSSRTWRSGPSS
FBgn0031319	FBtr0308697	1112	2	1303	1423	no	2	178	1021	MELTQVSLKTTRILNLLVSAKIEMTARSDSLASTVEKCVP
FBgn0031319	FBtr0308697	1113	2	1762	1900	no	2	178	1021	MLHVQCVAGGERECSLRSRRGRRRDQPNPHKKYIHHEQYLSMPFPS
FBgn0031319	FBtr0308697	1114	2	1951	3760	no	2	178	1021	MLRGLDALTNEEGVLTALQQRLPELAKTVSKVLVSRDALTNASRGICYLNFDTLIDSMNVFNGLTALDPPLTLDDKTVIVTYCIDSENRQMMPAEGNFFRAGETAMSPSAITAAYTLADVPRLAEYSASVYASNPLEHANYVQYYTDYYTTEISKNCRDRQVTEANSGAAVALSAIQRKQRKVSQMETTVSVTEAKVAFLARGESAPKGNDGKKYDTPDVSKYQYDETSGYYYDHVTGLYYDAHSQYYYNNETGAYLYWDQKRSTYVLATPASTQAALKEVLADAEKKEEEAKKAKEKEKEKEEAGGKPDKVKVAKKIVKDMEKWAKQLNQKKDYTAVATPQPILSDTEAATTSRASQGAYADVGFSILEKKELGKLNDYVPEAGPPAISKLVGAYGGP…
FBgn0031319	FBtr0308697	1115	3	536	869	no	2	178	1021	MLIARVAGITIATTTRVARIWIRTAITAGKTTIAFRESATMMTSIGDRSAAAAAMTSGSSIIMEIVTPAAVTEIARRSAIEIDGVPRTRTATWPANSGREVPTTVAAALSP
FBgn0031319	FBtr0308697	1116	3	3137	3311	no	2	178	1021	MEDLLTRKMIIVPIRKHLKLALGLNEPLAMNLTTWTSKNLLACSACVPSNRWTSCRSI
FBgn0031319	FBtr0308697	1117	3	2579	2795	no	2	178	1021	MMARNTILPMCPSTSTTRPPATTTTTLQDSTMMPTRSTTTTTRRARICTGIRSGAPMCWPHPLPLRQPSRKY
FBgn0031319	FBtr0308697	1118	3	248	446	yes	2	178	1021	MVTASRAATETAANRATDATVAPDPDPGNEVGTAMSTDVATPVRAVGSGPHTIETTAVRIAICTAT
FBgn0031319	FBtr0308697	1119	3	1685	1973	no	2	178	1021	MQYSHTRISDWTCIKCGASNFKRRFQCYMCNASRAESENALYGAGEGVDEISQILTKSISTMSNIFQCRFLANQLNTPLTCHAFPMQRSCFAAWTR
FBgn0031319	FBtr0077968	1121	1	2382	2556	no	3	158	3005	MEDLLTRKMIIVPIRKHLKLALGLNEPLAMNLTTWTSKNLLACSACVPSNRWTSCRSI
FBgn0031319	FBtr0077968	1122	1	459	792	no	3	158	3005	MLIARVAGITIATTTRVARIWIRTAITAGKTTIAFRESATMMTSIGDRSAAAAAMTSGSSIIMEIVTPAAVTEIARRSAIEIDGVPRTRTATWPANSGREVPTTVAAALSP
FBgn0031319	FBtr0077968	1123	1	171	369	yes	3	158	3005	MVTASRAATETAANRATDATVAPDPDPGNEVGTAMSTDVATPVRAVGSGPHTIETTAVRIAICTAT
FBgn0031319	FBtr0077968	1124	1	1824	2040	no	3	158	3005	MMARNTILPMCPSTSTTRPPATTTTTLQDSTMMPTRSTTTTTRRARICTGIRSGAPMCWPHPLPLRQPSRKY
FBgn0031319	FBtr0077968	1125	2	1096	1348	no	3	158	3005	MLHVQCVAGGERECSLRSRRGRRRDQPNPHKKDHASRLGRADKRGGRANCPSAAPARTGQNSQQGAGQSRRPNQCISGHLLPQF
FBgn0031319	FBtr0308698	1127	1	2964	3138	no	2	151	937	MEDLLTRKMIIVPIRKHLKLALGLNEPLAMNLTTWTSKNLLACSACVPSNRWTSCRSI
FBgn0031319	FBtr0308698	1128	1	2406	2622	no	2	151	937	MMARNTILPMCPSTSTTRPPATTTTTLQDSTMMPTRSTTTTTRRARICTGIRSGAPMCWPHPLPLRQPSRKY
FBgn0031319	FBtr0308698	1129	2	1219	1339	no	2	151	937	MELTQVSLKTTRILNLLVSAKIEMTARSDSLASTVEKCVP
FBgn0031319	FBtr0308698	1130	2	1678	1930	no	2	151	937	MLHVQCVAGGERECSLRSRRGRRRDQPNPHKKDHASRLGRADKRGGRANCPSAAPARTGQNSQQGAGQSRRPNQCISGHLLPQF
FBgn0031319	FBtr0308698	1131	3	452	785	no	2	151	937	MLIARVAGITIATTTRVARIWIRTAITAGKTTIAFRESATMMTSIGDRSAAAAAMTSGSSIIMEIVTPAAVTEIARRSAIEIDGVPRTRTATWPANSGREVPTTVAAALSP
FBgn0031319	FBtr0308698	1132	3	1601	3587	no	2	151	937	MQYSHTRISDWTCIKCGASNFKRRFQCYMCNASRAESENALYGAGEGVDEISQILTKKIMLRGLDALTNEEGVLTALQQRLPELAKTVSKVLVSRDALTNASRGICYLNFDTLIDSMNVFNGLTALDPPLTLDDKTVIVTYCIDSENRQMMPAEGNFFRAGETAMSPSAITAAYTLADVPRLAEYSASVYASNPLEHANYVQYYTDYYTTEISKNCRDRQVTEANSGAAVALSAIQRKQRKVSQMETTVSVTEAKVAFLARGESAPKGNDGKKYDTPDVSKYQYDETSGYYYDHVTGLYYDAHSQYYYNNETGAYLYWDQKRSTYVLATPASTQAALKEVLADAEKKEEEAKKAKEKEKEKEEAGGKPDKVKVAKKIVKDMEKWAKQLNQKKDYTAVAT…
FBgn0031319	FBtr0308698	1133	3	164	362	yes	2	151	937	MVTASRAATETAANRATDATVAPDPDPGNEVGTAMSTDVATPVRAVGSGPHTIETTAVRIAICTAT
FBgn0031319	FBtr0077970	1135	1	1182	1434	no	2	187	3091	MLHVQCVAGGERECSLRSRRGRRRDQPNPHKKDHASRLGRADKRGGRANCPSAAPARTGQNSQQGAGQSRRPNQCISGHLLPQF
FBgn0031319	FBtr0077970	1136	3	257	455	yes	2	187	3091	MVTASRAATETAANRATDATVAPDPDPGNEVGTAMSTDVATPVRAVGSGPHTIETTAVRIAICTAT
FBgn0031319	FBtr0077970	1137	3	2468	2642	no	2	187	3091	MEDLLTRKMIIVPIRKHLKLALGLNEPLAMNLTTWTSKNLLACSACVPSNRWTSCRSI
FBgn0031319	FBtr0077970	1138	3	1910	2126	no	2	187	3091	MMARNTILPMCPSTSTTRPPATTTTTLQDSTMMPTRSTTTTTRRARICTGIRSGAPMCWPHPLPLRQPSRKY
FBgn0031319	FBtr0077970	1139	3	545	878	no	2	187	3091	MLIARVAGITIATTTRVARIWIRTAITAGKTTIAFRESATMMTSIGDRSAAAAAMTSGSSIIMEIVTPAAVTEIARRSAIEIDGVPRTRTATWPANSGREVPTTVAAALSP
FBgn0031320	FBtr0077978	1141	2	1237	1579	no	1	102	1467	MPTSNDMPSTDQWYACTSFPGCSAPRRIAPSCPASSRRICTAPPSTSCPWTSLAMRRTRRSSRPFVTPMSMATWTRFRFPCTIPYLKHLQFKFKPNLRLYLRTIYNLNFATNAK
FBgn0031320	FBtr0077978	1142	2	622	1054	no	1	102	1467	MLWATPRKSSSRTFMLVCAPEWWTCPSCPAQERASLMSSIAWLSIGSTSSTTGKRSSSSRGQTPDSGPPSSDCGRSTSSSQLSCWRESAPAPLPKINRTATLPPFCTATTTGTTCCSTTALKIRWTLSKPSISRSCASALRPLT
FBgn0031320	FBtr0077978	1143	3	1277	1400	no	1	102	1467	MHALPSLAARHREGLRRVVPPLRDGYARPRLPPVVLGHRWR
FBgn0031321	FBtr0077971	1145	2	625	748	no	1	78	1359	MPATMTSRCSPSSREDWMCRCVSVAFPLSWSARFEASPWAG
FBgn0031322	FBtr0307056	1147	1	528	1020	no	3	476	1526	MRSKRPTGNWPCVIIRTKTKPPTPRTSSRRSPRRTRFFRTRASGRCTTNTARMVSRAEAHETAVRRATRLHISSTAIRGPPSPSSLATAIRSPRSSTWATTCSTRRSSIWTRNPISSPRPLAALGRDMVWEVASGPLSDHTPSMCTRRSRRSRSRIRPSNTISM
FBgn0031322	FBtr0307056	1148	2	1567	1699	no	3	476	1526	MHPQSFGESRDLVIHSNALKPNRSHSFCNNPSRSCSHFACFCVQ
FBgn0031322	FBtr0307056	1149	3	143	281	no	3	476	1526	MTHSANRWRSWISRGTTDQFVIFYLIFAFATASFRPFLESFAIVEQ
FBgn0031322	FBtr0077972	1151	2	466	958	no	1	414	1464	MRSKRPTGNWPCVIIRTKTKPPTPRTSSRRSPRRTRFFRTRASGRCTTNTARMVSRAEAHETAVRRATRLHISSTAIRGPPSPSSLATAIRSPRSSTWATTCSTRRSSIWTRNPISSPRPLAALGRDMVWEVASGPLSDHTPSMCTRRSRRSRSRIRPSNTISM
FBgn0031322	FBtr0077972	1152	3	1505	1637	no	1	414	1464	MHPQSFGESRDLVIHSNALKPNRSHSFCNNPSRSCSHFACFCVQ
FBgn0031322	FBtr0307057	1154	1	1497	1629	no	2	418	1456	MHPQSFGESRDLVIHSNALKPNRSHSFCNNPSRSCSHFACFCVQ
FBgn0031322	FBtr0307057	1155	3	470	950	no	2	418	1456	MRSKRPTGNWPCVIIRTKTKPPTPRTSSRRSPRRTRFFRTRASGRCTTNTARMVSRAEAHETAVRRATRLHISSTAIRGPPSPSSLATAIRSPRSSTWATTCSTRRSSIWTRNPISSPRPLAALGRDMVWEVASDHTPSMCTRRSRRSRSRIRPSNTISM
FBgn0031323	FBtr0077977	1157	2	445	592	no	1	66	603	MELSSGDCIGQPGGRGCTTRSRNRIRNRLRNRICIQTWNVTTAAAQRVA
FBgn0031323	FBtr0077977	1158	3	560	689	no	1	66	603	MLPLLLLSVLHRVQINLFVIVYSIFLGFHKASKFVASILCDNK
FBgn0263081	FBtr0307097	1161	1	72	264	yes	3	35	245	MGHHTMDLPTMGHRTMVLHTTGHRITGHHTTDRRTMDLRTTTTIIMDHHTTVLQCILDENYNTI
FBgn0040723	FBtr0077973	1163	3	125	329	no	2	82	322	MGHRPTDHRTMDLRTMNHSPRSTRQCIRFTTNLLTETAPATILRRRMVRIHMVQDTWPQDLQCIRDKN
FBgn0031324	FBtr0114498	1165	3	317	524	no	1	75	498	MRHRRHEGTQNLCHHHTLATFALEAGNQLNAGNPRKGSHRQGKTTPAGDSQAGRVLALAPLRLHPRFRS
FBgn0259229	FBtr0299796	1167	2	175	388	no	1	45	2118	MTTNPHLLPRHLAWRRFASSSREQRPNPCLLFEFSMPGESSRKDCSTATLWTWATTNPASAWISARVWAMS
FBgn0259229	FBtr0299796	1168	3	530	707	no	1	45	2118	MDVWSSEGYVWAEFDGSNIGAGKGLLFGAQRSHEWTGLACCVNSHLIVHRRFAGYNFGL
FBgn0259229	FBtr0299796	1169	3	1829	1967	no	1	45	2118	MASAGGNGSYSADQDESALFGLRRYSPLLVGLWHYLVCIHVHAPLC
FBgn0031327	FBtr0077920	1171	2	451	595	no	1	30	2025	MRPQGCQCSFGFTRVAIDMDRRPSTMPRLWPKGAQSWWLLSIAWDHWE
FBgn0031327	FBtr0077920	1172	2	787	925	no	1	30	2025	MFTEWWPCREPLSLSMPWTRNPFRASRKWPKSMAVPQETSWKSSIA
FBgn0041097	FBtr0077921	1174	2	739	1045	no	1	465	4491	MRASTGARRRTNWAWQGVGTPRCKWRFSAMSSAWSRRTHGSPRAIPPSSSAPPLGESPSPQSPGRRAARNWIWRARSEYASLTAAIWPSRMPDRLTRVSTSA
FBgn0041097	FBtr0077921	1175	2	3637	3787	no	1	465	4491	MRQSRTRAAAAITTITRAMTTSRPGCTPLHRAPTTDAWSQSSSSSSSSPI
FBgn0041097	FBtr0077921	1176	2	3229	3466	no	1	465	4491	MEAEPSVPVAQIRQPQLGRVAMACGSIPPAAFGDRQRVAAILAEWARVRQRSNFRDTHRPPPNKDNSPRCYPITRDYHR
FBgn0041097	FBtr0077921	1177	2	2326	2458	yes	1	465	4491	MVVKAPGPHSSSSAMWRPCCRPTMLWSYWRPMPVIRRPLDCLGT
FBgn0041097	FBtr0077921	1178	3	3743	4223	no	1	465	4491	MLGAKAAAAAAAAQSDDHLHGQHGHLDELAGQGEEDQHNREQNGSAGGQVGADEPVQPAAAAPPGQQRPEAGTGRLCQHHLGGSDGQWRWSGHLEAPASAEDALQKRKQYTGQVWSAAEHHECECRCSQQRADGLPDRRSSVGGRRLLRTGPLQLHQPAA
FBgn0031331	FBtr0305552	1181	2	49	280	yes	1	24	531	MAHLRAAGHAATARLRESRRSWTRLRGIRRNTAVLVRRRTTCTSGPRRSSDPRTPSTRTEYSSWTYSFRLSILLLHR
FBgn0031331	FBtr0305552	1182	2	484	622	no	1	24	531	MTRKRASGPNVMPKTNRWQLRFESMTDVRRLCCSLLCYMKYTYAAP
FBgn0051924	FBtr0077945	1191	3	452	620	no	2	28	676	MFSSPPPLVLRNRRSRASVWSSSPLWLVWRLLCPLACRWSSCPILWYPFEQVLTPL
FBgn0051924	FBtr0077946	1193	3	512	680	no	2	28	736	MFSSPPPLVLRNRRSRASVWSSSPLWLVWRLLCPLACRWSSCPILWYPFEQVLTPL
FBgn0031335	FBtr0077944	1195	2	583	712	no	1	156	876	MIRHLDREEESPTQIYISWPPRDSIRPQIPKSVLYSRMLQWAS
FBgn0053126	FBtr0077942	1199	2	145	298	no	1	75	747	MPRCHFLASAQMLSYWTPSTRKRIWASGTSTQPIHLLSRSARSASTPTTVS
FBgn0053126	FBtr0077942	1200	2	574	793	no	1	75	747	MRPERSWKTTMYPRPSSSILFRRTVPGWMVMALGWPERMASMWMTSCLPRCQMPLKRHENGSDASTSVSTTFL
FBgn0002543	FBtr0077941	1204	1	4668	4878	no	3	284	4673	MSDLCSLVHPWASLSPNPSRSRSPRVICSPRNNSTLGKCGNYSPGANASTTVEWRTLSSLVRKGIWRGMC
FBgn0002543	FBtr0077941	1205	1	1077	1296	no	3	284	4673	MWLAPGSRPPLFLKCMYVHSSSEDPRIRRRWWAARWSSSAASEAIPCLMSCGDALPPAAICHCVVCTYLRTAV
FBgn0002543	FBtr0077941	1206	1	3417	3780	yes	3	284	4673	METATGWTPPPAEWCGVPRPAATRWRCKRITSPTMRRSAVPPVLRPAVAPLPVDPVARAAVPAAAMTFMEDTAANAISSGTWASTPTYRPTMQRCPVLARHPASMVGMATPPRPLMPPLRS
FBgn0002543	FBtr0077941	1207	1	762	903	no	3	284	4673	MRALTGARPKTSLEWHGPGMQRCKWHFSATNSVWSRQIPAWPKARWP
FBgn0002543	FBtr0077941	1208	1	3843	4095	yes	3	284	4673	MGSSAQCTHTTSSSSISSNRRSRRTSNTRLSSSTSNCHPATSTSRCPPPARYTPRTRVLRALSTLSSITTPRTSRDTSTSPRTS
FBgn0002543	FBtr0077941	1209	1	1917	2094	no	3	284	4673	MKACTPAWPAIATENPLGVVTFVWTPRQIRISSSSEPQNFPPTQGRQENRKWWRRAKIR
FBgn0002543	FBtr0077941	1210	1	3030	3240	no	3	284	4673	MSPSMPLRLLWFWPISPKASCTPWAWRPEITLELVLIVSQLLCVWIPSQSDSIRSSISAIPSIRTMLTMC
FBgn0002543	FBtr0077941	1211	1	2727	2901	no	3	284	4673	MAVAPHPAPSPGSSSTRCMNFSSCHFTNPSRASRRIRASLAPLKMFPLRHHMEWRLCC
FBgn0002543	FBtr0077941	1212	2	5032	5176	no	3	284	4673	MLFICKVFLDPPKFTALNFACSLLRLSQMRNVTKTETDRVRDSCEDYI
FBgn0002543	FBtr0077941	1213	2	5899	6085	no	3	284	4673	MKKSFNLSQEKQEDPFYSLLRFALMNCAKWQAIIYRYIHRFENFSKHRFIQHVVYRTPNDGN
FBgn0002543	FBtr0077941	1214	2	1780	1918	no	3	284	4673	MPNSGHSSATGLLVPGWHTHRCAGARAAESFGRWSLNHFGSSAPRG
FBgn0002543	FBtr0077941	1215	2	910	1114	no	3	284	4673	MRCPPRISGAANLVAQERPDPESCREQADSHCRRWQSGHPGSPPIGRRTLPVCGQECGWHPGVGHRFS
FBgn0002543	FBtr0077941	1216	3	29	149	no	3	284	4673	MCCGCRYSPYIRIRSIRRVTRVVVPGNGLSGAAMDSDASE
FBgn0051928	FBtr0077929	1218	3	650	803	no	2	19	1273	MEWRPLWTIFWNRDSSTNPSSPCTSTGTPRMPVMVAYCCSEDQIPLFTADA
FBgn0031343	FBtr0077935	1223	1	1086	1227	no	3	152	1565	MRHAATIISTCHKSSSRWHHSHHRNSSSSSSSNSSISSSFTVQVSGI
FBgn0031343	FBtr0077939	1225	3	605	932	no	2	94	1414	MKEDKLLRNMKALPPTCRGAAFSNNKDRSLSISSNISSSNIISSNIISSNIISINSRNINSNSSNINSSSHIVNLAPKATIATRLKISMRYHFPSFTIRCDTKRRHSRS
FBgn0031343	FBtr0077939	1226	3	935	1076	no	2	94	1414	MRHAATIISTCHKSSSRWHHSHHRNSSSSSSSNSSISSSFTVQVSGI
FBgn0031343	FBtr0077938	1228	3	818	959	no	2	94	1297	MRHAATIISTCHKSSSRWHHSHHRNSSSSSSSNSSISSSFTVQVSGI
FBgn0031343	FBtr0077936	1230	3	761	902	no	2	37	1240	MRHAATIISTCHKSSSRWHHSHHRNSSSSSSSNSSISSSFTVQVSGI
FBgn0031343	FBtr0077937	1232	3	542	869	no	2	31	1351	MKEDKLLRNMKALPPTCRGAAFSNNKDRSLSISSNISSSNIISSNIISSNIISINSRNINSNSSNINSSSHIVNLAPKATIATRLKISMRYHFPSFTIRCDTKRRHSRS
FBgn0031343	FBtr0077937	1233	3	872	1013	no	2	31	1351	MRHAATIISTCHKSSSRWHHSHHRNSSSSSSSNSSISSSFTVQVSGI
FBgn0031343	FBtr0077934	1235	1	873	1200	no	3	152	1682	MKEDKLLRNMKALPPTCRGAAFSNNKDRSLSISSNISSSNIISSNIISSNIISINSRNINSNSSNINSSSHIVNLAPKATIATRLKISMRYHFPSFTIRCDTKRRHSRS
FBgn0031343	FBtr0077934	1236	1	1203	1344	no	3	152	1682	MRHAATIISTCHKSSSRWHHSHHRNSSSSSSSNSSISSSFTVQVSGI
FBgn0031344	FBtr0077933	1238	1	1038	1182	no	3	275	1409	MCVSWPWVGPTMQLCSKTTRSSYGVAIATVSWEWVRSANSRQYPRHFA
FBgn0031344	FBtr0077933	1239	2	1276	1441	yes	3	275	1409	MERAWELRQQQHRKCLHPNSFTTATSEIVRRRSRILLRDHRARNLTLSPCDVLLV
FBgn0031345	FBtr0077919	1241	3	260	464	no	2	40	616	MSRIAWAATISKLPGLTWPNRSSRRKTFVLLSSIASSQKPYATTMSFGMNQTSYGWKMGRKFSSTTGT
FBgn0026398	FBtr0077873	1245	2	964	1129	no	1	0	1191	MTARKCPIASFNRTGPLPIVATNPRWYTFFTIFSNPLLSRLVECFLFPCKQIWLW
FBgn0026397	FBtr0077874	1247	2	514	637	no	1	12	1203	MPGACTFPTSTPKSNFTSLASPKSFLGDGPSSWISARMCVL
FBgn0026397	FBtr0077874	1248	2	976	1132	no	1	12	1203	MTAKRWPTPFFNRTGHLPIVATNPLWYTFFTIFSSPLFLRLVESFLFPCKQI
FBgn0026397	FBtr0077874	1249	3	596	725	yes	1	12	1203	MGRLHGSLHGCVSFDLHGNSTMPHHPSETAPAKSTIGTRKDGR
FBgn0261509	FBtr0077875	1251	2	1492	1678	no	1	447	4395	MPHSADSPSEAGSSTATASCVGWPSGFATATCRLHRANGIPSSVAPHLASGTEASTPFSRRS
FBgn0261509	FBtr0077875	1252	2	3802	4147	no	1	447	4395	MQLQQQQQQQQQPHQPVASLSRTILTNMNVRKSSIIIPQAGEAAAAAVAAVRLQHATFPAATPSVYSYPQWQRPRLTIFYIISVISMVQPATTAASAIIRRIRLVIAVIVHVIVV
FBgn0031347	FBtr0077917	1254	2	151	304	no	1	123	2100	MLPLGPRNQDTLTFTLCMSCSRALPSDWRSSMRLSSRKTIWWPMCACKAVY
FBgn0031347	FBtr0077917	1255	2	1852	2119	no	1	123	2100	MLRVPPAWVPLSPTNWARSASRASWDTIARTSSHTPPVPGLKEPRVFPWSSALRVTRAEVTPPTPRMSTCRRSFCQRRPAVGHRRDYCS
FBgn0031347	FBtr0077917	1256	2	349	856	no	1	123	2100	MPRREQQPSRRQSPQPRRQRHPLRQSKSLPQRIQHQSLLQNLLQSLLQRNLPQRSQSQKKQLLRRLPHHLQNQWVPTMNQLHLQLRLPRNILLLSPRQIPQKHQWMCLPRPRERSWHRRPHGSPRDPPVATSRTVKRTDLLPIISCVSKDASPRLNCRRNRPQWRFSSL
FBgn0051935	FBtr0077916	1258	2	850	1069	no	1	54	2802	MEKFRIWKYSSSVPSHMATSPSPARKSTWSTPGQSCPSTWPLIANRGVTLCPPKLRWEKSTYQLRPLPISPAA
FBgn0051935	FBtr0077916	1259	2	256	397	yes	1	54	2802	MALRWSITRPYWRMRNSSERRRRRSPACNAPVATMISCPLGIALVLQ
FBgn0051935	FBtr0077916	1260	3	593	974	no	1	54	2802	MELLYGRGPGSCSENQFQADWTGESPARMSVSDGFAYPVQGKGAYFLHPGGHDFSLHHLRSGHHAHPHAHVRALRPRPQLRGYRSGWRSFASGSTAVLCPPTWLQARVPHGNLPGLHLARAVRARGL
FBgn0086758	FBtr0077877	1265	1	3582	4254	no	1	1734	3546	MNANKEAAKQRKRKTLKMALEKCMQRRDAMVAETTTGAGGDGAEAGGESGEAVDGAGSEEGAGSEGTEPLTYEQQQQRMHQELTQQIRAAMAAEQAAEAMDSTMNTTVNTTTTTTTTTNTTGATSDGCSDAEASDGSDRPMEVDEDQPPEPQPGSELVVVEPKIEVLSESEDEEDRLHMSEAEPDIQAEAIYDHMPNTPTSPPHIIPPNDTPTLTSTPKVNVEQ
FBgn0086758	FBtr0077877	1266	1	4389	4725	no	1	1734	3546	MTTDATAVALGDHLRPSWTRSPKLGTLITMITKQGNKEPNDKMYHTRARVHTKHTANRRTDKRTHEKQMANLMTTNFLQAFLLRICVFEANHNSSSRHKQEQQIQTKPNQTN
FBgn0086758	FBtr0077877	1267	2	1933	2173	no	1	1734	3546	MASASSYWRRPRRTTWPLCWSSCTKARSTSPRRRSTVSSSPPRVCRSKVCPRKRDVWRHSRHNNTWATCRHLTRRRAGGA
FBgn0086758	FBtr0077877	1268	2	2470	2593	yes	1	1734	3546	MAAAQLESVATESAVVAATMDPLAWEAARALLTIWADPLAS
FBgn0086758	FBtr0077877	1269	2	4993	5221	no	1	1734	3546	MIRLLSHIFLISYRNVTELQVASDQNETTMLSLKTELNKTRVTIIKHCKHIATNKLQSNNSNNKTATTSTCNNKIV
FBgn0086758	FBtr0077877	1270	2	2767	2971	yes	1	1734	3546	MAPSPPSVPAPSTSRRTTVPRPAPPPRRPPRPTPCTPNAHRHSPVATRTIVPAPQREMEMPPVAWSAL
FBgn0086758	FBtr0077877	1271	2	3703	3829	yes	1	1734	3546	MGQRQEGSRARQSTGQDRKREPVQRALNRSPTSSSSSECTRS
FBgn0086758	FBtr0077877	1272	2	1282	1792	no	1	1734	3546	MPTPTQNLSATIKAAEVIREPERFAPKSATHKKLTKQLQNSLWLRICSGRIAFMLCWQLQNSTKFHFGKPKTNKSICRAAEKQQQHQQHQQPHYQNSKIIGKYRKQRRRCRRSGALRTAWILRAKDTDTDRDTDKDTATDRDKAIASLLAPWIRSSSSASNGTVSRLTWQ
FBgn0086758	FBtr0077877	1273	3	3371	3620	no	1	1734	3546	MSLLRADLHAKQHGAPSHCQGAQAGNRIGGGCNNCSSTLGSGSCSISSGYSGSQQSFTIGSSRNSSGISSHERQQGGGKAAQT
FBgn0086758	FBtr0307047	1275	1	3672	3921	no	2	2035	3847	MSLLRADLHAKQHGAPSHCQGAQAGNRIGGGCNNCSSTLGSGSCSISSGYSGSQQSFTIGSSRNSSGISSHERQQGGGKAAQT
FBgn0086758	FBtr0307047	1276	1	10017	10197	no	2	2035	3847	MCLGLSNFTVQFNAKFEDEASCMYAMVYMAYGVYSIYRRAFPPRLPLRPSVCKSSCCKFV
FBgn0086758	FBtr0307047	1277	2	10054	10246	no	2	2035	3847	MRNLKMKLVVCTPWYIWHMVYTPYIEEHSPHVSPCAPQCVNQVVVNLSNTMDRRKYKLYLMCVF
FBgn0086758	FBtr0307047	1278	2	6955	7117	no	2	2035	3847	MQMQTTSVTRSPVCSVISFSSCKNEWRLVSLFQFFIVSRIIFQLEFYLAFVLKG
FBgn0086758	FBtr0307047	1279	2	4690	5026	no	2	2035	3847	MTTDATAVALGDHLRPSWTRSPKLGTLITMITKQGNKEPNDKMYHTRARVHTKHTANRRTDKRTHEKQMANLMTTNFLQAFLLRICVFEANHNSSSRHKQEQQIQTKPNQTN
FBgn0086758	FBtr0307047	1280	2	3883	4555	no	2	2035	3847	MNANKEAAKQRKRKTLKMALEKCMQRRDAMVAETTTGAGGDGAEAGGESGEAVDGAGSEEGAGSEGTEPLTYEQQQQRMHQELTQQIRAAMAAEQAAEAMDSTMNTTVNTTTTTTTTTNTTGATSDGCSDAEASDGSDRPMEVDEDQPPEPQPGSELVVVEPKIEVLSESEDEEDRLHMSEAEPDIQAEAIYDHMPNTPTSPPHIIPPNDTPTLTSTPKVNVEQ
FBgn0086758	FBtr0307047	1281	3	1583	2093	no	2	2035	3847	MPTPTQNLSATIKAAEVIREPERFAPKSATHKKLTKQLQNSLWLRICSGRIAFMLCWQLQNSTKFHFGKPKTNKSICRAAEKQQQHQQHQQPHYQNSKIIGKYRKQRRRCRRSGALRTAWILRAKDTDTDRDTDKDTATDRDKAIASLLAPWIRSSSSASNGTVSRLTWQ
FBgn0086758	FBtr0307047	1282	3	6203	6401	no	2	2035	3847	MATTKATNSNNYSNQTKFKIKLLAHLWKTFFFVQMKIHQKKKMKKNPTNKNSKFLFSALIISMATT
FBgn0086758	FBtr0307047	1283	3	3068	3272	yes	2	2035	3847	MAPSPPSVPAPSTSRRTTVPRPAPPPRRPPRPTPCTPNAHRHSPVATRTIVPAPQREMEMPPVAWSAL
FBgn0086758	FBtr0307047	1284	3	5294	5522	no	2	2035	3847	MIRLLSHIFLISYRNVTELQVASDQNETTMLSLKTELNKTRVTIIKHCKHIATNKLQSNNSNNKTATTSTCNNKIV
FBgn0086758	FBtr0307047	1285	3	4004	4130	yes	2	2035	3847	MGQRQEGSRARQSTGQDRKREPVQRALNRSPTSSSSSECTRS
FBgn0086758	FBtr0307047	1286	3	2234	2474	no	2	2035	3847	MASASSYWRRPRRTTWPLCWSSCTKARSTSPRRRSTVSSSPPRVCRSKVCPRKRDVWRHSRHNNTWATCRHLTRRRAGGA
FBgn0086758	FBtr0307047	1287	3	2771	2894	yes	2	2035	3847	MAAAQLESVATESAVVAATMDPLAWEAARALLTIWADPLAS
FBgn0086758	FBtr0307047	1288	3	6875	7001	no	2	2035	3847	MLNMKLPLLTVEPQDTTRHTRHTNHRRCRCRLPVSPDPQFVL
FBgn0086758	FBtr0303935	1290	1	4407	4743	no	1	1752	3564	MTTDATAVALGDHLRPSWTRSPKLGTLITMITKQGNKEPNDKMYHTRARVHTKHTANRRTDKRTHEKQMANLMTTNFLQAFLLRICVFEANHNSSSRHKQEQQIQTKPNQTN
FBgn0086758	FBtr0303935	1291	1	3600	4272	no	1	1752	3564	MNANKEAAKQRKRKTLKMALEKCMQRRDAMVAETTTGAGGDGAEAGGESGEAVDGAGSEEGAGSEGTEPLTYEQQQQRMHQELTQQIRAAMAAEQAAEAMDSTMNTTVNTTTTTTTTTNTTGATSDGCSDAEASDGSDRPMEVDEDQPPEPQPGSELVVVEPKIEVLSESEDEEDRLHMSEAEPDIQAEAIYDHMPNTPTSPPHIIPPNDTPTLTSTPKVNVEQ
FBgn0086758	FBtr0303935	1292	2	1951	2191	no	1	1752	3564	MASASSYWRRPRRTTWPLCWSSCTKARSTSPRRRSTVSSSPPRVCRSKVCPRKRDVWRHSRHNNTWATCRHLTRRRAGGA
FBgn0086758	FBtr0303935	1293	2	2488	2611	yes	1	1752	3564	MAAAQLESVATESAVVAATMDPLAWEAARALLTIWADPLAS
FBgn0086758	FBtr0303935	1294	2	3721	3847	yes	1	1752	3564	MGQRQEGSRARQSTGQDRKREPVQRALNRSPTSSSSSECTRS
FBgn0086758	FBtr0303935	1295	2	1300	1810	no	1	1752	3564	MPTPTQNLSATIKAAEVIREPERFAPKSATHKKLTKQLQNSLWLRICSGRIAFMLCWQLQNSTKFHFGKPKTNKSICRAAEKQQQHQQHQQPHYQNSKIIGKYRKQRRRCRRSGALRTAWILRAKDTDTDRDTDKDTATDRDKAIASLLAPWIRSSSSASNGTVSRLTWQ
FBgn0086758	FBtr0303935	1296	2	2785	2989	yes	1	1752	3564	MAPSPPSVPAPSTSRRTTVPRPAPPPRRPPRPTPCTPNAHRHSPVATRTIVPAPQREMEMPPVAWSAL
FBgn0086758	FBtr0303935	1297	2	5011	5239	no	1	1752	3564	MIRLLSHIFLISYRNVTELQVASDQNETTMLSLKTELNKTRVTIIKHCKHIATNKLQSNNSNNKTATTSTCNNKIV
FBgn0086758	FBtr0303935	1298	3	3389	3638	no	1	1752	3564	MSLLRADLHAKQHGAPSHCQGAQAGNRIGGGCNNCSSTLGSGSCSISSGYSGSQQSFTIGSSRNSSGISSHERQQGGGKAAQT
FBgn0086758	FBtr0077878	1300	1	2391	2640	no	2	754	2566	MSLLRADLHAKQHGAPSHCQGAQAGNRIGGGCNNCSSTLGSGSCSISSGYSGSQQSFTIGSSRNSSGISSHERQQGGGKAAQT
FBgn0086758	FBtr0077878	1301	2	187	337	no	2	754	2566	MISQAFSQWAQSYRVSFGVFGVGFSFEIRCSHSLWLSFYANADTKLISYD
FBgn0086758	FBtr0077878	1302	2	2602	3274	no	2	754	2566	MNANKEAAKQRKRKTLKMALEKCMQRRDAMVAETTTGAGGDGAEAGGESGEAVDGAGSEEGAGSEGTEPLTYEQQQQRMHQELTQQIRAAMAAEQAAEAMDSTMNTTVNTTTTTTTTTNTTGATSDGCSDAEASDGSDRPMEVDEDQPPEPQPGSELVVVEPKIEVLSESEDEEDRLHMSEAEPDIQAEAIYDHMPNTPTSPPHIIPPNDTPTLTSTPKVNVEQ
FBgn0086758	FBtr0077878	1303	2	3409	3745	no	2	754	2566	MTTDATAVALGDHLRPSWTRSPKLGTLITMITKQGNKEPNDKMYHTRARVHTKHTANRRTDKRTHEKQMANLMTTNFLQAFLLRICVFEANHNSSSRHKQEQQIQTKPNQTN
FBgn0086758	FBtr0077878	1304	3	953	1193	no	2	754	2566	MASASSYWRRPRRTTWPLCWSSCTKARSTSPRRRSTVSSSPPRVCRSKVCPRKRDVWRHSRHNNTWATCRHLTRRRAGGA
FBgn0086758	FBtr0077878	1305	3	29	182	no	2	754	2566	MCALSFCECANPTRVPLRLCQVAKKFCSCTFEKQAGKYFHPPGKIPTLSER
FBgn0086758	FBtr0077878	1306	3	2723	2849	yes	2	754	2566	MGQRQEGSRARQSTGQDRKREPVQRALNRSPTSSSSSECTRS
FBgn0086758	FBtr0077878	1307	3	302	812	no	2	754	2566	MPTPTQNLSATIKAAEVIREPERFAPKSATHKKLTKQLQNSLWLRICSGRIAFMLCWQLQNSTKFHFGKPKTNKSICRAAEKQQQHQQHQQPHYQNSKIIGKYRKQRRRCRRSGALRTAWILRAKDTDTDRDTDKDTATDRDKAIASLLAPWIRSSSSASNGTVSRLTWQ
FBgn0086758	FBtr0077878	1308	3	4013	4241	no	2	754	2566	MIRLLSHIFLISYRNVTELQVASDQNETTMLSLKTELNKTRVTIIKHCKHIATNKLQSNNSNNKTATTSTCNNKIV
FBgn0086758	FBtr0077878	1309	3	1787	1991	yes	2	754	2566	MAPSPPSVPAPSTSRRTTVPRPAPPPRRPPRPTPCTPNAHRHSPVATRTIVPAPQREMEMPPVAWSAL
FBgn0086758	FBtr0077878	1310	3	1490	1613	yes	2	754	2566	MAAAQLESVATESAVVAATMDPLAWEAARALLTIWADPLAS
FBgn0011570	FBtr0077881	1312	1	570	1161	no	2	208	1036	MGSGSRVCRRYTDQKGGRWQQDDPRLLGLHPCGRGTGEDHRQDGPLQAHLHGNALAADQQTGFGNHESGRIPHPAAGAGRQRQRVVAAHRQHWQDGRGDGEQDQEHPERDLLWQDQGHRERTKEHTITGRSAPAGGHEAGPRSGNPATQCQARIELSTERLKAEFPHKPIQSRGVPQAGCSQEERSNIRIARHCCHH
FBgn0011570	FBtr0077881	1313	2	1333	1483	no	2	208	1036	MRKLLHHEKHINVNFARPFQLSSHIVAVWSRASSRVQPKMPTSPPSRQYP
FBgn0011570	FBtr0077881	1314	3	407	605	yes	2	208	1036	MGTPTDRPGRTPTIRRWRMAKCPRNDCANWKSRRTMPSISTGRCTTREASPPSTYGIWITGLPPLY
FBgn0031356	FBtr0077912	1316	1	777	1308	yes	2	100	1708	MAGSFENSILDRWRHTAGNAREGLLLRRIPNADEQGCCSSARRTGGRVCVLCEAHAGQDAGHHHESRLWHCQTPFGTHAASRGGRGNPLLCAGLRGELLAYHQCEDRSQRAAGGEHSTGGAGHRNMLVDIHLARADNSHSPTEEEYGQALTVQALHQHADLRCYRFRHIHAVCFAFA
FBgn0031356	FBtr0077912	1317	2	2191	2353	no	2	100	1708	MIKRDYAKIKSNCLSKHTIVCVTHLKVFNYIFLIKRSPIFINKCKRILKVAMNX
FBgn0031356	FBtr0077912	1318	3	344	464	no	2	100	1708	MTARCRPSPRMLPCRRTPPSITSSPRSPGHIPATDSSSWR
FBgn0031356	FBtr0077912	1319	3	1538	1715	yes	2	100	1708	MERRKRRRLHEMPRPPRKTTCAGWRRTYRLRWRTRRCPSWTPMRKSSTPSSRCRKCNKL
FBgn0031357	FBtr0077882	1321	2	208	382	no	1	60	603	MCRSRATTTRSWRATRGFCTDWPSTWTWTSPTATPSLRKRPRCSDCGPTPRSSNRSTS
FBgn0086698	FBtr0077911	1323	1	1005	1146	no	3	305	3158	MCSRSRACSWNRLPIAGRRTIRCAWTSCEAARARSSPWSRRFPARAT
FBgn0086698	FBtr0077911	1324	1	2484	2955	no	3	305	3158	MAICGPRTCRIRRWVCLWLVVHFLVFRLQTFQIRAPSWVSSARCQLRLRRQGPISPSFINIRLSLAIFPPCCHRSPARTTRSACCKRNPPHPYCPTRRIQHPPTEKHPPRPQSHKRPKRTKSSSRIQFKWRWCQKFLARKSQCHPREMVTPGPLRDI
FBgn0086698	FBtr0077911	1325	1	348	483	no	3	305	3158	MWCGSRARTWAPFATSGSATRSRSSRTSPAWPSETIRSVAMDWPC
FBgn0086698	FBtr0077911	1326	2	286	796	no	3	305	3158	MHWRPEYAAQRDPFLDHVARGCGADQEPGPGRLSLPQAARQGAGAAGPRLPGQARLYGASQWTGRAEELWSQVHRPLEGQPQEAGGPAAPAQDHPLRVAGRGAGAAPLLTRPDRPHLRGHLHGRHSAHGLREVPGGQARLRGHYGCFFHPFPHRLGLQYQPADGGASAEA
FBgn0031359	FBtr0305618	1328	1	540	675	no	2	463	1537	MPPGGGEDSPAELHGVHDAVAAGGECRRRTGERWPIGAAAAGTTT
FBgn0031359	FBtr0305618	1329	3	1472	1631	no	2	463	1537	MRRSSMCSRGASTTNRTSSTTFRCLSKDWRRSNPICAYVDATAATLCNFIPRF
FBgn0031359	FBtr0077910	1331	1	540	675	no	2	463	1558	MPPGGGEDSPAELHGVHDAVAAGGECRRRTGERWPIGAAAAGTTT
FBgn0031359	FBtr0077910	1332	3	1493	1652	no	2	463	1558	MRRSSMCSRGASTTNRTSSTTFRCLSKDWRRSNPICAYVDATAATLCNFIPRF
FBgn0031359	FBtr0306167	1334	1	1428	1587	no	3	677	1493	MRRSSMCSRGASTTNRTSSTTFRCLSKDWRRSNPICAYVDATAATLCNFIPRF
FBgn0031359	FBtr0306167	1335	1	540	723	no	3	677	1493	MPPGGGEDSPAELHGVHDAVAAGGECRRRTGERWPIGAAAAGTTTSWPFHTAASHPQRPNP
FBgn0031359	FBtr0306167	1336	2	463	883	yes	3	677	1493	MAQNTADTLIHLIAGGSAGTVGAVVTCPLEVVKTRLQSSTAFMTPSRLAENAGGGPANGGQSELLRPEQRHHGHFTLRHLIHNAQIHEHRAVPAAHCPERGSTRPVQGSGSESRGRGPIPCHLLLHLLANQKHAQQSGLC
FBgn0000579	FBtr0302115	1338	1	2202	2520	no	2	1006	2305	MPLGASGQVQPDPAHRGGDRRWRQVRRQVVQEAAVSAGHFEIPTTPAPSNEIWILERELDAVDPWKGGGARVRQPFTFGTCVWRTNTSELNYQTHLLSLCFVLRHY
FBgn0000579	FBtr0302115	1339	2	160	334	no	2	1006	2305	MVLCKFSSVSFTYISNRFNCTNLIISIDRHLLYRCREILPFFATFPRTAASLDASLWV
FBgn0000579	FBtr0302115	1340	3	1691	1928	no	2	1006	2305	MPSPRPDTPARSRSAWTWPPPSSTRMASTIWTSRTRRATSRSGCPPTSWPTCTRSLLRTSPSSRLRIPLTRTTGRPGPT
FBgn0000579	FBtr0077907	1342	1	1269	1506	no	3	383	1883	MPSPRPDTPARSRSAWTWPPPSSTRMASTIWTSRTRRATSRSGCPPTSWPTCTRSLLRTSPSSRLRIPLTRTTGRPGPT
FBgn0000579	FBtr0077907	1343	2	2104	2236	no	3	383	1883	MLNLDLIIIYKQKNKKHYVQDIRSVAESFEYLQCNRCNRYEIIN
FBgn0000579	FBtr0077907	1344	2	1780	2098	no	3	383	1883	MPLGASGQVQPDPAHRGGDRRWRQVRRQVVQEAAVSAGHFEIPTTPAPSNEIWILERELDAVDPWKGGGARVRQPFTFGTCVWRTNTSELNYQTHLLSLCFVLRHY
FBgn0000579	FBtr0077908	1346	1	2001	2133	no	2	280	1780	MLNLDLIIIYKQKNKKHYVQDIRSVAESFEYLQCNRCNRYEIIN
FBgn0000579	FBtr0077908	1347	1	1677	1995	no	2	280	1780	MPLGASGQVQPDPAHRGGDRRWRQVRRQVVQEAAVSAGHFEIPTTPAPSNEIWILERELDAVDPWKGGGARVRQPFTFGTCVWRTNTSELNYQTHLLSLCFVLRHY
FBgn0000579	FBtr0077908	1348	3	1166	1403	no	2	280	1780	MPSPRPDTPARSRSAWTWPPPSSTRMASTIWTSRTRRATSRSGCPPTSWPTCTRSLLRTSPSSRLRIPLTRTTGRPGPT
FBgn0000579	FBtr0077906	1350	1	1416	1653	no	3	530	2030	MPSPRPDTPARSRSAWTWPPPSSTRMASTIWTSRTRRATSRSGCPPTSWPTCTRSLLRTSPSSRLRIPLTRTTGRPGPT
FBgn0000579	FBtr0077906	1351	1	162	555	yes	3	530	2030	MGLQPYPAVDSHSDLVGQFPGKSGENRAVFPQQHPSQIQAALEEESIDRHAIHSYVWIPITLTLCEGQFSPKNIGNVPGKTTKKGKRTPTLKTGEHLETHTYKRRVNIQIGSTFAAVFYTFKPCLGPLQFS
FBgn0000579	FBtr0077906	1352	2	1927	2245	no	3	530	2030	MPLGASGQVQPDPAHRGGDRRWRQVRRQVVQEAAVSAGHFEIPTTPAPSNEIWILERELDAVDPWKGGGARVRQPFTFGTCVWRTNTSELNYQTHLLSLCFVLRHY
FBgn0000579	FBtr0077906	1353	2	2251	2383	no	3	530	2030	MLNLDLIIIYKQKNKKHYVQDIRSVAESFEYLQCNRCNRYEIIN
FBgn0000579	FBtr0077909	1355	1	1623	1755	no	2	103	1402	MLNLDLIIIYKQKNKKHYVQDIRSVAESFEYLQCNRCNRYEIIN
FBgn0000579	FBtr0077909	1356	1	1299	1617	no	2	103	1402	MPLGASGQVQPDPAHRGGDRRWRQVRRQVVQEAAVSAGHFEIPTTPAPSNEIWILERELDAVDPWKGGGARVRQPFTFGTCVWRTNTSELNYQTHLLSLCFVLRHY
FBgn0000579	FBtr0077909	1357	3	788	1025	no	2	103	1402	MPSPRPDTPARSRSAWTWPPPSSTRMASTIWTSRTRRATSRSGCPPTSWPTCTRSLLRTSPSSRLRIPLTRTTGRPGPT
FBgn0000579	FBtr0077905	1359	2	1192	1429	no	1	306	1806	MPSPRPDTPARSRSAWTWPPPSSTRMASTIWTSRTRRATSRSGCPPTSWPTCTRSLLRTSPSSRLRIPLTRTTGRPGPT
FBgn0000579	FBtr0077905	1360	3	1703	2021	no	1	306	1806	MPLGASGQVQPDPAHRGGDRRWRQVRRQVVQEAAVSAGHFEIPTTPAPSNEIWILERELDAVDPWKGGGARVRQPFTFGTCVWRTNTSELNYQTHLLSLCFVLRHY
FBgn0000579	FBtr0077905	1361	3	2027	2159	no	1	306	1806	MLNLDLIIIYKQKNKKHYVQDIRSVAESFEYLQCNRCNRYEIIN
FBgn0260648	FBtr0077883	1363	1	666	822	yes	2	94	790	MVEGPFPERNRGPRQCHFSAGAIGMCGNRQNMWQSRRLPAGLGLVLSLLTFI
FBgn0260648	FBtr0077883	1364	3	200	428	no	2	94	790	MTRWWLARRAHFDTRNPAPSGWTTTREGTSRHAGISFWALCEPRRAICTAWTSEQRTQPPYRISPLRRPARRIARI
FBgn0031360	FBtr0077884	1366	1	429	687	no	3	38	1001	MSLSIMLADPSEPVGPKSRSRWTGSCSNWMSLRWSTSAAWWCAISWSRTAVEDTSLPPPASPASVQCHFHPPTVPPSTPLTPTCSP
FBgn0031361	FBtr0077904	1368	2	430	577	no	1	93	825	MWLPRKIVCCRRVFARFPDVVCSICTKPLPSWKHHLKPPRSGCNDGPKT
FBgn0031361	FBtr0077904	1369	3	362	536	no	1	93	825	MRTRRKTSPRFRMHQIDDQRQSLCGCLARSSAAGESSQDSRTLSALSAQSHSRLGSTI
FBgn0031362	FBtr0077886	1371	1	2637	2970	no	2	592	2890	MDVAPELLPGRIPRGVERHLRHGSTLSGVPRDCDVLPLPQPEGLSQVHDDIGCAHVRLPDPHGHRDWSHACADPHHAVAQAQQAIRYHGQCLVHGCNPFVHSRVSFHLSSF
FBgn0031362	FBtr0077886	1372	2	433	565	no	2	592	2890	MCFHSEIFVTRLLLRLPEKNPNNLCTTAKKETLKSLQSRDTPSD
FBgn0031362	FBtr0077886	1373	2	2899	3031	yes	2	592	2890	MANVWSMAAILLYIVGCLSISPRFKFQIRNYPFCVFTIDRPIRC
FBgn0031362	FBtr0077886	1374	3	1568	1703	no	2	592	2890	MATACTKDLCANWCPSWPTSSSSARVTTTQLTIYWKWPWASINVT
FBgn0031362	FBtr0077886	1375	3	623	809	no	2	592	2890	MPPAAWEVRTAMPAAVPASAASRVTMVTPTAVAWASTVAPRRPARSCPSTRRHRPRPEAPAS
FBgn0031362	FBtr0077885	1377	1	1146	1281	no	3	170	2468	MATACTKDLCANWCPSWPTSSSSARVTTTQLTIYWKWPWASINVT
FBgn0031362	FBtr0077885	1378	1	201	387	no	3	170	2468	MPPAAWEVRTAMPAAVPASAASRVTMVTPTAVAWASTVAPRRPARSCPSTRRHRPRPEAPAS
FBgn0031362	FBtr0077885	1379	2	2215	2548	no	3	170	2468	MDVAPELLPGRIPRGVERHLRHGSTLSGVPRDCDVLPLPQPEGLSQVHDDIGCAHVRLPDPHGHRDWSHACADPHHAVAQAQQAIRYHGQCLVHGCNPFVHSRVSFHLSSF
FBgn0031362	FBtr0077885	1380	3	2477	2609	yes	3	170	2468	MANVWSMAAILLYIVGCLSISPRFKFQIRNYPFCVFTIDRPIRC
FBgn0027597	FBtr0077903	1382	3	689	1034	no	2	91	1243	MESYDPTRKPHRPSMAFDKLRLRISATSKWNWPVERWSQWPCTVTLCQQKPSRRKCSSMAAKDTWWSAAATYLSSRRANPKRKLFTWMSRICTSPPTTLCYHDHISKDSARWWAL
FBgn0041249	FBtr0077902	1385	3	44	197	yes	1	0	1134	MVHAADDPLRILATGTVPLHFRFPEKAVETLPMASPLRFRSAFSGHVPSHE
FBgn0031365	FBtr0077901	1387	1	54	177	no	3	26	401	MTIPWRARRISIGAGGILIIYFSTAAQGKIRNNNSKPSVPY
FBgn0051933	FBtr0077896	1392	1	180	321	no	2	40	2059	MSHYSHGCDEPDHCQVHRLGVEGQEVLPEVPPSDLVPNGGGERGLVP
FBgn0051664	FBtr0303377	1394	1	1539	1770	no	3	131	1715	MPPKERCPSSIFRTLYRTHQFHCPESEFTIRVKMATVVFWRHESLPTISPHMFRSQHGNKHISRILNDFFQSMCTAL
FBgn0031367	FBtr0077894	1396	3	245	374	no	2	103	706	MANSRGTLRNPMSRRSTWTCTPGKRVSQRTPKDTISFCSLWRS
FBgn0051665	FBtr0089787	1398	2	3190	3316	no	1	357	3702	MAALVGPAAIASTAPVVPATQEPCAKVSCPGRCVSVAQKSLT
FBgn0051665	FBtr0089787	1399	2	2812	3175	no	1	357	3702	MSASPRRVFTASASTRRTDSAASASQDSPASCATSSIMNANRIRVRMAASASITLAATSVAARRDSAATAAKLRLISAPTSPAPKDIAVLIMEMISAANAQEVATDRIVIKCHERTSSNAT
FBgn0051665	FBtr0089786	1401	2	3190	3562	no	1	357	3828	MAALVGPAAIASTAPVVPATQEPCAKMSSWWRRSLVPANLLWTMRTPEILMTKLSVHRLCLRVPLNCIMHILRPESWQPQFSSLPLWSPFVTARSIRLIENSPHVPPRLYPYWASVAARKCRAN
FBgn0051665	FBtr0089786	1402	2	2812	3175	no	1	357	3828	MSASPRRVFTASASTRRTDSAASASQDSPASCATSSIMNANRIRVRMAASASITLAATSVAARRDSAATAAKLRLISAPTSPAPKDIAVLIMEMISAANAQEVATDRIVIKCHERTSSNAT
FBgn0051665	FBtr0304911	1404	2	3181	3553	no	1	357	3819	MAALVGPAAIASTAPVVPATQEPCAKMSSWWRRSLVPANLLWTMRTPEILMTKLSVHRLCLRVPLNCIMHILRPESWQPQFSSLPLWSPFVTARSIRLIENSPHVPPRLYPYWASVAARKCRAN
FBgn0051665	FBtr0304911	1405	2	2812	3166	no	1	357	3819	MSASPRRVFTASASTRRTDSAASASQDSPASCATSSIMNANRIRVRMAASASITLAATSVAARRDSAATAAKLRLISAPTSPAPKDIAVLIMEMISAANAQEVATDRIVIKCHERNAT
FBgn0051663	FBtr0304597	1407	1	1479	1623	no	3	530	3320	MPPTSCCKCIPISPIPPSNWAWKSNRTPTRPSPTSCRDSVMTTWSGVT
FBgn0051663	FBtr0304597	1408	2	3397	3544	no	3	530	3320	MKRNMKLINENYCLVVHVWFMLYKCVCLCINYARSEKLNKLKTVENTIX
FBgn0051663	FBtr0304597	1409	2	217	340	no	3	530	3320	MYIYAYLYIQRQQLTGSVCLDDHKFQLNLIKITRKSQREKS
FBgn0051663	FBtr0077893	1411	1	1479	1623	no	3	530	3428	MPPTSCCKCIPISPIPPSNWAWKSNRTPTRPSPTSCRDSVMTTWSGVT
FBgn0051663	FBtr0077893	1412	2	3505	3652	no	3	530	3428	MKRNMKLINENYCLVVHVWFMLYKCVCLCINYARSEKLNKLKTVENTIX
FBgn0051663	FBtr0077893	1413	2	217	340	no	3	530	3428	MYIYAYLYIQRQQLTGSVCLDDHKFQLNLIKITRKSQREKS
FBgn0031372	FBtr0077891	1415	2	742	895	no	1	45	960	MIFHQVTMIARTKKRTKMTMRIKEMWMMRKPGMKLARGIVVPVPVPGRMKA
FBgn0031373	FBtr0077892	1417	3	440	617	no	1	0	1089	MWRVLLNSTEPHAGSHCQARGRVDFECSASERNGGETGQDRDSADGDEHQAEGPARGLP
FBgn0031374	FBtr0113011	1419	1	3012	3153	no	2	775	5392	MASATRYDSDHAGQDVATASQIWACSIAATLGSYFATGWYCPGIANQ
FBgn0031374	FBtr0113011	1420	1	2076	2202	no	2	775	5392	MLRHLLVGRHDPCLGFGRMHQQRYLPKEHLLQGAAEDRLQRR
FBgn0031374	FBtr0113011	1421	2	5824	5989	no	2	775	5392	MPSFCMIYSLFLLTFCLRITPNEKEKTKVREMCVKFEYSKISIYTHILCMPLLTL
FBgn0031374	FBtr0113011	1422	3	5888	6026	no	2	775	5392	MKKKRQKYEKCVSNLNIPKFQFIPIYYVCLYSHYNYMHLDMPQMII
FBgn0031374	FBtr0113011	1423	3	986	1334	no	2	775	5392	MRLWMCPQSAACWPIQLAAPWCSSTQNARHRPTWSTPPAKHSHPWRSPGVVATWPPGSVASIRPSRSGSWRLRTEVWSTAAAAVLLQSLWTTNTPSLVWPFRPLASTWFRWAPSTT
FBgn0031374	FBtr0113011	1424	3	4691	4973	no	2	775	5392	MFSIRAATRNPRIATACAVPATDRDAATDPLLRIASTATRLTMSTTIGERRQTLAVPRPCRTTPAPRRRPIALSTTNPLCHQGLGTWHLITRAN
FBgn0031374	FBtr0113011	1425	3	3917	4178	no	2	775	5392	MSCANRCAVRSLKSPAFSLPLRPSAETEVRILRAPELGPPIPKTKAPRPVPKMPNGRWPRRWVAARRICPRAAPTASCTPLCQRDRD
FBgn0031374	FBtr0113011	1426	3	3209	3344	no	2	775	5392	MWVNCLSGRCEKQLPIRIVGPYPYPRPVVDLRLCLACMLLHRWEI
FBgn0031374	FBtr0113011	1427	3	2849	2978	no	2	775	5392	MWPLPARIKRLLFMITTRTSAWQGCTVTASWSRDLSSPTIADI
FBgn0031374	FBtr0113011	1428	3	2201	2477	no	2	775	5392	MNCSLSRIRARLCSTKLETPPTMEGMECGASRSVRNCSTWQVEIGAATYACTVWSICACSPPSKPMSLRCFVWSIPTRRSSESCWPVPVGIG
FBgn0031374	FBtr0110882	1430	1	5043	5208	no	1	99	4611	MPSFCMIYSLFLLTFCLRITPNEKEKTKVREMCVKFEYSKISIYTHILCMPLLTL
FBgn0031374	FBtr0110882	1431	2	3136	3397	no	1	99	4611	MSCANRCAVRSLKSPAFSLPLRPSAETEVRILRAPELGPPIPKTKAPRPVPKMPNGRWPRRWVAARRICPRAAPTASCTPLCQRDRD
FBgn0031374	FBtr0110882	1432	2	3910	4192	no	1	99	4611	MFSIRAATRNPRIATACAVPATDRDAATDPLLRIASTATRLTMSTTIGERRQTLAVPRPCRTTPAPRRRPIALSTTNPLCHQGLGTWHLITRAN
FBgn0031374	FBtr0110882	1433	2	2068	2197	no	1	99	4611	MWPLPARIKRLLFMITTRTSAWQGCTVTASWSRDLSSPTIADI
FBgn0031374	FBtr0110882	1434	2	5107	5245	no	1	99	4611	MKKKRQKYEKCVSNLNIPKFQFIPIYYVCLYSHYNYMHLDMPQMII
FBgn0031374	FBtr0110882	1435	2	1420	1696	no	1	99	4611	MNCSLSRIRARLCSTKLETPPTMEGMECGASRSVRNCSTWQVEIGAATYACTVWSICACSPPSKPMSLRCFVWSIPTRRSSESCWPVPVGIG
FBgn0031374	FBtr0110882	1436	2	205	553	no	1	99	4611	MRLWMCPQSAACWPIQLAAPWCSSTQNARHRPTWSTPPAKHSHPWRSPGVVATWPPGSVASIRPSRSGSWRLRTEVWSTAAAAVLLQSLWTTNTPSLVWPFRPLASTWFRWAPSTT
FBgn0031374	FBtr0110882	1437	2	2428	2563	no	1	99	4611	MWVNCLSGRCEKQLPIRIVGPYPYPRPVVDLRLCLACMLLHRWEI
FBgn0031374	FBtr0110882	1438	3	1295	1421	no	1	99	4611	MLRHLLVGRHDPCLGFGRMHQQRYLPKEHLLQGAAEDRLQRR
FBgn0031374	FBtr0110882	1439	3	2231	2372	no	1	99	4611	MASATRYDSDHAGQDVATASQIWACSIAATLGSYFATGWYCPGIANQ
FBgn0031374	FBtr0077811	1441	1	1872	1998	no	2	664	5188	MLRHLLVGRHDPCLGFGRMHQQRYLPKEHLLQGAAEDRLQRR
FBgn0031374	FBtr0077811	1442	1	2808	2949	no	2	664	5188	MASATRYDSDHAGQDVATASQIWACSIAATLGSYFATGWYCPGIANQ
FBgn0031374	FBtr0077811	1443	2	5620	5785	no	2	664	5188	MPSFCMIYSLFLLTFCLRITPNEKEKTKVREMCVKFEYSKISIYTHILCMPLLTL
FBgn0031374	FBtr0077811	1444	3	782	1130	no	2	664	5188	MRLWMCPQSAACWPIQLAAPWCSSTQNARHRPTWSTPPAKHSHPWRSPGVVATWPPGSVASIRPSRSGSWRLRTEVWSTAAAAVLLQSLWTTNTPSLVWPFRPLASTWFRWAPSTT
FBgn0031374	FBtr0077811	1445	3	4487	4769	no	2	664	5188	MFSIRAATRNPRIATACAVPATDRDAATDPLLRIASTATRLTMSTTIGERRQTLAVPRPCRTTPAPRRRPIALSTTNPLCHQGLGTWHLITRAN
FBgn0031374	FBtr0077811	1446	3	3713	3974	no	2	664	5188	MSCANRCAVRSLKSPAFSLPLRPSAETEVRILRAPELGPPIPKTKAPRPVPKMPNGRWPRRWVAARRICPRAAPTASCTPLCQRDRD
FBgn0031374	FBtr0077811	1447	3	2645	2774	no	2	664	5188	MWPLPARIKRLLFMITTRTSAWQGCTVTASWSRDLSSPTIADI
FBgn0031374	FBtr0077811	1448	3	3005	3140	no	2	664	5188	MWVNCLSGRCEKQLPIRIVGPYPYPRPVVDLRLCLACMLLHRWEI
FBgn0031374	FBtr0077811	1449	3	5684	5822	no	2	664	5188	MKKKRQKYEKCVSNLNIPKFQFIPIYYVCLYSHYNYMHLDMPQMII
FBgn0031374	FBtr0077811	1450	3	1997	2273	no	2	664	5188	MNCSLSRIRARLCSTKLETPPTMEGMECGASRSVRNCSTWQVEIGAATYACTVWSICACSPPSKPMSLRCFVWSIPTRRSSESCWPVPVGIG
FBgn0031374	FBtr0110883	1452	1	7572	7737	no	1	99	7140	MPSFCMIYSLFLLTFCLRITPNEKEKTKVREMCVKFEYSKISIYTHILCMPLLTL
FBgn0031374	FBtr0110883	1453	2	3136	3397	no	1	99	7140	MSCANRCAVRSLKSPAFSLPLRPSAETEVRILRAPELGPPIPKTKAPRPVPKMPNGRWPRRWVAARRICPRAAPTASCTPLCQRDRD
FBgn0031374	FBtr0110883	1454	2	6439	6721	no	1	99	7140	MFSIRAATRNPRIATACAVPATDRDAATDPLLRIASTATRLTMSTTIGERRQTLAVPRPCRTTPAPRRRPIALSTTNPLCHQGLGTWHLITRAN
FBgn0031374	FBtr0110883	1455	2	2068	2197	no	1	99	7140	MWPLPARIKRLLFMITTRTSAWQGCTVTASWSRDLSSPTIADI
FBgn0031374	FBtr0110883	1456	2	4627	4900	no	1	99	7140	MAMVLEAIATAWRAYCRTKVIARVLLWSILKLRWLFFNSAMPASGTLLSTVRCPSPTGTAPMPTAASTTICDNSTPQQRIASMSQATIWSH
FBgn0031374	FBtr0110883	1457	2	1420	1696	no	1	99	7140	MNCSLSRIRARLCSTKLETPPTMEGMECGASRSVRNCSTWQVEIGAATYACTVWSICACSPPSKPMSLRCFVWSIPTRRSSESCWPVPVGIG
FBgn0031374	FBtr0110883	1458	2	5539	5779	yes	1	99	7140	MESAVSKCILRKTEMLRRIWRTCRPLNCTPNPNYKQWWMRYSRSGKSIEKTLTTLARSAEREEVEREKEQAAPPAISARI
FBgn0031374	FBtr0110883	1459	2	5962	6106	no	1	99	7140	MRIWHPKMPQICAPMRGISVETAAYQMSWRAPISLASTTARVWSWPRK
FBgn0031374	FBtr0110883	1460	2	205	553	no	1	99	7140	MRLWMCPQSAACWPIQLAAPWCSSTQNARHRPTWSTPPAKHSHPWRSPGVVATWPPGSVASIRPSRSGSWRLRTEVWSTAAAAVLLQSLWTTNTPSLVWPFRPLASTWFRWAPSTT
FBgn0031374	FBtr0110883	1461	2	2428	2563	no	1	99	7140	MWVNCLSGRCEKQLPIRIVGPYPYPRPVVDLRLCLACMLLHRWEI
FBgn0031374	FBtr0110883	1462	2	7636	7774	no	1	99	7140	MKKKRQKYEKCVSNLNIPKFQFIPIYYVCLYSHYNYMHLDMPQMII
FBgn0031374	FBtr0110883	1463	2	3634	4132	no	1	99	7140	MDQGMRAEDQDVTRSQLTPMTLRSILALKTQQQRLHQRIPSSKSSHQCSNNIKFQRSHISKPSSNISNMRLLPRNNFSTVLPRNRSCNKTFRRCDRCSSTIRPIHIMWACIRSIRHPVFRSEDLQRGPHLQCVRIPSRKIANSSSSSSNKGQRGIQLGTTGVRLAS
FBgn0031374	FBtr0110883	1464	3	1295	1421	no	1	99	7140	MLRHLLVGRHDPCLGFGRMHQQRYLPKEHLLQGAAEDRLQRR
FBgn0031374	FBtr0110883	1465	3	4463	4685	no	1	99	7140	MREEGLPLRYSAARAICGQSEKIGRGQISGDPTPFQRQFFPHRPAESGVTLFAFRWRWSWKLLQQLGERTVGRK
FBgn0031374	FBtr0110883	1466	3	2231	2372	no	1	99	7140	MASATRYDSDHAGQDVATASQIWACSIAATLGSYFATGWYCPGIANQ
FBgn0031374	FBtr0113012	1468	1	1872	1998	no	2	664	5188	MLRHLLVGRHDPCLGFGRMHQQRYLPKEHLLQGAAEDRLQRR
FBgn0031374	FBtr0113012	1469	1	2808	2949	no	2	664	5188	MASATRYDSDHAGQDVATASQIWACSIAATLGSYFATGWYCPGIANQ
FBgn0031374	FBtr0113012	1470	3	782	1130	no	2	664	5188	MRLWMCPQSAACWPIQLAAPWCSSTQNARHRPTWSTPPAKHSHPWRSPGVVATWPPGSVASIRPSRSGSWRLRTEVWSTAAAAVLLQSLWTTNTPSLVWPFRPLASTWFRWAPSTT
FBgn0031374	FBtr0113012	1471	3	4487	4769	no	2	664	5188	MFSIRAATRNPRIATACAVPATDRDAATDPLLRIASTATRLTMSTTIGERRQTLAVPRPCRTTPAPRRRPIALSTTNPLCHQGLGTWHLITRAN
FBgn0031374	FBtr0113012	1472	3	3713	3974	no	2	664	5188	MSCANRCAVRSLKSPAFSLPLRPSAETEVRILRAPELGPPIPKTKAPRPVPKMPNGRWPRRWVAARRICPRAAPTASCTPLCQRDRD
FBgn0031374	FBtr0113012	1473	3	2645	2774	no	2	664	5188	MWPLPARIKRLLFMITTRTSAWQGCTVTASWSRDLSSPTIADI
FBgn0031374	FBtr0113012	1474	3	3005	3140	no	2	664	5188	MWVNCLSGRCEKQLPIRIVGPYPYPRPVVDLRLCLACMLLHRWEI
FBgn0031374	FBtr0113012	1475	3	1997	2273	no	2	664	5188	MNCSLSRIRARLCSTKLETPPTMEGMECGASRSVRNCSTWQVEIGAATYACTVWSICACSPPSKPMSLRCFVWSIPTRRSSESCWPVPVGIG
FBgn0053673	FBtr0307516	1478	3	266	422	no	1	0	705	MQVHITGNICVGPFHCGLQCSGSISTETGFYSRGQLCCHCGDAVSVRQICSL
FBgn0053673	FBtr0307516	1479	3	434	563	no	1	0	705	MLDLRFRVISSSFDHGNSGHFLPNHTYSVRLAGSAPILCVYSD
FBgn0031375	FBtr0077870	1481	1	1656	2013	no	3	194	2027	MTWTCHPPTTGGASTRAGSHLPPVTARHRVNSRRTPVPAACRRPSMSPHRHFPAARRVIPPGPGPPFRSIRPVASITSSEWLHLTIIPVAPPSCNSSRSSHIRKASNTISSSKDSRRPS
FBgn0031375	FBtr0077870	1482	2	2242	2440	no	3	194	2027	MHCSGQCCPRTERSLLGRRTPVHLHPPRRTSAATKWFQLVQYPTQKMMMTMMIPTLSPHLQAAFCT
FBgn0031375	FBtr0077870	1483	2	1159	1657	no	3	194	2027	MWQGVQRPLQPHPPHARPHRSQAVCLQGLRQGIPPGFDSLPAQDHPHVGKAAQVPDLRQGLQSLLHPQHPLAHPRRLQALRVRVLRQGVPPEGQLQEPQADPQRRKGLQVQHLQQGLPPGLQPHLPHAHAQRQEALHLPRLRQGILPELRSEEAHAEAARDRRRSG
FBgn0031378	FBtr0077814	1487	1	606	786	no	3	134	638	MRFGNWRTGNCDMGLVAGEVQFKIKSFFITVLSFNHLCQPSEIQARQNVQRNVTDIYNLI
FBgn0031378	FBtr0077814	1488	2	190	604	no	3	134	638	MCQWRGSPGGKRKVLLLRLRPPPPRTAAHPGGGDGRVRDLQGQVSGSQTPLSGDSQGALRQPESAEQIARWIGAANGAGHDGIPAIAERGSQGGDCGLPLAAVHLGSPPPPARHFPACRHEFRQQDQLYALILVQKVQ
FBgn0031379	FBtr0077815	1490	2	589	760	no	3	92	2003	MLCRLLCFVHLLRPSHSAEYLHARAADHKHQEPLGGHRTDHATRQSPEAHQANCSPK
FBgn0001125	FBtr0077868	1492	3	1286	1415	yes	2	70	1363	MDVFRWRESPARMSSTWLRAYTRLPSKEDQWRSKWRWSFCSTF
FBgn0001125	FBtr0077868	1493	3	110	335	no	2	70	1363	MCGPTTRENGCAERTEYQHGSPRCRWAHPMPSWVSRKPSRRTPTPRRSTWALAPIAMTTPSPSCSPVFGRPRREW
FBgn0001125	FBtr0100359	1495	1	1263	1407	no	2	1708	2887	MDLYCILCNRRPSSHNNMFTADMGGLFKTPVSLGVRSVNSGGEIQENL
FBgn0001125	FBtr0100359	1496	3	2810	2939	yes	2	1708	2887	MDVFRWRESPARMSSTWLRAYTRLPSKEDQWRSKWRWSFCSTF
FBgn0001125	FBtr0100359	1497	3	1721	1859	no	2	1708	2887	MPSWVSRKPSRRTPTPRRSTWALAPIAMTTPSPSCSPVFGRPRREW
FBgn0001125	FBtr0077867	1499	3	1331	1460	yes	2	136	1408	MDVFRWRESPARMSSTWLRAYTRLPSKEDQWRSKWRWSFCSTF
FBgn0001125	FBtr0077867	1500	3	242	380	no	2	136	1408	MPSWVSRKPSRRTPTPRRSTWALAPIAMTTPSPSCSPVFGRPRREW
FBgn0053543	FBtr0091509	1504	1	876	1011	no	3	692	2102	MSPSSSSARQYKRISTPSGAIPADRPVRTPRVASTSRRRRRDSWH
FBgn0053543	FBtr0091509	1505	2	2041	2170	no	3	692	2102	MQLESLAVSVIWTHSRFDLDIEPRPIPITNTKCNPNPNSLLLR
FBgn0031384	FBtr0301068	1509	2	661	946	no	1	0	2904	MSPESICCLPIARCSGTGRIPPAWAAPCASWCASSSATASHIPSVIRTTSLSRSPRALARWSPLASWAPPPIPTTPTSPRSSSRFALRASTRYPC
FBgn0031384	FBtr0301068	1510	2	1096	1252	no	1	0	2904	MSSATPVCSTRINRMRRCRATKWQYTTCMEFQWRNCSMRLSSPTTRSTPESR
FBgn0031384	FBtr0301068	1511	3	548	794	no	1	0	2904	MDMGRHAGRIRLSRRPRHPGCHDAAFIGPRGPPFPAAICHRKVSAACQLQGAVGLEGSRQRGRHHVLRGALLPAQRPAISHL
FBgn0031384	FBtr0301068	1512	3	2705	2912	no	1	0	2904	MLPAAARGIPGAKSAVPDNGGSDLWQPAHGAHLFQPAVFARLRELRAVREVAAFGHQRGQRGIRHGLDI
FBgn0031384	FBtr0301066	1514	2	1123	1279	no	1	0	2931	MSSATPVCSTRINRMRRCRATKWQYTTCMEFQWRNCSMRLSSPTTRSTPESR
FBgn0031384	FBtr0301066	1515	2	688	973	no	1	0	2931	MSPESICCLPIARCSGTGRIPPAWAAPCASWCASSSATASHIPSVIRTTSLSRSPRALARWSPLASWAPPPIPTTPTSPRSSSRFALRASTRYPC
FBgn0031384	FBtr0301066	1516	3	575	821	no	1	0	2931	MDMGRHAGRIRLSRRPRHPGCHDAAFIGPRGPPFPAAICHRKVSAACQLQGAVGLEGSRQRGRHHVLRGALLPAQRPAISHL
FBgn0031384	FBtr0301066	1517	3	2732	2939	no	1	0	2931	MLPAAARGIPGAKSAVPDNGGSDLWQPAHGAHLFQPAVFARLRELRAVREVAAFGHQRGQRGIRHGLDI
FBgn0031384	FBtr0301067	1519	1	1212	1368	no	3	236	3020	MSSATPVCSTRINRMRRCRATKWQYTTCMEFQWRNCSMRLSSPTTRSTPESR
FBgn0031384	FBtr0301067	1520	1	777	1062	no	3	236	3020	MSPESICCLPIARCSGTGRIPPAWAAPCASWCASSSATASHIPSVIRTTSLSRSPRALARWSPLASWAPPPIPTTPTSPRSSSRFALRASTRYPC
FBgn0031384	FBtr0301067	1521	2	664	910	no	3	236	3020	MDMGRHAGRIRLSRRPRHPGCHDAAFIGPRGPPFPAAICHRKVSAACQLQGAVGLEGSRQRGRHHVLRGALLPAQRPAISHL
FBgn0031384	FBtr0301067	1522	2	2821	3028	no	3	236	3020	MLPAAARGIPGAKSAVPDNGGSDLWQPAHGAHLFQPAVFARLRELRAVREVAAFGHQRGQRGIRHGLDI
FBgn0259192	FBtr0299676	1524	2	397	517	no	1	0	2982	MRLMRRRPRASRSRRRTSLPITTSTRAAMGSWWNWIPPLV
FBgn0259192	FBtr0299676	1525	2	2395	2560	yes	1	0	2982	MARSCPTPVRLTRPSISRPGFAMPPPMHSAAMLYLPSMATPSIAIGGSRWRPSRC
FBgn0259230	FBtr0299675	1527	3	656	794	yes	1	0	789	MGLGETLSVGHPQLRVPIQRGNVRLPMPLYFPVHLPDRGGRFKCMX
FBgn0003557	FBtr0077824	1529	1	1554	1677	no	3	134	2981	MHWVHYQMAGRRRSNRTTECTLLTTRTEPPSGRIHARRARR
FBgn0003557	FBtr0077824	1530	1	2556	2763	no	3	134	2981	MRWCPWNGSSTLTSASWSLFCAACRTWTWRTGSATPSTGTTTATPSKLSGSGSLFARRITRSELACCSL
FBgn0003557	FBtr0077824	1531	2	3649	3802	no	3	134	2981	MFLTTIGEFILIRSTVNSLLDRIRIVDELSLVYWQTVLAVQLFIEHTQNFK
FBgn0003557	FBtr0077823	1533	2	1687	1810	no	1	267	3114	MHWVHYQMAGRRRSNRTTECTLLTTRTEPPSGRIHARRARR
FBgn0003557	FBtr0077823	1534	2	2689	2896	no	1	267	3114	MRWCPWNGSSTLTSASWSLFCAACRTWTWRTGSATPSTGTTTATPSKLSGSGSLFARRITRSELACCSL
FBgn0003557	FBtr0077823	1535	3	3782	3935	no	1	267	3114	MFLTTIGEFILIRSTVNSLLDRIRIVDELSLVYWQTVLAVQLFIEHTQNFK
FBgn0003557	FBtr0077822	1537	1	2691	2898	no	3	269	3116	MRWCPWNGSSTLTSASWSLFCAACRTWTWRTGSATPSTGTTTATPSKLSGSGSLFARRITRSELACCSL
FBgn0003557	FBtr0077822	1538	1	1689	1812	no	3	269	3116	MHWVHYQMAGRRRSNRTTECTLLTTRTEPPSGRIHARRARR
FBgn0003557	FBtr0077822	1539	2	3784	3937	no	3	269	3116	MFLTTIGEFILIRSTVNSLLDRIRIVDELSLVYWQTVLAVQLFIEHTQNFK
FBgn0028952	FBtr0077825	1541	2	1870	2068	no	2	85	1726	MSHRQPGYTKSMEIAAKLSSLALICQNILNCTTISLVYFEFSIRYLKLPLLSYQCIDSISSGINNT
FBgn0028952	FBtr0077825	1542	3	1109	1244	no	2	85	1726	MCWNYSISCWMSSNIEKEKACVRSPLFLKSRELNNLHRHLVHPMM
FBgn0053516	FBtr0300671	1545	1	2259	2382	no	1	435	2001	MQNAECEMHGLEEGQGTWHKGQRKDAGHRTRDTGPEGRHSL
FBgn0053516	FBtr0300671	1546	1	2049	2235	no	1	435	2001	MFHDVGIFSLYTVLCCFFFGLWWGRGWKGRRKKMEKANKAGGAFPFRRMFVFLLIFTFHCAK
FBgn0053516	FBtr0300671	1547	2	2056	2209	no	1	435	2001	MMSEFLVCILCCAVFFSDSGGGGGGREGERKWKRQTRQEALSLSGECLFSF
FBgn0053516	FBtr0300671	1548	2	1870	2017	no	1	435	2001	MMRTPLRCRRAGRVLAPSVRSSCSSICCCCRSCCCCERDWLLATESASC
FBgn0053516	FBtr0300671	1549	2	631	751	no	1	435	2001	MLLTSTSQQQQQEQQHQWQQQQQQQQQQQQGQRRRREQLL
FBgn0053516	FBtr0300671	1550	2	2266	2530	no	1	435	2001	MQNVKCTGWRRDKAHGTKDKGRTQDTGHGTQDQKDDTLCKYHKDAAPLTDIVTDTKACILFHYCRSFMKEPHTHRLYKHFMLSQQKQS
FBgn0053516	FBtr0300671	1551	2	2824	2965	no	1	435	2001	MNVNAICEISESEWKSIAACSAKFCVAHASKSMGRHEFTTRKPVSRF
FBgn0053516	FBtr0300671	1552	2	856	1024	no	1	435	2001	MTPVMAQPCRHSCHHRSRSRRRPQQHQLQHHPHPVSHRLRWRTGHKRKPRITLSRV
FBgn0053516	FBtr0300671	1553	3	266	395	no	1	435	2001	MLLQSTTTAAAAAAATSAATTATLAAASALKCSKKKNQLKTGK
FBgn0053516	FBtr0300671	1554	3	2834	2954	no	1	435	2001	MQYAKFRKANGNQLRHARLSFVLHMRVKAWVGMNLLHVSQ
FBgn0031388	FBtr0077827	1556	1	462	588	no	2	100	1042	MRQDVRQGASASTSPRTTAFCGGAQGPKRPAAGQPGATKGDD
FBgn0031388	FBtr0077827	1557	3	590	719	no	2	100	1042	MRASRILANPSTDIPPIRVAMPTLCRSCQSFPIRICRNIASSR
FBgn0031388	FBtr0077827	1558	3	137	290	no	2	100	1042	MKRTISSSVPLSTQMSCPLIQRIASFCPVARISRSTARSRFRFPNWTLVFR
FBgn0004507	FBtr0100485	1561	1	2532	2796	no	3	197	2729	MRTSRPRIWSPRPTRTKPSGWRCPSTTLRPAANSRRIAPSPSTPARFGEWSPPGRSCQRRRISHRTKSIFDIILLFMCFTFAKVKVQV
FBgn0004507	FBtr0100485	1562	1	597	816	yes	3	197	2729	MVVWVVWPPVSSTRWPLWVWPPMAMASVMSTVSSPRRSRTASRWRSPMIGCVMAIPGRRLVRSSCCRSTSTAV
FBgn0004507	FBtr0100485	1563	2	1291	1606	yes	3	197	2729	MGHHRQELRVHQPHRAPRGPGALARLPAGVDPAPPSANHLSHQLPAHGECEEEVPRRFGPHAPHVDGGGGWREAHQHGSSVHRRLPRRQRCGRHPLADPKGLAVP
FBgn0004507	FBtr0077828	1565	1	2532	2796	no	3	197	2729	MRTSRPRIWSPRPTRTKPSGWRCPSTTLRPAANSRRIAPSPSTPARFGEWSPPGRSCQRRRISHRTKSIFDIILLFMCFTFAKVKVQV
FBgn0004507	FBtr0077828	1566	1	597	816	yes	3	197	2729	MVVWVVWPPVSSTRWPLWVWPPMAMASVMSTVSSPRRSRTASRWRSPMIGCVMAIPGRRLVRSSCCRSTSTAV
FBgn0004507	FBtr0077828	1567	2	1291	1606	yes	3	197	2729	MGHHRQELRVHQPHRAPRGPGALARLPAGVDPAPPSANHLSHQLPAHGECEEEVPRRFGPHAPHVDGGGGWREAHQHGSSVHRRLPRRQRCGRHPLADPKGLAVP
FBgn0031390	FBtr0301660	1569	2	4807	5134	no	1	144	5070	MRSETLARIASWDASGIASTSPTATNINAGAKDKTVKKSCGIESGIGRSHRGSDHMKSSIEKEEEPAVRGPRSGSTSASPLGPPESTIDCTPGFCLPVPCIVKRILFNF
FBgn0031390	FBtr0301660	1570	2	4084	4594	no	1	144	5070	MQKQPPQRVNRRAKEARAIMSLWCPQPLQRHPITNARANNVTCQRHVSPNPAARMTSRSRQTTAVMAADRARVVIEMWNETDMISKTNEALVAIAVPETLCGSRSAQKPSCIRGRGNVLNVWRSWKRSSGSGKKHRDGAAKSASDMVMASRQWTWWAAPTIATTRSSRGV
FBgn0031390	FBtr0301660	1571	2	3175	3430	no	1	144	5070	MSTLTRSRSVCRSKKIVGSFYDLASPQRTTPSRNSCSSVSSRVAPSQLWMRCIARSSCTPSTISRHRTSQPCCAMIGSFVTSLIR
FBgn0031390	FBtr0301660	1572	2	1318	1468	no	1	144	5070	MRKNTMQTKNLASAKLCLKLATGRMRTRSSRSFPSRRLYCRNPLPVPLPI
FBgn0031390	FBtr0301660	1573	2	208	373	yes	1	144	5070	MALVAAMRRRRRIIGPPHRRTRTEQPPVAEPAAISQAHSIRRSSSTWTNPDAVNS
FBgn0031390	FBtr0301660	1574	2	2764	2902	no	1	144	5070	MWPSSWLGPCLLIRSIKNMINCARMTLTPRSSPRRKSSRSIWKLRS
FBgn0031390	FBtr0077853	1576	2	4084	4594	no	1	144	5067	MQKQPPQRVNRRAKEARAIMSLWCPQPLQRHPITNARANNVTCQRHVSPNPAARMTSRSRQTTAVMAADRARVVIEMWNETDMISKTNEALVAIAVPETLCGSRSAQKPSCIRGRGNVLNVWRSWKRSSGSGKKHRDGAAKSASDMVMASRQWTWWAAPTIATTRSSRGV
FBgn0031390	FBtr0077853	1577	2	3175	3430	no	1	144	5067	MSTLTRSRSVCRSKKIVGSFYDLASPQRTTPSRNSCSSVSSRVAPSQLWMRCIARSSCTPSTISRHRTSQPCCAMIGSFVTSLIR
FBgn0031390	FBtr0077853	1578	2	1318	1468	no	1	144	5067	MRKNTMQTKNLASAKLCLKLATGRMRTRSSRSFPSRRLYCRNPLPVPLPI
FBgn0031390	FBtr0077853	1579	2	208	373	yes	1	144	5067	MALVAAMRRRRRIIGPPHRRTRTEQPPVAEPAAISQAHSIRRSSSTWTNPDAVNS
FBgn0031390	FBtr0077853	1580	2	4804	5131	no	1	144	5067	MRSETLARIASWDASGIASTSPTATNINAGAKDKTVKKSCGIESGIGRSHRGSDHMKSSIEKEEEPAVRGPRSGSTSASPLGPPESTIDCTPGFCLPVPCIVKRILFNF
FBgn0031390	FBtr0077853	1581	2	2764	2902	no	1	144	5067	MWPSSWLGPCLLIRSIKNMINCARMTLTPRSSPRRKSSRSIWKLRS
FBgn0031391	FBtr0077852	1583	1	1299	1422	no	3	263	1313	MSLCYEDFIPNFYDFTFTNNSLRSIPFILLQVLDETLLIHE
FBgn0031391	FBtr0077852	1584	1	399	576	no	3	263	1313	MSRSARNVSRECGTATGQRCARYSRNESRCPTGHTFAHWSSCAKSSIRRAWCPFHQSPS
FBgn0027509	FBtr0077829	1586	1	660	849	no	3	128	3695	MFSRRTPRWIASSSSSSFMCPPTTHAAAWLLSWPPSISFAVTSRIYIWSASWTGLWSSTKRTR
FBgn0027509	FBtr0077829	1587	1	3276	3549	no	3	128	3695	MKQIPLQRISLGCSTWRLRATRSCTRLRPASVLFASCSRFLACLNASSPSSQYFLDCSTSTFAKPLPQNCTKRWLCTAMSPKCPRRIWMRS
FBgn0027509	FBtr0077829	1588	2	1366	1552	no	3	128	3695	MPGFGRTGKKGIAAATSIGGASTPPYAGALLRRDEGLHVGGATHPRFSLLHVLGICQGLQSG
FBgn0031392	FBtr0077830	1590	1	1413	1596	no	3	371	2393	MTLIASANWRRKSVQSQLLAMDLSAVNWPAPWHTIPERTMAVKCTRCSRKMPTCQRSFQTT
FBgn0031392	FBtr0077830	1591	1	1824	1959	no	3	371	2393	MQSWRPGGTCTWPVMLPASSILCWAGDGWSTMITRWSLVGWPART
FBgn0031392	FBtr0077830	1592	1	2352	2565	no	3	371	2393	MTSMRWPNCSRFTRREQRVPRDHGEDLATLICLSARTEQNLSNPNAFNCVYCVHLQLQLDTNGNDAMQQKF
FBgn0031392	FBtr0077830	1593	2	391	529	no	3	371	2393	MSDAEVHPAGVHPGQQKAIGSSAAALAAGIRSSSASPQQPLSNGLC
FBgn0031392	FBtr0077831	1595	1	2547	2760	no	3	371	2588	MTSMRWPNCSRFTRREQRVPRDHGEDLATLICLSARTEQNLSNPNAFNCVYCVHLQLQLDTNGNDAMQQKF
FBgn0031392	FBtr0077831	1596	1	2019	2154	no	3	371	2588	MQSWRPGGTCTWPVMLPASSILCWAGDGWSTMITRWSLVGWPART
FBgn0031392	FBtr0077831	1597	1	1608	1791	no	3	371	2588	MTLIASANWRRKSVQSQLLAMDLSAVNWPAPWHTIPERTMAVKCTRCSRKMPTCQRSFQTT
FBgn0031392	FBtr0077831	1598	2	391	538	no	3	371	2588	MSDAEVHPAGVHPGQQKAIGSSAAALAAGIRSSSASPQQPLSNGKETHP
FBgn0031393	FBtr0077832	1600	2	682	829	no	3	23	494	MKAIDPWDLGFQFSIYLLHINLFPFLYIYKLCIDRKITFSMEEQVLWRH
FBgn0000097	FBtr0077851	1602	1	2745	2865	yes	1	381	2577	MGRLECNRNGKLIIEDCVAISFRNLREIMKTILYFFLTQT
FBgn0000097	FBtr0077851	1603	2	979	1120	yes	1	381	2577	MEEPLEQHQDQQEDQHQLQEEPQTPAIPRRRVPAAPAAMAPSRTLCP
FBgn0000097	FBtr0077851	1604	2	1882	2023	no	1	381	2577	MAMAAVHQCHRVAVRHLEVRLAKTGIPSSSPSSNNNHHSGPPRVMVP
FBgn0000097	FBtr0077851	1605	2	2437	2659	no	1	381	2577	MTSRQAPPMPAAHPGPWIRPVNRHSQCRWKAIAMAASRRTPSDTCSSRRRSVLRQSPHYIHLPLPPEHTQHYLS
FBgn0000097	FBtr0077851	1606	2	448	625	no	1	381	2577	MCCGAVPQRRPASWRSLRRNCPHPCLPIRASGAARMCLSSCGSASANSISPNLTLISSK
FBgn0000097	FBtr0077851	1607	2	40	199	no	1	381	2577	MPYIAVPSRSHAQIDRSVAFLLFLLFLRRHRRDILFVYFILVHRLPRDDYEEI
FBgn0000097	FBtr0077851	1608	3	1310	1442	no	1	381	2577	MVPAAATAAAATSCCSGRSSCSGAAAPVAAAAAATTIAPEADPG
FBgn0000097	FBtr0077851	1609	3	3509	3701	no	1	381	2577	MLTKPEQFQKAILQQFGDPSCEDGSALASRSAWKKSFQNSISIEPLALDTLQQETRIEKHWLPF
FBgn0000097	FBtr0077851	1610	3	1640	1916	no	1	381	2577	MPRYGSLQDRRPRRTGKVVGHPEEPSVHELRQDVACPALLLQGKHTAQSAGRATLLSVSAQSHGTEEHQEYIAFASIDTGEWQWRQSINATG
FBgn0000097	FBtr0077850	1612	1	2253	2529	no	2	994	3190	MPRYGSLQDRRPRRTGKVVGHPEEPSVHELRQDVACPALLLQGKHTAQSAGRATLLSVSAQSHGTEEHQEYIAFASIDTGEWQWRQSINATG
FBgn0000097	FBtr0077850	1613	1	4122	4314	no	2	994	3190	MLTKPEQFQKAILQQFGDPSCEDGSALASRSAWKKSFQNSISIEPLALDTLQQETRIEKHWLPF
FBgn0000097	FBtr0077850	1614	1	1923	2055	no	2	994	3190	MVPAAATAAAATSCCSGRSSCSGAAAPVAAAAAATTIAPEADPG
FBgn0000097	FBtr0077850	1615	2	3358	3478	yes	2	994	3190	MGRLECNRNGKLIIEDCVAISFRNLREIMKTILYFFLTQT
FBgn0000097	FBtr0077850	1616	3	1061	1238	no	2	994	3190	MCCGAVPQRRPASWRSLRRNCPHPCLPIRASGAARMCLSSCGSASANSISPNLTLISSK
FBgn0000097	FBtr0077850	1617	3	2495	2636	no	2	994	3190	MAMAAVHQCHRVAVRHLEVRLAKTGIPSSSPSSNNNHHSGPPRVMVP
FBgn0000097	FBtr0077850	1618	3	3050	3272	no	2	994	3190	MTSRQAPPMPAAHPGPWIRPVNRHSQCRWKAIAMAASRRTPSDTCSSRRRSVLRQSPHYIHLPLPPEHTQHYLS
FBgn0000097	FBtr0077850	1619	3	1592	1733	yes	2	994	3190	MEEPLEQHQDQQEDQHQLQEEPQTPAIPRRRVPAAPAAMAPSRTLCP
FBgn0031397	FBtr0077845	1628	1	135	318	no	2	196	1957	MPRSSSGASGQQLRAGLSGQDEAAQGTDASGHPTQSLLLLCAAQRLDIPSYSGNVSLHGQC
FBgn0031397	FBtr0077845	1629	2	2227	2380	no	2	196	1957	MSQTYQLFEVYYKKNLRKTLPQILAFITYFYEHIKAKSKRTLGRCEFLVLD
FBgn0031397	FBtr0077845	1630	3	692	980	no	2	196	1957	MGFHCCRPQNVVVHWGSSPTRESRSCYTWATSCTRSMLIHWVSCSNRIRTEPLWKRRPTRFLIRMKWWSSPLAIVAPSSPHWPCCSPCFRRTSGWL
FBgn0031397	FBtr0077845	1631	3	1751	1895	yes	2	196	1957	MERMSRSRSISAREAKAYGSPGIPGATKPISVPSRTSFASCTKITSVR
FBgn0031397	FBtr0077845	1632	3	314	581	no	2	196	1957	MLSRLQAVAQFSDPVRLAPSVPWAAIVRHLPLPSDSPSTENAVLRWLSCSVWMMAASWRVGSFRACSWSSGTGIGDPYPTFAVLASTAA
FBgn0010288	FBtr0077844	1635	1	18	153	yes	3	248	929	MDISTFISFNLNRLHESIALIHTIEKLIIDMFRPNQCSHTTFRKK
FBgn0085203	FBtr0112365	1637	3	491	650	no	2	7	658	MRRRLWSKWKLPVTLLTRLKEASSLRTQLYGNFPSTWTPMSIWGFFSLPKKSV
FBgn0031398	FBtr0077843	1639	3	113	581	no	2	79	916	MSPWWRWPRFRRPFSLRPQRTFTRTPSRRNWTVLSWATIDVLGFAKRLTGTHAGRGRSSTVYCALPAWKRTTPAPVWTNLLPRTLTIWIWPLSPTKIWNSSGSSVESNGNSSWRCSKRFPTRIPVTNTFATILKPKTTTIRFWAMLATTLCPCALL
FBgn0031398	FBtr0077843	1640	3	734	941	no	2	79	916	MPRTQGARRKCRATRVTRRRSGAWLLFCITPPWLWDFRAPGSGGGPSSAALPDWSGSPFRLKKNAQRCI
FBgn0040715	FBtr0077842	1642	3	89	350	no	2	370	601	MLRKTPKPAIWKFIKGSAKTLFVLEAVCFAASYGVYYRMNTNREFRQHIHENYPFVLDYYYKIGEIVGDSTVRQADASYWSALKKSD
FBgn0259717	FBtr0299970	1644	2	370	601	no	3	89	350	MLSNPYFKSVLWLIGFGGMGYGLMVLTEPNVDKLERIKASVSSTKLSADEQRKALFMKKLQEASTTSAPIYRSSSEK
FBgn0031399	FBtr0077835	1646	1	2373	2883	no	2	64	2665	MPQLPETPAPLLALPNAHGHNGEHEQWGDPDHHARRARLADQALLKVVFLVSDLSPRRTHRAHHAVVQAKFRVPRVVVQLPLLRHGRHQAEHIERHFLAVRSTHHTQPLLAQAICICIKLLICSKRVRLKQTQKCSLYLDKGCARSISVYDLPAFSCSIAFYTYIQIKDY
FBgn0031399	FBtr0077835	1647	3	2450	2651	yes	2	64	2665	MGRPRPPRPTCPAGRPSPSQSGFPGVRPVATADTPSTSCSGSSKIQSAPCRRATAAASTWTAPSRTH
FBgn0031399	FBtr0077835	1648	3	299	572	no	2	64	2665	MAKSGFATSGTPTTAAGSTHRVSSACAPASPGTSWMPISWPLDTIAIEMTPASPSGTLSVEFPRRRPTSSASASRPTPFAGIEIIARSLRE
FBgn0031401	FBtr0077839	1650	2	217	364	no	1	129	1857	MPISRLETTRRKRTQVANGRHPGLEDRQRNRSPRRKCASKSSWTTSMCP
FBgn0031401	FBtr0077839	1651	3	1271	1499	no	1	129	1857	MLLGQCKIYHPDGAYYVAKVFNRKVRRADRGGTLEKADCSSGDLQGASTGNHRCKCCCQGGNPAARSGTIRSSRQL
FBgn0031401	FBtr0077836	1653	1	1413	1641	no	2	271	1999	MLLGQCKIYHPDGAYYVAKVFNRKVRRADRGGTLEKADCSSGDLQGASTGNHRCKCCCQGGNPAARSGTIRSSRQL
FBgn0031401	FBtr0077836	1654	3	359	506	no	2	271	1999	MPISRLETTRRKRTQVANGRHPGLEDRQRNRSPRRKCASKSSWTTSMCP
FBgn0031401	FBtr0077838	1656	1	288	435	no	3	200	1928	MPISRLETTRRKRTQVANGRHPGLEDRQRNRSPRRKCASKSSWTTSMCP
FBgn0031401	FBtr0077838	1657	2	1342	1570	no	3	200	1928	MLLGQCKIYHPDGAYYVAKVFNRKVRRADRGGTLEKADCSSGDLQGASTGNHRCKCCCQGGNPAARSGTIRSSRQL
FBgn0031401	FBtr0077837	1659	2	367	514	no	1	279	2007	MPISRLETTRRKRTQVANGRHPGLEDRQRNRSPRRKCASKSSWTTSMCP
FBgn0031401	FBtr0077837	1660	3	1421	1649	no	1	279	2007	MLLGQCKIYHPDGAYYVAKVFNRKVRRADRGGTLEKADCSSGDLQGASTGNHRCKCCCQGGNPAARSGTIRSSRQL
FBgn0031403	FBtr0077841	1663	3	92	290	no	1	387	687	MQALNCVSLLLLCSAFLRWELDGLIYNLVARTNGAFALALHLLGICECLREISFFLLFVSFVDVPT
FBgn0010704	FBtr0100674	1665	3	806	935	no	1	546	1428	MHSHRAWTARSRDDREIWNAATWSMYKEINTEIGSADGRRSTR
FBgn0010704	FBtr0100674	1666	3	1163	1304	no	1	546	1428	MSPGEEDPRFCALQVGQRSTAHGQADAGAYLPGARQRCDRERLRAAE
FBgn0010704	FBtr0077840	1668	1	1854	2064	no	1	546	1428	MMENLKLQHCFCNYISSTNCKRQQENFDKVWASCVRLSIVKYPIYILSKLFNSIFDCQVFSSPFHVFDCA
FBgn0010704	FBtr0077840	1669	2	2047	2191	no	1	546	1428	MYSIARRKSVQNVSRAPQFYLSTFDLKYAPTHMNRQTCRQFDTERHSI
FBgn0010704	FBtr0077840	1670	3	806	935	no	1	546	1428	MHSHRAWTARSRDDREIWNAATWSMYKEINTEIGSADGRRSTR
FBgn0010704	FBtr0077840	1671	3	1163	1304	no	1	546	1428	MSPGEEDPRFCALQVGQRSTAHGQADAGAYLPGARQRCDRERLRAAE
FBgn0010704	FBtr0100673	1673	1	1854	2064	no	1	546	1428	MMENLKLQHCFCNYISSTNCKRQQENFDKVWASCVRLSIVKYPIYILSKLFNSIFDCQVFSSPFHVFDCA
FBgn0010704	FBtr0100673	1674	2	2047	2191	no	1	546	1428	MYSIARRKSVQNVSRAPQFYLSTFDLKYAPTHMNRQTCRQFDTERHSI
FBgn0010704	FBtr0100673	1675	3	806	935	no	1	546	1428	MHSHRAWTARSRDDREIWNAATWSMYKEINTEIGSADGRRSTR
FBgn0010704	FBtr0100673	1676	3	1163	1304	no	1	546	1428	MSPGEEDPRFCALQVGQRSTAHGQADAGAYLPGARQRCDRERLRAAE
FBgn0262126	FBtr0077810	1678	2	652	787	no	1	285	3864	MQHLLRPTTTMLHSVLHHRRKLEVMSTEPYRPAVLHKAWPVGLIR
FBgn0262126	FBtr0077810	1679	2	2005	2128	no	1	285	3864	MKDLSYCWELTSFWPPRITVGTILPRRFPPLSSSSTSPTTP
FBgn0262126	FBtr0077810	1680	2	2968	3124	no	1	285	3864	MTTSWHQKRTCTFKSHSCTPRAAAKGVCEFLTLLCALQQRLRMSLSAATWTR
FBgn0262126	FBtr0077810	1681	2	2560	2728	no	1	285	3864	MIGSFWELIRRKPYSLHKPLHITHWARSASSRVAPWTYSCLTTPTSTWPRLGRFLG
FBgn0262126	FBtr0077810	1682	2	988	1420	no	1	285	3864	MEYRAHDRVNPSYLLEPLLQLTRNPDCHLSSSRESRHCSSQGYHSSSRDFPHSSLDCHHYPNPGCLRNQERLTELPNKADIQVAFQVRLPEASLEHLHRFQVSKQLLRRNSELHNLVIRASNRAIPHNPVSSRCQDIRHNRDSN
FBgn0262126	FBtr0077810	1683	3	3905	4076	yes	1	285	3864	MGGQLFPKQGSDASSVVHAQSPRKIRNAKGLGSEAETGAESCWNFNYIYIKIHIHIY
FBgn0051679	FBtr0077809	1685	1	180	315	no	3	44	1055	MSTIIVTSYIRCYPPLGQTMRPVCGIVLLHGPTNSGSWYYHRSSI
FBgn0051679	FBtr0077809	1686	1	384	531	yes	3	44	1055	MDCPARRTCTSIRTTWFRRTCARTASDGFVSISVGIIKGYRRMEADIAP
FBgn0051679	FBtr0077809	1687	2	583	727	no	3	44	1055	MQGVQAENLERSGELRVQHGQGVWLSVRLHWADIHPNMLRDWQMDHEV
FBgn0051679	FBtr0077809	1688	2	82	238	no	3	44	1055	MCPCGSNRVCVWSLCPTRGVHKAAAPADSKGSLCLPSSSQVISDVIHLWDRP
FBgn0052463	FBtr0077808	1690	1	30	186	yes	2	19	973	MAAPGTGFRPGSDCALCILRGWNVFSAHRCQKTPAGTNTNGSLCLLSQSQNL
FBgn0052463	FBtr0077808	1691	3	269	410	no	2	19	973	MTCVCIVTSYYPTIAETEWPTGCASTSRRTAYIRIEADVVATHTSRI
FBgn0051682	FBtr0077807	1693	3	176	332	no	2	91	1048	MSCERFDDWSNETHMPTLSEGNCTHCWEFSLCALITQNSTWIPMTATSWAGS
FBgn0031405	FBtr0077751	1695	1	1194	1323	no	3	143	1265	MPWATGGKRNRLHGKMILRTPRKSRILVNMCTFVDEIEVWYLX
FBgn0031405	FBtr0077751	1696	1	870	1029	no	3	143	1265	MLVTPPMWSPFKPALALASSSPWDTPPSIPTMGRIRRNAMSMAVLIRDPMTTS
FBgn0051686	FBtr0077752	1698	2	472	637	no	1	36	618	MSHLKIPPKMSHLKIPPKMRAPNQVRNQRKDRTTMMIRNTTTTIVTYIIDSSRYH
FBgn0042186	FBtr0077805	1701	1	585	708	no	3	11	755	MPAPAIREVLWSPVTSSLGSCPLARSALIPNILESTLTWLS
FBgn0042187	FBtr0077753	1703	2	589	730	no	1	0	753	MEEPLVMATLEDHWWSTNNLWVLSPGVEKVAYPVHSSSVFLISVNGS
FBgn0042187	FBtr0077753	1704	3	575	719	no	1	0	753	MRRHLWKNRLSWRLWRTIGGQQTTCGCCLLGSKRLRIQCILRQCSLFP
FBgn0042187	FBtr0077753	1705	3	65	209	no	1	0	753	MGTTYHRRRTHWNRTGSLAGVFAIFWRPCVRRLHLQRKYHRYCGPLFF
FBgn0054049	FBtr0302372	1710	3	71	218	no	2	10	928	MTLRLLVAIQATAIWKSAAAASLPSAVNPLRFTIIPGTIWPARSRDHNL
FBgn0262545	FBtr0304884	1713	2	94	286	no	1	0	282	MLTATCVNWVCGLQKGWEAAVSVPIQHSGADRRSPGSRGSPPPPPPPSTSPSSTHTSLTPMPAX
FBgn0031409	FBtr0077756	1715	2	460	691	yes	1	0	726	MALPKSVPGACALKNLLNRLARNFFAPFTPKMIFVLAIMEVPWSWPTKWLASQCKDTAAGLPFCHHFTRTSSTTWNG
FBgn0031410	FBtr0077801	1719	3	308	563	no	2	163	739	MRFFWGTTLAATIRYPSGTWATVCVRWAPLPRRRWSANMSASTRPPPCSAYASMRSWASTPVLASTAACCLPRKNRSRRTSSYPV
FBgn0031413	FBtr0077799	1725	1	1083	1236	no	3	641	1535	MCRSRGTTFGTRSCSRSAPNRCAGPSPVMRRRATTATPSSWPSCRPSATPT
FBgn0031413	FBtr0100648	1727	1	1173	1326	no	3	731	1625	MCRSRGTTFGTRSCSRSAPNRCAGPSPVMRRRATTATPSSWPSCRPSATPT
FBgn0031414	FBtr0114370	1729	2	5203	5356	no	1	903	7398	MLPGFRTRLRWAGLEDRPGSRWMESSILRVDRPEVAVGWMCCLFCISAVTR
FBgn0031414	FBtr0114370	1730	2	1384	1930	no	1	903	7398	MATQGSSAKRIGTSAGRVLARTAGHVWTVWPTTIVRVRKDFLDPTARRTSTNACRIPARTADSAGTEPMATYAPANQVTWDLTANWMSLSARQELVLVASTVVSASRVLDWSSPATVRRAGMVGFARRRLTSAPRRPAKMEASAWTSWRPMPAPVPWDIRASTARRRSSSVRTIRVRIMPCA
FBgn0031414	FBtr0114370	1731	2	5524	5707	no	1	903	7398	MPASTMAPACSMEQPLLASARRAGMGHCVPSPRIPVTPSTTNATRTPPVCRWSMATNAIVL
FBgn0031414	FBtr0114370	1732	2	742	871	no	1	903	7398	MRTNKALKRIEDQKQGHPSGSDPTAAAAAIASIKIRFTLPRGV
FBgn0031414	FBtr0114370	1733	2	6352	6655	no	1	903	7398	MCPSCRTTPSPVSRFRSGDVSGVWWSVELALCSTKPTLWNRATFETVMAPLVAETPASPEDIAGWTRSCSRIASVRSTRKEIDASTRRPASSFRAKTMEDA
FBgn0031414	FBtr0114370	1734	2	2929	3109	no	1	903	7398	MSHPLLCRKPPPHGWSRCPGLPLPQSHHWMWWKRLPQLTTFGQRCPPRRLPSSRSIRRKC
FBgn0031414	FBtr0114370	1735	2	3781	3970	no	1	903	7398	MFTPLPMDHPRLPKRSHRSRRAARKWRAQIRSPPAEGDPAECPRRRQAMSIASSWAATTVAPA
FBgn0031414	FBtr0114370	1736	2	4732	5011	yes	1	903	7398	MARRRRSGSASAPPATWAPPARYPCARTTRASTVEPAYNFRAAVTSACVRWASTATIASTILKWPCHPSPAASMDSPRLWPTRCRFPSSIRSS
FBgn0031414	FBtr0114370	1737	3	4649	4916	no	1	903	7398	MRLIGVSIESLPQWRRLHKDRDQRSGREWREGGEVEVQVPHRLHGPHLRDIRVRGQPVPVRWNLRTISGQRLPLPVSAGQARPLLRAQS
FBgn0031414	FBtr0114370	1738	3	6599	7187	no	1	903	7398	MRVLGDLQAHSVQKQWKMPEKWTLLVSKWMGWLLLRDCHEQADDAELPWQQLPDLAAAANSDERQAAGTLPVRPPPRSHPSLAELLHHRTGRTAPVERAREEQVPRPGPGGGPPQAGQQPPGQHQRHGPCSGQRIHSRRSLALDQRPAGPVQAGAAAGRRGDLHGAIARGRTVTGLDHAEKHSGGQAQEFEQGANN
FBgn0031414	FBtr0114370	1739	3	5411	5630	no	1	903	7398	MHIRCTAEGGTGHGAPPGDARGQRSGRGSMWNQGMPSPCLPARWRLPAAWSNLYLHLPGGLVWATVCPAHESL
FBgn0031414	FBtr0114370	1740	3	5648	5822	no	1	903	7398	MLRGRHLCAAGQWLRMRLSCRTHRQKLRGGNSIPERRIPDWQTILSGGSLAISIRWRG
FBgn0031414	FBtr0114370	1741	3	1457	1691	no	1	903	7398	MCGRCGLLQLYVSGRIFWIQLRGERRRMHVESLPERRTLPGQNQWLHMHLPTRLPGISLRTGCRCLRDRNWCSLPARW
FBgn0014010	FBtr0077793	1743	1	1512	1668	no	1	459	1116	MKTKHEKKAQGFWRFHRVVESLKSYCIKKREKPRNQLSEQRIFVKITCRVRF
FBgn0014010	FBtr0077793	1744	2	517	643	no	1	459	1116	MAPRRTKAANSSWCSSASPLWASPHWCCASSRDSSTSTRRAR
FBgn0014010	FBtr0077793	1745	2	784	913	no	1	459	1116	MIYRIRTVFSVRRPGSRNCINKPHQTLSLRWPATRQICQTFAS
FBgn0014010	FBtr0077798	1747	2	1297	1453	no	2	244	901	MKTKHEKKAQGFWRFHRVVESLKSYCIKKREKPRNQLSEQRIFVKITCRVRF
FBgn0014010	FBtr0077798	1748	3	302	428	no	2	244	901	MAPRRTKAANSSWCSSASPLWASPHWCCASSRDSSTSTRRAR
FBgn0014010	FBtr0077798	1749	3	569	698	no	2	244	901	MIYRIRTVFSVRRPGSRNCINKPHQTLSLRWPATRQICQTFAS
FBgn0014010	FBtr0077796	1751	1	600	726	no	3	542	1199	MAPRRTKAANSSWCSSASPLWASPHWCCASSRDSSTSTRRAR
FBgn0014010	FBtr0077796	1752	1	264	465	no	3	542	1199	MRVGARARRPYDLLQVQRAQWVARPKIVHESNCEEIKNTADSASTLSSNLSRKTYSAEEGVSCSNRP
FBgn0014010	FBtr0077796	1753	1	867	996	no	3	542	1199	MIYRIRTVFSVRRPGSRNCINKPHQTLSLRWPATRQICQTFAS
FBgn0014010	FBtr0077796	1754	3	1595	1751	no	3	542	1199	MKTKHEKKAQGFWRFHRVVESLKSYCIKKREKPRNQLSEQRIFVKITCRVRF
FBgn0014010	FBtr0077794	1756	2	1273	1429	no	2	220	877	MKTKHEKKAQGFWRFHRVVESLKSYCIKKREKPRNQLSEQRIFVKITCRVRF
FBgn0014010	FBtr0077794	1757	3	545	674	no	2	220	877	MIYRIRTVFSVRRPGSRNCINKPHQTLSLRWPATRQICQTFAS
FBgn0014010	FBtr0077794	1758	3	278	404	no	2	220	877	MAPRRTKAANSSWCSSASPLWASPHWCCASSRDSSTSTRRAR
FBgn0014010	FBtr0077797	1760	1	312	438	no	3	254	911	MAPRRTKAANSSWCSSASPLWASPHWCCASSRDSSTSTRRAR
FBgn0014010	FBtr0077797	1761	1	579	708	no	3	254	911	MIYRIRTVFSVRRPGSRNCINKPHQTLSLRWPATRQICQTFAS
FBgn0014010	FBtr0077797	1762	3	1307	1463	no	3	254	911	MKTKHEKKAQGFWRFHRVVESLKSYCIKKREKPRNQLSEQRIFVKITCRVRF
FBgn0014010	FBtr0077795	1764	2	1291	1447	no	2	238	895	MKTKHEKKAQGFWRFHRVVESLKSYCIKKREKPRNQLSEQRIFVKITCRVRF
FBgn0014010	FBtr0077795	1765	3	563	692	no	2	238	895	MIYRIRTVFSVRRPGSRNCINKPHQTLSLRWPATRQICQTFAS
FBgn0014010	FBtr0077795	1766	3	296	422	no	2	238	895	MAPRRTKAANSSWCSSASPLWASPHWCCASSRDSSTSTRRAR
FBgn0261647	FBtr0077763	1768	1	3114	3279	no	1	90	2646	MDWISSGSNQNTHRRRRSSTSGGLFSSGESHLIGLKSPCINHFIVKFELVSKYIL
FBgn0261647	FBtr0077763	1769	2	1927	2161	no	1	90	2646	MPRPRTENYISRSAMAALRSLPIRPPISSIRRHPPSLSPPEHPVRARIAPVRCLRCRRMEMQPPPPPATFPTRPPLSP
FBgn0261647	FBtr0077763	1770	2	1342	1465	no	1	90	2646	MPARRANAAISETPGKCAAAPAESFAIRRLVPAARRALNVK
FBgn0261647	FBtr0077763	1771	2	679	802	no	1	90	2646	MRRKWPPDQRRWCPTTKHHWSLPSQPNRKRMSLEMVGLILV
FBgn0261647	FBtr0077763	1772	2	2575	2695	no	1	90	2646	MLLHQPHSHASRWNSIIQRQASPPRLQNRFFGFATLGNSQ
FBgn0261647	FBtr0077763	1773	3	2474	2762	no	1	90	2646	MHEFRGVAPAARESSAHCRRGGEQAATNGIAGSTCSSISPTATPAAGTASSSDKRVLLDYKIDFSGSLLWAILSDYELMANFFFFFFFYRFKSILS
FBgn0261647	FBtr0077763	1774	3	1457	1916	no	1	90	2646	MSSRSSHVSLRMYSRSLWQHSWPGRVQSHEGANPLYPHGDAVGSRAATGFGSRRPGRTSAAATAATIPTDHWLFPGGNGWLNIRVLPANAIELQLRLRFTSLHTREQRELLSTAGTAARSAHCGPVDTPAAASAEPELRGLRPIGQPGLRTLC
FBgn0261647	FBtr0077762	1776	1	2925	3045	no	3	440	2996	MLLHQPHSHASRWNSIIQRQASPPRLQNRFFGFATLGNSQ
FBgn0261647	FBtr0077762	1777	1	1692	1815	no	3	440	2996	MPARRANAAISETPGKCAAAPAESFAIRRLVPAARRALNVK
FBgn0261647	FBtr0077762	1778	1	1029	1152	no	3	440	2996	MRRKWPPDQRRWCPTTKHHWSLPSQPNRKRMSLEMVGLILV
FBgn0261647	FBtr0077762	1779	1	2277	2511	no	3	440	2996	MPRPRTENYISRSAMAALRSLPIRPPISSIRRHPPSLSPPEHPVRARIAPVRCLRCRRMEMQPPPPPATFPTRPPLSP
FBgn0261647	FBtr0077762	1780	2	1807	2266	no	3	440	2996	MSSRSSHVSLRMYSRSLWQHSWPGRVQSHEGANPLYPHGDAVGSRAATGFGSRRPGRTSAAATAATIPTDHWLFPGGNGWLNIRVLPANAIELQLRLRFTSLHTREQRELLSTAGTAARSAHCGPVDTPAAASAEPELRGLRPIGQPGLRTLC
FBgn0261647	FBtr0077762	1781	2	2824	3112	no	3	440	2996	MHEFRGVAPAARESSAHCRRGGEQAATNGIAGSTCSSISPTATPAAGTASSSDKRVLLDYKIDFSGSLLWAILSDYELMANFFFFFFFYRFKSILS
FBgn0261647	FBtr0077762	1782	3	3464	3629	no	3	440	2996	MDWISSGSNQNTHRRRRSSTSGGLFSSGESHLIGLKSPCINHFIVKFELVSKYIL
FBgn0031417	FBtr0077792	1784	1	819	963	no	3	98	1103	MPSSRAPKARLSCPITGAAPRLAALMLLPNPGLCRGPNLISTTRTPAD
FBgn0031418	FBtr0077791	1786	1	537	696	no	3	86	1091	MWRSTLASLCLMSTACRNANWEAVWSTIWAFTPSRSRSGPSRRNRRRSSPREP
FBgn0031418	FBtr0077791	1787	1	873	1023	no	3	86	1091	MARRRSGCLPRASTRPTTPTPRPCAMRRRQCASPSSPAKWRTRTSPTPTV
FBgn0031418	FBtr0303027	1789	1	816	966	no	3	29	1034	MARRRSGCLPRASTRPTTPTPRPCAMRRRQCASPSSPAKWRTRTSPTPTV
FBgn0031418	FBtr0303027	1790	1	480	639	no	3	29	1034	MWRSTLASLCLMSTACRNANWEAVWSTIWAFTPSRSRSGPSRRNRRRSSPREP
FBgn0031419	FBtr0077764	1792	3	713	953	no	2	67	892	MSRLRTPNSIRLQTLPRRVSPQRFATSPCRNTKPSRISTPRNWSKSPEERRRMSLVMKMTNVTFNYGYSLCQQINACKNR
FBgn0031420	FBtr0077766	1794	2	607	991	no	1	147	3060	MGQPYPATLVSLPRKSVRRAGLSCQVRPRIRFRPRRSPVARTGPAARLHCSIRLLRVHPAPRRLRLRRVTRAAAVKVAVPPRLRAAAALPPEVGRVRSRQRTATTPRQLRPCWSPITRSQRDRRRVRP
FBgn0031420	FBtr0077766	1795	2	160	490	no	1	147	3060	MWPPPVVELIRKMEPSTRCRECGSRTRRPAPIPARDRRDYPCLACRAKSGSRSSTWKRSSSNCERLRRRICVVERTPPPAQINRRRCRSSVCNRRTWPTTIWRRSWPVAI
FBgn0031420	FBtr0077766	1796	2	1486	1672	no	1	147	3060	MRALWTHRNSSHNSKRRMDRYRIPHRPLKGCALRTEPLARITPCTSSRRFSRFMARKSISRS
FBgn0031420	FBtr0077765	1798	1	780	1164	no	3	320	3233	MGQPYPATLVSLPRKSVRRAGLSCQVRPRIRFRPRRSPVARTGPAARLHCSIRLLRVHPAPRRLRLRRVTRAAAVKVAVPPRLRAAAALPPEVGRVRSRQRTATTPRQLRPCWSPITRSQRDRRRVRP
FBgn0031420	FBtr0077765	1799	1	333	663	no	3	320	3233	MWPPPVVELIRKMEPSTRCRECGSRTRRPAPIPARDRRDYPCLACRAKSGSRSSTWKRSSSNCERLRRRICVVERTPPPAQINRRRCRSSVCNRRTWPTTIWRRSWPVAI
FBgn0031420	FBtr0077765	1800	1	1659	1845	no	3	320	3233	MRALWTHRNSSHNSKRRMDRYRIPHRPLKGCALRTEPLARITPCTSSRRFSRFMARKSISRS
FBgn0031421	FBtr0077767	1802	1	876	1125	no	3	194	1754	MPRTTCIIISATSSTCMPRSLSTSRIRRPSTRMCRYLYGRPIRTIRPSGTHLRPSRNDQYGHSAMWRASGYASRTLCCRCCPG
FBgn0031421	FBtr0077767	1803	1	1299	1440	no	3	194	1754	MKTSCWPPWRPTISTMYSVFPMKGSPLPTSWPSHGTRTYSSACMALA
FBgn0031421	FBtr0077767	1804	2	547	790	no	3	194	1754	MRANLFGRFLARVHALPALLSWAESSLRLSGLGAAGRAHSLPYGCAGTRTAAGALQVESDSTVGRNGAHWIGSAVLGSGVA
FBgn0031421	FBtr0077767	1805	2	1054	1174	yes	3	194	1754	MDTQRCGGQAGMLQERCAAAAAQDDLWLILQYTHNPRLLE
FBgn0031423	FBtr0077790	1808	2	280	466	no	1	90	903	MKDQLLRRNPAHHQHPVHQALAVPEAARLIHLHRPGVHAAPSRRLSVVIPSQRDAAPVQKLH
FBgn0031423	FBtr0077790	1809	3	392	527	no	1	90	903	MLLQAVDYLLLSQANEMLRQSKSSTSALQSNGYSEIFLLQDRESA
FBgn0031424	FBtr0077769	1811	1	2028	2292	no	3	638	2534	MELVLWPASLCPMPLMASSKLILPGVGLQSSPWPPVFIWLAALSMVFSHLESCSRGRNLRPRSKRCGLHHQVPLPTRILARRACWATT
FBgn0031424	FBtr0077769	1812	1	1806	1926	yes	3	638	2534	MVSCPPPMCASSSIAAALAWRVCFSYSWHIPQRRRVPCLP
FBgn0031424	FBtr0077769	1813	1	2436	2556	no	3	638	2534	MPHRPTGMLPILGSMATRKDKCRPTIRRDTSSSNGFAIGH
FBgn0031424	FBtr0077769	1814	1	732	957	yes	3	638	2534	MVATVATRKWRGATGRAADQAAATPTTTMTTGPTRPPPSRRSSARRSARSTSTARRSVLACRPATPSPPWPAWDS
FBgn0031424	FBtr0077769	1815	1	1278	1518	yes	3	638	2534	MVSGVSGRRPWSAPDWRRWPFPVPMRAWWLDFRSPDFWPMPWATRRRSTPTGCSESYGTCSGYGCASRTRANIRPSAYPS
FBgn0031424	FBtr0077769	1816	1	3495	3618	no	3	638	2534	MNYFILTTQSVHFEANFDFYLLFLINIDNFVSLGTSKVITV
FBgn0031424	FBtr0077769	1817	2	1447	1708	no	3	638	2534	MVHVLDMVVLREPAQTSGHQHTRVEVHREIARGVGSSHDAIPEDDSVAGNDALDAGLRHHCGQLLPLLELLPPGAVPVLVPQAQVRF
FBgn0031424	FBtr0307078	1819	1	1437	1677	yes	3	797	2693	MVSGVSGRRPWSAPDWRRWPFPVPMRAWWLDFRSPDFWPMPWATRRRSTPTGCSESYGTCSGYGCASRTRANIRPSAYPS
FBgn0031424	FBtr0307078	1820	1	891	1116	yes	3	797	2693	MVATVATRKWRGATGRAADQAAATPTTTMTTGPTRPPPSRRSSARRSARSTSTARRSVLACRPATPSPPWPAWDS
FBgn0031424	FBtr0307078	1821	1	2187	2451	no	3	797	2693	MELVLWPASLCPMPLMASSKLILPGVGLQSSPWPPVFIWLAALSMVFSHLESCSRGRNLRPRSKRCGLHHQVPLPTRILARRACWATT
FBgn0031424	FBtr0307078	1822	1	1965	2085	yes	3	797	2693	MVSCPPPMCASSSIAAALAWRVCFSYSWHIPQRRRVPCLP
FBgn0031424	FBtr0307078	1823	1	3654	3777	no	3	797	2693	MNYFILTTQSVHFEANFDFYLLFLINIDNFVSLGTSKVITV
FBgn0031424	FBtr0307078	1824	1	2595	2715	no	3	797	2693	MPHRPTGMLPILGSMATRKDKCRPTIRRDTSSSNGFAIGH
FBgn0031424	FBtr0307078	1825	2	1606	1867	no	3	797	2693	MVHVLDMVVLREPAQTSGHQHTRVEVHREIARGVGSSHDAIPEDDSVAGNDALDAGLRHHCGQLLPLLELLPPGAVPVLVPQAQVRF
FBgn0031426	FBtr0307079	1827	1	1056	1332	no	3	392	1499	MPGPTTPGIWIRRMHTSWMFCTPELESWGSGIPVVMRTSMSTAARGNQLVWVRQPCFKRWLVITQKSRRTLLNPSRQLADFMRVLVPTCSPI
FBgn0031426	FBtr0307079	1828	3	185	317	no	3	392	1499	MTSSRAGAQARVSHFETVESPVNEQALTQSPEEFRDSAKYNPVI
FBgn0051948	FBtr0077788	1830	3	35	239	no	1	186	1095	MFVQVFIKNKNEYRRAALIRVKEDYKIFDLKVVLEKHTKIPVEHQNIRFFDAVLKDEYLLCKSYPVFG
FBgn0085477	FBtr0112752	1833	2	601	793	no	1	0	1032	MPVMPTLWTSYTPIRSSSRCCRQWVMQTFTPISTSLISGDAVTSATGDFTTAIIIGQPYTTANQ
FBgn0085477	FBtr0112752	1834	3	719	944	no	1	0	1032	MQLHQQLEILQLQSLSGSRILRRINNLGEGFLGPAMRWMVRFLLAAVQPLLQYAQYANGLLCLRRCVWLVLSHHP
FBgn0085476	FBtr0112751	1836	2	844	1141	no	1	246	1413	MPILWTSSTRMFSVGDICALLVMWISTQTLEPNNLAAWRRTCKIQVAAITRGLLAFTPSPSIPLWVSGHGSVPVGCSNSLHFVPQQELKLYWAITSRMS
FBgn0031428	FBtr0077770	1838	1	21	171	no	2	88	1549	MISKTGISASLIRIALSEAPLHNGQATDLGADAPDLCPGGKRSASRKGIR
FBgn0031428	FBtr0077770	1839	3	1343	1520	no	2	88	1549	MDPPMRPELLETAAWWNPIWVIIPSMNWPKRCETATATTFTRISRRESTTCSLDTRVPM
FBgn0031428	FBtr0077770	1840	3	962	1157	no	2	88	1549	MRPKGWATFRACSVVLSREMWLKWLATIRDCCTVSRRPSSMAYWILNSGRSTPLGREVIRLFGGP
FBgn0000490	FBtr0077774	1842	1	2445	2814	no	3	1187	2951	MYACAAARTRRTSGGSTSSRSCSPTRTTGGTRRAPFGTCLAERAVARAAGTSGSRDGLRGARTTTTPAGGTRCTWTSRTWAGTTGLWRLWATMHITATGSAPSRWPTTLTRPITPWCRPWSTI
FBgn0000490	FBtr0077774	1843	2	586	808	no	3	1187	2951	MCRGIPTAATSTDQVRLECGNTIFNKNSIYFIYNYRRKTVADIPIRYLHKRDLFGKRNGRSAINICKLCKYIQV
FBgn0000490	FBtr0077774	1844	3	3002	3140	no	3	1187	2951	MRWEIASERASNAVWFQAVNALNTTQTKWTEYLNFKCKSLDFSRIE
FBgn0000490	FBtr0077772	1846	1	597	726	no	2	1279	3043	MRGCSEAKEDSRIRVERKSPELLNVESSPQTNKCNNKRQLKCI
FBgn0000490	FBtr0077772	1847	1	1122	1341	no	2	1279	3043	MRRQFGFVLGSLRSCSSISQSPRARCSTLLLEGSDSADWIHNSQECQIVASDHARMASTPRSAGDFSNDCSSC
FBgn0000490	FBtr0077772	1848	2	3094	3232	no	2	1279	3043	MRWEIASERASNAVWFQAVNALNTTQTKWTEYLNFKCKSLDFSRIE
FBgn0000490	FBtr0077772	1849	3	719	839	no	2	1279	3043	MHLAGSVCVCICVPACERAGMCHSYGCHRGPFFYLLPSDQ
FBgn0000490	FBtr0077772	1850	3	2537	2906	no	2	1279	3043	MYACAAARTRRTSGGSTSSRSCSPTRTTGGTRRAPFGTCLAERAVARAAGTSGSRDGLRGARTTTTPAGGTRCTWTSRTWAGTTGLWRLWATMHITATGSAPSRWPTTLTRPITPWCRPWSTI
FBgn0000490	FBtr0077775	1852	2	1999	2137	no	2	184	1948	MRWEIASERASNAVWFQAVNALNTTQTKWTEYLNFKCKSLDFSRIE
FBgn0000490	FBtr0077775	1853	3	1442	1811	no	2	184	1948	MYACAAARTRRTSGGSTSSRSCSPTRTTGGTRRAPFGTCLAERAVARAAGTSGSRDGLRGARTTTTPAGGTRCTWTSRTWAGTTGLWRLWATMHITATGSAPSRWPTTLTRPITPWCRPWSTI
FBgn0000490	FBtr0077771	1855	1	1869	2238	no	3	611	2375	MYACAAARTRRTSGGSTSSRSCSPTRTTGGTRRAPFGTCLAERAVARAAGTSGSRDGLRGARTTTTPAGGTRCTWTSRTWAGTTGLWRLWATMHITATGSAPSRWPTTLTRPITPWCRPWSTI
FBgn0000490	FBtr0077771	1856	3	2426	2564	no	3	611	2375	MRWEIASERASNAVWFQAVNALNTTQTKWTEYLNFKCKSLDFSRIE
FBgn0000490	FBtr0077773	1858	1	3237	3375	no	1	1422	3186	MRWEIASERASNAVWFQAVNALNTTQTKWTEYLNFKCKSLDFSRIE
FBgn0000490	FBtr0077773	1859	1	9	177	no	1	1422	3186	MRDHDRDNDGDGAKAPTFRVLLSRSATRLSRLRRTSLSWSGAAEVCICVLAAPMYL
FBgn0000490	FBtr0077773	1860	2	19	250	no	1	1422	3186	MIAIMMEMGLKPQLSEFSSPDRRLDSLGYDGPLSRGVELPKCVSVCSPRRCICNRAEYLKYRNQVEVDRKALVVQQR
FBgn0000490	FBtr0077773	1861	2	2680	3049	no	1	1422	3186	MYACAAARTRRTSGGSTSSRSCSPTRTTGGTRRAPFGTCLAERAVARAAGTSGSRDGLRGARTTTTPAGGTRCTWTSRTWAGTTGLWRLWATMHITATGSAPSRWPTTLTRPITPWCRPWSTI
FBgn0000490	FBtr0077773	1862	3	821	1043	no	1	1422	3186	MCRGIPTAATSTDQVRLECGNTIFNKNSIYFIYNYRRKTVADIPIRYLHKRDLFGKRNGRSAINICKLCKYIQV
FBgn0031429	FBtr0077784	1864	3	182	305	no	1	0	363	MPAAFGGGATIMGRQLCAALGDRRRSWQGQHPAISTIPGQL
FBgn0015816	FBtr0077783	1866	1	1836	2043	no	3	146	2117	MRRRMTTFIWIQSCSKVARSCPKIVLHSRTPWCSWSAEATTSSTRTWWTSSNRSKRPMCNGASFMALPR
FBgn0015816	FBtr0077783	1867	1	729	918	no	3	146	2117	MCPSSAVRGTVPLKWWHASWRRSCARTFGMRVPICSTWMPRKPAAECSAFRDLCSCCWTGTWI
FBgn0015816	FBtr0077783	1868	1	1428	1554	yes	3	146	2117	MESLVRRRTSCACISSTLSAPSSYPNRSRSGSRRRCRLPVVT
FBgn0015816	FBtr0077783	1869	1	330	459	no	3	146	2117	MCNCTRIATPFRMCRLYTSACPPTRIWTGFSRTSRADCTTCTT
FBgn0015816	FBtr0290207	1871	1	1830	2037	no	3	146	2111	MRRRMTTFIWIQSCSKVARSCPKIVLHSRTPWCSWSAEATTSSTRTWWTSSNRSKRPMCNGASFMALPR
FBgn0015816	FBtr0290207	1872	1	729	918	no	3	146	2111	MCPSSAVRGTVPLKWWHASWRRSCARTFGMRVPICSTWMPRKPAAECSAFRDLCSCCWTGTWI
FBgn0015816	FBtr0290207	1873	1	330	459	no	3	146	2111	MCNCTRIATPFRMCRLYTSACPPTRIWTGFSRTSRADCTTCTT
FBgn0015816	FBtr0290207	1874	1	1422	1548	yes	3	146	2111	MESLVRRRTSCACISSTLSAPSSYPNRSRSGSRRRCRLPVVT
FBgn0015816	FBtr0077782	1876	1	729	918	no	3	146	2063	MCPSSAVRGTVPLKWWHASWRRSCARTFGMRVPICSTWMPRKPAAECSAFRDLCSCCWTGTWI
FBgn0015816	FBtr0077782	1877	1	1782	1989	no	3	146	2063	MRRRMTTFIWIQSCSKVARSCPKIVLHSRTPWCSWSAEATTSSTRTWWTSSNRSKRPMCNGASFMALPR
FBgn0015816	FBtr0077782	1878	1	1428	1554	yes	3	146	2063	MESLVRRRTSCACISSTLSAPSSYPNRSRSGSRRRCRLPVVT
FBgn0015816	FBtr0077782	1879	1	330	459	no	3	146	2063	MCNCTRIATPFRMCRLYTSACPPTRIWTGFSRTSRADCTTCTT
FBgn0015816	FBtr0290208	1881	1	729	918	no	3	146	2057	MCPSSAVRGTVPLKWWHASWRRSCARTFGMRVPICSTWMPRKPAAECSAFRDLCSCCWTGTWI
FBgn0015816	FBtr0290208	1882	1	1776	1983	no	3	146	2057	MRRRMTTFIWIQSCSKVARSCPKIVLHSRTPWCSWSAEATTSSTRTWWTSSNRSKRPMCNGASFMALPR
FBgn0015816	FBtr0290208	1883	1	330	459	no	3	146	2057	MCNCTRIATPFRMCRLYTSACPPTRIWTGFSRTSRADCTTCTT
FBgn0015816	FBtr0290208	1884	1	1422	1548	yes	3	146	2057	MESLVRRRTSCACISSTLSAPSSYPNRSRSGSRRRCRLPVVT
FBgn0011818	FBtr0077777	1886	1	1095	1536	no	1	75	1071	MQMRCARRRNGSEFGDDASATCPGGETRAATTTATITGGGAGGSGKDTTAATTTTTNKLRQLLLLVQQQMPFALWSFPVHHISQSHHQSQSQHKPSRQQKQHQHHSQVAPTSHHQSSSSTPPTPSTSSSPPSSSSSSSSSAMAAIVA
FBgn0011818	FBtr0077777	1887	1	2436	2562	no	1	75	1071	MYVCQALAKLGINCAHNSCNRKTTRIRYMAIWGMVNVDEEFY
FBgn0011818	FBtr0077777	1888	2	454	649	no	1	75	1071	MRFKSSRLWFSARRSVARASTRSCASQPSSTRATSSPRRQWPSCARRIRTPSALPRRTRAVRPSP
FBgn0011818	FBtr0077777	1889	2	124	283	no	1	75	1071	MRQGRRRSAGEWRILRHSAALEHQRTAIAAVASSVKITFSSTVARFCGSCCAT
FBgn0011818	FBtr0077777	1890	2	2548	2680	no	1	75	1071	MKNSTNQNECRIKKNKKLLHFTTRKWLFEIPTPVFFPTNLSLQI
FBgn0011818	FBtr0077779	1892	1	1095	1536	no	1	75	1071	MQMRCARRRNGSEFGDDASATCPGGETRAATTTATITGGGAGGSGKDTTAATTTTTNKLRQLLLLVQQQMPFALWSFPVHHISQSHHQSQSQHKPSRQQKQHQHHSQVAPTSHHQSSSSTPPTPSTSSSPPSSSSSSSSSAMAAIVA
FBgn0011818	FBtr0077779	1893	2	454	649	no	1	75	1071	MRFKSSRLWFSARRSVARASTRSCASQPSSTRATSSPRRQWPSCARRIRTPSALPRRTRAVRPSP
FBgn0011818	FBtr0077779	1894	2	124	283	no	1	75	1071	MRQGRRRSAGEWRILRHSAALEHQRTAIAAVASSVKITFSSTVARFCGSCCAT
FBgn0011818	FBtr0077778	1896	1	1095	1536	no	1	75	1071	MQMRCARRRNGSEFGDDASATCPGGETRAATTTATITGGGAGGSGKDTTAATTTTTNKLRQLLLLVQQQMPFALWSFPVHHISQSHHQSQSQHKPSRQQKQHQHHSQVAPTSHHQSSSSTPPTPSTSSSPPSSSSSSSSSAMAAIVA
FBgn0011818	FBtr0077778	1897	1	2436	2562	no	1	75	1071	MYVCQALAKLGINCAHNSCNRKTTRIRYMAIWGMVNVDEEFY
FBgn0011818	FBtr0077778	1898	2	454	649	no	1	75	1071	MRFKSSRLWFSARRSVARASTRSCASQPSSTRATSSPRRQWPSCARRIRTPSALPRRTRAVRPSP
FBgn0011818	FBtr0077778	1899	2	124	283	no	1	75	1071	MRQGRRRSAGEWRILRHSAALEHQRTAIAAVASSVKITFSSTVARFCGSCCAT
FBgn0031431	FBtr0077750	1902	2	109	529	no	1	90	1275	MTRCGSSGWPRCSRRQSTTRLQWSSPRTDCACWSATTPPSRSSAALDRCRSARCLCTTTCPTWPASSSRTLASCTPPQSMTTPSDAWTLIPATAFEFSVAMQRLSIGWPPSLEARMCSSVPGGMIRFTCGTFGSKLTHTA
FBgn0031431	FBtr0077750	1903	2	1396	1531	no	1	90	1275	MLLRHKLLSFASKLHSWLRSTPKRSSWCGVQTFGQVSAVCICSPA
FBgn0031431	FBtr0077750	1904	2	826	988	no	1	90	1275	MPLTRRTRSSSFRERIRAGFTFGALPMDFLWQCLRATIWVLFDACASIREPPCS
FBgn0031431	FBtr0077750	1905	3	953	1121	no	1	90	1275	MHALQSESHHVREQRLTNRVLDAHGEWSLRLGETPEARRNYLLYGRNCTGGGCQGS
FBgn0031432	FBtr0077749	1907	2	253	508	no	1	3	1590	MFRMSTINTRTSTGQSEPSLRDSRSSWFWIPPWPMRFWWTSSVTFGTPSPAALWATIRMTSTWRGHPSSALATNGSDCAPKMLAD
FBgn0031432	FBtr0077749	1908	2	1306	1429	no	1	3	1590	MTMTSIRRPVNSGRIDSRTERRVSLPSEDASCPSVMDLVFA
FBgn0031432	FBtr0077749	1909	3	473	689	no	1	3	1590	MEATALRKCWRTDAQSTENGLLHLGAEWPEAGRVYRAGAARTGRYHRNQRSCLSIYGQRDGGFHLGHRCGFT
FBgn0041337	FBtr0077748	1911	1	1056	1209	no	3	38	1652	MATILREQLFSMLCTIWLKTRQFSRNCEWKSSVAWHRRRVSTLRSSPPYNI
FBgn0026778	FBtr0077747	1913	1	99	636	no	2	640	1462	MASESENTTSYFVPHLVDQVFELYRSKAESNSLTKEERGQFFYDLSILLGQELVLRSLHLLDDHNFSFFHAKNNRSVCVVEISKGTEYFRLIPGVSFCKCEFFQCHVLQLPRGILYQDLPSGEPGILEDWSEESRVSYTCQHILALRLHQFLKHTGGKTTEKILKKEDIKELRTDVFRD
FBgn0026778	FBtr0077747	1914	3	647	878	no	2	640	1462	MWSHRPTATANSSLEWSTSRPSSRPSSQSALMIMGWCKSPKMVCASPWSRASPSRQRFSCRRVPSWSSVCRTSSASV
FBgn0085343	FBtr0112512	1916	2	640	1462	no	1	99	636	MTDVEPSPYGDCKFVARVEHIKTFIQAIKSICFNDYGMVQVSEDGLRITVEQGKSIQATLFMPPGAFMEFRVQDFQCFGVKMNVLSECLSLFGSADCSLRMMYRDKGDPLKIILYPHDDDDVSTECAIKTMDCDEPIDYDQNLKDPDLNVIFVRGPNLSKVFNELEKSAEEFEFVTSPNRPHFKITTVGIMQAVFSVEVAKTSPMMMMFNCKQTVVARYKSQQIRMTNKAMQSATKVAIKTNSVGLLELHLVMQGDSQEEIFIQFFIIPLLNTD
FBgn0085343	FBtr0112512	1917	3	647	878	no	1	99	636	MWSHRPTATANSSLEWSTSRPSSRPSSQSALMIMGWCKSPKMVCASPWSRASPSRQRFSCRRVPSWSSVCRTSSASV
FBgn0031434	FBtr0077746	1919	1	36	201	no	2	361	1489	MKERAKAALFAIIYNNNYNTYTGSRANNKSHAKKGKDSWTWTSWEIDGVLKQKQE
FBgn0031434	FBtr0077746	1920	1	267	462	no	2	361	1489	MRAHVCVQVGMQPLFAFCRQFSVDADPLRIEHGKPISAHSQRHCTRGFAGKEEQALVSECLVADF
FBgn0031434	FBtr0077746	1921	3	443	809	no	2	361	1489	MPGRRLLAWTSRCFAASPRRTRKWRSRTERSAIRSATWRPNCSSTRICYPRFMPPPPGCNRHPPCWQKVDHPRRPRSRATTFSRHRVQRYVRPRRIPRFWTTRSSRHPTMRMPLRFAWRRRV
FBgn0031435	FBtr0077693	1923	2	823	1114	no	1	192	1335	MPRMCPRRPPRDRATCPPVRRNRTSQILPLKRTRKTLLCSTRTECKRRTAVRCTYWDPMAPRSQPISTVRSSGPTPRWPRGVFFALSSAAMSWLPTR
FBgn0026479	FBtr0077744	1928	2	1879	2017	no	1	177	2382	MSRTTSPRTRRLRWPAHGCQTFYRRHQRVRTALRTRPTTLRFTITS
FBgn0026479	FBtr0077744	1929	2	1138	1333	no	1	177	2382	MARMSPTRARPCCRSSRSSPAPTAAQSRARPGISRPRNCAAVPGWATFSTRPSAAPWTPFTRWRV
FBgn0026479	FBtr0077744	1930	2	394	568	no	1	177	2382	MIARIARRKMVRPMPRSGAASCTPRSASRTLTRSARRSKTKRSGRRAATRASARSPST
FBgn0031440	FBtr0114513	1933	2	454	598	no	1	21	846	MCSRIRVKWRKSAACGWSSCRGSASWSPNFTKCRLLGPNRFRRAAVSP
FBgn0031440	FBtr0114513	1934	3	329	473	no	1	21	846	MQGAGAQAARVPQPTDARLSSGALTSVLQGRCASDHLPHDPQCAQEFA
FBgn0031441	FBtr0077743	1936	2	583	772	no	1	75	1032	MCHKGAAQSGPAPPATPPLTPFVVKCSPGGTTWNRWATSSFTFCEVACPGKASCPTASCRRRR
FBgn0053125	FBtr0302456	1938	2	3100	3241	no	1	0	3789	MTEVSATDPRATIFNLAKIGKLRYSQGKQVVGRDKVHEAFQGHRSGT
FBgn0053125	FBtr0302456	1939	2	523	769	no	1	0	3789	MNPVESSQPLIIQNNRKIQELTKNTRMADMTTTPMVQGQQIDTTENLRDTIDIPSLSTQLKMITIETSDELFRVSYDLVPIG
FBgn0053125	FBtr0302456	1940	2	1600	1828	yes	1	0	3789	MVQKFRIKFVRTVNPHRPYFSLSRYRIKRSIEDIHIPKQGNIYPKDHIRAVIIFPKSRLGRKHRYMMLGNYESEKQ
FBgn0053125	FBtr0302456	1941	2	814	1111	no	1	0	3789	MPQIVTHMTQRNMGVTMTMTVILKITKNTEIIMRNRRLKPIKTHMKNSMTTNIQIINKVVKPHRYHFRNLNLSTTKVILKHRPRTIQPIQFLGLKWNLK
FBgn0053125	FBtr0302456	1942	2	1297	1465	no	1	0	3789	MYNMQVKAKMIDLLWKLILIENVLFLAPIEKYLAKNFLTDIARKKLLMKHVSRIET
FBgn0053125	FBtr0302456	1943	2	244	385	no	1	0	3789	MLANIQILIMGIIRHELLAGEEITLPIPTDVVIFIIDQLNPDEVVPQ
FBgn0026395	FBtr0077698	1946	2	916	1078	yes	1	18	1155	MEPWCRRVLLSFTMRYSAATGWIKVPAIVGTCSSWRSALSGCSFSSPATWCPST
FBgn0031443	FBtr0077699	1948	2	394	547	no	1	66	696	MRLRDLTSTTSTPMALLSQSIMQVMVGAACSVAAFCRDIGTRSSAKRMPTR
FBgn0041248	FBtr0273435	1951	2	190	379	no	1	0	1110	MLEMPWAPCCSWETPCWDLRSCWRVSLSRRPTASWRICESRRSCNCKDLECSGDLATRHTYCH
FBgn0041248	FBtr0273435	1952	3	686	932	no	1	0	1110	MGNAGTPFADQLSVRDQCLLDDHGHLRWRQCPFTDLQRSHGDRLRHSNCHSFLARRFRCGKWPANRLSNFEVGKTPGQQTIQ
FBgn0041248	FBtr0273435	1953	3	92	269	yes	1	0	1110	MAVFIIGHSLLLDSLLYIFAGRCHQLFVGGHRKCWKCRGHHAVRGKLRAGICAPAGECP
FBgn0041248	FBtr0077702	1955	2	172	382	no	1	0	1122	MPKRLTAHWTAHCGIYSHFSRRSHMPSLWLPPFLMVSESSRTSWTNRLRSRTPIPGWPSLCWRCWFPLWE
FBgn0051690	FBtr0301681	1957	1	798	1020	no	3	1064	3611	MLGNWDTGMARMCQVALPADFNILSHYVDNLDVCLAHSRRIQFGANAARRQPTGEICKVNSKPPSNPFHNNGIL
FBgn0051690	FBtr0301681	1958	1	3156	3393	no	3	1064	3611	MSPMARHWPGMAAAWRRQSLGSKEPSSWRPWSPVRIIIMLTSWSSRSVIMKLSVFACEPLPWRHKITPCNPAWRTHCVC
FBgn0051690	FBtr0301681	1959	1	3459	3585	no	3	1064	3611	MPTPIWAPFCRCVVFGRKQWRAITRPWSSSQDMPSAEQIWPG
FBgn0051690	FBtr0301681	1960	2	892	1147	no	3	1064	3611	MFVSRILAGFNLEQMQPVVSQPGKSAKLTVSRHQILSTTMVFYSSFLAIRATNSGCFHVGDTFTQGPCRTRRLFGTRFCPVPKHT
FBgn0051690	FBtr0301681	1961	2	2752	3067	no	3	1064	3611	MLSQGHRIATPAGGGLLESGHIPDLPGRPSARSHLGAADRCSSGGEWGTGSRGSRGGSLHLLPATECPLPLRWKTSGCCCSAEGIPKSFAFAASKAEGCAASATR
FBgn0051690	FBtr0301681	1962	2	2272	2446	no	3	1064	3611	MDSSAHLGHRLPGVAIPARQQSALLRGIRNGRKGALFAKRWLLSTLWPRFRTSLAAGQ
FBgn0051690	FBtr0301681	1963	3	488	662	no	3	1064	3611	MSGALGALARTTEMSREVVASQLQSRKQLYCLTAVFHFSLPRPNRRRRPFAHSPTAHW
FBgn0051690	FBtr0301682	1965	1	2298	2613	no	2	580	3157	MLSQGHRIATPAGGGLLESGHIPDLPGRPSARSHLGAADRCSSGGEWGTGSRGSRGGSLHLLPATECPLPLRWKTSGCCCSAEGIPKSFAFAASKAEGCAASATR
FBgn0051690	FBtr0301682	1966	1	411	534	no	2	580	3157	MAKHEYAKKHRPFTLLLLKFLTCIKYEMYTILILPFALIKP
FBgn0051690	FBtr0301682	1967	1	1818	1992	no	2	580	3157	MDSSAHLGHRLPGVAIPARQQSALLRGIRNGRKGALFAKRWLLSTLWPRFRTSLAAGQ
FBgn0051690	FBtr0301682	1968	3	2702	2939	no	2	580	3157	MSPMARHWPGMAAAWRRQSLGSKEPSSWRPWSPVRIIIMLTSWSSRSVIMKLSVFACEPLPWRHKITPCNPAWRTHCVC
FBgn0051690	FBtr0301682	1969	3	3005	3131	no	2	580	3157	MPTPIWAPFCRCVVFGRKQWRAITRPWSSSQDMPSAEQIWPG
FBgn0031449	FBtr0077707	1972	3	1184	1421	no	1	510	2355	MHLPGHAPEHGHVSQQRGPGVPALPQSRRLPAGMRERGLRRSDGGSGGSGQGHTLEIRSAVDAGRGCRCAQRDAGGQVQ
FBgn0031449	FBtr0077707	1973	3	2495	2615	no	1	510	2355	MQRTIAICECQLLRQPLSIANHSFYTVYVWITNLYICMYV
FBgn0031449	FBtr0077707	1974	3	2042	2396	no	1	510	2355	MYANVLRLPHPAESHSGCHAIHGLYIATSLRPRKHGDLAVRQSAWPVDLPAHGVLLPLQERCDCAATIWYGGRRLWSQHSHDPHPNSDIQGSVLLYAEAQDQDELMGGGGGLLVFGLI
FBgn0031449	FBtr0077705	1976	1	2418	2538	no	2	433	2278	MQRTIAICECQLLRQPLSIANHSFYTVYVWITNLYICMYV
FBgn0031449	FBtr0077705	1977	1	1965	2319	no	2	433	2278	MYANVLRLPHPAESHSGCHAIHGLYIATSLRPRKHGDLAVRQSAWPVDLPAHGVLLPLQERCDCAATIWYGGRRLWSQHSHDPHPNSDIQGSVLLYAEAQDQDELMGGGGGLLVFGLI
FBgn0031449	FBtr0077705	1978	1	1107	1344	no	2	433	2278	MHLPGHAPEHGHVSQQRGPGVPALPQSRRLPAGMRERGLRRSDGGSGGSGQGHTLEIRSAVDAGRGCRCAQRDAGGQVQ
FBgn0031449	FBtr0077708	1980	2	1753	2107	no	3	221	2066	MYANVLRLPHPAESHSGCHAIHGLYIATSLRPRKHGDLAVRQSAWPVDLPAHGVLLPLQERCDCAATIWYGGRRLWSQHSHDPHPNSDIQGSVLLYAEAQDQDELMGGGGGLLVFGLI
FBgn0031449	FBtr0077708	1981	2	895	1132	no	3	221	2066	MHLPGHAPEHGHVSQQRGPGVPALPQSRRLPAGMRERGLRRSDGGSGGSGQGHTLEIRSAVDAGRGCRCAQRDAGGQVQ
FBgn0031449	FBtr0077708	1982	2	2206	2326	no	3	221	2066	MQRTIAICECQLLRQPLSIANHSFYTVYVWITNLYICMYV
FBgn0031449	FBtr0077706	1984	2	2086	2440	no	3	554	2399	MYANVLRLPHPAESHSGCHAIHGLYIATSLRPRKHGDLAVRQSAWPVDLPAHGVLLPLQERCDCAATIWYGGRRLWSQHSHDPHPNSDIQGSVLLYAEAQDQDELMGGGGGLLVFGLI
FBgn0031449	FBtr0077706	1985	2	2539	2659	no	3	554	2399	MQRTIAICECQLLRQPLSIANHSFYTVYVWITNLYICMYV
FBgn0031449	FBtr0077706	1986	2	1228	1465	no	3	554	2399	MHLPGHAPEHGHVSQQRGPGVPALPQSRRLPAGMRERGLRRSDGGSGGSGQGHTLEIRSAVDAGRGCRCAQRDAGGQVQ
FBgn0031450	FBtr0089751	1988	2	529	817	no	1	90	2370	MPCSRRTRRPTGQMAGYAIAVAWSSPSPTGSTTAGTAARSSVANARPSSVRCPSTASKRRCVCATAASLPSSVRRAAVEALSPDHVRRTASYRRSI
FBgn0031450	FBtr0089751	1989	2	1720	1903	yes	1	90	2370	MVRPRISSTTFIIPMLPVCPAICLRVLHRLPTDMASFRPFRRACTIRQYSSRCRRISSPAD
FBgn0031450	FBtr0089751	1990	3	578	770	no	1	90	2370	MPSLSRGVHLHQPEAPLPELRPGLLWPMHGQAVSAAQVRHRKGGACVRRLLRCPPASDERQWRR
FBgn0031450	FBtr0089749	1992	2	1306	1489	yes	1	15	1956	MVRPRISSTTFIIPMLPVCPAICLRVLHRLPTDMASFRPFRRACTIRQYSSRCRRISSPAD
FBgn0031450	FBtr0089749	1993	2	115	403	no	1	15	1956	MPCSRRTRRPTGQMAGYAIAVAWSSPSPTGSTTAGTAARSSVANARPSSVRCPSTASKRRCVCATAASLPSSVRRAAVEALSPDHVRRTASYRRSI
FBgn0031450	FBtr0089749	1994	3	164	356	no	1	15	1956	MPSLSRGVHLHQPEAPLPELRPGLLWPMHGQAVSAAQVRHRKGGACVRRLLRCPPASDERQWRR
FBgn0031450	FBtr0089750	1997	1	627	819	no	2	139	2419	MPSLSRGVHLHQPEAPLPELRPGLLWPMHGQAVSAAQVRHRKGGACVRRLLRCPPASDERQWRR
FBgn0031450	FBtr0089750	1998	3	1769	1952	yes	2	139	2419	MVRPRISSTTFIIPMLPVCPAICLRVLHRLPTDMASFRPFRRACTIRQYSSRCRRISSPAD
FBgn0031450	FBtr0089750	1999	3	578	866	no	2	139	2419	MPCSRRTRRPTGQMAGYAIAVAWSSPSPTGSTTAGTAARSSVANARPSSVRCPSTASKRRCVCATAASLPSSVRRAAVEALSPDHVRRTASYRRSI
FBgn0031451	FBtr0077740	2001	3	248	413	no	2	10	1354	MPWTRNVSPWFWHPTWGVRMAKRTKSLAWNPWPRSWRVCWASRFNSWTTAWVIAP
FBgn0031451	FBtr0077740	2002	3	1274	1403	no	2	10	1354	MCPPVEELPWSCWRVRFCLEWLLFRMPKRTALQWLFHLYVHVS
FBgn0031452	FBtr0077712	2004	1	129	291	yes	2	97	1660	MASAHDEKPGARLEGGGASEDGGAQAAGSAQGDQRGAGQRGTKAIGRKFRSAEQ
FBgn0250906	FBtr0077739	2006	2	1060	1375	no	1	141	1386	MDTWVWMWVPRPVSSSRHPSHAPSSSCGTDPPVSLSSPTSPTAPSPSWTAWWPPPRTAPSPSSAAATLPLAAPSGTRRHSSRTSPPEAALRWSSWRARHCQAWLH
FBgn0250906	FBtr0077739	2007	2	535	661	no	1	141	1386	MPAAARSRPILPRSRSSVPAWPSWAMSMSTTPSALPIAPTVP
FBgn0031453	FBtr0077714	2009	2	472	844	no	1	180	636	MEIPMRKRLWRKSSRATVKSRATSTTSPTMVRRMTLNVMMMMMIMMTVPARTIRRNNNVVKNTNKNKQKFKLIINKSYKQKQNKKNIIINQQAENKPQQGENEEEEEKKTTKKSQKYIIFMFKK
FBgn0031453	FBtr0077714	2010	2	214	400	no	1	180	636	MWPWRRWRQMMCLLSRTISRRRRPPRIRPLLPMPPATRPTTVRQRTARMPPMPPPLPPQRNP
FBgn0031453	FBtr0077713	2012	3	377	749	no	2	85	541	MEIPMRKRLWRKSSRATVKSRATSTTSPTMVRRMTLNVMMMMMIMMTVPARTIRRNNNVVKNTNKNKQKFKLIINKSYKQKQNKKNIIINQQAENKPQQGENEEEEEKKTTKKSQKYIIFMFKK
FBgn0031453	FBtr0077713	2013	3	119	305	no	2	85	541	MWPWRRWRQMMCLLSRTISRRRRPPRIRPLLPMPPATRPTTVRQRTARMPPMPPPLPPQRNP
FBgn0031453	FBtr0307080	2015	1	1293	1470	yes	2	82	538	MVSKISRPLWPQSPEFPKPKALGLSWSSLLGQIQKKKTKKNERKTSGSLSSNLLFRFSI
FBgn0031453	FBtr0307080	2016	2	1102	1225	no	2	82	538	MIDRKKQKYKSEHLKMNMIMNMKKKQQMQLNTKQIKHKNCI
FBgn0031453	FBtr0307080	2017	3	1502	1634	no	2	82	538	MSVLKRGLYYSVDKLCERVVDKPNSFVNCKNQLENRKTSKKINF
FBgn0031453	FBtr0307080	2018	3	374	746	no	2	82	538	MEIPMRKRLWRKSSRATVKSRATSTTSPTMVRRMTLNVMMMMMIMMTVPARTIRRNNNVVKNTNKNKQKFKLIINKSYKQKQNKKNIIINQQAENKPQQGENEEEEEKKTTKKSQKYIIFMFKK
FBgn0031453	FBtr0307080	2019	3	116	302	no	2	82	538	MWPWRRWRQMMCLLSRTISRRRRPPRIRPLLPMPPATRPTTVRQRTARMPPMPPPLPPQRNP
FBgn0031454	FBtr0100383	2021	1	63	465	yes	1	486	1158	MDSDSTVTSLEENTENFCTNPTRDILAEGITNLFKPTIERLDERVASTIQLQAELRGQLDALAAQLRDIEKAQSQIPEFADKVKELLNVKHKVTVISNVLVTSQERLTGLHKLIEKEQRRRQALLDSALSTNIS
FBgn0031455	FBtr0077737	2023	1	486	1158	yes	1	63	465	METPYTDHLSPEDFEHVYEPAEDSFLLLDALEKDLEYLDRLQPSLCVELGSGSGVIITALAKKLAGFSLCLATDINPKACNATRRTATRNGARLDSIRCSLADALRPRSVDVLLFNPPYVVTSDEELQTQQFDSHSESSTDRNLVFSWAGGQDGRRVTDILLKQLDDILSPRGVLYLLLLRENKPEEIIKYLEGLQFRAVKFMERRIPGEHLCILKVTRYLASS
FBgn0031456	FBtr0077715	2025	1	207	1209	no	2	118	2914	MAPGLPEVDLFLDDCGRAASPETRPARQLLCCADHAEQDTELLQRTATAHARISAGFTDHTHRPDRRADGQCDCDAAQSGGCRSGPADGQLAGADQRSSGDTGATSVRHLAPAGGAQGASRGNRLTVSAAGRQSARGGAQAAGRQRRVCPKVPVYVPTAGGSRPAARVECGVAHLQCLAGDPCLSRLARVQQRPHTAGLPVALAAGDQWKTARQCHRMRVCAALLHKHTTGWRQRSGVLFRGTTLWSCLHAGDSLSLECGARGHRQDDQLLPNFHLVVRCLLLRFIGRCPEATLQFERTGSCAALRRTLRLRGGRDHLPPVVQTLRGSIPAQRG
FBgn0031456	FBtr0077715	2026	3	113	380	no	2	118	2914	MKWIRTRWTWCTKQSAPSSKATIPRSRRRPTNGSRTSRSRSILGRLRTSCFTRNETCTPTTLLRRPCGTRYRTPSANCHRTRTNLCGIH
FBgn0031456	FBtr0077715	2027	3	752	884	no	2	118	2914	MPFPSRTCTTTPSHSWPSGCSRCRRPVENCTTMPPNACVRCSPA
FBgn0031457	FBtr0077736	2029	3	470	620	no	2	184	1162	MSSLLSRMEPRRTLSRQRLSADTPTFGSFIWALSGSIRRRWPTSTSQPRS
FBgn0031457	FBtr0077736	2030	3	236	422	no	2	184	1162	MGIHPVRMSWTVQPSRRRPSTFPLPNPIRRSKKVSGSEPQVLSISRPRMGAPCSALTSCWPT
FBgn0019830	FBtr0077734	2035	2	586	751	no	1	501	1419	MCSLAIRWTPSRCACRPCRVRRRVSSPCTAAPSTVRPRRSKMRASAVCTRACPHR
FBgn0019830	FBtr0077732	2037	2	586	751	no	1	501	1419	MCSLAIRWTPSRCACRPCRVRRRVSSPCTAAPSTVRPRRSKMRASAVCTRACPHR
FBgn0019830	FBtr0077733	2039	2	586	751	no	1	501	1419	MCSLAIRWTPSRCACRPCRVRRRVSSPCTAAPSTVRPRRSKMRASAVCTRACPHR
FBgn0019830	FBtr0077731	2041	2	586	751	no	1	501	1419	MCSLAIRWTPSRCACRPCRVRRRVSSPCTAAPSTVRPRRSKMRASAVCTRACPHR
FBgn0031459	FBtr0077718	2043	2	289	547	yes	1	15	465	MEMPICWDISCWWAARWPRSSASRMATAWSSTMASTAPSQFTTCICTSSAAARCSGHQDKKQPMVQLPDPRSFTPQRIFEINYVKC
FBgn0031459	FBtr0077718	2044	3	197	530	no	1	15	465	MRCLPRCGAPGTNPLPRDSSQANCPTLASRGWRCRSAGTSHAGGPQGGQGARPRGWLPRGHQQWQARRPVSLPLAFALPRRPPDAVATRIRSSRWCSYQIQDHLHHREFLK
FBgn0031459	FBtr0077719	2046	2	298	556	yes	1	96	474	MEMPICWDISCWWAARWPRSSASRMATAWSSTMASTAPSQFTTCICTSSAAARCSGHQDKKQPMVQLPDPRSFTPQRIFEINYVKC
FBgn0031459	FBtr0077719	2047	3	206	539	no	1	96	474	MRCLPRCGAPGTNPLPRDSSQANCPTLASRGWRCRSAGTSHAGGPQGGQGARPRGWLPRGHQQWQARRPVSLPLAFALPRRPPDAVATRIRSSRWCSYQIQDHLHHREFLK
FBgn0004242	FBtr0077729	2050	1	1491	1683	no	3	665	1418	MYANRQTLKSNASSSATKRSSSPETTSNNQRNIVVNAKIVHLCSYLNINILEHTKCRLSNTIGV
FBgn0004242	FBtr0077729	2051	2	1750	1927	no	3	665	1418	MCNVSLSLAGIPNSSIDFTYKSTHEFIPRSMNLLLSQTMKFTSMFLLNAKLYILKLFNG
FBgn0004242	FBtr0077729	2052	2	3190	3364	no	3	665	1418	MFTEAEELCVGVHKEQRMQTYKSRKYQKYLCNIIHLNLTKRRGRQEEQVMQLITSIVQ
FBgn0004242	FBtr0077729	2053	3	1430	1595	yes	3	665	1418	MDNQMQTYSTSIKRINVTKEHVREPSDIEIECIIISYKTILLTRNDKQQSAKYRS
FBgn0004242	FBtr0077729	2054	3	11	152	yes	3	665	1418	MEELTENAEEGDEEDKQSEQKLGRLNFKVGLPIPNPRIPQDPTTQQA
FBgn0004242	FBtr0077727	2056	1	3621	3795	no	2	433	1849	MFTEAEELCVGVHKEQRMQTYKSRKYQKYLCNIIHLNLTKRRGRQEEQVMQLITSIVQ
FBgn0004242	FBtr0077727	2057	1	2181	2358	no	2	433	1849	MCNVSLSLAGIPNSSIDFTYKSTHEFIPRSMNLLLSQTMKFTSMFLLNAKLYILKLFNG
FBgn0004242	FBtr0077727	2058	2	1861	2026	yes	2	433	1849	MDNQMQTYSTSIKRINVTKEHVREPSDIEIECIIISYKTILLTRNDKQQSAKYRS
FBgn0004242	FBtr0077727	2059	3	1922	2114	no	2	433	1849	MYANRQTLKSNASSSATKRSSSPETTSNNQRNIVVNAKIVHLCSYLNINILEHTKCRLSNTIGV
FBgn0004242	FBtr0077727	2060	3	443	698	no	2	433	1849	MQNRKRTPNRKRNQRQRLSRQRIWSPWTRSWKKHITPNSVKWTGRSRRCSPRRRRKRPVKESHRWNQQHGVLPQRLRNPPPPQCR
FBgn0004242	FBtr0077726	2062	1	2187	2364	no	2	433	1855	MCNVSLSLAGIPNSSIDFTYKSTHEFIPRSMNLLLSQTMKFTSMFLLNAKLYILKLFNG
FBgn0004242	FBtr0077726	2063	1	3627	3801	no	2	433	1855	MFTEAEELCVGVHKEQRMQTYKSRKYQKYLCNIIHLNLTKRRGRQEEQVMQLITSIVQ
FBgn0004242	FBtr0077726	2064	2	1867	2032	yes	2	433	1855	MDNQMQTYSTSIKRINVTKEHVREPSDIEIECIIISYKTILLTRNDKQQSAKYRS
FBgn0004242	FBtr0077726	2065	3	1928	2120	no	2	433	1855	MYANRQTLKSNASSSATKRSSSPETTSNNQRNIVVNAKIVHLCSYLNINILEHTKCRLSNTIGV
FBgn0004242	FBtr0077726	2066	3	443	698	no	2	433	1855	MQNRKRTPNRKRNQRQRLSRQRIWSPWTRSWKKHITPNSVKWTGRSRRCSPRRRRKRPVKESHRWNQQHGVLPQRLRNPPPPQCR
FBgn0004242	FBtr0077728	2068	1	1830	2007	no	2	82	1498	MCNVSLSLAGIPNSSIDFTYKSTHEFIPRSMNLLLSQTMKFTSMFLLNAKLYILKLFNG
FBgn0004242	FBtr0077728	2069	1	3270	3444	no	2	82	1498	MFTEAEELCVGVHKEQRMQTYKSRKYQKYLCNIIHLNLTKRRGRQEEQVMQLITSIVQ
FBgn0004242	FBtr0077728	2070	2	1510	1675	yes	2	82	1498	MDNQMQTYSTSIKRINVTKEHVREPSDIEIECIIISYKTILLTRNDKQQSAKYRS
FBgn0004242	FBtr0077728	2071	3	92	347	no	2	82	1498	MQNRKRTPNRKRNQRQRLSRQRIWSPWTRSWKKHITPNSVKWTGRSRRCSPRRRRKRPVKESHRWNQQHGVLPQRLRNPPPPQCR
FBgn0004242	FBtr0077728	2072	3	1571	1763	no	2	82	1498	MYANRQTLKSNASSSATKRSSSPETTSNNQRNIVVNAKIVHLCSYLNINILEHTKCRLSNTIGV
FBgn0031461	FBtr0077720	2074	1	2160	2292	no	2	415	2173	MWLQIERRIELAKLHLRYIGQIRRRLHFAPFQLASNHPTTFLSN
FBgn0031461	FBtr0077721	2076	1	2292	2424	no	2	547	2305	MWLQIERRIELAKLHLRYIGQIRRRLHFAPFQLASNHPTTFLSN
FBgn0031461	FBtr0077721	2077	3	8	224	no	2	547	2305	MSEEKEAPYYIIDHTTSGILYRRAIPAIAKGPCHSCFVSGFKVNAATPAGFIRLSRFRSHWSKSECAHHDET
FBgn0031462	FBtr0077722	2079	1	1605	1767	yes	3	101	1763	MAAGSPTMSVWSTLSSRRIAWTACSGRTGGILERTPTCRWQIGSLLIRKVVMRS
FBgn0031462	FBtr0077722	2080	1	1116	1335	no	3	101	1763	MEQTASCCRRKWPLGRFPRRRWPPATHCAGRPRRCSGFETSSPTWSARCVASWTRHTRWPLQPWRRPSAPMPP
FBgn0031462	FBtr0077722	2081	2	1780	1930	yes	3	101	1763	MELGCLKCNHQINYFGRSLFYFRPSIVFYIFFYLYKIRKASILVKFRYVL
FBgn0031462	FBtr0077722	2082	2	1003	1741	no	3	101	1763	MQQGGQAGHSGLPHPRVHAHPAPSHTGRVLRFGQRHHRWSRLHHAVVGSGHWVVSQGDGGHLRHIVPGGREGALVSRPLLRPGQRGAWRAGRGTLAGHCSRGDGQAHQCHPDHRADHLGPLGHSGQQVPTPLSHHGYHALRTDRPLGLSASRSPADTVHLGAQHGLRHRCGRSGAVRHDLCQEVGHHRRRRSHCDSECLEGWRRVHQQCPCGLRFLRGGSRGLPVPVGQAAFSKEHQPADGKSGAC
FBgn0031462	FBtr0077722	2083	2	49	364	no	3	101	1763	MVVAQNFKLFLLSKIYNHVVVREIRAKGGLHTAEPHLRAGSCPAGVPPAPRFPDRNHIGQFPERGHHIHHDNARSEHIPSELLPRIARDALENDRADQRGAGEDS
FBgn0031463	FBtr0113017	2085	2	142	295	no	3	71	1121	MGSGTLEFWKAPLAFSQRSFGAKQNVQHHYPPMWYLQSGNPRASLHGIYPD
FBgn0031464	FBtr0300382	2087	1	975	1125	no	3	338	4949	MAVSFTAPPRPGSTPCAPSTMAPCSPRRMGSFRCGTPCGCRSSTIRCRVS
FBgn0031464	FBtr0300382	2088	1	516	783	no	3	338	4949	MRKCIVRPRNSATMAGTITWPIPTGDPWIATWCARRRPPIRMGFTQWQVPTGPRPAGSAGCLCAERTAWGQSSTGLHYWPSSASWWPTR
FBgn0031464	FBtr0300382	2089	1	4626	4758	no	3	338	4949	MCWRYTYSSRSSFTSSICEQQCCTSVRTTSSDCRRPRYSRVSRR
FBgn0031464	FBtr0300382	2090	2	4198	4576	no	3	338	4949	MGAVVLYRLPAARDAQLHADLGAARELPQLPHQGPRSVDVEAAQLLRSLQLQSGGPAQDPHRGTIWWWQPGLVQVRGGCDGGRRHRGHSIRLHSQRPGLWHQYQSILGRGLQEGVLPVDLPIAQAL
FBgn0031465	FBtr0077723	2092	1	813	933	no	3	0	1904	MNSRGRDTAPSLQRTRIPLGCLSTERGAFRSSPPIFTCDL
FBgn0031466	FBtr0077692	2094	3	476	614	no	2	43	595	MTIRTWSWRICSTCSVASIRIRPSSLATRCRDTMCFCILNRVYLTD
FBgn0031466	FBtr0077691	2096	3	725	854	no	2	43	1108	MWASTLSTPHTLWMETRSRSLCPWIWRTICRMRITQFRSGCAS
FBgn0031467	FBtr0077618	2098	2	670	892	no	1	60	966	MMCMASMLWSTGCPMPLRRWLSLLPRWRSPLHLWLAMSAPSRWMSFDRRERQQVPQKMSCPVPAHLRVPFPDPA
FBgn0031467	FBtr0077618	2099	2	238	547	no	1	60	966	MAMTTWRPPGISSPPAAVRPVFRPPIFSRMRPVPPMPNPCCCPRRCPFSATSRTRRWFHRRSSSRSSRQFSISSRNRWWSAPFCASTRSPRSFRPPATASTMP
FBgn0031468	FBtr0077619	2101	1	588	981	yes	2	526	1681	MGNTSVRADETNSLAESCGSAEGGEQSLSEQPAEQEPTHPTHHCSFDHESTAGHPGRATLQRDACPVHGADQSKDAPHPRHSHQTHLGKALQQADLHEHQGGQGTGIRGAQCEGGLLQFVAQDPGGAAVRL
FBgn0031468	FBtr0077619	2102	1	228	360	no	2	526	1681	MCSKRLEKASLAICSSAIADRIELGPIEPTPIGRQHNTPEQKAN
FBgn0031469	FBtr0273251	2104	2	1111	1231	no	1	0	1764	MPVIPAVSCGAKQRRRFVMRTGITVTRWIGSTRRMTIPMP
FBgn0031469	FBtr0273251	2105	2	1543	1699	no	1	0	1764	MMRASGCRSISTKQLERDWNAVPPIQFPYTTSLRTKCIFWKRFCIKGDHMDF
FBgn0031472	FBtr0077620	2109	2	688	904	no	1	0	1041	MCWRAILTILRDVGACISSNRRPDQICFCTMIRTSGFGSSSPTERKMEFSLGPTMRYRFTTFNIAISTVSSI
FBgn0031472	FBtr0077620	2110	2	1033	1165	no	1	0	1041	MNIRKLIYTLSFFLNFIKKLNSSCKLVIPIVIPTEKDALKSKAF
FBgn0031473	FBtr0077687	2112	3	1034	1331	no	1	465	1428	MQGAAPERRQCGHRALRRRHAPLQGGSQGPCRRNHRAAQIPTQSRPAAQWRVRTACRRHVWPHDRLQAAGGRRQRCPAEEPRWSDGPAVGAPAKVHLHL
FBgn0031473	FBtr0077686	2114	1	1044	1341	no	2	475	1438	MQGAAPERRQCGHRALRRRHAPLQGGSQGPCRRNHRAAQIPTQSRPAAQWRVRTACRRHVWPHDRLQAAGGRRQRCPAEEPRWSDGPAVGAPAKVHLHL
FBgn0031473	FBtr0077686	2115	3	59	191	no	2	475	1438	MAPIRVAQYILFASSQLHGLTYLALLLRFGNWSLGIKLGIALGQ
FBgn0015521	FBtr0273293	2117	1	162	369	no	2	115	358	MLGVQQDHPRQGSRLRAAEHRGCGPRDRSPDRRFQDLRHLRRDPSHGRVRRLHRASGQEGRHHYQVSLC
FBgn0015521	FBtr0273293	2118	3	227	443	no	2	115	358	MWTPRPVARPTVPRPTPSAARSVAWASPTTASCVWPRRTASLPSEFVLESPGWTSTNRAFFALQELLSVAYP
FBgn0015521	FBtr0077621	2120	1	162	381	no	2	115	364	MLGVQQDHPRQGSRLRAAEHRGCGPRDRSPDRRFQDLRHLRRDPSHGRVRRLHRASGQEGRHHYQELLSVAYP
FBgn0015521	FBtr0077621	2121	3	227	392	no	2	115	364	MWTPRPVARPTVPRPTPSAARSVAWASPTTASCVWPRRTASLPRTSKRGVPIARF
FBgn0015521	FBtr0077623	2123	1	162	381	no	2	115	364	MLGVQQDHPRQGSRLRAAEHRGCGPRDRSPDRRFQDLRHLRRDPSHGRVRRLHRASGQEGRHHYQELLSVAYP
FBgn0015521	FBtr0077623	2124	3	227	392	no	2	115	364	MWTPRPVARPTVPRPTPSAARSVAWASPTTASCVWPRRTASLPRTSKRGVPIARF
FBgn0031474	FBtr0077627	2126	1	402	645	yes	3	317	2003	MGTASRPPGASTAPLRRTTISAARDGAIASTTPASATFGTRATSATSSICPTTPESPPSSTWWPSSRSSSCSSASWPNISG
FBgn0031474	FBtr0077627	2127	2	769	1078	yes	3	317	2003	MGCHPDVRLLSIAHDLRLANCLHVGRDLSPARHPLGEVAVSVEELPRLRGLQLLSVQPVWHRGLQLADQRGASRLRPHLQRMLCSITPDRGGLLPHLRRGSVL
FBgn0031474	FBtr0077627	2128	3	2552	2672	no	3	317	2003	MDANKKQAKHEYLANIKLSKQVFNLYLMEIRFLLTFKFTP
FBgn0031474	FBtr0077625	2130	1	975	1284	yes	2	523	2209	MGCHPDVRLLSIAHDLRLANCLHVGRDLSPARHPLGEVAVSVEELPRLRGLQLLSVQPVWHRGLQLADQRGASRLRPHLQRMLCSITPDRGGLLPHLRRGSVL
FBgn0031474	FBtr0077625	2131	2	2758	2878	no	2	523	2209	MDANKKQAKHEYLANIKLSKQVFNLYLMEIRFLLTFKFTP
FBgn0031474	FBtr0077625	2132	3	608	851	yes	2	523	2209	MGTASRPPGASTAPLRRTTISAARDGAIASTTPASATFGTRATSATSSICPTTPESPPSSTWWPSSRSSSCSSASWPNISG
FBgn0031474	FBtr0077626	2134	1	885	1194	yes	2	433	2119	MGCHPDVRLLSIAHDLRLANCLHVGRDLSPARHPLGEVAVSVEELPRLRGLQLLSVQPVWHRGLQLADQRGASRLRPHLQRMLCSITPDRGGLLPHLRRGSVL
FBgn0031474	FBtr0077626	2135	2	2668	2788	no	2	433	2119	MDANKKQAKHEYLANIKLSKQVFNLYLMEIRFLLTFKFTP
FBgn0031474	FBtr0077626	2136	3	518	761	yes	2	433	2119	MGTASRPPGASTAPLRRTTISAARDGAIASTTPASATFGTRATSATSSICPTTPESPPSSTWWPSSRSSSCSSASWPNISG
FBgn0051694	FBtr0077685	2138	1	0	120	no	1	846	2121	MVFSNVRAYGHSLFHFVKISNRIKCLIICIIFRAFRKLPT
FBgn0051694	FBtr0077685	2139	2	1690	1858	no	1	846	2121	MTSLSYRRPSSSWPRIRISTAPSAIARPSVPPSVMCCDTWRRTFPQRLAFVSVPSR
FBgn0051694	FBtr0077685	2140	2	988	1129	no	1	846	2121	MSVSRRSSRRPWNRPPRSRPRHVCRLCKRFANCSCTATCRTSWRTAR
FBgn0051694	FBtr0077685	2141	3	284	485	no	1	846	2121	MKFAATSTGVRHFCIINAKQQSHQNQQTIYKIRPQKSRSELNNCKRQRQSCRIAKNWKHQSFCIGAS
FBgn0031478	FBtr0077629	2144	1	1572	1701	no	3	395	1367	MYIECIFISYTQIATFLSHSPSDLVRKSNVLAILSSRRRVLAT
FBgn0031478	FBtr0077629	2145	1	1143	1320	no	3	395	1367	MWAQCSSAFAAWSSRSTNFAAAKRQRKERWRSHDHCPPGGPSGTSPRSGLPSSSCGLSW
FBgn0031478	FBtr0077629	2146	1	636	762	no	3	395	1367	MWRACRRSLRPCRSRRMCRTLWAASIVWETSAWTNWSWSRPA
FBgn0031478	FBtr0077629	2147	1	939	1071	no	3	395	1367	MAMDLSQQQATHNMTRTTLRATAAWPSWIPRTMSTTIPTISATS
FBgn0031479	FBtr0077684	2149	1	456	576	no	3	95	761	MPRAFPSPVAPFSWWTTRRSFACPSCILPPLGATLMKSFE
FBgn0051950	FBtr0077630	2151	1	120	456	no	2	73	436	MHTTGALPHHNERPAPDERCQFDAGTQEAPEVAGSSSSDRDYGRTRAGGILQLHGPRRQHRAVHVRRVLGGGPGAAPAGQRHGSRPAHSLPKHRRAGSAVQPAGAIVCMCFE
FBgn0028970	FBtr0077631	2153	1	171	294	no	3	140	1181	MAVATAAVVVMRMAAARSCSSGSMWSTSRTMGSRRTTTSTA
FBgn0028970	FBtr0077631	2154	1	870	1098	no	3	140	1181	MDGPRSCRMYAIRGGCSPRSPSWAACTGSARRSCSSSYCRARTRRPVASRTELATCRTYSTRCSASADSRYWDIPA
FBgn0028970	FBtr0077631	2155	2	898	1228	no	3	140	1181	MLFVVGARLAHHHGPPALDQLGEAAAVHTVVPGHGDRWLLGQNWQHAGHIPHAVRHRRTLATGTFRPEGHQPNALHAAVHHRPAGHQAATIAEAMRGFIDSTCSQCVANV
FBgn0024947	FBtr0077680	2157	1	432	555	no	3	767	1580	MRPSSMPDRRAAVCWPTSSIAASSTTNWCCTRSCSRSASRV
FBgn0024947	FBtr0077682	2159	1	507	630	no	3	842	1655	MRPSSMPDRRAAVCWPTSSIAASSTTNWCCTRSCSRSASRV
FBgn0024947	FBtr0077683	2161	1	408	531	no	3	173	1556	MRPSSMPDRRAAVCWPTSSIAASSTTNWCCTRSCSRSASRV
FBgn0024947	FBtr0077681	2163	2	199	322	no	1	186	1578	MCERENWPRMRSHRGGKVADHQMPAVVETAGPAASRSPSCA
FBgn0024947	FBtr0077681	2164	2	430	553	no	1	186	1578	MRPSSMPDRRAAVCWPTSSIAASSTTNWCCTRSCSRSASRV
FBgn0041111	FBtr0290041	2166	1	5070	5379	no	2	1564	6583	MQDRSKQAFARAHYATEETNTRPAEWPSDAQGSGDECGSCAQWLCRRHKSRGEGQARASGETGARAGRRLRGQIQARQCQAGVPAEAGTRPGQGARTGAGTRT
FBgn0041111	FBtr0290041	2167	2	778	919	no	2	1564	6583	MKKKSEWLNKQIRFRLIISSEFERYLMKSSKLSTRVTYMNRASQLST
FBgn0041111	FBtr0290041	2168	2	463	724	no	2	1564	6583	MRCPGSIAHLSIPPQEKCTENPQGVGYHPQVGQTKGYAVLAAAKSSGLGLTKRPLRAEGSPSMRQPTLAAAAAPATIWIRIPIWIYI
FBgn0041111	FBtr0290041	2169	2	1213	1351	no	2	1564	6583	MLQAQKQKHSKRSNNNDINCNCDYNSHNNNNHNKATFQRRKFTTIT
FBgn0041111	FBtr0290041	2170	3	2276	2495	no	2	1564	6583	MPAAAESRPAHRWDHPCPPRCRMGERSPFLVRRLRRCTTAPADALCRQRPVSDLEWANSRHHRRRMSTKLSAT
FBgn0041111	FBtr0290041	2171	3	1862	2120	no	2	1564	6583	MRRSPPPWVSSSRRGSTSTIRLWESAGVRPAPAIRACSPIWRRKPNPWGIHPPPPPQQLGPLPRPRPLRCPASNSTTSNSSDRLRM
FBgn0041111	FBtr0290041	2172	3	2924	3143	no	2	1564	6583	MNSARRRGDRVETAAIVPSPIPVSRAASRAARTICSIIQTTNSTITNCSSSNSSSRRPCSSSKSSSNSIGPNH
FBgn0041111	FBtr0290041	2173	3	5564	5771	no	2	1564	6583	MIDCPMTSCSCFTRTLPPSLAMCPLQMAVPPKSCWPCHLYRLRQLSPLRLPPAMRQCRLLRHRQQQPLQ
FBgn0041111	FBtr0290041	2174	3	6551	6674	no	2	1564	6583	MPCRIRRISRSSDSGNINRKRNGSVGGGGGEGGDGSTTKRV
FBgn0041111	FBtr0077634	2176	1	4875	5184	no	2	1369	6388	MQDRSKQAFARAHYATEETNTRPAEWPSDAQGSGDECGSCAQWLCRRHKSRGEGQARASGETGARAGRRLRGQIQARQCQAGVPAEAGTRPGQGARTGAGTRT
FBgn0041111	FBtr0077634	2177	2	499	760	no	2	1369	6388	MRCPGSIAHLSIPPQEKCTENPQGVGYHPQVGQTKGYAVLAAAKSSGLGLTKRPLRAEGSPSMRQPTLAAAAAPATIWIRIPIWIYI
FBgn0041111	FBtr0077634	2178	2	1018	1156	no	2	1369	6388	MLQAQKQKHSKRSNNNDINCNCDYNSHNNNNHNKATFQRRKFTTIT
FBgn0041111	FBtr0077634	2179	3	1667	1925	no	2	1369	6388	MRRSPPPWVSSSRRGSTSTIRLWESAGVRPAPAIRACSPIWRRKPNPWGIHPPPPPQQLGPLPRPRPLRCPASNSTTSNSSDRLRM
FBgn0041111	FBtr0077634	2180	3	6356	6479	no	2	1369	6388	MPCRIRRISRSSDSGNINRKRNGSVGGGGGEGGDGSTTKRV
FBgn0041111	FBtr0077634	2181	3	2729	2948	no	2	1369	6388	MNSARRRGDRVETAAIVPSPIPVSRAASRAARTICSIIQTTNSTITNCSSSNSSSRRPCSSSKSSSNSIGPNH
FBgn0041111	FBtr0077634	2182	3	2081	2300	no	2	1369	6388	MPAAAESRPAHRWDHPCPPRCRMGERSPFLVRRLRRCTTAPADALCRQRPVSDLEWANSRHHRRRMSTKLSAT
FBgn0041111	FBtr0077634	2183	3	5369	5576	no	2	1369	6388	MIDCPMTSCSCFTRTLPPSLAMCPLQMAVPPKSCWPCHLYRLRQLSPLRLPPAMRQCRLLRHRQQQPLQ
FBgn0041111	FBtr0290039	2185	1	1620	1839	no	3	437	5279	MNSARRRGDRVETAAIVPSPIPVSRAASRAARTICSIIQTTNSTITNCSSSNSSSRRPCSSSKSSSNSIGPNH
FBgn0041111	FBtr0290039	2186	1	363	546	no	3	437	5279	MSITTKHETKRRTQKKRNAPNAVGAWRSTNGEKDVSVRKSSGNRAYRLTIGRLVYSGSRVG
FBgn0041111	FBtr0290039	2187	1	4260	4467	no	3	437	5279	MIDCPMTSCSCFTRTLPPSLAMCPLQMAVPPKSCWPCHLYRLRQLSPLRLPPAMRQCRLLRHRQQQPLQ
FBgn0041111	FBtr0290039	2188	1	972	1191	no	3	437	5279	MPAAAESRPAHRWDHPCPPRCRMGERSPFLVRRLRRCTTAPADALCRQRPVSDLEWANSRHHRRRMSTKLSAT
FBgn0041111	FBtr0290039	2189	1	5247	5370	no	3	437	5279	MPCRIRRISRSSDSGNINRKRNGSVGGGGGEGGDGSTTKRV
FBgn0041111	FBtr0290039	2190	1	558	816	no	3	437	5279	MRRSPPPWVSSSRRGSTSTIRLWESAGVRPAPAIRACSPIWRRKPNPWGIHPPPPPQQLGPLPRPRPLRCPASNSTTSNSSDRLRM
FBgn0041111	FBtr0290039	2191	2	3766	4075	no	3	437	5279	MQDRSKQAFARAHYATEETNTRPAEWPSDAQGSGDECGSCAQWLCRRHKSRGEGQARASGETGARAGRRLRGQIQARQCQAGVPAEAGTRPGQGARTGAGTRT
FBgn0041111	FBtr0077632	2193	1	1587	1848	no	1	2625	7644	MRCPGSIAHLSIPPQEKCTENPQGVGYHPQVGQTKGYAVLAAAKSSGLGLTKRPLRAEGSPSMRQPTLAAAAAPATIWIRIPIWIYI
FBgn0041111	FBtr0077632	2194	1	2274	2412	no	1	2625	7644	MLQAQKQKHSKRSNNNDINCNCDYNSHNNNNHNKATFQRRKFTTIT
FBgn0041111	FBtr0077632	2195	2	2923	3181	no	1	2625	7644	MRRSPPPWVSSSRRGSTSTIRLWESAGVRPAPAIRACSPIWRRKPNPWGIHPPPPPQQLGPLPRPRPLRCPASNSTTSNSSDRLRM
FBgn0041111	FBtr0077632	2196	2	7612	7735	no	1	2625	7644	MPCRIRRISRSSDSGNINRKRNGSVGGGGGEGGDGSTTKRV
FBgn0041111	FBtr0077632	2197	2	3337	3556	no	1	2625	7644	MPAAAESRPAHRWDHPCPPRCRMGERSPFLVRRLRRCTTAPADALCRQRPVSDLEWANSRHHRRRMSTKLSAT
FBgn0041111	FBtr0077632	2198	2	6625	6832	no	1	2625	7644	MIDCPMTSCSCFTRTLPPSLAMCPLQMAVPPKSCWPCHLYRLRQLSPLRLPPAMRQCRLLRHRQQQPLQ
FBgn0041111	FBtr0077632	2199	2	3985	4204	no	1	2625	7644	MNSARRRGDRVETAAIVPSPIPVSRAASRAARTICSIIQTTNSTITNCSSSNSSSRRPCSSSKSSSNSIGPNH
FBgn0041111	FBtr0077632	2200	3	6131	6440	no	1	2625	7644	MQDRSKQAFARAHYATEETNTRPAEWPSDAQGSGDECGSCAQWLCRRHKSRGEGQARASGETGARAGRRLRGQIQARQCQAGVPAEAGTRPGQGARTGAGTRT
FBgn0041111	FBtr0290040	2202	2	298	556	no	1	177	5019	MRRSPPPWVSSSRRGSTSTIRLWESAGVRPAPAIRACSPIWRRKPNPWGIHPPPPPQQLGPLPRPRPLRCPASNSTTSNSSDRLRM
FBgn0041111	FBtr0290040	2203	2	4987	5110	no	1	177	5019	MPCRIRRISRSSDSGNINRKRNGSVGGGGGEGGDGSTTKRV
FBgn0041111	FBtr0290040	2204	2	712	931	no	1	177	5019	MPAAAESRPAHRWDHPCPPRCRMGERSPFLVRRLRRCTTAPADALCRQRPVSDLEWANSRHHRRRMSTKLSAT
FBgn0041111	FBtr0290040	2205	2	4000	4207	no	1	177	5019	MIDCPMTSCSCFTRTLPPSLAMCPLQMAVPPKSCWPCHLYRLRQLSPLRLPPAMRQCRLLRHRQQQPLQ
FBgn0041111	FBtr0290040	2206	2	1360	1579	no	1	177	5019	MNSARRRGDRVETAAIVPSPIPVSRAASRAARTICSIIQTTNSTITNCSSSNSSSRRPCSSSKSSSNSIGPNH
FBgn0041111	FBtr0290040	2207	2	109	286	no	1	177	5019	MRAQCIFRMKSRFRGNLHKHFFPWRSTNGEKDVSVRKSSGNRAYRLTIGRLVYSGSRVG
FBgn0041111	FBtr0290040	2208	3	3506	3815	no	1	177	5019	MQDRSKQAFARAHYATEETNTRPAEWPSDAQGSGDECGSCAQWLCRRHKSRGEGQARASGETGARAGRRLRGQIQARQCQAGVPAEAGTRPGQGARTGAGTRT
FBgn0041111	FBtr0077633	2210	1	1587	1848	no	1	2457	7476	MRCPGSIAHLSIPPQEKCTENPQGVGYHPQVGQTKGYAVLAAAKSSGLGLTKRPLRAEGSPSMRQPTLAAAAAPATIWIRIPIWIYI
FBgn0041111	FBtr0077633	2211	1	2106	2244	no	1	2457	7476	MLQAQKQKHSKRSNNNDINCNCDYNSHNNNNHNKATFQRRKFTTIT
FBgn0041111	FBtr0077633	2212	2	6457	6664	no	1	2457	7476	MIDCPMTSCSCFTRTLPPSLAMCPLQMAVPPKSCWPCHLYRLRQLSPLRLPPAMRQCRLLRHRQQQPLQ
FBgn0041111	FBtr0077633	2213	2	7444	7567	no	1	2457	7476	MPCRIRRISRSSDSGNINRKRNGSVGGGGGEGGDGSTTKRV
FBgn0041111	FBtr0077633	2214	2	3817	4036	no	1	2457	7476	MNSARRRGDRVETAAIVPSPIPVSRAASRAARTICSIIQTTNSTITNCSSSNSSSRRPCSSSKSSSNSIGPNH
FBgn0041111	FBtr0077633	2215	2	3169	3388	no	1	2457	7476	MPAAAESRPAHRWDHPCPPRCRMGERSPFLVRRLRRCTTAPADALCRQRPVSDLEWANSRHHRRRMSTKLSAT
FBgn0041111	FBtr0077633	2216	2	2755	3013	no	1	2457	7476	MRRSPPPWVSSSRRGSTSTIRLWESAGVRPAPAIRACSPIWRRKPNPWGIHPPPPPQQLGPLPRPRPLRCPASNSTTSNSSDRLRM
FBgn0041111	FBtr0077633	2217	3	5963	6272	no	1	2457	7476	MQDRSKQAFARAHYATEETNTRPAEWPSDAQGSGDECGSCAQWLCRRHKSRGEGQARASGETGARAGRRLRGQIQARQCQAGVPAEAGTRPGQGARTGAGTRT
FBgn0041111	FBtr0290038	2219	1	3426	3735	no	2	97	4939	MQDRSKQAFARAHYATEETNTRPAEWPSDAQGSGDECGSCAQWLCRRHKSRGEGQARASGETGARAGRRLRGQIQARQCQAGVPAEAGTRPGQGARTGAGTRT
FBgn0041111	FBtr0290038	2220	3	4907	5030	no	2	97	4939	MPCRIRRISRSSDSGNINRKRNGSVGGGGGEGGDGSTTKRV
FBgn0041111	FBtr0290038	2221	3	1280	1499	no	2	97	4939	MNSARRRGDRVETAAIVPSPIPVSRAASRAARTICSIIQTTNSTITNCSSSNSSSRRPCSSSKSSSNSIGPNH
FBgn0041111	FBtr0290038	2222	3	218	476	no	2	97	4939	MRRSPPPWVSSSRRGSTSTIRLWESAGVRPAPAIRACSPIWRRKPNPWGIHPPPPPQQLGPLPRPRPLRCPASNSTTSNSSDRLRM
FBgn0041111	FBtr0290038	2223	3	632	851	no	2	97	4939	MPAAAESRPAHRWDHPCPPRCRMGERSPFLVRRLRRCTTAPADALCRQRPVSDLEWANSRHHRRRMSTKLSAT
FBgn0041111	FBtr0290038	2224	3	3920	4127	no	2	97	4939	MIDCPMTSCSCFTRTLPPSLAMCPLQMAVPPKSCWPCHLYRLRQLSPLRLPPAMRQCRLLRHRQQQPLQ
FBgn0010263	FBtr0077639	2226	2	2230	2692	no	2	625	1957	MAPPKRLASSTAATTGDLAATAATNSSSSSHSASSGDAGATGTAASSSSSSSSTNNNILKTSTKFIYNKPQNQYELLQQQLQLQQEFAQFLTNVANSAATPSSNGSANSTNQRNGGGTIGMGLGMSANSAGGGSGNKNSNGNNGYMPTWSNWFF
FBgn0010263	FBtr0077639	2227	3	767	959	no	2	625	1957	MGAPLRPRLPQRVPDPRQMRPSARPQQTMLRATTTIIIIIPTTTITITPLQTTTTIMSQTPRPI
FBgn0010263	FBtr0077639	2228	3	2507	2738	no	2	625	1957	MWPTAPQRHPATARPTRQTSVMEEEPSAWVWECRPTQPAEVRATKTVTATMAICQPGRIGSFKVHFGLSSVHFTDPL
FBgn0010263	FBtr0077637	2230	1	2487	2718	no	3	605	1937	MWPTAPQRHPATARPTRQTSVMEEEPSAWVWECRPTQPAEVRATKTVTATMAICQPGRIGSFKVHFGLSSVHFTDPL
FBgn0010263	FBtr0077637	2231	1	747	939	no	3	605	1937	MGAPLRPRLPQRVPDPRQMRPSARPQQTMLRATTTIIIIIPTTTITITPLQTTTTIMSQTPRPI
FBgn0010263	FBtr0077637	2232	3	2210	2672	no	3	605	1937	MAPPKRLASSTAATTGDLAATAATNSSSSSHSASSGDAGATGTAASSSSSSSSTNNNILKTSTKFIYNKPQNQYELLQQQLQLQQEFAQFLTNVANSAATPSSNGSANSTNQRNGGGTIGMGLGMSANSAGGGSGNKNSNGNNGYMPTWSNWFF
FBgn0010263	FBtr0077640	2234	2	2215	2677	no	2	625	1942	MAPPKRLASSTAATTGDLAATAATNSSSSSHSASSGDAGATGTAASSSSSSSSTNNNILKTSTKFIYNKPQNQYELLQQQLQLQQEFAQFLTNVANSAATPSSNGSANSTNQRNGGGTIGMGLGMSANSAGGGSGNKNSNGNNGYMPTWSNWFF
FBgn0010263	FBtr0077640	2235	3	767	959	no	2	625	1942	MGAPLRPRLPQRVPDPRQMRPSARPQQTMLRATTTIIIIIPTTTITITPLQTTTTIMSQTPRPI
FBgn0010263	FBtr0077640	2236	3	2492	2723	no	2	625	1942	MWPTAPQRHPATARPTRQTSVMEEEPSAWVWECRPTQPAEVRATKTVTATMAICQPGRIGSFKVHFGLSSVHFTDPL
FBgn0010263	FBtr0100468	2238	1	2472	2703	no	3	605	1922	MWPTAPQRHPATARPTRQTSVMEEEPSAWVWECRPTQPAEVRATKTVTATMAICQPGRIGSFKVHFGLSSVHFTDPL
FBgn0010263	FBtr0100468	2239	1	747	939	no	3	605	1922	MGAPLRPRLPQRVPDPRQMRPSARPQQTMLRATTTIIIIIPTTTITITPLQTTTTIMSQTPRPI
FBgn0010263	FBtr0100468	2240	1	5508	5631	no	3	605	1922	MAIDLTVQNRFSMHLRVLKPIWLCKCLQTPPETETSAERPL
FBgn0010263	FBtr0100468	2241	2	3379	3523	no	3	605	1922	MHNTTSKPFILHYHLFDCPVKLRLATFIHMLTITYPSALHLNIDSLRS
FBgn0010263	FBtr0100468	2242	2	5257	5410	no	3	605	1922	MEIAIMLTFKEDEKQRAYLENKGRVLRRDLKQRNDIEDTKIDKLPQILTTK
FBgn0010263	FBtr0100468	2243	3	2195	2657	no	3	605	1922	MAPPKRLASSTAATTGDLAATAATNSSSSSHSASSGDAGATGTAASSSSSSSSTNNNILKTSTKFIYNKPQNQYELLQQQLQLQQEFAQFLTNVANSAATPSSNGSANSTNQRNGGGTIGMGLGMSANSAGGGSGNKNSNGNNGYMPTWSNWFF
FBgn0010263	FBtr0100468	2244	3	4958	5093	no	3	605	1922	MINTNGGKPRKYFKNLNIYMSTIYKILNYIYILNTYWVTNKNTAQ
FBgn0010263	FBtr0100468	2245	3	6509	6650	no	3	605	1922	MKNYATFFLVVIKNSRNIGGQYRIVVANMYLPLIITEQNRKQLFQFN
FBgn0010263	FBtr0290237	2247	1	2283	2745	no	1	693	2010	MAPPKRLASSTAATTGDLAATAATNSSSSSHSASSGDAGATGTAASSSSSSSSTNNNILKTSTKFIYNKPQNQYELLQQQLQLQQEFAQFLTNVANSAATPSSNGSANSTNQRNGGGTIGMGLGMSANSAGGGSGNKNSNGNNGYMPTWSNWFF
FBgn0010263	FBtr0290237	2248	2	2560	2791	no	1	693	2010	MWPTAPQRHPATARPTRQTSVMEEEPSAWVWECRPTQPAEVRATKTVTATMAICQPGRIGSFKVHFGLSSVHFTDPL
FBgn0010263	FBtr0290237	2249	2	835	1027	no	1	693	2010	MGAPLRPRLPQRVPDPRQMRPSARPQQTMLRATTTIIIIIPTTTITITPLQTTTTIMSQTPRPI
FBgn0010263	FBtr0290237	2250	2	628	811	yes	1	693	2010	MGVILLNINGTRPLSITTAFARWSRVRQPFSSSSSNHPARAVPAAWEAPPDPLEDRLRPTM
FBgn0010263	FBtr0290237	2251	3	653	941	no	1	693	2010	MEHDHYPSQQRSQDGRGSDSRSAAAAATIRRGRCQRRGKHHRIRWRTGYGQQCDQQSGPNQWGHHCDHDCRSGCRIHDKCGRRPGHSKQCCEQQQQ
FBgn0010263	FBtr0077638	2253	1	2472	2703	no	3	605	1922	MWPTAPQRHPATARPTRQTSVMEEEPSAWVWECRPTQPAEVRATKTVTATMAICQPGRIGSFKVHFGLSSVHFTDPL
FBgn0010263	FBtr0077638	2254	1	747	939	no	3	605	1922	MGAPLRPRLPQRVPDPRQMRPSARPQQTMLRATTTIIIIIPTTTITITPLQTTTTIMSQTPRPI
FBgn0010263	FBtr0077638	2255	3	2195	2657	no	3	605	1922	MAPPKRLASSTAATTGDLAATAATNSSSSSHSASSGDAGATGTAASSSSSSSSTNNNILKTSTKFIYNKPQNQYELLQQQLQLQQEFAQFLTNVANSAATPSSNGSANSTNQRNGGGTIGMGLGMSANSAGGGSGNKNSNGNNGYMPTWSNWFF
FBgn0010263	FBtr0290238	2257	1	2298	2760	no	1	693	2025	MAPPKRLASSTAATTGDLAATAATNSSSSSHSASSGDAGATGTAASSSSSSSSTNNNILKTSTKFIYNKPQNQYELLQQQLQLQQEFAQFLTNVANSAATPSSNGSANSTNQRNGGGTIGMGLGMSANSAGGGSGNKNSNGNNGYMPTWSNWFF
FBgn0010263	FBtr0290238	2258	2	2575	2806	no	1	693	2025	MWPTAPQRHPATARPTRQTSVMEEEPSAWVWECRPTQPAEVRATKTVTATMAICQPGRIGSFKVHFGLSSVHFTDPL
FBgn0010263	FBtr0290238	2259	2	835	1027	no	1	693	2025	MGAPLRPRLPQRVPDPRQMRPSARPQQTMLRATTTIIIIIPTTTITITPLQTTTTIMSQTPRPI
FBgn0010263	FBtr0290238	2260	2	628	811	yes	1	693	2025	MGVILLNINGTRPLSITTAFARWSRVRQPFSSSSSNHPARAVPAAWEAPPDPLEDRLRPTM
FBgn0010263	FBtr0290238	2261	3	653	941	no	1	693	2025	MEHDHYPSQQRSQDGRGSDSRSAAAAATIRRGRCQRRGKHHRIRWRTGYGQQCDQQSGPNQWGHHCDHDCRSGCRIHDKCGRRPGHSKQCCEQQQQ
FBgn0024920	FBtr0077679	2263	1	381	558	no	3	50	1013	MCTSGMGTAPENFWTRWGSRGEPLGIWGRCTASNGGISGRSTAPATTTTAARGSTSCAR
FBgn0004584	FBtr0077678	2265	1	2298	2505	no	2	379	2416	MASGLLSRLGEIRAQGGGARDTQPMPWKRPLPDHNILQYIRCTLRLCLNVLLDSSLLLCFLSIYGFYCI
FBgn0004584	FBtr0077678	2266	1	129	327	no	2	379	2416	MCNICSTVVFFQGRHTNSVVSRPKSSRPACKNRVARAVFFLLISGAEPSDSGSAKQAKEKAGNLWK
FBgn0004584	FBtr0077678	2267	3	1457	1607	no	2	379	2416	MSKILRRQQRKVNQLEAEKRRLRRLKNPMSMRRVDRKPPKKPRRPRPKPL
FBgn0004584	FBtr0077678	2268	3	449	794	no	2	379	2416	MPMGMESTKTQTLPLRNSRCRQKESRARGKPPRRLYLRKTPRKSSHKRRPLQPRVARRSSRRIQTKTARWRWWPSRRDAPRRQLQKQNQNPKSIYQLERQLSHVPKKSPLLLLTK
FBgn0004584	FBtr0077678	2269	3	2276	2582	no	2	379	2416	MREHATLDGVWTIVSSRRDSCPRWWSTRYAANALEATTARSQYSSIYKMYTSFVFKCTSGFVIITLFPLHIWFLLYLIIHRCRNCTSLSNHFKMPLLYYILS
FBgn0004584	FBtr0290241	2271	1	2379	2586	no	2	379	2497	MASGLLSRLGEIRAQGGGARDTQPMPWKRPLPDHNILQYIRCTLRLCLNVLLDSSLLLCFLSIYGFYCI
FBgn0004584	FBtr0290241	2272	1	129	327	no	2	379	2497	MCNICSTVVFFQGRHTNSVVSRPKSSRPACKNRVARAVFFLLISGAEPSDSGSAKQAKEKAGNLWK
FBgn0004584	FBtr0290241	2273	3	2357	2663	no	2	379	2497	MREHATLDGVWTIVSSRRDSCPRWWSTRYAANALEATTARSQYSSIYKMYTSFVFKCTSGFVIITLFPLHIWFLLYLIIHRCRNCTSLSNHFKMPLLYYILS
FBgn0004584	FBtr0290241	2274	3	449	794	no	2	379	2497	MPMGMESTKTQTLPLRNSRCRQKESRARGKPPRRLYLRKTPRKSSHKRRPLQPRVARRSSRRIQTKTARWRWWPSRRDAPRRQLQKQNQNPKSIYQLERQLSHVPKKSPLLLLTK
FBgn0260639	FBtr0077641	2276	1	252	384	yes	3	167	1592	MASPLAACWRTLPMMAWTARMCSSTRRTTTTTYPARCSWTWNRG
FBgn0260639	FBtr0077641	2277	1	1365	1524	no	3	167	1592	MTSFASAAPFLTSFDARTSSRTTSMSWTNLAKLLTAWCKSMRQPRVRTTCSFQ
FBgn0260639	FBtr0077641	2278	1	435	708	no	3	167	1592	MCTYPSTEAVRATTGPQAIARAKSCKKRYSTSLTVRQMEAIRWRALYFAIRLLAERDREWAPLSWSAWRTAIPRNLSKHSVCFPIRTRSVM
FBgn0031483	FBtr0077677	2280	2	1474	1606	no	3	62	1391	MTTEQGQQYRAASQVNSHCNISSYCLKSTLTIRISYYKIHQRNM
FBgn0031483	FBtr0077676	2282	2	1762	1894	no	3	74	1679	MTTEQGQQYRAASQVNSHCNISSYCLKSTLTIRISYYKIHQRNM
FBgn0031484	FBtr0077642	2284	1	840	1035	no	3	110	1163	MRMTWRSRPLPSGNPMSLGHDASCSVDASVPRTNAIPPAEFIIWKVSTREYLRYQHLVLTRQRLM
FBgn0250786	FBtr0305980	2287	2	3757	4090	no	1	0	5700	MTAAFSSCTSTRRKRVRLRRRMRRRAPSSAAHAPPSPLSWVASPLMPKSCWPANRSFSRSTRSCPACPKSASNGASISRHAPRSSTWIGASRRTRSYCAAFTSTALDPGSR
FBgn0250786	FBtr0305980	2288	2	4408	4564	no	1	0	5700	MLQLRNSTVTLRRKPKNPRLVRRKPAPRTTTATSRCTLRRTMNLGLWRSWVT
FBgn0250786	FBtr0305980	2289	2	67	805	no	1	0	5700	MNRRIVLAQTNKMTLGKRPMAPTIVAVAAVVAPPAQTQIQTAPRATLAMDGAPQNPRTNRYRWQGFHRQPLLPRRTVRRTGSRMTRRTAPVTGLVAVIPIQTPRAHRIKGTRASTMPTQAAVCLSRSRMRRRTMRLRLVSSSQPAMPLPMNQVIVLPMCHPHPPAAAVRRKRRTIDPSGRARRANHRLLLRSRKKLQHPRTRRKPGTRMKAMKARTVMTRCPPPKSANRQQLPLAANSHSNSSGAG
FBgn0250786	FBtr0305980	2290	2	3313	3595	no	1	0	5700	MPPARRMTVRTGTTSFRKASVKQSTIRSEQKRWKISTCHPGGKLPLTKTKGSVELARGARGNSRQTTPVATRITSWAPTAVVTMDDLASAGGRP
FBgn0250786	FBtr0305980	2291	2	5332	5854	no	1	0	5700	MIHRPRHPATRRKWSDGNPAIDTARITNGIATMDMGAVGEVKAAIIANATVVPRSADIRLACHRILTQATTCRPITMDCLMEPFRAYRHRRLSTAVTHADIRSCRETILPTTDAATTSGARRPEESALGADCRLYIKHLDLSPAGGPSCPGQPLDTVKPTRIQYVKRSSIHLYK
FBgn0250786	FBtr0305980	2292	2	832	1009	no	1	0	5700	MMTTLANAALLVARVLPLATRRLRRTKPPTPRICWSLSTMKARQPPLPLRLRRRKSAKP
FBgn0250786	FBtr0305980	2293	2	4642	4924	no	1	0	5700	MSVFPTRISCSTRGIACFKLASRSMFASIPTPRQRKRNGAVTFGTLCRNSLSWMPSAYSRFTNTHSSRKRAAMARRREKTRARQEVRPSLNPTV
FBgn0250786	FBtr0305980	2294	2	2746	3106	no	1	0	5700	MQRVARTFASCFRQGLVDWALTWPQPILLSSLTPTGTPKTIYRRRRERIESVRKTRLTFIAWSPPGRWRNRSWSEPNRKWYWTTWSFSGWTLQDALFWIRAATGTRLTRIRSTRTIFLLS
FBgn0250786	FBtr0305980	2295	3	1538	1808	no	1	0	5700	MHSLPPLQSDQVSPQVLSNKESAGISFVGPNSKGLPNGRPELAAALMVQGELGDPGRRDGPRQDHPNYLLPVLAVQDPSPVRPVPVRGAT
FBgn0250786	FBtr0305980	2296	3	3974	4133	yes	1	0	5700	MELQYQDTRPGLRRGLGHRGGHEATVRHLPVRHWILGADEARPHAQTDRQDFA
FBgn0250786	FBtr0077674	2298	1	4080	4239	yes	2	157	5806	MELQYQDTRPGLRRGLGHRGGHEATVRHLPVRHWILGADEARPHAQTDRQDFA
FBgn0250786	FBtr0077674	2299	1	1644	1914	no	2	157	5806	MHSLPPLQSDQVSPQVLSNKESAGISFVGPNSKGLPNGRPELAAALMVQGELGDPGRRDGPRQDHPNYLLPVLAVQDPSPVRPVPVRGAT
FBgn0250786	FBtr0077674	2300	3	4748	5030	no	2	157	5806	MSVFPTRISCSTRGIACFKLASRSMFASIPTPRQRKRNGAVTFGTLCRNSLSWMPSAYSRFTNTHSSRKRAAMARRREKTRARQEVRPSLNPTV
FBgn0250786	FBtr0077674	2301	3	3863	4196	no	2	157	5806	MTAAFSSCTSTRRKRVRLRRRMRRRAPSSAAHAPPSPLSWVASPLMPKSCWPANRSFSRSTRSCPACPKSASNGASISRHAPRSSTWIGASRRTRSYCAAFTSTALDPGSR
FBgn0250786	FBtr0077674	2302	3	5438	5960	no	2	157	5806	MIHRPRHPATRRKWSDGNPAIDTARITNGIATMDMGAVGEVKAAIIANATVVPRSADIRLACHRILTQATTCRPITMDCLMEPFRAYRHRRLSTAVTHADIRSCRETILPTTDAATTSGARRPEESALGADCRLYIKHLDLSPAGGPSCPGQPLDTVKPTRIQYVKRSSIHLYK
FBgn0250786	FBtr0077674	2303	3	3419	3701	no	2	157	5806	MPPARRMTVRTGTTSFRKASVKQSTIRSEQKRWKISTCHPGGKLPLTKTKGSVELARGARGNSRQTTPVATRITSWAPTAVVTMDDLASAGGRP
FBgn0250786	FBtr0077674	2304	3	173	911	no	2	157	5806	MNRRIVLAQTNKMTLGKRPMAPTIVAVAAVVAPPAQTQIQTAPRATLAMDGAPQNPRTNRYRWQGFHRQPLLPRRTVRRTGSRMTRRTAPVTGLVAVIPIQTPRAHRIKGTRASTMPTQAAVCLSRSRMRRRTMRLRLVSSSQPAMPLPMNQVIVLPMCHPHPPAAAVRRKRRTIDPSGRARRANHRLLLRSRKKLQHPRTRRKPGTRMKAMKARTVMTRCPPPKSANRQQLPLAANSHSNSSGAG
FBgn0250786	FBtr0077674	2305	3	2852	3212	no	2	157	5806	MQRVARTFASCFRQGLVDWALTWPQPILLSSLTPTGTPKTIYRRRRERIESVRKTRLTFIAWSPPGRWRNRSWSEPNRKWYWTTWSFSGWTLQDALFWIRAATGTRLTRIRSTRTIFLLS
FBgn0250786	FBtr0077674	2306	3	938	1115	no	2	157	5806	MMTTLANAALLVARVLPLATRRLRRTKPPTPRICWSLSTMKARQPPLPLRLRRRKSAKP
FBgn0250786	FBtr0077674	2307	3	4514	4670	no	2	157	5806	MLQLRNSTVTLRRKPKNPRLVRRKPAPRTTTATSRCTLRRTMNLGLWRSWVT
FBgn0025109	FBtr0077643	2309	1	261	528	no	3	110	1124	MPRTCFSTIRTCQPTPAFTYPFRQCTTCRTLRSASRHPTMSLCTPSGLPNRRSAPSRRPRCSTSTATLATWDTACKTCGASTTICTAMF
FBgn0025109	FBtr0077643	2310	2	940	1108	no	3	110	1124	MRQRDKAPARIPRRIAQRHLDSGRVLSGHRWVFGRAAATAAPQGAGEEQRLGGAGA
FBgn0002989	FBtr0077673	2312	1	591	726	no	2	52	2404	MHHGRRNGSREDAAVRNAGLDTSKAGARVQADDQQSHCRVSIIAG
FBgn0002989	FBtr0077673	2313	3	1859	2042	no	2	52	2404	MSRQWPECGVTGKRSPVTYIASLPVVPSRRRSCSDRRTKNPCRAPSLTTTSRPRSISPATI
FBgn0002989	FBtr0077673	2314	3	1376	1541	no	2	52	2404	MKRLRLRRWQTLQRLRRFAVIRISYMRSSLRGKRDSKTPKMCCLVITNQRISIQS
FBgn0002989	FBtr0077673	2315	3	2372	2516	no	2	52	2404	MTVPMRTSVDSSNCLQFIVSRISFFFALKSKLKITFSGFLCNPNKLLI
FBgn0002989	FBtr0077673	2316	3	209	506	no	2	52	2404	MPATHQSSHCLFASRRTASMSWPLPRFWHGSSRCPWTITYRITVVNGSWACGAAFPDDPYTIRWPATPWYSSIHPPTQNTSAWAWIRPRFWCTSSSIRC
FBgn0025681	FBtr0273230	2318	1	3375	3687	no	2	604	3751	MRDQLEYAAPSGSITHRSQRDVNSGIGKQQQHRRFHPNALRPVEHNHPLGEHSARSGWRPVDGWFQLGAGVPGLGGLHGNHRQHKWHRAITRSGPMCCAHGRVA
FBgn0025681	FBtr0273230	2319	1	3750	3924	no	2	604	3751	MIAWNGKLVYTYFTDLLALVCFNQLLLRNYSFYLLNFRYLYFKKQLLTNNAVLNRFTS
FBgn0025681	FBtr0273230	2320	3	2342	2639	no	2	604	3751	MPMPWSWRDSSLVSSVAVLSPPTRRVKSSWTACSQLASQAATNPSSGGQRTRKAKPRIQLWPRQPARRIWITIAAALAAFLVHPANASHGGLRTAIAMN
FBgn0025681	FBtr0273230	2321	3	3545	3815	no	2	604	3751	MAARRRVVSTRSRRPWTRWPPWESSPAQVAPSDHAIWPYVLCSWTSGLRSWLPLRRSRALCWSRSRGLYDRLERKACVYIFYGFVSPCLF
FBgn0025681	FBtr0273230	2322	3	3245	3389	no	2	604	3751	MDPPLHLAYHKFTHSSPELPRIWWGIMPATMEEAYHKLRRPQAHARPA
FBgn0025681	FBtr0077645	2324	1	3312	3624	no	2	604	3688	MRDQLEYAAPSGSITHRSQRDVNSGIGKQQQHRRFHPNALRPVEHNHPLGEHSARSGWRPVDGWFQLGAGVPGLGGLHGNHRQHKWHRAITRSGPMCCAHGRVA
FBgn0025681	FBtr0077645	2325	1	3687	3861	no	2	604	3688	MIAWNGKLVYTYFTDLLALVCFNQLLLRNYSFYLLNFRYLYFKKQLLTNNAVLNRFTS
FBgn0025681	FBtr0077645	2326	3	3482	3752	no	2	604	3688	MAARRRVVSTRSRRPWTRWPPWESSPAQVAPSDHAIWPYVLCSWTSGLRSWLPLRRSRALCWSRSRGLYDRLERKACVYIFYGFVSPCLF
FBgn0025681	FBtr0077645	2327	3	2318	2615	no	2	604	3688	MPMPWSWRDSSLVSSVAVLSPPTRRVKSSWTACSQLASQAATNPSSGGQRTRKAKPRIQLWPRQPARRIWITIAAALAAFLVHPANASHGGLRTAIAMN
FBgn0025681	FBtr0077644	2329	1	3351	3663	no	2	604	3727	MRDQLEYAAPSGSITHRSQRDVNSGIGKQQQHRRFHPNALRPVEHNHPLGEHSARSGWRPVDGWFQLGAGVPGLGGLHGNHRQHKWHRAITRSGPMCCAHGRVA
FBgn0025681	FBtr0077644	2330	1	3726	3900	no	2	604	3727	MIAWNGKLVYTYFTDLLALVCFNQLLLRNYSFYLLNFRYLYFKKQLLTNNAVLNRFTS
FBgn0025681	FBtr0077644	2331	3	3521	3791	no	2	604	3727	MAARRRVVSTRSRRPWTRWPPWESSPAQVAPSDHAIWPYVLCSWTSGLRSWLPLRRSRALCWSRSRGLYDRLERKACVYIFYGFVSPCLF
FBgn0025681	FBtr0077644	2332	3	3221	3365	no	2	604	3727	MDPPLHLAYHKFTHSSPELPRIWWGIMPATMEEAYHKLRRPQAHARPA
FBgn0025681	FBtr0077644	2333	3	2318	2615	no	2	604	3727	MPMPWSWRDSSLVSSVAVLSPPTRRVKSSWTACSQLASQAATNPSSGGQRTRKAKPRIQLWPRQPARRIWITIAAALAAFLVHPANASHGGLRTAIAMN
FBgn0031488	FBtr0077646	2335	3	1361	1700	no	2	0	1822	MCAHWSAASSNWRRSAPRPRPIYNSRRRPRRRPRPRQRSHLQPLQPNQQHRPTSSSSSSSNINSSSKTSWPLQRRQQLLSNCRSRLPDDQRRWFEPSRCSRCGSSWSAIGLAT
FBgn0031488	FBtr0077646	2336	3	1727	1874	no	2	0	1822	MTARRRWSARCATWSGANWRAVHMDRRPWSRSKPAEIARDGGNLWRANA
FBgn0031489	FBtr0077672	2338	3	605	779	no	2	253	1153	MRGARTPSCFGLAPAEDLASLPAQWWPAKMPSMVCCATSMRSLFSDSEWCVRLSFPRT
FBgn0031489	FBtr0077672	2339	3	887	1034	no	2	253	1153	MEPYASTRRRIRWSSCRSATIWESGTSRWRPACSPPSPKKWGSKQAMYA
FBgn0031489	FBtr0077671	2341	1	912	1059	no	3	278	1178	MEPYASTRRRIRWSSCRSATIWESGTSRWRPACSPPSPKKWGSKQAMYA
FBgn0031489	FBtr0077671	2342	1	630	804	no	3	278	1178	MRGARTPSCFGLAPAEDLASLPAQWWPAKMPSMVCCATSMRSLFSDSEWCVRLSFPRT
FBgn0031489	FBtr0300815	2344	3	830	977	no	2	196	1096	MEPYASTRRRIRWSSCRSATIWESGTSRWRPACSPPSPKKWGSKQAMYA
FBgn0031489	FBtr0300815	2345	3	548	722	no	2	196	1096	MRGARTPSCFGLAPAEDLASLPAQWWPAKMPSMVCCATSMRSLFSDSEWCVRLSFPRT
FBgn0031490	FBtr0077647	2347	1	2445	2571	no	2	340	2452	MHVMTCGDINFHFALTNYFSIIEIELRYCVCDDLNTSILFVG
FBgn0031490	FBtr0077647	2348	3	1223	1343	no	2	340	2452	MWGHGRRHDNLLCTAVCALWMRVLALATPPPRAIASSTSV
FBgn0031490	FBtr0077647	2349	3	110	290	no	2	340	2452	MISGYYRRKAEKRRKAVADKRRVTIIGQLSSGSDRAASAHLGRWRLAHLPFNCAVNRTRI
FBgn0031490	FBtr0077647	2350	3	1487	1709	yes	2	340	2452	MVDIWPIKTIGFVCARSWTCAPLCTSHAMSSPSASAEVGEWQAEVVAPLKQQRQRQRRVLLQPSQMQQVQQQQH
FBgn0031490	FBtr0077647	2351	3	2021	2159	no	2	340	2452	MMRMTTVGFSSSGVVPPRRDLPFPDVLVPVEASTSWVLFGMPSICR
FBgn0031490	FBtr0077647	2352	3	428	686	no	2	340	2452	MAQQKFYSARSAVPVKRKSLEPVVATYCRPSPPQFAYLSSRWGWLLQSAPGRRLTRRPGHQCDITIFGTTTWASRALLRKIPSRMR
FBgn0031491	FBtr0077670	2354	1	1212	1353	no	3	155	1262	MPNKIARDRTRLLANTSSIRRVIKLLSFVYECLPLQAKVVALQRGHC
FBgn0031491	FBtr0077670	2355	1	315	435	no	3	155	1262	MAKQIYWATSSRRIPNPRPETVSSFTRPAAAYPRTDSWRR
FBgn0031491	FBtr0077670	2356	1	660	840	yes	3	155	1262	MVVCRGQNICSRTYQTFSATLPSIGMAVFIWTWMWWCFATWRRCRPITQVLSPTPIWQLA
FBgn0031491	FBtr0077670	2357	1	1356	1533	no	3	155	1262	MYPYLFAVILLALSFIVIPSDVSLLKRTSAAQFKSNGMVFYFAISFTSPIAHYIYVFKY
FBgn0031491	FBtr0077670	2358	2	265	484	no	3	155	1262	MLYGGPSTGNSAGANCRWRNKSIGRRPPGGSQTLARKQYLLSRDQLPPIREQTAGDAEGHCPPGMRNRVGSDA
FBgn0031491	FBtr0077670	2359	3	1304	1526	no	3	155	1262	MFTAASQSRRPAKGPLLNVSLPICCHPVGIKFHCHSKRCQLTQTHIRSTVQVKWNGFLFCDKLYLSDCTLYICI
FBgn0031492	FBtr0077648	2361	2	790	916	no	1	153	2571	MLRRTTSQRALWCLRINARPSSPLKSCCGTAMCHQMRTGTSV
FBgn0031492	FBtr0077648	2362	2	2002	2164	no	1	153	2571	MKKKSVWRRSGRTLLRKAKMRAAIITRDHENLRKTRSTKNEYGPSRDQTSRMSI
FBgn0031492	FBtr0077648	2363	2	2305	2497	no	1	153	2571	MFQAFNRRELKLYFRTTQTRTHPQRKRRRRSELRRTSDTTGTIDPARPLVLPSPSSRLDRETRS
FBgn0031492	FBtr0077648	2364	2	1525	1663	no	1	153	2571	MKRESSLPCRCGWSCIPSYQPICDSPLCSARAGLHPWIFSSSMWKT
FBgn0031492	FBtr0077649	2366	1	1920	2082	no	3	218	2489	MKKKSVWRRSGRTLLRKAKMRAAIITRDHENLRKTRSTKNEYGPSRDQTSRMSI
FBgn0031492	FBtr0077649	2367	1	1443	1581	no	3	218	2489	MKRESSLPCRCGWSCIPSYQPICDSPLCSARAGLHPWIFSSSMWKT
FBgn0031492	FBtr0077649	2368	1	2223	2415	no	3	218	2489	MFQAFNRRELKLYFRTTQTRTHPQRKRRRRSELRRTSDTTGTIDPARPLVLPSPSSRLDRETRS
FBgn0031492	FBtr0077649	2369	1	708	834	no	3	218	2489	MLRRTTSQRALWCLRINARPSSPLKSCCGTAMCHQMRTGTSV
FBgn0031493	FBtr0077669	2371	2	193	316	no	1	102	2349	MEMRTAMVMPMATAMPPKMLLMPKKRPENWSCPRPWRTFWL
FBgn0031493	FBtr0077669	2372	2	1411	1609	no	1	102	2349	MATSTTRARSLRHALRKRSPEISPRSCALLWECPWDPTHTRFRHHGSLLNSATGRRPRIRILKFLA
FBgn0031493	FBtr0077669	2373	2	2062	2425	no	1	102	2349	MSTTSVAVGLTNSPQFDQPQIARALWNWLSILANWTWTMTQWPSVMSNKCVSSRITCKRRICQTCWPNMWRGRNRSASDSKRIRPRPQRSTRSSSFSLTTRNTTFPFVRLSRMSLNIVKTT
FBgn0031493	FBtr0077669	2374	2	1612	1744	no	1	102	2349	MLRSQTEPRSVIMPEVGASRQWMRTENRCTVTYLEPTYWTLIMA
FBgn0031493	FBtr0077669	2375	2	622	757	no	1	102	2349	MAARTNRLPKRKRRTNAKRVAASAGRIVVMRKIRTKRLARPMMKM
FBgn0031493	FBtr0077669	2376	3	0	200	no	1	102	2349	MSRWYKNILSRITRIVVYKKISARFGFLKINLIYGGPVEQRARPTHAAHVHSLRPAAARKCGGQWK
FBgn0031494	FBtr0077650	2378	1	870	999	no	3	110	1031	MESFWLPQNLIILELVAAWNSFQRTLGWEMFSKVRVFGRQTKT
FBgn0031494	FBtr0077650	2379	2	556	688	no	3	110	1031	MWLRIAGYICYETRRTGGFSGLQQRCAGIHNISKYPAKFGRLFI
FBgn0031495	FBtr0077651	2381	1	366	519	yes	2	100	1360	MARRSQANLARSRCSRLHCPPHAGIGHSELKDRHSADAHAGGLHHLGHGAG
FBgn0031495	FBtr0077652	2383	3	464	617	yes	1	198	1458	MARRSQANLARSRCSRLHCPPHAGIGHSELKDRHSADAHAGGLHHLGHGAG
FBgn0031496	FBtr0300814	2385	3	1100	1277	no	2	106	2734	MNCNWKQLRRRMKSLTRSCPFRQSLCNFNCPQRRVQHSQHIQLEIRKLSLNRNRCSSAA
FBgn0031496	FBtr0300814	2386	3	791	1019	no	2	106	2734	MPLSIVTSPSKSRRMRARRSFYGAALQVLSLPPRSSFVPCGRLPSAKCSMSAPCATRRTCCRRTSRRSNQKVNLPH
FBgn0031496	FBtr0300814	2387	3	371	530	no	2	106	2734	MTQATPWKPPKRTILRWRSVSLIINYRSFASSCPGSSSGPSPTACRQPSRILS
FBgn0031496	FBtr0300814	2388	3	1886	2045	no	2	106	2734	MRMTRRWTGCRAKPCSSHGFCSTCRSGPQSGACVMSRLVSGGLRQKPKGRQPS
FBgn0031497	FBtr0077667	2390	3	1100	1241	no	2	253	1756	MNGYRSLRCPLSMLVCPPASDRKWARTDATLAAFSASTSSRRWSSSY
FBgn0031497	FBtr0077667	2391	3	1652	1796	no	2	253	1756	MRFRSSSPLPLIWSWPPPRSRKAKRRKPRRTLPPVKPKVHIIYYEIYC
FBgn0031497	FBtr0077667	2392	3	1295	1502	no	2	253	1756	MRSSSASRWAFHIALLTSFPVPSTMLPPRSWISRPGSAAAALTGNLSRALTAWTTRPVVCSSVSARLRR
FBgn0031498	FBtr0077653	2394	2	946	1198	no	1	183	1275	MTMPTSSSSASTVVISFTKAALRNTYRSLRFQRVANYVPPRVAILVPMPRPIWAGHREEEPPFPKLRRTLCAASSWLTIGGWSA
FBgn0031498	FBtr0077653	2395	3	1055	1355	no	1	183	1275	MSRRASPSSFRCPDLYGQVTGRRSHRFQNSGGHCVRHQAGSRSVGGQRKDRRGALGPETGSPKRTGGGGRLSAITDDRLKNSLLCMVMYFVISIRIRLYC
FBgn0031500	FBtr0077654	2398	1	876	1002	no	3	179	1265	MTLCWTALDKVVRRRRNRSTTFASTSPSHLRCWPTSTSRDWE
FBgn0031500	FBtr0077654	2399	2	646	790	no	3	179	1265	MWSHNSFRWRCPQAGPSPWRLRWRWHIGHTNPQVPESTSFGNLQRKCH
FBgn0031500	FBtr0077655	2401	1	966	1092	no	3	116	1355	MTLCWTALDKVVRRRRNRSTTFASTSPSHLRCWPTSTSRDWE
FBgn0031500	FBtr0077655	2402	2	736	880	no	3	116	1355	MWSHNSFRWRCPQAGPSPWRLRWRWHIGHTNPQVPESTSFGNLQRKCH
FBgn0042627	FBtr0077657	2405	2	1681	1924	no	1	246	7473	MTSTHILFPCIRSGDTLFSVPADALRRRCCPTRRRSDPSGSSTPAWAVNGPGWLRISCSWRFSGTPYSTAPRFWPRWTLIL
FBgn0042627	FBtr0077657	2406	2	7330	7543	no	1	246	7473	MRLWPRTMASRRFAVPRSTCMWWRVHTGPSSRSRTLYRSSSASCGSVPSGREVVRTIMLMNYPVELNVHIP
FBgn0042627	FBtr0077657	2407	3	2096	2258	no	1	246	7473	MSNGGANSSGRLLARQERPGHSGLAARKDGCCRFELGADRITDPKGLLSGVSQQ
FBgn0042627	FBtr0077657	2408	3	1547	1682	no	1	246	7473	MPEGWGGRTVPESSYLFWPHGGCSESVAESCHRAEARSGAADPHQ
FBgn0042627	FBtr0077657	2409	3	6095	6392	no	1	246	7473	MRAAAGIWLSGHSDSMGSNWGHRTDHRAHGQQRNSCGRHSAAADDQLSGDSGPISAAAPSRHGLHGGGGKTQDGAGQPAELDSHDREYHGTEGCKECLR
FBgn0027571	FBtr0077659	2411	1	1407	1572	no	2	613	7927	MCGAAPAAHLCSQACVCLHPQCAHQYGWFQGAGHHIPYWQDAKSPDPRDLRGDWS
FBgn0027571	FBtr0077659	2412	1	2484	2715	no	2	613	7927	MRLRRWLLHPGADRAGCLLARKEHSGHSTGQGQDGRCGIELGRCAQPCAQRLLPGVPQQRGQLHHLWPGGFHRGSGR
FBgn0027571	FBtr0077659	2413	3	6959	7346	no	2	613	7927	MVVLMSSQPQLLPQPLLESQRQTLPLVDPRAQLVPWAMERRWCSPRPSSPPRQLYNWTQRHLQTANRAPSSSFPRSRGSPPHWSRWPSDWRCPPMDCSTRKPCPPILWNQQPNSSSSSCAPSSQRVPTN
FBgn0027571	FBtr0077659	2414	3	1373	1541	no	2	613	7927	MSLAMDTSVPMDVWCCSCSAPLQPGVCMPPSSMCAPIRMVSRSRASHTLLARCKIA
FBgn0027571	FBtr0077659	2415	3	3671	3872	no	2	613	7927	MSTRSCASEATTMVEFSAALFVLTPWPPLESFSGWTTGLVSWTPCCSSVSLARTFVSCTCPLASSER
FBgn0027571	FBtr0077659	2416	3	698	1010	no	2	613	7927	MCPVSSTSTMRSPSPVSPAVCRRAPPSRSSSRIFSTASTWSTMIPAVGSVVCMDFPTGLASSRIAIWRTLTNSSSVCTKSRLSAWTHCCACCSSSPMKLLLTLA
FBgn0027571	FBtr0077659	2417	3	8471	8597	no	2	613	7927	MNFIPRTNPRKRLQHSLSLLMYKIIAQKLSLMNIVDIKITPY
FBgn0027571	FBtr0290093	2419	1	8586	8712	no	3	410	8042	MNFIPRTNPRKRLQHSLSLLMYKIIAQKLSLMNIVDIKITPY
FBgn0027571	FBtr0290093	2420	1	813	1125	no	3	410	8042	MCPVSSTSTMRSPSPVSPAVCRRAPPSRSSSRIFSTASTWSTMIPAVGSVVCMDFPTGLASSRIAIWRTLTNSSSVCTKSRLSAWTHCCACCSSSPMKLLLTLA
FBgn0027571	FBtr0290093	2421	1	3786	3987	no	3	410	8042	MSTRSCASEATTMVEFSAALFVLTPWPPLESFSGWTTGLVSWTPCCSSVSLARTFVSCTCPLASSER
FBgn0027571	FBtr0290093	2422	1	1488	1656	no	3	410	8042	MSLAMDTSVPMDVWCCSCSAPLQPGVCMPPSSMCAPIRMVSRSRASHTLLARCKIA
FBgn0027571	FBtr0290093	2423	1	7074	7461	no	3	410	8042	MVVLMSSQPQLLPQPLLESQRQTLPLVDPRAQLVPWAMERRWCSPRPSSPPRQLYNWTQRHLQTANRAPSSSFPRSRGSPPHWSRWPSDWRCPPMDCSTRKPCPPILWNQQPNSSSSSCAPSSQRVPTN
FBgn0027571	FBtr0290093	2424	2	2599	2830	no	3	410	8042	MRLRRWLLHPGADRAGCLLARKEHSGHSTGQGQDGRCGIELGRCAQPCAQRLLPGVPQQRGQLHHLWPGGFHRGSGR
FBgn0027571	FBtr0290093	2425	2	1522	1687	no	3	410	8042	MCGAAPAAHLCSQACVCLHPQCAHQYGWFQGAGHHIPYWQDAKSPDPRDLRGDWS
FBgn0027571	FBtr0290093	2426	2	145	295	no	3	410	8042	MVHASSSCVCVCVCVCTHTWRWGLLGLRLDYTPLSLAPTSDSDAYYNSKT
FBgn0015600	FBtr0112883	2428	1	2763	3018	no	1	0	2046	MSNMLLDPIQMLTSLELKYSTHLMSLIENLMPAICGPGEVSAPCHAYIIMYQLECQRSEAASPTELSFNLCFIYVCIYYLVFNAL
FBgn0015600	FBtr0112883	2429	2	1105	1261	no	1	0	2046	MTKRSYSTTLSRDHCSSSRLSQSCKIFPLVPTITAYLATADAAWVAVAWRSP
FBgn0015600	FBtr0112883	2430	3	188	335	no	1	0	2046	MRPDQGNAREDYIAATAYAKGLRATTRGFGGQGPGVDSAAAGEGISASH
FBgn0015600	FBtr0110903	2432	1	1557	1704	no	2	580	3415	MRPDQGNAREDYIAATAYAKGLRATTRGFGGQGPGVDSAAAGEGISASH
FBgn0015600	FBtr0110903	2433	2	4132	4387	no	2	580	3415	MSNMLLDPIQMLTSLELKYSTHLMSLIENLMPAICGPGEVSAPCHAYIIMYQLECQRSEAASPTELSFNLCFIYVCIYYLVFNAL
FBgn0015600	FBtr0110903	2434	3	863	1052	no	2	580	3415	MALWPARQQLQHPSKEWPPNPEPQTSCNNRQKLNQPRVSKVQQLSAFPRNPCALAWIKPNFRS
FBgn0015600	FBtr0110903	2435	3	2474	2630	no	2	580	3415	MTKRSYSTTLSRDHCSSSRLSQSCKIFPLVPTITAYLATADAAWVAVAWRSP
FBgn0015600	FBtr0077665	2437	1	645	780	no	3	503	3482	MCRSRGTASRITITRRTLSMAKYIRESEAQQKPQAMAAAAESVEE
FBgn0015600	FBtr0077665	2438	1	2541	2697	no	3	503	3482	MTKRSYSTTLSRDHCSSSRLSQSCKIFPLVPTITAYLATADAAWVAVAWRSP
FBgn0015600	FBtr0077665	2439	2	490	697	no	3	503	3482	MLHKNGSQRVCVTFVRLLTKSECPQGRVHVHVPIAIGRGLERVSADVEKSQKCAGQEVRLPGLPSLAGL
FBgn0015600	FBtr0077665	2440	2	1012	1195	no	3	503	3482	MELLSHATQTEIFAGRKETKRRIPALWRGSNRTSGAEQWAICYRLSDAADGAGLKAYVHWK
FBgn0015600	FBtr0077665	2441	2	1624	1771	no	3	503	3482	MRPDQGNAREDYIAATAYAKGLRATTRGFGGQGPGVDSAAAGEGISASH
FBgn0015600	FBtr0077665	2442	3	4199	4454	no	3	503	3482	MSNMLLDPIQMLTSLELKYSTHLMSLIENLMPAICGPGEVSAPCHAYIIMYQLECQRSEAASPTELSFNLCFIYVCIYYLVFNAL
FBgn0015600	FBtr0077663	2444	1	537	726	no	3	137	3089	MALWPARQQLQHPSKEWPPNPEPQTSCNNRQKLNQPRVSKVQQLSAFPRNPCALAWIKPNFRS
FBgn0015600	FBtr0077663	2445	1	2148	2304	no	3	137	3089	MTKRSYSTTLSRDHCSSSRLSQSCKIFPLVPTITAYLATADAAWVAVAWRSP
FBgn0015600	FBtr0077663	2446	2	1231	1378	no	3	137	3089	MRPDQGNAREDYIAATAYAKGLRATTRGFGGQGPGVDSAAAGEGISASH
FBgn0015600	FBtr0077663	2447	3	3806	4061	no	3	137	3089	MSNMLLDPIQMLTSLELKYSTHLMSLIENLMPAICGPGEVSAPCHAYIIMYQLECQRSEAASPTELSFNLCFIYVCIYYLVFNAL
FBgn0015600	FBtr0077662	2449	1	306	537	no	3	266	6752	MASPAFRSRVLLAWPAAVAAPPTEPPPPPPAPPSTFDHRRVHPRPLRYSEHPAILPSRVPPARMPHLRLLCGIWAAV
FBgn0015600	FBtr0077662	2450	1	5811	5967	no	3	266	6752	MTKRSYSTTLSRDHCSSSRLSQSCKIFPLVPTITAYLATADAAWVAVAWRSP
FBgn0015600	FBtr0077662	2451	1	2880	3363	no	3	266	6752	MRRCGSRNWSSMSIWTCRQMTPHRRCARVKVSPFPPNSSRISWPPSSARPAAVSHPPRRPPRSLSRSPTAPRTAASTAAAHEVFAATKLSQRDDRRRRRRQQQQRRRSQFRKPPRRVHTHRSRRSARWRISAALFPRTHRSPLPSRASHRLPRPLLANRAF
FBgn0015600	FBtr0077662	2452	1	4200	4389	no	3	266	6752	MALWPARQQLQHPSKEWPPNPEPQTSCNNRQKLNQPRVSKVQQLSAFPRNPCALAWIKPNFRS
FBgn0015600	FBtr0077662	2453	2	667	883	no	3	266	6752	MRYDELTASYSTSGGEAWNGGKRSVDQQHADAPLEIRDLCLRGREAVEPNETGEHSIVHIWTNHGHRVASAK
FBgn0015600	FBtr0077662	2454	2	4894	5041	no	3	266	6752	MRPDQGNAREDYIAATAYAKGLRATTRGFGGQGPGVDSAAAGEGISASH
FBgn0015600	FBtr0077662	2455	3	7469	7724	no	3	266	6752	MSNMLLDPIQMLTSLELKYSTHLMSLIENLMPAICGPGEVSAPCHAYIIMYQLECQRSEAASPTELSFNLCFIYVCIYYLVFNAL
FBgn0015600	FBtr0077664	2457	1	942	1089	no	2	136	2800	MRPDQGNAREDYIAATAYAKGLRATTRGFGGQGPGVDSAAAGEGISASH
FBgn0015600	FBtr0077664	2458	2	3517	3772	no	2	136	2800	MSNMLLDPIQMLTSLELKYSTHLMSLIENLMPAICGPGEVSAPCHAYIIMYQLECQRSEAASPTELSFNLCFIYVCIYYLVFNAL
FBgn0015600	FBtr0077664	2459	3	248	437	no	2	136	2800	MALWPARQQLQHPSKEWPPNPEPQTSCNNRQKLNQPRVSKVQQLSAFPRNPCALAWIKPNFRS
FBgn0015600	FBtr0077664	2460	3	1859	2015	no	2	136	2800	MTKRSYSTTLSRDHCSSSRLSQSCKIFPLVPTITAYLATADAAWVAVAWRSP
FBgn0005779	FBtr0077660	2462	2	748	979	yes	1	48	1056	MDSAGHRVIEVLAISMVAMSSRSFCKRTTSIWCVVPTRWWRMDTSSLPNANWSPSSRHPTIVDCTTMQELQWAWTRT
FBgn0005779	FBtr0077660	2463	3	347	524	no	1	48	1056	MRISAADTVSISRGLRGQGQEFGGNDHPALGTARQVPKAYLPTARKSRIAVGESSLWIL
FBgn0011648	FBtr0077616	2467	1	1350	1620	no	2	343	1708	MPIRLRHFRAVAQLQLPPRIPSEHRVQNTAGLLAEDLQQSGICSAAVAVGEQWIRGRLRADKDVHDPDVVREGLGCGVSSPGCDLDALLD
FBgn0011648	FBtr0077616	2468	2	2002	2176	no	2	343	1708	MKMDSELRNQLQNGITIYNDLHAIILMIYAHWQNSSCSSLFQVLIMCHCKTALNIKTH
FBgn0260817	FBtr0077574	2470	1	1890	2073	no	1	117	1857	MAFEFVEISGLWQLFTFESVTFIYLLHIKLRKFNLRSYFWIQASFFFGKCPILPILLGSEC
FBgn0260817	FBtr0077574	2471	2	1426	1609	no	1	117	1857	MMECWAAGVCPTARTPTISSHGSRTICSNGSPAIAFARGQCRTSRAIRASIWRISRCTGSF
FBgn0260817	FBtr0077574	2472	2	889	1024	yes	1	117	1857	MAPCGWSYPRRICTRTTGTIARRACGSVPSCLLCRSMRIRALAKV
FBgn0260817	FBtr0077574	2473	2	133	262	no	1	117	1857	MAKSATGRIPFILASSPMPTLMPFMRREMNRGTMRYQPITPAR
FBgn0260817	FBtr0077574	2474	3	2036	2174	no	1	117	1857	MSNSAHTSWIGVLILFAPQVKPSSSLSFQYHNLLSLLILLKLNQKI
FBgn0260817	FBtr0077574	2475	3	1190	1331	no	1	117	1857	MGPRPLGLLARQTRGAHRRSHTGRLPELEHRQPGSQRAGLDSAGFRQ
FBgn0260817	FBtr0077574	2476	3	1487	1649	yes	1	117	1857	MAQGLSAAMEVQRSLSLAGNAAHQELYALQSGGSVGVLVRFNLGESLEGSLGLL
FBgn0014906	FBtr0308315	2478	2	1309	1450	no	1	285	1479	MPRRVKTPPMWRWPMAVIWASMRAASCTRTLSLGWTVRLWRWLGPWS
FBgn0014906	FBtr0077576	2480	2	1309	1450	no	1	285	1479	MPRRVKTPPMWRWPMAVIWASMRAASCTRTLSLGWTVRLWRWLGPWS
FBgn0085435	FBtr0112671	2482	2	451	727	no	1	42	2112	MQREKTSIIASTIVFIRRISNMMKRNPKKVVHWTRMSRTPPEMKVLHLIISKVRLTPKLALDGISPFHIDPGSRSTTASTRENDHSNAPAAR
FBgn0085435	FBtr0112671	2483	3	1046	1178	no	1	42	2112	MRPRFIKIQGNGEQVSSLPGKLKKHGEHFRGKAGSSSFNSPYDN
FBgn0085422	FBtr0112637	2487	2	1498	1657	no	1	582	2655	MRRTYEPARPTTSLDQKLHSTVQRPRSTHKSFVGWKRNWPSTLVARSSSSAAA
FBgn0085422	FBtr0112637	2488	2	2050	2203	no	1	582	2655	MSSRRVSRLISRRPRSRRPKEQLQRKEPSPSPSQHLPTRMRSHRQVAEWLA
FBgn0085422	FBtr0112637	2489	2	598	859	no	1	582	2655	MPARYQPSPAERVASRPCCRSRGVSATGTNAIMATTSTTGATTDDGAVLAVTAAARTANLRMNAAWSWANRERIRGKPEQAVEPDYR
FBgn0085422	FBtr0112637	2490	3	785	1091	no	1	582	2655	MRPGVGRIGSGFEGSRSRRWSRITGSPGRHILPGSGSSDGGDSTPGWQYSLQETTQRRAVECLRSRNGVSAIRAWHHNIGWAEKRGFGPVRCAQKSAQTQPM
FBgn0031513	FBtr0301033	2492	1	1665	1881	no	3	380	1994	MSLAHQQGRKECADHKQYLRMIHYLLNQNRLKLVLWQVRGLLLAIRNLCLKPLAKNIENYHLLMRIARKSKS
FBgn0031513	FBtr0301033	2493	1	861	1179	no	3	380	1994	MKMLLKSPQKTLKRWIKNQKRLRRKRIQSRRIKSQTMLKNQQLKSSSNRREHNATCLGIGRSMFLPKTPRRGAPASQSFASNWHDPVLDTVAMSAATSPQSQTYSH
FBgn0031514	FBtr0077608	2495	2	748	907	no	3	170	2057	MPGCLRGHYTHLPDGPVHRPGAVHLLEHHLHGHGPAQGDLPLRTHAHGGHQLV
FBgn0031514	FBtr0077608	2496	2	1690	2065	no	3	170	2057	MGHSARPGGGHYSGGLWSGADLAADHVHPAFQPSALQGHQSGEKEARQGDHHVLAGGQHCHLVRKHPDQGTSRLQGEPFGVLWSLGLDDHHPHLHAAGHFLPLPFDHLPLRGVENHVQGQGALVA
FBgn0031514	FBtr0077608	2497	2	1243	1465	no	3	170	2057	MRRNPLRDVEDGQIDSGHRQDAQEFRQARCCQACPSLLRGLFPVAQGTLLRDPDHSHDHYLDDHVLCAVHPAGL
FBgn0031514	FBtr0077609	2499	1	1671	1893	no	2	94	2485	MRRNPLRDVEDGQIDSGHRQDAQEFRQARCCQACPSLLRGLFPVAQGTLLRDPDHSHDHYLDDHVLCAVHPAGL
FBgn0031514	FBtr0077609	2500	1	1176	1335	no	2	94	2485	MPGCLRGHYTHLPDGPVHRPGAVHLLEHHLHGHGPAQGDLPLRTHAHGGHQLV
FBgn0031514	FBtr0077609	2501	1	2118	2493	no	2	94	2485	MGHSARPGGGHYSGGLWSGADLAADHVHPAFQPSALQGHQSGEKEARQGDHHVLAGGQHCHLVRKHPDQGTSRLQGEPFGVLWSLGLDDHHPHLHAAGHFLPLPFDHLPLRGVENHVQGQGALVA
FBgn0031515	FBtr0305575	2503	2	2065	2191	no	1	873	2697	MPCPRSCCACRTRRCSSGSTTTDGTPWEPTICPRSWPICPCS
FBgn0031515	FBtr0305575	2504	2	2497	2650	no	1	873	2697	MDTIAGNWSAMPQATSAITERRSSSSRTSRWRAMSSIGIWLSWEYFSSSCC
FBgn0031515	FBtr0305575	2505	2	1558	1744	no	1	873	2697	MMSWFWLTERSFTLGNSGKCCPLSHNPATSVHSTTIPRISPWKCAVSPPPQNAVNRSSLRTR
FBgn0031515	FBtr0305575	2506	3	2132	2597	no	1	873	2697	MVLPGSLLSVQGPGRSAPAADLSHNVHQHRLLHDGSATGIPTICHVLGPVRDDRLHWPLHRGDRRLPVHHAVGHIPGAQCHHSVPPVLRLLYSAERALLVSAPHLRRVLLQVHLRGSDASHLWIRSRGTGVLCHKQLLLLQNGGAVPQGLPDGGQ
FBgn0031515	FBtr0077607	2508	1	1782	2247	no	2	520	2347	MVLPGSLLSVQGPGRSAPAADLSHNVHQHRLLHDGSATGIPTICHVLGPVRDDRLHWPLHRGDRRLPVHHAVGHIPGAQCHHSVPPVLRLLYSAERALLVSAPHLRRVLLQVHLRGSDASHLWIRSRGTGVLCHKQLLLLQNGGAVPQGLPDGGQ
FBgn0031515	FBtr0077607	2509	3	1715	1841	no	2	520	2347	MPCPRSCCACRTRRCSSGSTTTDGTPWEPTICPRSWPICPCS
FBgn0031515	FBtr0077607	2510	3	1205	1391	no	2	520	2347	MMSWFWLTERSFTLGNSGKCCPLSHNPATSVHSTTIPRISPWKCAVSPPPQNAVNRSSLRTR
FBgn0031515	FBtr0077607	2511	3	2147	2300	no	2	520	2347	MDTIAGNWSAMPQATSAITERRSSSSRTSRWRAMSSIGIWLSWEYFSSSCC
FBgn0031515	FBtr0077606	2513	1	1806	2862	no	1	873	1722	MMAGIVLRMAFLIQVPFPRSCTRNLLSFPIALLSPLLYLSTFCACSNLIPAALIDVHKDALDLSHLRGKEQVGFWTQLSVLLRRHLRSMSRDMFAVQMRLVMHVVVALLLGVVYWQIGGDAQKIVSNVSCLFFVILFVFAGNAMPSILLCMQDSAVFIREYYNGWYSLGAYYLSKVLADLPLQLTCPTMFISIGYFMTGQPPEFQRFAMCWALCVMTAFIGHFIGVIAGSLFTMQLAIFLVPSATIPFLLFSGFFIRLNELSWFLRPICDVSFFRYIFEGLMRAIYGYDRGELECYATSNFCYYRTAEQFLKDFQMEGNEFDWDMAVLGIFLILLLLAFFVTLNAVIRRALR
FBgn0031515	FBtr0077606	2514	2	1558	1804	no	1	873	1722	MMSWFWLTERSFTLGNSGKCCPLSHNPATSVHSTTIPRISVSLEVCSQSSTTERCESLITQNKMMHSTASNVVKLQVDEESK
FBgn0031515	FBtr0077606	2515	2	2662	2815	no	1	873	1722	MDTIAGNWSAMPQATSAITERRSSSSRTSRWRAMSSIGIWLSWEYFSSSCC
FBgn0031515	FBtr0077606	2516	2	2230	2356	no	1	873	1722	MPCPRSCCACRTRRCSSGSTTTDGTPWEPTICPRSWPICPCS
FBgn0031515	FBtr0077606	2517	3	2297	2762	no	1	873	1722	MVLPGSLLSVQGPGRSAPAADLSHNVHQHRLLHDGSATGIPTICHVLGPVRDDRLHWPLHRGDRRLPVHHAVGHIPGAQCHHSVPPVLRLLYSAERALLVSAPHLRRVLLQVHLRGSDASHLWIRSRGTGVLCHKQLLLLQNGGAVPQGLPDGGQ
FBgn0031515	FBtr0077605	2519	2	1558	1744	no	1	873	2700	MMSWFWLTERSFTLGNSGKCCPLSHNPATSVHSTTIPRISPWKCAVSPPPQNAVNRSSLRTR
FBgn0031515	FBtr0077605	2520	2	2068	2194	no	1	873	2700	MPCPRSCCACRTRRCSSGSTTTDGTPWEPTICPRSWPICPCS
FBgn0031515	FBtr0077605	2521	2	2500	2653	no	1	873	2700	MDTIAGNWSAMPQATSAITERRSSSSRTSRWRAMSSIGIWLSWEYFSSSCC
FBgn0031515	FBtr0077605	2522	3	2135	2600	no	1	873	2700	MVLPGSLLSVQGPGRSAPAADLSHNVHQHRLLHDGSATGIPTICHVLGPVRDDRLHWPLHRGDRRLPVHHAVGHIPGAQCHHSVPPVLRLLYSAERALLVSAPHLRRVLLQVHLRGSDASHLWIRSRGTGVLCHKQLLLLQNGGAVPQGLPDGGQ
FBgn0031516	FBtr0077604	2524	2	445	730	no	1	222	2646	MLRWPRRKTRFSRPVNLSMELRWAPHPFRHLPTKVSAVRRASIVTKAATPAAPPPAEDPYSPTNSTKPSRRSTLASRIYATLPNSESSRGKPRMC
FBgn0031516	FBtr0077604	2525	2	10	142	no	1	222	2646	MPTAAKDRAVLRFYTRYSHLYNYARPTTNKRKAQIKWRTQAKTI
FBgn0031517	FBtr0077580	2527	3	881	1010	no	2	205	1612	MFPRRRSELIRNTSTKCGWPSNSKTTTLTTMASQCPISSPSAP
FBgn0031518	FBtr0114460	2529	2	1741	1894	no	1	0	2367	MAFGSLIPPLPKPLTPLSRTKMHSSTYWITRNCTISPCKLPMGCVSWKSRK
FBgn0031519	FBtr0077603	2531	2	1537	1687	no	1	66	1635	MISSRLCVLYLKASPRRTANNLKPGMKYTASGIKNRQRNGNLLNFINTLK
FBgn0031519	FBtr0077603	2532	2	694	853	no	1	66	1635	MIIPPAHGAAAYHPHWPTWIPRWWITFSAKACTISSLSLGKILPVWNLQNPHS
FBgn0031519	FBtr0077603	2533	2	268	478	no	1	66	1635	MQATCSRCPTTQFLSQSVGASTRAASKQRWPPVICRLRRWKFQARTRSNRPLRADRRGSSRSRGIIPQRR
FBgn0031520	FBtr0077583	2535	1	1506	1803	no	3	263	1718	MRLRPQLPPGCFSICGSLPEPQYSWVLSRCHFCRKPAIVVLRRCSGNWAMWTMAEWPRDRRLRTDTSPRTSKRLEKSLLLALPTILVTNLVLIRPTALI
FBgn0031520	FBtr0077583	2536	2	37	337	no	3	263	1718	MLTLGKYISAYCSSRPSQLHENTSGHSLRPFRGRWIGFNWWRIVALLSLDEVSAVNCRCFPPGFLIGFWIQKLYKNVPAQKSGWSGHPECCHGFRQHSLL
FBgn0031520	FBtr0077583	2537	2	439	715	no	3	263	1718	MADGIPLPQCRLGSPGLRIPGPENRAQVSAPLLWPAPNFGLGLHPFWLRHRAHLRLPFVCGRGIRCRFCSASDFHQRNCRVARKGSPPNIHH
FBgn0053281	FBtr0077584	2539	1	300	468	yes	2	133	1534	MGGVEYMPGRPGGHLSVYLAGGQNRQEIVSHVDGAAQFARLGDNTVRAHSHAFNYR
FBgn0053281	FBtr0077584	2540	1	975	1119	no	2	133	1534	MLRHAELYGRNFRASWLQPSAHSGRHHSGCHPTNGHLCIHRFGGATGP
FBgn0053281	FBtr0077584	2541	1	1203	1407	no	2	133	1534	MPSGIVQLGAHRWVLLHAVPGCSRTALPAIPGGIGNNAAEDKEHGHHDSNVDTLVNFHLRRKVDAGFH
FBgn0053281	FBtr0077584	2542	1	498	735	no	2	133	1534	MFHSDSHLYSRVSLGQYSRHFGRLFGADLQFRSRAGLRPWLLLQLCPSVLDCVLAVLCVRRLFLVHAGNTAAPGQDKQD
FBgn0053281	FBtr0077584	2543	3	1085	1310	no	2	133	1534	MHPPFWWSDWAVRSCSWSLRWESDWARVRWARIATSRCSDAQWHRSAGCPSLGSPSCCSWLQSDCSPCHSWWYRK
FBgn0031522	FBtr0077586	2545	3	1193	1352	no	1	33	1431	MPIRCARRALSGQDSICERLHLCGDPKQYSISHTENLSHLYGCLGHLGYHVEL
FBgn0031523	FBtr0077587	2547	1	1257	1491	no	2	97	1495	MLLCQPCGNVPRQDSCQGRLNGNCGLQHLCVPNAEHIPDLHEAVGHFGHHVVVCRCHSTKFPLLHVLHEGNQGQVHVG
FBgn0031523	FBtr0077587	2548	1	213	519	no	2	97	1495	MAIPHAEETSVRLTRGFRGEVRVRDLLGGLHAGHGLGDWQYTDWVPAGAPGQQKVSAVNCHTTFVLLDPGLLCPECGVPVRGKTVGWHLWRRHVHCSSHFTQ
FBgn0031523	FBtr0077587	2549	3	1166	1352	no	2	97	1495	MPRVTISVSTAGYPCYSCPWTSFWATSGWWDASLSALWKCSPSRFVPRPPQWQLWFAASLCS
FBgn0031523	FBtr0304701	2551	1	213	519	no	2	97	1381	MAIPHAEETSVRLTRGFRGEVRVRDLLGGLHAGHGLGDWQYTDWVPAGAPGQQKVSAVNCHTTFVLLDPGLLCPECGVPVRGKTVGWHLWRRHVHCSSHFTQ
FBgn0031523	FBtr0304701	2552	3	1166	1385	no	2	97	1381	MPRVTISIRAKAASMAIVVCSIFVFLMLNIFPICMKQWGISATMWSCAGVTALSSLYFTYFMKETKGKSMLDD
FBgn0020445	FBtr0089981	2554	2	4138	4345	no	2	1255	3817	MLLIAILPLKHKREREKERERAGGMPNFNCFNVRFKSPKKYCCRLPYFHTTRAHIYTILYVYNEMLVIL
FBgn0020445	FBtr0089981	2555	3	2945	3074	no	2	1255	3817	MTTGCPIPPASTPSSASSQVAISGRLSRACCPNSIGSKLSDWL
FBgn0020445	FBtr0089981	2556	3	1484	1625	no	2	1255	3817	MRQQRHRWPAATPLPHHQHLRRRRHLPAQRPQNLRTHHRQRYQVRII
FBgn0020445	FBtr0089981	2557	3	3989	4145	no	2	1255	3817	MLSNYCEYNYHYPYTYYYSLNVVCGRAVRKNCFVNVYLCFVLRILIVGRLCY
FBgn0020445	FBtr0089980	2559	1	2466	2673	no	1	243	2145	MLLIAILPLKHKREREKERERAGGMPNFNCFNVRFKSPKKYCCRLPYFHTTRAHIYTILYVYNEMLVIL
FBgn0020445	FBtr0089980	2560	2	1273	1402	no	1	243	2145	MTTGCPIPPASTPSSASSQVAISGRLSRACCPNSIGSKLSDWL
FBgn0020445	FBtr0089980	2561	2	2317	2473	no	1	243	2145	MLSNYCEYNYHYPYTYYYSLNVVCGRAVRKNCFVNVYLCFVLRILIVGRLCY
FBgn0020445	FBtr0089979	2563	1	4221	4428	no	1	849	3900	MLLIAILPLKHKREREKERERAGGMPNFNCFNVRFKSPKKYCCRLPYFHTTRAHIYTILYVYNEMLVIL
FBgn0020445	FBtr0089979	2564	2	4072	4228	no	1	849	3900	MLSNYCEYNYHYPYTYYYSLNVVCGRAVRKNCFVNVYLCFVLRILIVGRLCY
FBgn0020445	FBtr0089979	2565	2	3028	3157	no	1	849	3900	MTTGCPIPPASTPSSASSQVAISGRLSRACCPNSIGSKLSDWL
FBgn0020445	FBtr0089979	2566	2	1567	1708	no	1	849	3900	MRQQRHRWPAATPLPHHQHLRRRRHLPAQRPQNLRTHHRQRYQVRII
FBgn0085423	FBtr0306335	2569	1	1251	1431	no	3	443	2855	MQPRVCRQMSPTRLIPRRTICHLCPPQSAPRRTRAAKSCIPFCQLTWTPCLIFCSASRNS
FBgn0085423	FBtr0306335	2570	1	1977	2538	no	3	443	2855	MTAFKSRDIPISRINISTSTCTCTIITTITMVVSIIITMPGTPIIIIISLCFPIISSNIPITGITVRLYFSPAEVPPPKFVLWRRQLVRPQPLIPWRPKCWPREVFPGRQSAPPPVIRCCSRAASSNSSTTSSKCTITTFSRTSSTYSSSSCTWAAATVSLWHRVKGHRVTDLDTRACGCWLYSCCA
FBgn0085423	FBtr0306335	2571	1	1641	1899	no	3	443	2855	MQAFHMRKVSVCSYTSAWPELSMITLCSQFTPRSSTRSRSGAWSRASLRRTRGRASRTSLALNCMRSRARRAFHLPRERVDGRGEA
FBgn0085423	FBtr0306335	2572	1	4383	4509	no	3	443	2855	MFSFFCITPPNSLPFFDFWRPFTDDTDTNTTTRIRNKMLQTI
FBgn0085423	FBtr0306335	2573	1	624	852	no	3	443	2855	MTIATRSASRSSRINPTSRIPCFPRAETAAPAAVAASAPLPPASLKRNISSIRPSHRPTPRPADRITIRPGRAHAN
FBgn0085423	FBtr0306335	2574	2	2671	2797	yes	3	443	2855	MAGIAARPGDGARERAAQMAAGAPNCHRAAEKGEHCLRKDHQ
FBgn0085423	FBtr0306335	2575	3	3095	3290	no	3	443	2855	MFSFLFLTTAKFSHLTSRWKGLIVLKRTAPAGICYFDLLVSNTQNPNLCMFYSLGLRYTSSDTEC
FBgn0085423	FBtr0112638	2577	1	3876	4071	no	1	0	3636	MFSFLFLTTAKFSHLTSRWKGLIVLKRTAPAGICYFDLLVSNTQNPNLCMFYSLGLRYTSSDTEC
FBgn0085423	FBtr0112638	2578	2	5164	5290	no	1	0	3636	MFSFFCITPPNSLPFFDFWRPFTDDTDTNTTTRIRNKMLQTI
FBgn0085423	FBtr0112638	2579	2	2335	2515	no	1	0	3636	MQPRVCRQMSPTRLIPRRTICHLCPPQSAPRRTRAAKSCIPFCQLTWTPCLIFCSASRNS
FBgn0085423	FBtr0112638	2580	2	2725	3319	no	1	0	3636	MQAFHMRKVSVCSYTSAWPELSMITLCSQFTPRSSTRSRSGAWSRASLRRTRGRASRTSLALNCMRSRARRAFHLPRERVDGRGEVPPPKFVLWRRQLVRPQPLIPWRPKCWPREVFPGRQSAPPPVIRCCSRAASSNSSTTSSKCTITTFSRTSSTYSSSSCTWAAATVSLWHRVKGHRVTDLDTRACGCWLYSCCA
FBgn0085423	FBtr0112638	2581	2	1708	1936	no	1	0	3636	MTIATRSASRSSRINPTSRIPCFPRAETAAPAAVAASAPLPPASLKRNISSIRPSHRPTPRPADRITIRPGRAHAN
FBgn0085423	FBtr0112638	2582	3	3452	3578	yes	1	0	3636	MAGIAARPGDGARERAAQMAAGAPNCHRAAEKGEHCLRKDHQ
FBgn0085423	FBtr0306333	2584	1	3987	4182	no	1	0	3747	MFSFLFLTTAKFSHLTSRWKGLIVLKRTAPAGICYFDLLVSNTQNPNLCMFYSLGLRYTSSDTEC
FBgn0085423	FBtr0306333	2585	2	2533	2791	no	1	0	3747	MQAFHMRKVSVCSYTSAWPELSMITLCSQFTPRSSTRSRSGAWSRASLRRTRGRASRTSLALNCMRSRARRAFHLPRERVDGRGEA
FBgn0085423	FBtr0306333	2586	2	2869	3430	no	1	0	3747	MTAFKSRDIPISRINISTSTCTCTIITTITMVVSIIITMPGTPIIIIISLCFPIISSNIPITGITVRLYFSPAEVPPPKFVLWRRQLVRPQPLIPWRPKCWPREVFPGRQSAPPPVIRCCSRAASSNSSTTSSKCTITTFSRTSSTYSSSSCTWAAATVSLWHRVKGHRVTDLDTRACGCWLYSCCA
FBgn0085423	FBtr0306333	2587	2	5275	5401	no	1	0	3747	MFSFFCITPPNSLPFFDFWRPFTDDTDTNTTTRIRNKMLQTI
FBgn0085423	FBtr0306333	2588	2	1516	1744	no	1	0	3747	MTIATRSASRSSRINPTSRIPCFPRAETAAPAAVAASAPLPPASLKRNISSIRPSHRPTPRPADRITIRPGRAHAN
FBgn0085423	FBtr0306333	2589	2	2143	2323	no	1	0	3747	MQPRVCRQMSPTRLIPRRTICHLCPPQSAPRRTRAAKSCIPFCQLTWTPCLIFCSASRNS
FBgn0085423	FBtr0306333	2590	3	3563	3689	yes	1	0	3747	MAGIAARPGDGARERAAQMAAGAPNCHRAAEKGEHCLRKDHQ
FBgn0085423	FBtr0112641	2592	1	4026	4221	no	1	69	3786	MFSFLFLTTAKFSHLTSRWKGLIVLKRTAPAGICYFDLLVSNTQNPNLCMFYSLGLRYTSSDTEC
FBgn0085423	FBtr0112641	2593	2	2572	2830	no	1	69	3786	MQAFHMRKVSVCSYTSAWPELSMITLCSQFTPRSSTRSRSGAWSRASLRRTRGRASRTSLALNCMRSRARRAFHLPRERVDGRGEA
FBgn0085423	FBtr0112641	2594	2	1555	1783	no	1	69	3786	MTIATRSASRSSRINPTSRIPCFPRAETAAPAAVAASAPLPPASLKRNISSIRPSHRPTPRPADRITIRPGRAHAN
FBgn0085423	FBtr0112641	2595	2	5314	5440	no	1	69	3786	MFSFFCITPPNSLPFFDFWRPFTDDTDTNTTTRIRNKMLQTI
FBgn0085423	FBtr0112641	2596	2	2182	2362	no	1	69	3786	MQPRVCRQMSPTRLIPRRTICHLCPPQSAPRRTRAAKSCIPFCQLTWTPCLIFCSASRNS
FBgn0085423	FBtr0112641	2597	2	2908	3469	no	1	69	3786	MTAFKSRDIPISRINISTSTCTCTIITTITMVVSIIITMPGTPIIIIISLCFPIISSNIPITGITVRLYFSPAEVPPPKFVLWRRQLVRPQPLIPWRPKCWPREVFPGRQSAPPPVIRCCSRAASSNSSTTSSKCTITTFSRTSSTYSSSSCTWAAATVSLWHRVKGHRVTDLDTRACGCWLYSCCA
FBgn0085423	FBtr0112641	2598	3	3602	3728	yes	1	69	3786	MAGIAARPGDGARERAAQMAAGAPNCHRAAEKGEHCLRKDHQ
FBgn0085423	FBtr0306334	2600	2	2722	3316	no	1	0	3579	MQAFHMRKVSVCSYTSAWPELSMITLCSQFTPRSSTRSRSGAWSRASLRRTRGRASRTSLALNCMRSRARRAFHLPRERVDGRGEVPPPKFVLWRRQLVRPQPLIPWRPKCWPREVFPGRQSAPPPVIRCCSRAASSNSSTTSSKCTITTFSRTSSTYSSSSCTWAAATVSLWHRVKGHRVTDLDTRACGCWLYSCCA
FBgn0085423	FBtr0306334	2601	2	1705	1933	no	1	0	3579	MTIATRSASRSSRINPTSRIPCFPRAETAAPAAVAASAPLPPASLKRNISSIRPSHRPTPRPADRITIRPGRAHAN
FBgn0085423	FBtr0306334	2602	2	2332	2512	no	1	0	3579	MQPRVCRQMSPTRLIPRRTICHLCPPQSAPRRTRAAKSCIPFCQLTWTPCLIFCSASRNS
FBgn0085423	FBtr0306334	2603	3	4199	4325	no	1	0	3579	MFSFFCITPPNSLPFFDFWRPFTDDTDTNTTTRIRNKMLQTI
FBgn0085423	FBtr0112639	2605	1	3723	3918	no	1	69	3483	MFSFLFLTTAKFSHLTSRWKGLIVLKRTAPAGICYFDLLVSNTQNPNLCMFYSLGLRYTSSDTEC
FBgn0085423	FBtr0112639	2606	2	5011	5137	no	1	69	3483	MFSFFCITPPNSLPFFDFWRPFTDDTDTNTTTRIRNKMLQTI
FBgn0085423	FBtr0112639	2607	2	2572	3166	no	1	69	3483	MQAFHMRKVSVCSYTSAWPELSMITLCSQFTPRSSTRSRSGAWSRASLRRTRGRASRTSLALNCMRSRARRAFHLPRERVDGRGEVPPPKFVLWRRQLVRPQPLIPWRPKCWPREVFPGRQSAPPPVIRCCSRAASSNSSTTSSKCTITTFSRTSSTYSSSSCTWAAATVSLWHRVKGHRVTDLDTRACGCWLYSCCA
FBgn0085423	FBtr0112639	2608	2	1555	1783	no	1	69	3483	MTIATRSASRSSRINPTSRIPCFPRAETAAPAAVAASAPLPPASLKRNISSIRPSHRPTPRPADRITIRPGRAHAN
FBgn0085423	FBtr0112639	2609	2	2182	2362	no	1	69	3483	MQPRVCRQMSPTRLIPRRTICHLCPPQSAPRRTRAAKSCIPFCQLTWTPCLIFCSASRNS
FBgn0085423	FBtr0112639	2610	3	3299	3425	yes	1	69	3483	MAGIAARPGDGARERAAQMAAGAPNCHRAAEKGEHCLRKDHQ
FBgn0031528	FBtr0113018	2612	2	748	892	no	1	303	1743	MCPILPTIGCWRRSVTAAPVCRSWTFPARPTSRKSASICWPRACAHNH
FBgn0031529	FBtr0077594	2614	3	305	425	no	2	67	514	MGSTSWRAWPAASCSPSADWDSLSWTKRTRRARRTSTACC
FBgn0016698	FBtr0077589	2616	3	1055	1328	no	2	91	1285	MWLRRHPNASASGLQTWCHQFLLPLLLLRPPNLLASNRMWATRAVRAATTAWYYVHPHRRLLWWRPPRDLGISPARNRLQNGGKWRWCNLC
FBgn0085204	FBtr0112366	2620	1	447	594	no	2	112	370	MSIELGLLKFNYTQLAATKLNPFMHHIKSKSTAKIYFQIEFSHKRKAQT
FBgn0031530	FBtr0077592	2622	1	2730	2868	no	1	321	2220	MPQISIHIWSVSENLDTQAQSLLNLVLKIKHEMLSLVLIIHLSEII
FBgn0031530	FBtr0077592	2623	2	1504	1768	no	1	321	2220	MCGAARIWRSRSACGSVAAAWKSYPAAVWVTFSAKGIRTPSPAEAATSSHGTHDVRRRSGWMTTSSITTTLCHSPRTFPSATLMTVWL
FBgn0031530	FBtr0077592	2624	2	649	988	no	1	321	2220	MGLWLWRRHRRVSVAEQVDLVVACQWRQVVVAPRLSTSMRRATFGRVLYAMAKIPILGIASIRRPAMLCPAIGIYPTPEIPCVVPRSTAKIYRRRVSSLPSTTRRGPLCCEPS
FBgn0031530	FBtr0077592	2625	2	2284	2467	no	1	321	2220	MCKSMGGSLPNAMRIVCVLYCVLVMIYPCSFVAEQKHSDTHYIYIYIYILTAWIRNKFNFS
FBgn0031530	FBtr0077592	2626	3	1931	2249	no	1	321	2220	MPQHRRQSGVGLHEARRDQARRPLPDPGHLRPGVTGGPEGVRRLGEPAVDHARGRTGAALQDQRVPGLQGSVAAGRECAALQLGTGNAEMVLREVCVRKRTWFRVN
FBgn0031530	FBtr0303992	2628	1	1464	1728	no	3	281	2180	MCGAARIWRSRSACGSVAAAWKSYPAAVWVTFSAKGIRTPSPAEAATSSHGTHDVRRRSGWMTTSSITTTLCHSPRTFPSATLMTVWL
FBgn0031530	FBtr0303992	2629	1	609	948	no	3	281	2180	MGLWLWRRHRRVSVAEQVDLVVACQWRQVVVAPRLSTSMRRATFGRVLYAMAKIPILGIASIRRPAMLCPAIGIYPTPEIPCVVPRSTAKIYRRRVSSLPSTTRRGPLCCEPS
FBgn0031530	FBtr0303992	2630	1	2244	2427	no	3	281	2180	MCKSMGGSLPNAMRIVCVLYCVLVMIYPCSFVAEQKHSDTHYIYIYIYILTAWIRNKFNFS
FBgn0031530	FBtr0303992	2631	2	1891	2209	no	3	281	2180	MPQHRRQSGVGLHEARRDQARRPLPDPGHLRPGVTGGPEGVRRLGEPAVDHARGRTGAALQDQRVPGLQGSVAAGRECAALQLGTGNAEMVLREVCVRKRTWFRVN
FBgn0031530	FBtr0303992	2632	3	2690	2828	no	3	281	2180	MPQISIHIWSVSENLDTQAQSLLNLVLKIKHEMLSLVLIIHLSEII
FBgn0031531	FBtr0077590	2634	1	336	510	yes	3	80	494	MGGLSKPSKGESIPWRPGSTTWSIWPARPRKCWPRLGPRSGPARNLAMASTPTRFSII
FBgn0051952	FBtr0077591	2636	1	807	960	no	2	172	715	MAGHQQQQQPQQHPPQQRKKRQQQMVRWETRGRRQMKVQITGWIHSKILYP
FBgn0051952	FBtr0077591	2637	3	176	590	no	2	172	715	MRARKKQQKQPQLPKKLQPQLLRRPRRRRQEQQDQPRKRQEQQPVRPRIRQEQQQHQPKKRPQEQQWQCSRAHQVLPLQPGKRLPMQPNSPKKRRQPQQLPLRKLQHRRHRQSGKKPQQQQLLSGPRHQQQQLLSGIR
FBgn0031533	FBtr0077516	2639	1	723	1224	yes	3	41	1289	MALAPRCWKTRFCCPRTRSSSEYWTPHAAISRSCSATAKPWPSSGEVPKSATLTRLCSRKLPKPIPLESPQTRPFTTFSPTPPTISVCTIGAARETWNTTACQSLRHMISPRSPPSCTYTMAWLMDRPISRTSPVCPIFCPIWHCFTRCPIPHGVTWTLSSPRRSRE
FBgn0031533	FBtr0077516	2640	1	258	402	yes	3	41	1289	MATRGSRRHRARWSSSCTGCSAARIASCSMGRRMRCRTTTQMPATMSG
FBgn0031533	FBtr0077516	2641	2	580	880	no	3	41	1289	MHFLLRDGFLPAGVQCQDQDGAHARTARLHGQLHRGTHCEHSSAVWSPWHWLHAAGKPGFAAPERVHPASTGHHMQQSADHAQLLQNLGHPLGRSRNRQP
FBgn0031534	FBtr0077517	2643	1	612	780	yes	2	109	1483	MGGDPPGGPRAIRPPYRPASGAARRSGFHELPGERPGAAAFSEYLCAQWSRRHPPV
FBgn0031534	FBtr0077517	2644	2	1702	1831	no	2	109	1483	MPLSLYSYTVIIIRKLKVCYRPRDLRILIQKLYSVLSKTKPWI
FBgn0031536	FBtr0077573	2647	1	1638	1836	no	3	23	2738	MACGTPQYVGHWCASQGFTAAWIDPFSKAFLRKRSSCASRVSLMRLARYQPIRRQLMASSSKSSIS
FBgn0031536	FBtr0077573	2648	1	1221	1392	no	3	23	2738	MTPCDPLLYILITWKRWRRSAPFYELKCWRSMSSRILLHWKPLPPLRTNCCRMCRSV
FBgn0031536	FBtr0077573	2649	1	1974	2103	no	3	23	2738	MRCWNSFWRARRRSRSIYSTLARKLTVSSSRCARSTSRMQFKC
FBgn0031536	FBtr0077573	2650	1	261	498	no	3	23	2738	MTSDYLRRDSRTPMSFCFGSRTSAPRSSNVAMPTTTNTCSSWSSAKRSAPTCWTRSLGPWSAWVPSATSTTLCRKRPAL
FBgn0031536	FBtr0077573	2651	2	91	262	yes	3	23	2738	MGVQNGPAGGSEYPARGAPGRPDQSVARQRTIGTGTDYAHPGGSYRFIGSCNFAKRR
FBgn0031537	FBtr0077519	2653	1	1209	1473	no	3	77	2759	MPSRPEPNIWSGHFARHLISTPARIRVPRKRQRTGIPARRPIGLTSAKNCATLPPPSCRTCGVWASYTSPASYADLMIPSQGISSEWF
FBgn0031537	FBtr0077519	2654	1	1707	1947	no	3	77	2759	MRCDFSASQLSSNGPRIGAKSWAARRPGNWAWRNIQVPHCYPPPWKHCSSKRWTRCNLCACKGRPGRAISSSRSRMDRER
FBgn0031537	FBtr0077519	2655	1	2154	2517	no	3	77	2759	MRTATRSSSRALVTSSFATVTRCPRWQSKLLATRLTSSLPIFWRSTSSIRAIRWSAPSSPPCIWVVSSGITRWRSASCVLTLTSAAIIWLVSTPRSTAFHRHCCDPSWSPLCKPYPKSWPV
FBgn0031537	FBtr0077519	2656	1	834	1062	no	3	77	2759	MCWCAKRRRIPRGPFCSPCRGTSSSSVCPIRWTDVPRRVNMTLWLTTTRAPRTSLARRRFPFSARCSRRSTTGFCQ
FBgn0005616	FBtr0077570	2659	1	3222	3384	no	1	339	2658	MLYIPPLKQLPLKSTPKYLLGAFYNLIFVIIQQTFPKLNFFLIRIKPKVVYITI
FBgn0005616	FBtr0077570	2660	2	910	1039	no	1	339	2658	MITTSTSATLRRRRRPQRSRVTSRRFPCCPQDLAWACSLTPGK
FBgn0005616	FBtr0077570	2661	2	2251	2386	no	1	339	2658	MRKASTRASISSRAASPLIRSPLASLFVSSCSTPMASVPFPSMLI
FBgn0005616	FBtr0077570	2662	2	1522	1891	no	1	339	2658	MCTLHSHLHKPKWRKQWRSMLPQKHNWVMCKQNCRMRSRCRKILRTQRQRLKRRRRRRRTCTQSVLSCRRRTVTSQHLSEREPVLSKRHKLPKLSLYRLRSRLKCNLERALFAGFGARTRRKR
FBgn0005616	FBtr0077570	2663	2	2545	2734	no	1	339	2658	MSLSVADPGAILPLATDHRPLTMPIHCSRRSCRARMTCKQDDSSLYVCFFMCSVMSRYQSFNR
FBgn0005616	FBtr0077570	2664	2	3019	3145	no	1	339	2658	MLPRPLTAQNFHAHNFKFFLILFPNISWISQKNDEISRSYFH
FBgn0005616	FBtr0077570	2665	3	2996	3149	no	1	339	2658	MQRLVVYPCCHAHLPPKTSTPTILNFFSFYFPISLGYPRKMMKFRVRISTS
FBgn0005616	FBtr0077571	2667	1	3129	3282	no	2	472	2791	MQRLVVYPCCHAHLPPKTSTPTILNFFSFYFPISLGYPRKMMKFRVRISTS
FBgn0005616	FBtr0077571	2668	2	3355	3517	no	2	472	2791	MLYIPPLKQLPLKSTPKYLLGAFYNLIFVIIQQTFPKLNFFLIRIKPKVVYITI
FBgn0005616	FBtr0077571	2669	3	1655	2024	no	2	472	2791	MCTLHSHLHKPKWRKQWRSMLPQKHNWVMCKQNCRMRSRCRKILRTQRQRLKRRRRRRRTCTQSVLSCRRRTVTSQHLSEREPVLSKRHKLPKLSLYRLRSRLKCNLERALFAGFGARTRRKR
FBgn0005616	FBtr0077571	2670	3	2384	2519	no	2	472	2791	MRKASTRASISSRAASPLIRSPLASLFVSSCSTPMASVPFPSMLI
FBgn0005616	FBtr0077571	2671	3	1043	1172	no	2	472	2791	MITTSTSATLRRRRRPQRSRVTSRRFPCCPQDLAWACSLTPGK
FBgn0005616	FBtr0077571	2672	3	2678	2867	no	2	472	2791	MSLSVADPGAILPLATDHRPLTMPIHCSRRSCRARMTCKQDDSSLYVCFFMCSVMSRYQSFNR
FBgn0005616	FBtr0077571	2673	3	3152	3278	no	2	472	2791	MLPRPLTAQNFHAHNFKFFLILFPNISWISQKNDEISRSYFH
FBgn0021967	FBtr0077520	2675	1	258	399	no	3	86	563	MPSAVSRPISSSAGIAWSTTRLSTFCASASRTAPSTRHPITWSSAGR
FBgn0021967	FBtr0077521	2677	2	265	406	no	1	93	570	MPSAVSRPISSSAGIAWSTTRLSTFCASASRTAPSTRHPITWSSAGR
FBgn0031540	FBtr0077569	2679	2	1225	1375	no	3	113	2102	MGDLHPVCLRTEASASAIGSGVCKDSEPPPNWPCERFHNQSTCSYIKAEN
FBgn0031540	FBtr0077569	2680	2	2266	2404	yes	3	113	2102	MELFLKLSKFSKKSEELQCEFYDLSLYSVNLLQYAGKNFILLTGTT
FBgn0051776	FBtr0077522	2682	1	1653	1959	no	3	32	1922	MIAWKRRAYAQSRCGSFVVTKMVGISTGTTITVIGGSNRAKYGCGAWKPNWLVVIRLARFWPIKSAIKTNWNSSGKLGEMRHMIHKGSLINMYSTAIIKINI
FBgn0051956	FBtr0114524	2684	2	961	1093	no	1	45	1977	MKISLTLAEIRTEHEVDSIGRCCTNSFRFCPKMRWTSPCRTGVP
FBgn0051956	FBtr0114524	2685	2	1717	1870	no	1	45	1977	MCTRDRRMPPFGCGAATVRVAISSGTMTGKPKGWFTERTTSAAWRDLWRTA
FBgn0051956	FBtr0077523	2687	1	1740	1893	no	3	23	2000	MCTRDRRMPPFGCGAATVRVAISSGTMTGKPKGWFTERTTSAAWRDLWRTA
FBgn0051956	FBtr0077523	2688	1	984	1116	no	3	23	2000	MKISLTLAEIRTEHEVDSIGRCCTNSFRFCPKMRWTSPCRTGVP
FBgn0031542	FBtr0077568	2691	3	281	557	no	2	217	1177	MWATITADQRDPRLPRHLRAQDRCIRVTSSVRCPPSIHCLRFRHFLHCPRPEFQYPGVVPQLRLPASLVIICHRSRWSPHIFHRQLLHPSHL
FBgn0031542	FBtr0077568	2692	3	842	1166	yes	2	217	1177	MEHMLVLHPPMESSWTHGLIPCCWSSSSLPSSPDPRVVHREGMPLPWDRAAWALCVCPTVMCISAPDPWATSVVSSGWPPFWRHALDRNPRRMPCTSVMVRLAEWTTC
FBgn0014396	FBtr0077565	2694	2	2158	2308	no	1	810	3552	MSHSSHHLLCQSEPPPRHTLKCRSSTNRPTRPTYLRSNWAKSPHMPASSS
FBgn0014396	FBtr0077565	2695	2	2380	2581	yes	1	810	3552	MAPRWKIRNPFPPPATTMMGRRASRSTRSLRVTRSHGINHGRLCRQWTKRSLDAKNWSSAAKAASST
FBgn0014396	FBtr0077565	2696	3	1337	1610	no	1	810	3552	MRSNQQLSAAAEKYPAHSRDACPLRDAHDAVDAAWHLHAEHDLVESLHPEHRQVTPVSDDLSAESLLGSDHGATDCFDLQGSACEHSAKTT
FBgn0014396	FBtr0100349	2698	1	801	1083	no	2	274	3640	MRSNQQLSAAAEKYPAHSRDACPLRDAHDAVDAAWHLHAEHDLVESLHPEHRQVTPVSDDLSAESLLGSDHGATDCFDLQGSAWQWRFQPHADL
FBgn0014396	FBtr0100349	2699	1	3642	3846	no	2	274	3640	MYIPLSTIFALSLCEILIMGISPETESKSVLPSIPILIVCPSVYLDMLCASLLLLLLGSYSQPQVRRQ
FBgn0014396	FBtr0100349	2700	2	4006	4678	yes	2	274	3640	MASTPSPSEIFAVPKTKHCNSIIRYTPDPTPPVPNWLQLVMRSKCNHRTGPSGDPSDCIGSSSTTVDDEGFGKSISAATSQAASTSMSTVNPTTTLSLNMLNTFMGSHNENSSSSGCGGTVSSLSMVALMSTGAAGGGGNTSGLEMDVDASMKSSFERLEVNGSHFSRANNLDQEYSAMVASVYEKEKELNSDNVSLASDLTRMYVSDEDDRLERTEIRVPHYH
[truncated: 74,402 more rows]

## Sheet: homologs with human
Drosophila melanogaster			Homo sapiens								Drosophila melanogaster		Homo sapiens
gene symbol	mRNA accession	altorf id	gene symbol	mRNA accession	altorf id	% id	% similarity	length	mismatch	opengap	start	stop	start	stop	evalue	bit score
FBgn0000042	FBtr0100663,FBtr0070823,FBtr0070822,FBtr0100662	85702;85705;85708;85712	ACTA2	NM_001141945,NM_001613	136308;136320	57.69	57.69	52	22	0	1	52	6	57	2e-10	50.8
FBgn0000043	FBtr0086029	18097	ACTA2	NM_001141945,NM_001613	136308;136320	55.32	57.45	47	21	0	1	47	6	52	4e-08	44.7
FBgn0000046	FBtr0082786,FBtr0082785	64330;64334	ACTA2	NM_001141945,NM_001613	136308;136320	50	50	52	26	0	1	52	6	57	4e-07	41.6
FBgn0000117	FBtr0089988,FBtr0089992,FBtr0089990,FBtr0089989,FBtr0089991	82473;82478;82482;82486;82491	JUP	NM_021991,NM_002230	94857;94911	54.24	55.93	59	27	0	1	59	1	59	8e-15	62.8
FBgn0000179	FBtr0300609,FBtr0300608,FBtr0070672	84670;84679;84686	TBX3	NM_005996,NM_016569	151040;151111	41.3	56.52	46	27	0	18	63	3	48	8e-08	43.9
FBgn0000229	FBtr0300981	9530	MAPK14	NM_139014	142054	37.5	68.75	32	20	0	5	36	30	61	9e-05	35
FBgn0000259	FBtr0308085,FBtr0299569,FBtr0073561,FBtr0073560,FBtr0307896,FBtr0073562,FBtr0073558,FBtr0100540,FBtr0308084	90573;90575;90579;90582;90585;90590;90594;90599;90601	CSNK2B	NM_001320	76718	59.38	62.5	32	13	0	1	32	14	45	4e-05	35.8
FBgn0000273	FBtr0079852,FBtr0079851	9087;9094	PRKACG	NM_002732	47739	46.03	57.14	63	34	0	4	66	64	126	2e-06	44.7
FBgn0000319	FBtr0112798,FBtr0074180,FBtr0112797,FBtr0074182,FBtr0074181,FBtr0074179	94184;94191;94196;94205;94211;94220	CLTC	NM_004859	131896	39.73	49.32	73	44	0	39	111	1	73	3e-07	43.9
FBgn0000463	FBtr0083739,FBtr0304658,FBtr0083740	69218;69225;69232	DLL1	NM_005618	38592	48.15	61.11	54	28	0	1	54	38	91	1e-07	43.9
FBgn0000464	FBtr0112800,FBtr0081260,FBtr0305951,FBtr0305950,FBtr0305949	15948;15952;15964;15977;15985	PTPRS	NM_002850,NM_130853,NM_130854,NM_130855	117835;117849;117863;117887	57.14	60.32	63	27	0	32	94	1	63	8e-09	48.1
FBgn0000479	FBtr0070512,FBtr0070517,FBtr0070520,FBtr0070516,FBtr0070509,FBtr0070513,FBtr0070521,FBtr0070518,FBtr0070519,FBtr0070511	83963;83967;83974;83980;83984;83990;83995;84006;84011;84019	PDE4A	NM_001111307,NM_001111308,NM_001111309	102463;102475;102492	50	59.52	42	21	0	32	73	25	66	2e-05	39.7
FBgn0000479	FBtr0070515	83997	PDE4A	NM_001111307,NM_001111308,NM_001111309	102463;102475;102492	50	59.52	42	21	0	30	71	25	66	2e-05	39.7
FBgn0000479	FBtr0070522	84014	PDE4A	NM_001111307,NM_001111308,NM_001111309	102463;102475;102492	50	59.52	42	21	0	71	112	25	66	3e-05	39.7
FBgn0000490	FBtr0077774,FBtr0077772,FBtr0077775,FBtr0077771,FBtr0077773	1842;1850;1853;1855;1861	BMP4	NM_001202,NM_130850,NM_130851	138543;138589;138617	57.14	63.27	49	21	0	75	123	2	50	8e-09	48.5
FBgn0000520	FBtr0070487	83808	ZNF835	NM_001005850	29279	42.11	55.26	76	42	2	14	88	14	88	1e-06	42.7
FBgn0000529	FBtr0089320,FBtr0089319	16044;16048	BSX	NM_001098169	23512	52.08	64.58	48	23	0	4	51	53	100	8e-08	43.9
FBgn0000536	FBtr0308617,FBtr0308618	94903;94906	CPT1B,CHKB	NM_152247,NM_152253	111519;113038	38.24	57.35	136	64	3	99	218	3	134	2e-22	89.4
FBgn0001105	FBtr0074108,FBtr0074110,FBtr0074109,FBtr0074106,FBtr0074111,FBtr0074107	94275;94280;94283;94288;94292;94295	GNB2	NM_005273	35172	43.42	47.37	76	43	0	5	80	15	90	8e-07	42.4
FBgn0001216	FBtr0075761,FBtr0075762,FBtr0075763	50156;50160;50165	HSPA2	NM_021979	81202	52.17	60.87	46	22	0	8	53	8	53	1e-08	45.8
FBgn0001250	FBtr0301352,FBtr0074357,FBtr0301354,FBtr0301353	96314;96327;96341;96358	ITGA5	NM_002205	149745	39.13	46.38	69	42	0	37	105	22	90	8e-05	37.7
FBgn0001319	FBtr0301400,FBtr0112809,FBtr0087465,FBtr0112810	28130;28138;28142;28148	EBF4	NM_001110514	20590	45.24	61.9	42	23	0	1	42	1	42	5e-06	39.3
FBgn0001981	FBtr0080734	13129	SNAI1	NM_005985	141340	48.81	50	84	43	0	4	87	74	157	2e-11	55.8
FBgn0001986	FBtr0080760	13218	SKIV2L2	NM_015360	51785	38.38	51.52	99	57	1	28	126	1	95	1e-11	57.4
FBgn0002921	FBtr0089512	70467	ATP1A1	NM_001001586	102675	65.33	76	75	26	0	118	192	1	75	1e-29	105
FBgn0003048	FBtr0070395	82898	PCNXL3	NM_032223	71676	41.54	49.23	65	38	0	6	70	79	143	1e-05	39.7
FBgn0003071	FBtr0088422,FBtr0088421,FBtr0304925,FBtr0088420	23162;23169;23177;23184	PFKM	NM_000289	89639	47.62	52.38	63	33	0	7	69	38	100	1e-10	52.8
FBgn0003091	FBtr0305070,FBtr0112819	30557;30568	PRKCB	NM_002738,NM_212535	145544;145625	63.64	72.73	33	12	0	36	68	28	60	8e-06	40
FBgn0003091	FBtr0087048	30573	PRKCB	NM_002738,NM_212535	145544;145625	47.14	54.29	70	37	0	36	105	28	97	3e-10	52.8
FBgn0003091	FBtr0087049	30552	PRKCB	NM_002738,NM_212535	145544;145625	47.89	54.93	71	37	0	26	96	27	97	4e-11	55.1
FBgn0003132	FBtr0074017	93648	PPP1CA	NM_002708,NM_206873,NM_001008709	116750;116778;118608	55	57.5	80	36	0	19	98	7	86	1e-16	69.7
FBgn0003132	FBtr0074017	93647	PPP1CA	NM_002708,NM_206873,NM_001008709	116751;116777;118607	54.05	59.46	37	17	0	1	37	1	37	5e-05	35.8
FBgn0003134	FBtr0084642	73785	PPP1CA	NM_002708,NM_206873,NM_001008709	116750;116778;118608	59.74	63.64	77	31	0	14	90	6	82	5e-17	70.9
FBgn0003205	FBtr0082122	60716	HRAS	NM_005343,NM_176795,NM_001130442	141609;147842;147900	58.93	62.5	56	23	0	1	56	1	56	3e-12	55.5
FBgn0003205	FBtr0082122	60717	HRAS	NM_005343,NM_001130442	141610;147902	41.38	46.55	58	34	0	5	62	3	60	5e-07	42
FBgn0003206	FBtr0073212	42251	RIT2	NM_002930	36249	42.86	57.14	56	32	0	1	56	11	66	2e-06	40.8
FBgn0003353	FBtr0072169,FBtr0072170	37036;37040	KCNH2	NM_000238,NM_172056,NM_172057	142791;147739;147778	45.9	47.54	61	33	0	1	61	1	61	3e-05	36.6
FBgn0003386	FBtr0289989,FBtr0089274,FBtr0089275	2898;2901;2903	KCNC4	NM_153763,NM_004978,NM_001039574	9144;13435;17800	52.63	57.89	38	18	0	6	43	51	88	3e-06	39.3
FBgn0003460	FBtr0088970	19931	SIX2	NM_016932	60533	55.26	60.53	38	17	0	5	42	51	88	1e-07	43.9
FBgn0003464	FBtr0089679	99530	CAPN3	NM_212467	88724	40.91	56.82	88	45	4	646	726	102	189	2e-10	63.9
FBgn0003884	FBtr0081639	58898	TUBA4A	NM_006000	74839	75	76.79	56	14	0	1	56	1	56	5e-19	73.9
FBgn0003884	FBtr0081639	58897	TUBA3C	NM_006001	18146	57.53	67.12	73	31	0	12	84	2	74	6e-20	77.4
FBgn0003884	FBtr0081639	58896	TUBA3C	NM_006001	18145	61.82	63.64	55	21	0	1	55	1	55	6e-12	55.1
FBgn0003885	FBtr0081538	59215	TUBA4A	NM_006000	74840	50	60.34	58	24	1	1	58	10	62	6e-09	47.4
FBgn0003885	FBtr0081538	59216	TUBA1A	NM_006009	117244	58.18	60	55	23	0	1	55	23	77	3e-10	50.8
FBgn0003885	FBtr0081538	59214	TUBA3C	NM_006001	18146	59.52	64.29	42	17	0	5	46	33	74	1e-07	43.5
FBgn0003886	FBtr0082087	61089	TUBA3C	NM_006001	18146	55.41	60.81	74	33	0	1	74	1	74	2e-19	75.5
FBgn0003886	FBtr0082087	61090	TUBA3C	NM_006001	18145	61.82	63.64	55	21	0	1	55	1	55	2e-13	58.9
FBgn0003887	FBtr0086537	33300	TUBB2C	NM_006088	22039	65.96	69.15	94	32	0	24	117	1	94	3e-28	101
FBgn0003887	FBtr0086539	33297	TUBB2C	NM_006088	22039	65.93	69.23	91	31	0	13	103	4	94	3e-27	98.6
FBgn0003887	FBtr0086536	33291	TUBB2C	NM_006088	22039	65.96	69.15	94	32	0	1	94	1	94	3e-28	100
FBgn0003888	FBtr0072270	37345	TUBB3	NM_006086	118282	51.4	57.94	107	46	1	2	108	9	109	1e-19	78.2
FBgn0003889	FBtr0082046	60612	TUBB3	NM_006086	118282	53.26	58.7	92	43	0	13	104	18	109	1e-21	83.2
FBgn0003890	FBtr0300611,FBtr0085261	77014;77016	TUBB4Q	NM_020040	10338	50.65	54.55	77	38	0	1	77	8	84	2e-11	54.7
FBgn0003941	FBtr0077470	3269	UBA52	NM_001033930,NM_003333	6442;9249	66.67	71.43	42	14	0	1	42	1	42	2e-08	44.7
FBgn0004103	FBtr0082595	63583	PPP1CA	NM_002708,NM_206873,NM_001008709	116750;116778;118608	55.88	64.71	68	30	0	31	98	19	86	3e-12	58.2
FBgn0004507	FBtr0100485,FBtr0077828	1563;1567	PYGL	NM_002863	108336	55	62.5	40	18	0	1	40	1	40	3e-06	40
FBgn0004507	FBtr0100485,FBtr0077828	1562;1566	PYGM	NM_005609	115076	47.89	49.3	71	37	0	3	73	30	100	2e-10	52.8
FBgn0004509	FBtr0089987,FBtr0089984,FBtr0089985,FBtr0089982,FBtr0089986,FBtr0089983	74936;74950;74962;74972;74982;74995	PCSK5	NM_006200	39439	45.65	58.7	46	25	0	1	46	19	64	0.0001	36.6
FBgn0004509	FBtr0089987,FBtr0089984,FBtr0089985,FBtr0089982,FBtr0089986,FBtr0089983	74938;74947;74963;74970;74979;74992	PCSK6	NM_138319,NM_002570,NM_138320,NM_138321,NM_138324,NM_138325,NM_138322,NM_138323	57280;57300;57691;57706;57715;57753;57792;57834	42.98	47.37	114	65	0	2	115	29	142	4e-08	47.4
FBgn0004512	FBtr0087801,FBtr0302198	26013;26023	ABCB9	NM_203444,NM_019625,NM_019624	105212;105239;105265	48.89	57.78	45	23	0	10	54	12	56	6e-06	38.9
FBgn0004647	FBtr0070507,FBtr0304659	83920;83942	NOTCH2	NM_024408	146555	31.95	42.6	169	111	3	2	168	20	186	4e-06	45.1
FBgn0004647	FBtr0070507,FBtr0304659	83919;83941	NOTCH3	NM_000435	134494	44.68	44.68	47	26	0	2	48	3	49	4e-05	36.6
FBgn0004656	FBtr0071120,FBtr0071118,FBtr0301309,FBtr0071122,FBtr0071121,FBtr0071119	87311;87328;87337;87347;87358;87372	BRD2	NM_005104,NM_001113182	90698;90722	48.94	55.32	47	24	0	21	67	4	50	8e-06	38.9
FBgn0004657	FBtr0071105	87382	ITGB4	NM_001005731,NM_000213,NM_001005619	100440;100471;101126	47.92	54.17	48	25	0	5	52	15	62	2e-05	37
FBgn0004852	FBtr0304746,FBtr0074897	54150;54158	ADCY4	NM_139247	45705	53.49	58.14	43	20	0	1	43	1	43	3e-07	42
FBgn0004852	FBtr0304746,FBtr0074897	54145;54153	ADCY4	NM_139247	45704	46.43	50	56	30	0	2	57	99	154	2e-06	43.9
FBgn0004859	FBtr0308074	79846	ZNF763	NM_001012753	1512	34.69	48.98	98	58	4	3	100	152	243	8e-05	44.3
FBgn0004867	FBtr0079905	9214	RPS2	NM_002952	140900	74	76	50	13	0	1	50	1	50	4e-05	36.6
FBgn0004880	FBtr0073165	42092	SCRT2	NM_033129	35209	49.06	60.38	53	27	0	1	53	55	107	3e-07	44.3
FBgn0004896	FBtr0071898	35914	FOXE3	NM_012186	36538	50.53	64.21	95	47	0	52	146	135	229	6e-19	82.4
FBgn0004907	FBtr0100183,FBtr0088415,FBtr0088414	23107;23149;23155	YWHAZ	NM_003406,NM_145690,NM_001135699,NM_001135700,NM_001135701,NM_001135702	136080;136090;136104;136130;136155;136178	54.35	60.87	46	14	1	8	46	1	46	6e-08	43.5
FBgn0004907	FBtr0088412,FBtr0088418,FBtr0088417,FBtr0088413,FBtr0100182	23113;23119;23129;23141;23145	YWHAZ	NM_003406,NM_145690,NM_001135699,NM_001135700,NM_001135701,NM_001135702	136080;136090;136104;136130;136155;136178	72	76	25	7	0	22	46	22	46	1e-06	40.4
FBgn0004914	FBtr0079747,FBtr0079749,FBtr0079748,FBtr0112846	8398;8403;8409;8415	HNF4A	NM_000457,NM_178849,NM_178850	150542;150611;150665	58.14	67.44	43	18	0	3	45	37	79	5e-08	44.3
FBgn0005626	FBtr0076957,FBtr0076956	43973;43984	PAH	NM_000277	113639	44.07	54.24	59	33	0	11	69	78	136	4e-08	46.2
FBgn0005671	FBtr0082670,FBtr0082671,FBtr0301661	63726;63730;63734	ATP6V1B1	NM_001692	52073	46.03	49.21	63	34	0	1	63	39	101	4e-07	42.4
FBgn0010051	FBtr0078687,FBtr0078686	57679;57684	ITPR3	NM_002224	107641	44.44	57.41	54	30	0	37	90	2	55	8e-05	38.9
FBgn0010217	FBtr0089186	80795	ATP5B	NM_001686	81008	43.08	52.31	65	36	1	2	66	3	66	6e-06	38.9
FBgn0010235	FBtr0075951	49471	KLC2	NM_022822,NM_001134774,NM_001134775,NM_001134776	87819;87857;87874;87913	44.44	49.38	81	45	0	1	81	1	81	8e-13	58.9
FBgn0010341	FBtr0074751,FBtr0074752	98582;98587	RHOV	NM_133639	6977	51.22	58.54	41	20	0	1	41	51	91	2e-05	37.7
FBgn0010391	FBtr0073480	89900	SRPR	NM_003139	49512	46.67	57.78	45	24	0	1	45	2	46	2e-07	42.4
FBgn0010399	FBtr0078763	57676	GRIN1	NM_021569,NM_007327,NM_000832	97574;97599;97630	46.49	56.22	185	99	0	47	231	189	373	2e-25	102
FBgn0010709	FBtr0084590	73170	BECN1	NM_003766	132268	46.94	55.1	49	26	0	28	76	2	50	2e-07	43.5
FBgn0011211	FBtr0071883	35807	ATP5A1	NM_004046,NM_001001937	116847;116967	58.33	66.67	48	20	0	1	48	1	48	2e-10	50.4
FBgn0011211	FBtr0071883	35809	ATP5A1	NM_004046,NM_001001937	116848;116968	55	60	40	18	0	4	43	5	44	6e-06	38.5
FBgn0011286	FBtr0304571,FBtr0304569,FBtr0308083,FBtr0088637,FBtr0304570,FBtr0088640,FBtr0088638,FBtr0304568,FBtr0304572,FBtr0088639	21470;21489;21502;21514;21526;21539;21550;21555;21574;21588	RYR2	NM_001035	134995	36.51	49.21	63	39	1	3	64	1	63	2e-06	40.8
FBgn0011288	FBtr0304625	56356	SNAP25	NM_130811	143115	45.83	62.5	48	26	0	1	48	15	62	4e-07	42
FBgn0011672	FBtr0306350,FBtr0089521,FBtr0301477,FBtr0306351,FBtr0301478	70549;70552;70557;70563;70567	SLC11A1	NM_000578	152949	40.74	48.15	54	32	0	1	54	1	54	4e-05	36.2
FBgn0011723	FBtr0076039	48955	TBX19	NM_005149	66815	50	66.07	56	28	0	1	56	1	56	4e-13	59.3
FBgn0012036	FBtr0079806	8819	ALDH2	NM_000690	152919	45.16	50	62	34	0	44	105	2	63	1e-06	42
FBgn0013733	FBtr0304850	27107	PLEC	NM_201378,NM_201379,NM_201380,NM_201381,NM_201382,NM_201383,NM_201384	66362;66382;66395;66437;66491;66528;66578	39.29	41.07	56	34	0	10	65	22	77	3e-06	40.4
FBgn0013733	FBtr0304849	27263	PLEC	NM_201378,NM_201379,NM_201380,NM_201381,NM_201382,NM_201383,NM_201384	66362;66382;66395;66437;66491;66528;66578	40.35	42.11	57	34	0	3	59	21	77	5e-07	42.4
FBgn0013810	FBtr0304742	14466	DNAH7	NM_018897	90516	50	61.9	42	21	0	1	42	1	42	5e-05	35.8
FBgn0013812	FBtr0273236	70518	DNAH17	XM_002345082	129639	40.86	46.24	93	55	0	2	94	134	226	6e-10	53.9
FBgn0014006	FBtr0300256,FBtr0083819	69579;69586	MAP3K6	NM_004672	106828	38.6	50.88	57	35	0	11	67	2	58	3e-05	37.4
FBgn0015610	FBtr0083052,FBtr0301845	65702;65708	RBBP7	NM_002893	51095	53.33	62.22	45	21	0	13	57	13	57	3e-10	51.6
FBgn0015610	FBtr0083052,FBtr0301845	65701;65706	RBBP4	NM_005610,NM_001135255,NM_001135256	145976;146024;146150	40	53.33	60	36	0	6	65	6	65	3e-06	40.8
FBgn0015790	FBtr0084010,FBtr0084011	70628;70630	RAB3D	NM_004283	5495	51.28	58.97	39	19	0	1	39	1	39	9e-06	37.7
FBgn0016694	FBtr0076782,FBtr0300499,FBtr0306535,FBtr0076777,FBtr0076775,FBtr0300500,FBtr0076776,FBtr0076780	45233;45237;45241;45246;45249;45254;45258;45263	DBP	NM_001352	139964	47.73	56.82	44	23	0	7	50	3	46	6e-05	37
FBgn0016797	FBtr0299586,FBtr0112890,FBtr0075029,FBtr0075028	53521;53525;53535;53538	FZD5	NM_003468	140809	47.37	63.16	57	30	0	1	57	1	57	1e-05	40
FBgn0017577	FBtr0082279	62083	MCM5	NM_006739	97509	47.5	60	40	21	0	1	40	1	40	3e-05	36.2
FBgn0020236	FBtr0300598	29495	ACLY	NM_198830	131445	44.64	50	56	31	0	32	87	21	76	4e-06	40.4
FBgn0020236	FBtr0300596,FBtr0300597	29502;29509	ACLY	NM_198830	131445	45.1	50.98	51	28	0	27	77	26	76	3e-06	40.4
FBgn0020306	FBtr0071604,FBtr0071602,FBtr0071603	34591;34599;34608	SRCAP	NM_006662	36281	55.88	73.53	34	15	0	4	37	21	54	1e-06	40.4
FBgn0020369	FBtr0077189	99438	PSMC5	NM_002805	109641	56	58	50	22	0	1	50	1	50	2e-08	45.4
FBgn0020378	FBtr0071381,FBtr0273354	88824;88828	SP6	NM_199262	20725	46.15	63.08	65	35	0	27	91	14	78	2e-11	56.2
FBgn0020381	FBtr0114561	81401	CASP2	NM_032983	148131	27.27	44.92	187	103	5	29	187	110	291	5e-15	70.1
FBgn0020391	FBtr0087728	26130	MUSK	NM_005592	46309	51.06	61.7	47	23	0	1	47	1	47	5e-08	44.7
FBgn0021953	FBtr0300633,FBtr0080133,FBtr0080134	9938;9942;9948	SLC27A3	NM_024330	5512	40	54	50	30	0	81	130	1	50	8e-06	40
FBgn0023528	FBtr0300793,FBtr0070412	82953;82959	UBE2Q1	NM_017582	58382	35.29	51.47	68	44	0	7	74	7	74	1e-06	41.6
FBgn0024329	FBtr0301775,FBtr0083684	68839;68850	MAP3K15	NM_001001671	66347	39.13	50.72	69	41	1	3	70	1	69	1e-05	38.1
FBgn0024332	FBtr0070762	85293	MCM3	NM_002388	69295	45.45	52.27	44	24	0	5	48	1	44	2e-05	37.4
FBgn0024833	FBtr0082114	60826	AP1M1	NM_032493	32073	61.36	65.91	44	17	0	2	45	19	62	9e-09	46.2
FBgn0024836	FBtr0304899,FBtr0088214,FBtr0303223,FBtr0300578,FBtr0304900	24014;24034;24050;24069;24085	CELSR2	NM_001408	152785	44.44	52.38	63	35	0	15	77	16	78	6e-07	42.7
FBgn0024920	FBtr0077679	2263	TYMS	NM_001071	149865	38.89	48.15	54	33	0	6	59	1	54	6e-07	41.6
FBgn0024941	FBtr0307538,FBtr0074350	96441;96446	RGS7	NM_002924	65938	41.58	50.5	101	59	0	1	101	7	107	1e-17	73.2
FBgn0025725	FBtr0072812,FBtr0072811	39781;39787	COPA	NM_004371,NM_001098398	26768;26785	48.89	62.22	45	23	0	1	45	1	45	2e-06	39.7
FBgn0025815	FBtr0070952	86336	MCM7	NM_182776,NM_005916	113205;114568	42.86	55.56	63	34	2	8	69	2	63	2e-06	41.6
FBgn0025865	FBtr0306347,FBtr0306348,FBtr0306349,FBtr0084039	70573;70577;70581;70589	HCLS1	NM_005335	12644	39.42	48.08	104	63	0	1	104	1	104	3e-07	47.4
FBgn0025885	FBtr0089329	19978	ISYNA1	NM_016368	111546	53.49	58.14	43	20	0	1	43	1	43	2e-06	39.7
FBgn0025936	FBtr0089085,FBtr0089082,FBtr0301285,FBtr0089083,FBtr0089084,FBtr0089086	80380;80385;80392;80397;80404;80409	EPHA7	NM_004440	62854	51.02	63.27	49	24	0	1	49	8	56	2e-07	43.1
FBgn0026136	FBtr0086278	33761	CSNK2B	NM_001320	76718	43.14	49.02	51	29	0	2	52	1	51	8e-06	38.9
FBgn0027084	FBtr0071367,FBtr0303560,FBtr0071366	88699;88705;88708	KARS	NM_005548,NM_001130089	56276;56306	52.38	64.29	42	20	0	9	50	2	43	4e-08	44.3
FBgn0027085	FBtr0073348	42903	LARS2	NM_015340	131909	45.24	52.38	42	23	0	1	42	3	44	6e-05	35.4
FBgn0027094	FBtr0079721,FBtr0079722	8070;8075	AARS	NM_001605	44826	47.27	47.27	55	29	0	2	56	12	66	4e-05	37
FBgn0027279	FBtr0299524,FBtr0299525,FBtr0299522,FBtr0299526	99821;99827;99832;99846	PPIP5K1	NM_014659,NM_001024463,NM_001130858,NM_001130859	47118;47133;47145;47161	38.67	48	75	46	0	46	120	2	76	9e-09	48.5
FBgn0027279	FBtr0299523	99837	PPIP5K1	NM_014659,NM_001024463,NM_001130858,NM_001130859	47118;47133;47145;47161	36.71	45.57	79	46	1	46	124	2	76	1e-06	42.7
FBgn0027580	FBtr0088457,FBtr0088460,FBtr0088459,FBtr0088454,FBtr0088458,FBtr0088455,FBtr0088456,FBtr0304158,FBtr0300850,FBtr0088462,FBtr0088461	22731;22736;22746;22749;22757;22765;22770;22778;22786;22792;22799	PC	NM_022172,NM_000920,NM_001040716	57081;57098;57174	59.52	64.29	42	17	0	6	47	4	45	6e-07	40.8
FBgn0027605	FBtr0074504	97282	VPS4A	NM_013245	102248	36.25	46.25	80	51	0	1	80	34	113	1e-06	42
FBgn0028401	FBtr0082163	61127	SNAP25	NM_130811	143115	38.71	53.23	62	38	0	6	67	1	62	1e-07	43.9
FBgn0028428	FBtr0290292,FBtr0290109,FBtr0100370,FBtr0100369	27744;27747;27757;27776	HCN3	NM_020897	16737	47.11	54.55	121	64	0	29	149	3	123	5e-20	81.3
FBgn0028538	FBtr0080537,FBtr0080538	12274;12282	ARFGEF2	NM_006420	80010	43.1	53.45	58	33	0	1	58	14	71	2e-09	49.3
FBgn0028684	FBtr0084452	72745	PSMC3	NM_002804	90785	56.82	59.09	44	19	0	8	51	1	44	5e-07	41.6
FBgn0028695	FBtr0074893	54120	PSMD2	NM_002808	28126	42.59	50	54	31	0	1	54	19	72	7e-06	38.9
FBgn0028962	FBtr0077168	42987	AARS	NM_001605	44824	57.14	65.71	35	15	0	6	40	6	40	2e-05	38.9
FBgn0028982	FBtr0070896	85991	SUPT6H	NM_003170	6894	45.45	56.82	44	24	0	1	44	8	51	5e-06	38.5
FBgn0029134	FBtr0088224,FBtr0088225	24161;24165	PSMB5	NM_002797,NM_001130725,NM_001144932	64841;64843;64846	48.94	53.19	47	24	0	26	72	5	51	1e-05	38.5
FBgn0029823	FBtr0070827,FBtr0290235	85732;85735	SHMT2	NM_005412	82417	42.5	50	40	23	0	1	40	26	65	3e-05	36.6
FBgn0029846	FBtr0304609,FBtr0304610,FBtr0112953,FBtr0089393	85871;85883;85896;85908	CACNA1I	NM_021096,NM_001003406	42190;42212	40.23	55.17	87	52	0	71	157	1	87	8e-09	49.3
FBgn0030012	FBtr0071158	87491	ZNF275	NM_001080485	66329	42.25	52.11	71	41	0	49	119	75	145	4e-05	39.3
FBgn0030183	FBtr0112974,FBtr0071487	89102;89105	YPEL3	NM_031477,NM_001145524	79010;79082	57.58	75.76	33	14	0	5	37	5	37	9e-05	34.7
FBgn0030316	FBtr0300872	90338	ZNF594	NM_032530	24511	25.66	44.69	226	154	7	15	239	6	218	7e-16	75.1
FBgn0030600	FBtr0073970	93276	MYCBP2	NM_015057	94655	36.36	47.73	88	54	1	1	86	1	88	8e-14	61.6
FBgn0030680	FBtr0074200	93929	ZNF763	NM_001012753	1512	35.09	50	114	70	2	250	363	98	207	2e-16	77.4
FBgn0030738	FBtr0112992	94972	ZNF768	NM_024671	22502	33.75	52.5	80	53	0	101	180	30	109	3e-07	47.4
FBgn0030890	FBtr0074530,FBtr0074531	97378;97382	XPR1	NM_001135669	140628	46	58	50	27	0	12	61	25	74	2e-05	37.7
FBgn0030940	FBtr0074618	97765	RPTN	NM_001122965	23473	41.49	51.06	94	50	2	36	124	71	164	3e-06	43.1
FBgn0030997	FBtr0308082	98050	PGAP2	NM_001145439	137804	31.03	50.57	87	60	0	18	104	10	96	1e-12	59.7
FBgn0031086	FBtr0070032	98903	LOC100288524	XM_002342707	121020	46.15	57.69	52	28	0	32	83	28	79	8e-06	40.4
FBgn0031114	FBtr0077305	99111	C19orf29	NM_001080543	60114	64.29	69.05	126	45	0	8	133	57	182	2e-14	66.6
FBgn0031375	FBtr0077870	1483	FEZF2	NM_018008	12305	63.44	79.57	93	34	0	57	149	4	96	8e-24	90.9
FBgn0031497	FBtr0077667	2390	SARS	NM_006513	111202	48.89	55.56	45	23	0	1	45	1	45	0.0001	35
FBgn0031530	FBtr0077592,FBtr0303992	2623;2628	GALNTL1	NM_020692	44912	39.53	47.67	86	48	2	3	88	8	89	3e-08	46.6
FBgn0031619	FBtr0100560	4507	KLK12	NM_145895	19854	51.56	64.06	64	24	3	1	62	74	132	2e-11	55.5
FBgn0031681	FBtr0111024	4971	GALNT5	NM_014568	107833	46.34	46.34	41	22	0	73	113	2	42	1e-05	39.3
FBgn0031759	FBtr0079231,FBtr0307069,FBtr0079232,FBtr0307070,FBtr0307071	5726;5738;5744;5755;5762	LOC100133760,KDM5B	XM_001719676,NM_006618	127202;145827	50	59.52	42	21	0	1	42	1	42	5e-06	38.1
FBgn0031868	FBtr0079345	6503	XRN2	NM_012255	63283	40.82	55.1	49	29	0	3	51	37	85	5e-07	42
FBgn0032129	FBtr0079861,FBtr0304056,FBtr0304057,FBtr0079860	8952;8962;8974;8983	JPH1	NM_020647	77595	42.64	49.61	129	73	1	3	131	17	144	1e-14	67
FBgn0032248	FBtr0080044	9829	C16orf80	NM_013242	51804	54.76	57.14	42	19	0	1	42	1	42	1e-05	40
FBgn0032456	FBtr0090028,FBtr0090021,FBtr0090017,FBtr0090013,FBtr0090023,FBtr0090018,FBtr0090026,FBtr0090022,FBtr0090016,FBtr0090029,FBtr0090015,FBtr0090025,FBtr0090014,FBtr0090019,FBtr0090027,FBtr0090024,FBtr0090020	11426;11434;11442;11450;11459;11469;11478;11486;11495;11504;11512;11521;11530;11539;11554;11556;11565	ABCC3	NM_003786,NM_001144070	140575;140640	31.96	48.45	97	66	0	42	138	129	225	6e-08	48.5
FBgn0032863	FBtr0081362	16361	CDC23	NM_004661	26759	46.67	57.78	45	24	0	12	56	4	48	1e-07	43.5
FBgn0032955	FBtr0100511	17257	CPT1B,CHKB	NM_152247,NM_152253	111519;113038	36.51	60.32	126	77	2	167	289	1	126	2e-24	96.3
FBgn0032955	FBtr0100511	17257	CPT1B,CHKB	NM_152247,NM_152253	111521;113040	28.74	52.87	87	52	1	1	87	50	126	1e-10	59.7
FBgn0033246	FBtr0113054,FBtr0088871,FBtr0113053,FBtr0088872	20677;20685;20692;20700	ACACA	NM_198834,NM_198836,NM_198837,NM_198838,NM_198839	87097;87179;87201;87226;87260	64	72	25	9	0	1	25	24	48	3e-05	37.4
FBgn0033260	FBtr0301355,FBtr0088821	20877;20882	CUL4A	NM_003589,NM_001008895	136039;136045	43.4	54.72	53	30	0	4	56	1	53	2e-07	42.7
FBgn0033527	FBtr0088273	23698	PPIL3	NM_131916,NM_130906	44702;44721	46.94	57.14	49	26	0	46	94	27	75	5e-07	42.7
FBgn0033688	FBtr0088016	25076	PRPF8	NM_006445	83362	46.77	58.06	62	33	0	1	62	10	71	9e-09	47
FBgn0033859	FBtr0087623	26622	XAB2	NM_020196	26125	36.84	44.21	95	60	0	1	95	76	170	1e-08	48.9
FBgn0033971	FBtr0087462	28163	GRIP2	NM_001080423	56823	51.52	57.58	33	16	0	8	40	1	33	6e-05	36.6
FBgn0034087	FBtr0087242	29821	KIAA0664	NM_015229	30392	46	56	50	27	0	3	52	12	61	1e-07	43.5
FBgn0034276	FBtr0089560	31539	SARDH	NM_007101,NM_001134707	91027;91061	44.64	50	56	31	0	10	65	58	113	6e-05	37.7
FBgn0034402	FBtr0086619	32668	CCDC130	NM_030818	10857	47.06	55.88	68	36	0	6	73	2	69	4e-09	48.1
FBgn0034519	FBtr0100677	33905	KLK12	NM_145895	19854	44	54.67	75	35	3	193	265	68	137	2e-10	56.6
FBgn0034577	FBtr0071532	34229	CAPZA1	NM_006135	32022	41.3	56.52	46	27	0	1	46	4	49	1e-05	37.4
FBgn0034649,FBgn0259725,FBgn0259726	FBtr0071680,FBtr0299990,FBtr0299992	34914;34929;34934	MTCP1	NM_001018025	64411	42.25	59.15	71	32	2	5	74	3	65	5e-11	53.5
FBgn0034795	FBtr0299811	35957	KLK12	NM_145895	19854	38.54	47.92	96	48	4	267	360	52	138	3e-09	54.3
FBgn0035106	FBtr0305548,FBtr0305549,FBtr0072532	38381;38395;38424	PHF17	NM_199320,NM_024900	55350;55362	38.81	49.25	67	41	0	1	67	2	68	2e-06	40.4
FBgn0035136	FBtr0072569,FBtr0300727	38711;38719	CDC5L	NM_001253	119261	49.02	66.67	51	26	0	1	51	1	51	1e-12	56.2
FBgn0035144	FBtr0072563	38827	SNAI1	NM_005985	141340	45.45	51.95	77	42	0	9	85	88	164	1e-06	43.1
FBgn0035144	FBtr0072563	38825	SCRT2	NM_033129	35209	56.86	72.55	51	22	0	25	75	49	99	6e-08	49.3
FBgn0035371	FBtr0073016	41006	AHCYL1	NM_006621	130513	42.11	55.26	76	44	0	70	145	1	76	6e-11	55.8
FBgn0035622	FBtr0077127	43174	TM9SF3	NM_020123	28715	38.98	47.46	59	32	2	1	57	1	57	4e-06	40
FBgn0035849	FBtr0076724,FBtr0076725	45552;45556	ESRRA	NM_004451	144410	54.55	59.09	66	26	1	30	91	17	82	6e-13	60.5
FBgn0036043	FBtr0076327,FBtr0076317,FBtr0076324,FBtr0076318,FBtr0076321,FBtr0076320,FBtr0076319,FBtr0301228,FBtr0076322,FBtr0076323,FBtr0076325,FBtr0076326	47448;47453;47465;47474;47480;47487;47497;47501;47505;47513;47519;47528	SLC4A2	NM_003040	149395	40.3	47.76	67	40	0	14	80	8	74	3e-07	43.5
FBgn0036548	FBtr0075527	51423	SNRNP200	NM_014014	49376	54.84	58.06	62	28	0	1	62	1	62	2e-09	48.9
FBgn0036621	FBtr0075423	51880	RC3H1	NM_172071	20329	44.68	53.19	47	26	0	1	47	1	47	6e-05	36.6
FBgn0036702	FBtr0075251,FBtr0075252	52617;52624	AFG3L2	NM_006796	67552	39.25	44.86	107	65	0	6	112	6	112	1e-10	54.7
FBgn0036801	FBtr0075049	53240	PPP1R16A	NM_032902	8704	51.67	60	60	29	0	3	62	18	77	2e-08	46.6
FBgn0036984	FBtr0078234	54643	SLC7A4	NM_004173	31731	44.9	53.06	49	27	0	2	50	16	64	4e-05	38.1
FBgn0037039	FBtr0300055	55027	KLK12	NM_145895	19854	38.96	51.95	77	45	2	3	77	48	124	2e-07	44.7
FBgn0037222	FBtr0089688	56589	KLK12	NM_145895	19854	29.46	45.54	112	64	2	6	117	39	135	3e-10	53.5
FBgn0037321	FBtr0078792	57599	UBTD1	NM_024954	7558	60	62.5	40	16	0	14	53	31	70	5e-08	44.7
FBgn0037515	FBtr0081743	59288	KLK12	NM_145895	19854	36.44	51.69	118	62	4	7	119	27	136	9e-14	63.5
FBgn0037877	FBtr0082368	62329	ZNF629	NM_001080417	11207	36.45	48.6	107	67	1	53	158	121	227	2e-05	42.4
FBgn0037989	FBtr0307016,FBtr0300351,FBtr0307017,FBtr0307015	63328;63337;63349;63359	ATP8B2	NM_020452	49103	40.85	47.89	71	42	0	1	71	1	71	2e-05	38.1
FBgn0038244	FBtr0082978,FBtr0082979	65170;65181	ZNF835	NM_001005850	29277	60	62.86	35	14	0	3	37	58	92	8e-05	35
FBgn0038425	FBtr0083288	66889	RPP14	NM_007042,NM_001098783	84717;84743	26.71	50.68	146	95	3	20	153	16	161	1e-14	67
FBgn0038755	FBtr0083846	69633	HS6ST1	NM_004807	87337	50.85	50.85	59	29	0	1	59	1	59	1e-07	43.9
FBgn0038787	FBtr0113252	69935	ZNF594	NM_032530	24511	40.34	51.26	119	67	1	55	169	126	244	6e-21	87
FBgn0038853	FBtr0084036	70610	ARHGAP39	NM_025251	10389	55.32	59.57	47	21	0	5	51	83	129	4e-05	38.9
FBgn0039225	FBtr0084696,FBtr0084697	74230;74240	ETV4	NM_001986,NM_001079675	132597;132609	50	66.67	36	17	1	32	67	63	97	8e-05	36.6
FBgn0039510	FBtr0273193,FBtr0273192	76586;76615	DNAH17	XM_002345082	129639	40.63	46.88	96	57	0	4	99	166	261	8e-07	44.7
FBgn0039510	FBtr0273193,FBtr0273192	76587;76606	DNAH9	NM_001372	29800	61.7	65.96	47	18	0	1	47	1	47	5e-11	52
FBgn0040230	FBtr0075505	51336	KLHL3	NM_017415	36288	38.1	53.97	63	39	0	1	63	1	63	8e-06	38.5
FBgn0040273	FBtr0086531	33283	SUPT5H	NM_003169,NM_001111020,NM_001130824,NM_001130825	93864;94685;94693;94715	36.51	50.79	63	40	0	1	63	1	63	4e-05	37.4
FBgn0040308	FBtr0072982,FBtr0072983	41148;41151	PRDX2	NM_005809	136818	42.86	48.21	56	32	0	1	56	24	79	2e-07	43.1
FBgn0042696	FBtr0089141	80106	NFIA	NM_001134673,NM_005595,NM_001145512,NM_001145511	81844;81875;81908;95591	48.89	62.22	45	23	0	1	45	1	45	9e-09	46.2
FBgn0046704	FBtr0079301,FBtr0079300	6359;6363	PPFIA4	NM_015053	44543	51.28	56.41	39	19	0	1	39	1	39	6e-06	38.9
FBgn0050100	FBtr0087140	29944	SMCR7L	NM_019008	40856	35.71	57.14	70	43	1	3	70	1	70	3e-09	48.5
FBgn0051388	FBtr0304709	62371	ZNF763	NM_001012753	1512	28.3	45.75	212	135	5	4	203	61	267	9e-18	79
FBgn0051729	FBtr0080462,FBtr0080461	11951;11957	ATP9A	NM_006045	46101	38.24	54.41	68	42	0	21	88	23	90	7e-06	40.4
FBgn0052226	FBtr0074846	54511	TECPR1	NM_015395	70391	41.46	51.22	82	44	2	4	83	2	81	2e-07	44.3
FBgn0052269	FBtr0100678	41466	KLK12	NM_145895	19854	41.67	59.38	96	51	4	157	251	40	131	3e-15	70.1
FBgn0052270	FBtr0100421	41470	KLK12	NM_145895	19854	40.22	52.17	92	50	3	244	332	49	138	1e-12	64.3
FBgn0053105	FBtr0303038	61021	LIMS3L	XM_002342257	120256	34.29	51.43	70	44	2	195	263	6	74	8e-07	47.8
FBgn0053105	FBtr0303038	61021	LIMS3L	XM_002342257	120256	47.06	73.53	34	18	0	89	122	6	39	1e-05	44.3
FBgn0053105	FBtr0303038	61021	LIMS3L	XM_002342257	120256	25.71	44.29	70	52	0	30	99	6	75	2e-05	43.9
FBgn0053182	FBtr0302054,FBtr0302053,FBtr0087770,FBtr0302052	26160;26165;26171;26179	KDM4D	NM_018039	95534	40	49.23	65	39	0	1	65	40	104	4e-08	45.8
FBgn0053208	FBtr0306609,FBtr0082209,FBtr0306607,FBtr0082213,FBtr0082208,FBtr0082207,FBtr0082206,FBtr0082212,FBtr0082211,FBtr0306610,FBtr0273185,FBtr0082210,FBtr0306608	61283;61307;61321;61352;61361;61372;61386;61403;61423;61431;61448;61460;61474	MICAL3	NM_015241,NM_001136004,NM_001122731	44368;44388;44493	41.18	58.82	51	30	0	2	52	15	65	2e-07	42.7
FBgn0053995	FBtr0100049	4923	LOC400986	XM_001717763	120232	28.04	48.6	107	75	2	29	134	34	139	6e-05	40.4
FBgn0064117	FBtr0091704,FBtr0091703	99451;99453	ECI2	NM_206836	48490	49.09	60	55	28	0	28	82	28	82	5e-12	60.8
FBgn0067861,FBgn0053497,FBgn0053499	FBtr0308032,FBtr0089604,FBtr0089610,FBtr0089612	98953;98957;98962;98974	DYNC1I1	NM_001135556,NM_001135557,NM_004411	84495;84516;85401	48.15	53.7	54	24	3	1	52	7	58	9e-05	35.4
FBgn0083976	FBtr0110975	38346	DUSP13	NM_001007271	150675	31.47	48.25	143	78	5	74	203	182	317	7e-09	53.1
FBgn0085396	FBtr0301049,FBtr0112592	9688;9693	SHOX	NM_000451,NM_006883	106784;106799	63.64	72.73	33	12	0	31	63	27	59	3e-06	40
FBgn0085413	FBtr0302036,FBtr0112625,FBtr0304920,FBtr0304918,FBtr0304919	59342;59352;59362;59369;59382	DGKK	NM_001013742	65720	33.33	45.45	66	44	0	1	66	1	66	2e-06	40.4
FBgn0085436	FBtr0112674,FBtr0304957,FBtr0302122,FBtr0112672,FBtr0112673	22477;22487;22499;22507;22516	CNOT1	NM_016284	3572	40.91	54.55	44	26	0	1	44	1	44	2e-05	36.6
FBgn0085470	FBtr0112745,FBtr0112744	8302;8307	ANAPC11	NM_001002244	49384	69.39	79.59	49	15	0	35	83	5	53	7e-21	79.3
FBgn0085470,FBgn0250903	FBtr0112745,FBtr0112744,FBtr0112743,FBtr0079695	8303;8309;8313;8319	ANAPC11	NM_016476,NM_001002245,NM_001002246,NM_001002247,NM_001002248,NM_001002249	49381;49387;49389;49391;49393;49395	71.43	75	28	8	0	18	45	17	44	8e-06	38.1
FBgn0086347	FBtr0080035,FBtr0080036,FBtr0304138	9917;9922;9929	MYO1C	NM_033375,NM_001080779,NM_001080950	145727;145784;148313	44.9	57.14	49	27	0	4	52	25	73	3e-05	38.1
FBgn0086680	FBtr0076944,FBtr0300260	44060;44065	POU3F1	NM_002699	11614	62.5	62.5	32	12	0	17	48	76	107	2e-05	37
FBgn0086783	FBtr0080905,FBtr0080906	13836;13940	MYH2	NM_017534,NM_001100112	66915;66933	51.28	66.67	39	19	0	1	39	1	39	3e-05	36.6
FBgn0086913	FBtr0301529,FBtr0112678	55358;55360	RASEF	NM_152573	30056	45.71	57.14	35	19	0	25	59	1	35	1e-05	37.7
FBgn0250786	FBtr0305980,FBtr0077674	2294;2305	CHD2	NM_001271	23551	51.79	60.71	56	27	0	1	56	17	72	9e-10	51.2
FBgn0250788	FBtr0074454	97053	SPTBN1	NM_003128,NM_178313	73961;74007	43.75	54.17	48	27	0	3	50	16	63	5e-05	37.4
FBgn0250788	FBtr0074454	97051	SPTBN1	NM_003128	73962	55	65	40	18	0	1	40	18	57	1e-05	38.1
FBgn0259243	FBtr0300528,FBtr0300531,FBtr0300532,FBtr0300535,FBtr0300533,FBtr0300534,FBtr0299892,FBtr0299891,FBtr0300529,FBtr0299893,FBtr0300530	54876;54881;54886;54896;54921;54931;54937;54941;54950;54960;54965	PRKAR1B	NM_002735	133205	48	52	50	26	0	4	53	12	61	1e-05	37.7
FBgn0260229	FBtr0300637	74698	MOCS2	NM_176806	36464	56.43	72.86	140	58	2	2	141	45	181	4e-49	166
FBgn0260400	FBtr0114366,FBtr0070091,FBtr0100254,FBtr0307173	81244;81248;81254;81256	ELAVL4	NM_021952,NM_001144774,NM_001144775,NM_001144776,NM_001144777	115027;115031;115046;115055;115067	53.33	63.33	30	14	0	1	30	2	31	6e-05	35.8
FBgn0260442	FBtr0305212,FBtr0305211,FBtr0076627,FBtr0305210	46035;46049;46055;46072	TLN2	NM_015059	83455	32.86	37.14	70	47	0	1	70	1	70	7e-07	41.6
FBgn0260463	FBtr0303039	60988	TICAM2	NM_021649	151115	21.84	41.38	174	114	4	17	186	33	188	1e-06	46.6
FBgn0260639	FBtr0077641	2276	TUBG1	NM_001070	65004	52.27	59.09	44	21	0	1	44	1	44	5e-06	38.5
FBgn0260993	FBtr0303669,FBtr0303693,FBtr0303685,FBtr0303659,FBtr0303694,FBtr0303706,FBtr0303679,FBtr0303692,FBtr0303688,FBtr0303687,FBtr0303674,FBtr0303671,FBtr0303678,FBtr0303676,FBtr0303664,FBtr0303658,FBtr0303690,FBtr0303681,FBtr0303661,FBtr0111022,FBtr0303672,FBtr0303660,FBtr0303691,FBtr0290121,FBtr0303666,FBtr0303673,FBtr0303704,FBtr0303696,FBtr0303667,FBtr0303683,FBtr0303668,FBtr0303682,FBtr0303684,FBt…	95347;95359;95370;95382;95401;95406;95419;95437;95448;95462;95479;95489;95501;95512;95523;95536;95547;95559;95571;95583;95595;95606;95617;95628;95639;95651;95662;95674;95686;95697;95709;95721;95733;95745;95756;95768;95779;95792;95804;95814;95827;95839;95850;95862;95874;95886;95898;95909;95921;95933;95944;95956;95968;95979;95992;96004;96016	LOC100294386,SCN5A	XM_002346487,NM_001099404,NM_001099405,NM_000335,NM_198056	124622;146088;146192;146436;146595	42.86	51.95	77	43	1	10	86	1	76	9e-10	50.8
FBgn0261065	FBtr0083690	68784	CPSF3	NM_016207	74890	38.1	52.38	42	26	0	1	42	1	42	1e-05	37.7
FBgn0261119	FBtr0086723	32251	PRPF19	NM_014502	60796	55	55	40	18	0	1	40	1	40	8e-06	37.7
FBgn0261479	FBtr0085863	79582	DOHH	NM_031304,NM_001145165	70691;70695	43.59	50	78	44	0	7	84	7	84	2e-07	44.7
FBgn0261565	FBtr0302780,FBtr0302785,FBtr0302781,FBtr0302779,FBtr0306704,FBtr0302778,FBtr0302782	52355;52378;52383;52386;52392;52401;52404	FHL2	NM_001450,NM_201555,NM_201557,NM_001039492	131992;131995;132481;132493	44.7	56.82	132	71	2	30	160	2	132	2e-11	57.8
FBgn0261565	FBtr0302783	52396	FHL2	NM_001450,NM_201555,NM_201557,NM_001039492	131992;131995;132481;132493	44.7	56.82	132	71	2	82	212	2	132	4e-11	57.8
FBgn0261617	FBtr0302722,FBtr0071402,FBtr0302723	88774;88796;88800	CREBBP	NM_004380,NM_001079846	112314;112370	41.67	56.25	48	28	0	4	51	1	48	1e-05	37.7
FBgn0261617	FBtr0302722,FBtr0071402,FBtr0302723	88777;88794;88803	CREBBP	NM_004380,NM_001079846	112316;112368	49.38	55.56	81	41	0	1	81	1	81	4e-10	52.4
FBgn0261680	FBtr0303075	65929	ZNF594	NM_032530	24511	25.59	44.09	254	158	5	64	290	20	269	2e-18	84.7
FBgn0261797	FBtr0273370,FBtr0073359	42870;42892	DYNC1H1	NM_001376	66014	54.17	62.5	48	22	0	1	48	1	48	4e-08	44.7
FBgn0261854	FBtr0303435	28325	PRKCI	NM_002740	144912	45.45	58.44	77	42	0	61	137	5	81	9e-12	58.2
FBgn0261854	FBtr0303436,FBtr0303429,FBtr0303437,FBtr0303433,FBtr0303432	28312;28316;28318;28336;28339	PRKCI	NM_002740	144912	45.45	58.44	77	42	0	1	77	5	81	1e-12	59.3
FBgn0261854	FBtr0303430,FBtr0303434,FBtr0303431	28322;28330;28333	PRKCI	NM_002740	144912	50	61.43	70	35	0	12	81	12	81	2e-12	58.5
FBgn0262139	FBtr0304122	38741	NPAS1	NM_002517	35036	57.69	65.38	52	22	0	110	161	29	80	1e-08	51.6
FBgn0262512	FBtr0087341	29014	ATP6V1F	NM_004231	118932	51.35	59.46	37	18	0	2	38	22	58	1e-06	42
FBgn0262573	FBtr0304940,FBtr0304938,FBtr0304944,FBtr0304937,FBtr0304939	46458;46464;46498;46503;46517	CPEB3	NM_014912	151503	48.15	55.56	54	28	0	1	54	1	54	3e-08	45.8
FBgn0262617	FBtr0305352,FBtr0305356,FBtr0305357,FBtr0305351,FBtr0305353,FBtr0305355,FBtr0305354	61729;61740;61746;61754;61757;61765;61778	NUAK1	NM_014840	46544	39.71	45.59	68	41	0	1	68	5	72	6e-08	45.1
FBgn0262907	FBtr0301632,FBtr0100852,FBtr0301634,FBtr0301633,FBtr0100361	64769;64773;64775;64779;64786	SPOP	NM_001007226,NM_003563,NM_001007227,NM_001007228,NM_001007229,NM_001007230	81391;81398;81535;81546;81551;81558	51.35	59.46	37	18	0	5	41	5	41	3e-06	38.9
FBgn0262955	FBtr0082892	64851	POLR2B	NM_000938	91069	56.41	64.1	39	17	0	61	99	3	41	3e-05	38.1
FBgn0263241	FBtr0076204	48168	MOCS1	NM_001075098,NM_005943	116321;116357	54.55	74.13	143	64	1	1	142	106	248	8e-49	159
