# Supplementary material for: Direct Detection of Alternative Open Reading Frames Translation Products in Human Significantly Expands the Proteome
Source: PLoS One. 2013 Aug 12;8(8):e70698. doi: 10.1371/journal.pone.0070698 (PMC3741303; doi:10.1371/journal.pone.0070698)
Supplement: Database S8 — A database of alternative ORFs in Saccharomyces cerevisiae . For each AltORF, the gene name and accession number of the mRNA in which it is encoded is provided in the first tab. Other information can also be found for both the reference ORF and the alternative ORF, including the reading frame and the coordinates of the start and stop codon (with respect to the first nucleotide of the mRNA). The predicted amino acid sequence of the alternative protein is also indicated. The second tab displays the results of alternative protein conservation analysis against human. The gene name and accession number for yeast and human homolog proteins are provided, as well as standard BLASTP output, and similarity percentage. (XLSX) [file pone.0070698.s015.xlsx]

## Sheet: Scerevisiae
			altorf				reference
gene symbol	mRNA accession	altorf id	frame	start	end	strong kozak	frame	start	end	alternative protein sequence
YHR055C	YHR055C	2	2	28	187	no	1	0	183	MKVMSANANVVAAKIMNNAKNHVAAQRGVTATTNAPAVTSLKKPRSHAALGNX
YPR161C	YPR161C	4	2	1555	1681	no	1	0	1971	MSALNIIKYLCHWGLSQDTRVIQMSPGTKTRQMTLDIITLGT
YPR161C	YPR161C	5	2	1741	1882	no	1	0	1971	MRQSIKIIILQTVLAIWLVIIIKARDLLIHNSQSRPHRGSISLRVNQ
YPR161C	YPR161C	6	2	1405	1531	no	1	0	1971	MLKLRFHRQQPLQELIDTDPTIVPEIIASAATALHPTTAGIP
YOL138C	YOL138C	8	2	3043	3163	no	1	0	4023	MNIKKKNSLMTHRLSQHNFTRLLSRKVYQYCRNVSTASHS
YGR129W	YGR129W	11	2	313	454	no	1	0	645	MRRPCGISLRKHRIRANRIVPPMKKTIKTYPRRVESARYRRTLRRVR
YCL050C	YCL050C	16	2	397	649	no	1	0	963	MKNPTRDTWSFTILVQPVVLHWTTNICKFCKCLKSSSLSKIDYVMVKNISYQLSILNLCKMLKSRSLILSCQCRSLKKLLMKTY
YMR193W	YMR193W	19	2	124	328	no	1	0	774	MLNLYICQKKERNFQITSMGNLISSNRVTKVYMVDLSFSLVTIFLKVKPKRGRSGCQMLSKKVSGVRL
YGR097W	YGR097W	27	2	1849	1975	no	1	0	3438	MKTLMLENLALALIYLALHKRLYQNMATRLQKYFQKPHSTSF
YGR097W	YGR097W	28	2	1531	1771	no	1	0	3438	MNSRVAIFITYLLLPLTPRSLQLILLPFPLQTLMPMLIMPKLTIIIARLVMYITAVRQLVVQLVQMVFAVFAKRAIWHRL
YGR097W	YGR097W	29	2	2791	2941	no	1	0	3438	MGTTTIIITPRETLKALAHVIMTTKYDNNSNLYKCNLYQELQVQVLMSQR
YHR215W	YHR215W	31	2	430	625	no	1	0	1401	MLRDTLVISWRNMATWSKTKPVLPFLRLTRTDVMILPSISLTVWVINSTYPCKPSVKPSLLVPIL
YHR215W	YHR215W	32	2	1081	1252	no	1	0	1401	MFHSWKTLSTDPGTFHKVLVFTLKSSSVPMTPMLDTSSTMLSFQLKPVLLVQGSLVK
YHR215W	YHR215W	33	2	46	196	no	1	0	1401	MQVPYPSESYLTLTKSELKRKFSHFWVVLGHTTLSLVIMVFLVICRKVVK
YKL025C	YKL025C	35	3	1205	1361	no	1	0	2037	MDIFSSTHQCNKLYPFTKLEYWQYIKLEKSFDYWGPRENQVITLQFYGPFVQ
YEL004W	YEL004W	38	3	137	260	no	1	0	1026	MSGTPRISGCSSTFPLLQASENSTSRLCHYCRFILYFIYDE
YJL200C	YJL200C	40	2	1336	1465	no	1	0	2367	MHAALVSDNGIGKMSRKHQKKRTLFLHHSIEISELETMVIGIQ
YJL200C	YJL200C	41	2	2212	2371	yes	1	0	2367	MVITVVKLMLKLLNQTVNRSPSRQNILCLKIKSIFSKLVQQSIILVIYEETNX
YLL027W	YLL027W	43	2	601	754	yes	1	0	750	MALKLSSIQRRYSASLEVKWTGSTTSWPLSLSSRIQTPRAHAVVARVSWFX
YDR348C	YDR348C	47	2	520	721	no	1	0	1497	MDQGVHIQRKRFLVLLLTANIATAAHIFHADLHPTITVKLPHLQRLLRREREKVRLLFLRTSILSIS
YDR348C	YDR348C	48	2	1264	1426	no	1	0	1497	MMLVTAMKVLEGRKPLILLTERISPIILLISTAKMITMKMRKTFIWVCATMSPI
YPL183C	YPL183C	50	2	1948	2158	yes	1	0	3039	MVYTEGKSEIFQSVLFQIPTRMTILRMGIYSVLHLKILQLSWDILTIEQGRCRIFGHKESMCLDYNVVSL
YBL095W	YBL095W	54	2	673	814	yes	1	0	810	MELEVGTYHIFGVSTISRRWQKNLPRPIVFSLSLLGSNILNGLICFX
YGL060W	YGL060W	56	2	1120	1285	yes	1	0	1923	MVLTYCRKLISKAQFTSIYGVRQLLYFQKYTKISFWKVQYATGYGYPQPRLPQRK
YEL009C	YEL009C	59	2	376	502	no	1	0	843	MTFQLPLTMFHWLIRQLNPLKKFLWYHPIWKSRQLHSYPLLF
YEL015W	YEL015W	61	2	376	631	no	1	0	1653	MTIYYRRIDYRDITESKPNCSKIIIKMMNWLFQMQRKIHGTRFLQEMSKAHTNLSRNKMLKMIWFWKMMNMNTMSMISMIPNTYQ
YOR083W	YOR083W	63	2	298	475	no	1	0	885	MDVYMTITTTDTKVRVRTTKMKKKMKIKRSTTDTLVCLCCHRQRPSQDGRRCFCRRRRV
YOR083W	YOR083W	64	2	583	769	yes	1	0	885	MDGRTRHFPSWRRSLLQQCRRRHVAITTDFQIVQTRVLPRIQRFFRRSEATHHGRRPRLSKH
YPR008W	YPR008W	70	2	880	1054	no	1	0	2082	MGLEELLIKALWSTIGHLMKVLREISVQPQPLQLVKVSSTLTTTVIELIAKVIVRLIV
YPR008W	YPR008W	71	2	1102	1297	yes	1	0	2082	MATTRTITTLLDKNIKEMDYLTCLQIHRRFQRFPVQTYYCKKKLVRKKTLSNKKTIRKILNFVIN
YER075C	YER075C	73	3	1241	1370	no	1	0	2784	MVPASDVNTQDRVGFSVSKIRFFGKKALEPFCLFQEEGKLVYT
YDL203C	YDL203C	75	2	658	838	yes	1	0	1869	MGPQVVRTNCLPIHQRHWLSIKCTRRQLLTLQNSPPRYKCNGVKHYLHMPLMRISYRNIT
YBR050C	YBR050C	77	2	664	862	no	1	0	1014	MIITAFTSRVTQLLRLPLPLPLSVVIVETISVGTMFAMFQEMFCYRQEKQISVVCFGLTPISSYPT
YDR261W-A	YDR261W-A	80	2	1093	1222	no	1	0	1314	MFLAHLQTRLTRRLQVVIIIEQIVQNQEQQKLTILLHPVNSQG
YER054C	YER054C	83	2	1348	1513	no	1	0	1644	MIKEWWYDIRGIVGEQHMKWNAFTSVMAMEYCRALTWTFSTSLSMMSAKWILAAS
YHL019W-A	YHL019W-A	86	3	398	554	no	1	0	591	MFSVPLHGLYLPEEKIVTQVKHDLADVCLESNLLAEVYFIFLEDFCQGNSHV
YCR061W	YCR061W	90	2	139	367	no	1	0	1893	MSHPRLQSSPCHMNQNICMAFLYCNRPRLPLRRDCTGKTTTPQPTLLHRLGIGLPFATTLLRCSWLHLCSTLCPWR
YCR061W	YCR061W	91	2	826	1000	no	1	0	1893	MMTTKLLPLKRHLCFLKTYPFSESCLPTRSTRCLPRTSRASPTWSFTCLPTRYSCTSL
YCR061W	YCR061W	92	3	1328	1754	no	1	0	1893	MDCQGFTACVDRVYVHRNRIVWATHGVQAQPLAIRACPQTATDRCSCCHTGVLSKPVPRFHHILDWDSDVPARTVLAIFYYHSHAMGILVVLWVLLPSANIFDSVFGAQHQQCRIQAFHGVDHLVLSPLWWSGIYGVHGSVH
YPR124W	YPR124W	98	2	436	670	no	1	0	1218	MQTIVVRLSVFSYYLLWLLSSTNYCFSLVGALKFTGLKNGTSKINIPLYLQQTPKTKENIMTQRIILKFKVYLSCQIY
YIL143C	YIL143C	105	2	2329	2476	no	1	0	2529	MTLTILLGEVQMATKDLNQRPLEVKVHCLVLLAVKIWHIWNTVPIKTKN
YIL143C	YIL143C	106	3	1658	1805	no	1	0	2529	MCRGLVSHDSRILPRVFKRNCKEKNATVYHESNKVSGMPILNSISRKEG
YGR240C	YGR240C	109	2	979	1219	no	1	0	2961	MNWLQKVDSLKKKSPHTRICPLLVLSVPSIMICLVLTLPLVLILLWKESVKWLTTLMPPLNPTPVPLLLKLWVDIVVGWP
YGR240C	YGR240C	110	2	2575	2707	no	1	0	2961	MFNKVVFHLLKTVSPLPDLLSNVSSLSNNGTRKMKLLQTLTLRF
YDR167W	YDR167W	113	2	424	547	no	1	0	618	MLTTVRRELGSYCKDSNSLACSRFHNNNINRMRRLQQAKLF
YBR063C	YBR063C	115	2	703	826	no	1	0	1212	MKRRLKVLKKVLTKQWLKFLWDAMYLSPIMADNTRLEIFQL
YGR178C	YGR178C	118	2	1921	2041	yes	1	0	2166	MGLKKEEEIFRPMSLQVLWQLALALLWVPSGIQEGYPSKE
YGR178C	YGR178C	119	2	697	838	no	1	0	2166	MNICIQQRLTRMTLITVRGCKKPKESLRKLNRKELPVIFILQRTEVS
YGR178C	YGR178C	120	2	1429	1615	yes	1	0	2166	MVPFLVPRTLILMTPRECCSEKVLICSSNPRRPTMKRRKAMMPRRIWNPSLLKNLILLRQPG
YJL065C	YJL065C	124	2	175	304	no	1	0	501	MSPYIGNSSSNNNRYRRSQMNSRCRTMTSLPQLCTLLTAICSF
YBR122C	YBR122C	128	2	271	469	no	1	0	531	MLILVVAWTDLTRGIALCFLSIQRPQIQALKQLNYLKKIKRKHRLKRRRRKTFLKKRSVWMTIYLC
YBR279W	YBR279W	131	2	1084	1339	no	1	0	1335	MKKTMKTRSNQKTLRKNRKAIQKQKVLSKKEKMRRMKKSNRKKRMNKMKKINKMKTVQLIRPKLQMLFILNKNQRKKRKLYKKNX
YMR221C	YMR221C	134	3	1352	1478	no	1	0	1512	MDTYYFQHESIPNKPYTGNPHSRFFTNFNILHTISDFAQARE
YJL221C	YJL221C	137	2	349	553	no	1	0	1767	MNGSKRADPQKPIQNVTGSSGDLLRVMTPKASQFLQTIGGLTSVVLHGRSMKRHKSFTCVCFAPPNLI
YJL221C	YJL221C	138	2	1159	1288	no	1	0	1767	MCTKDRNWVKSISRTGLSKNTRMSKLEITMMRSRKSMEKTRRR
YDR363W	YDR363W	142	2	499	622	no	1	0	1368	MMKTMTFSRNLLKKPKKAPLFLKNRHPTSGSEFITSNFSLS
YGR266W	YGR266W	144	2	4	127	no	1	0	2103	MLQTGSTIGTQKLFIETMSLAAMTVPKLRQFQSLVLYVDRY
YGR266W	YGR266W	145	2	1651	1780	no	1	0	2103	MQWPRYCKKDVACIISIWKRMKMPYQFLPRKWMEYINVKNHVS
YGR266W	YGR266W	146	2	523	712	no	1	0	2103	MMSLKSIDTFIIMPFSAAEIKFTPIILNCMRQILKLGWRQRTQLRSIILRPLKKQKSRLGSFI
YPL147W	YPL147W	149	3	1358	1547	no	1	0	2610	MVRFGLCFCLNPYRYVYLSDRHQFRGKKYEGIYSQQKVDVVACRCRLEIDAFDKGHLTIDRLH
YAL034C	YAL034C	151	2	415	577	no	1	0	1239	MGYQEKGTATPPTGFCLNTKFSAIWPNHILRTLSTGTTIWPIMLDINIPNTMMI
YAL034C	YAL034C	152	2	850	994	no	1	0	1239	MMLLNIYQTSHGKNYQITLRPYLRFLQTVTSHSRSSGRGLQWTCPQTR
YBR184W	YBR184W	158	2	1402	1558	no	1	0	1569	MYKVVSAITGLFLPAYGNYFTDCAAKIVIGKPICQKHCSMTIQRKDGLEWES
YMR113W	YMR113W	160	2	1153	1273	no	1	0	1281	MIYIRYCLLWRMYQTSKDGQLLYAVHCIYVVNYYGFTIVT
YMR113W	YMR113W	161	2	97	229	no	1	0	1281	MVKVQYVLTYLLCCNKSPTKLENLPLHTWCMLLIPLQSTISRFR
YDL222C	YDL222C	164	2	673	844	no	1	0	927	MPNMKALLLTPVLKWRNPLTIVGRRTARALSQPHLWLDSLNLQPPLLRLAMASSFKN
YDL222C	YDL222C	165	3	338	683	no	1	0	927	MGHAADFPIFHRTGAGTRLSGYLPSFQGSASPVLCVVLVGLFLHYIGCMLVHRLLCEGQKDLPQQREVCKAGTQKLCVHLDFGLLDARERHLVHYIQCYPQGPLYLLGPRHVCPI
YCL008C	YCL008C	167	2	967	1096	no	1	0	1155	MDSINYTTSLPRTTLSRTPLSAYLGCCTVAPFPSILLSSKVVN
YMR296C	YMR296C	171	2	334	490	no	1	0	1674	MSNRGGWPKHPSPWKCPFRTILLSPETTCRRSIPMFSIWPRTTFCNCPLRSP
YDR232W	YDR232W	173	2	1432	1567	no	1	0	1644	MQLMMCSMSYSYHVSETGKAKVAYWVLERADLWKSLTYGHQANYL
YDR232W	YDR232W	174	2	85	226	no	1	0	1644	MRKMAMPPLLVLVPLLPLPQRHQHMQQQQQPLLPTIPPRSRVSITKA
YDR232W	YDR232W	175	2	841	970	no	1	0	1644	MKYMRSACTALTVQVLQNIVILKVTVQVVLLPQRPMTRAARRL
YIL048W	YIL048W	182	2	1753	1888	no	1	0	3453	MTNLHIKRHHLMKLLLLNLPSRLAYLFSKEIAIQFLYYTNILVRL
YDL213C	YDL213C	184	2	211	427	yes	1	0	675	MVKRATDLLSLSVAYLETSLLLNCKTILKIVHPTRSASELTKVLHFWNSMLTKIAPAFKDVWTLPYYNMGPY
YDR443C	YDR443C	186	2	34	166	no	1	0	4260	MFYPASIEWRKSKRSTIISTFLKPKTINGLSKWNSCYGSRIQRL
YDR443C	YDR443C	187	2	1012	1150	no	1	0	4260	MEHIQNSFNIIRTTQLVLNPLLIILSKKLIRYLRKISPLISQALIN
YDR443C	YDR443C	188	2	1459	1681	no	1	0	4260	MRMRIYLAIAINRILQTNRTKVYRTKLPRICSKCLMKKKIITIKALIKITRKCILILVKIFHFFPHLKNRISVR
YDR443C	YDR443C	189	3	488	695	no	1	0	4260	MCQEHGISTNEGGKFGRIFPFKACALFSTIWNKDAFGPCFQARILDNATKTYRTSLDDVKCISWYKLTK
YOR324C	YOR324C	193	2	886	1027	no	1	0	1806	MIWTVLLSTILRHFCIPVLMYQHFCRHQPFRPRHPPHQIQKMWIEEV
YNL134C	YNL134C	195	3	497	629	yes	1	0	1128	MEALQSAKRSTHLILGWCHCCWPDAYSIGKKTKRFQQDHRRCFS
YOR192C-B	YOR192C-B	198	2	1972	2143	no	1	0	5310	MSLFSTCIPIYLVLYITYRKVHLLTLYRLQMRKPDSNGCTHYTTVVKNLSSMFLHRY
YOR192C-B	YOR192C-B	199	2	1093	1222	no	1	0	5310	MFLAHLQTRLTRRLQLVIIIEQIVQNQEQQKLTILLHPVNSQG
YOR192C-B	YOR192C-B	200	2	2926	3103	no	1	0	5310	MPTYLNTIFFHLLYDLVHPISLIKRVPKWVVPLNQILLHLDTRLPSLHETKSDLVVPTI
YIL146C	YIL146C	203	2	1027	1195	no	1	0	1587	MRKIMMTKLYIQSLGPIVVTKKPKTQKRNPLNRIKNPRERSRSSSRAGSLGAFQLL
YIL121W	YIL121W	207	3	635	770	no	1	0	1626	MGMESHLLVLSNWIWHLLPSLVFNFARNKEEHIREWFCHPKIILK
YNL228W	YNL228W	209	3	431	608	no	1	0	774	MYIFIRTDVFYLYIHFYVEIVIFTFVFRRRFCQFSFNFSEFSLQCLQINIFFFFNTFIC
YDL167C	YDL167C	211	2	1549	1795	yes	1	0	2157	MGMVMGTTVITITIIITIIITIIIMVVSIVIVIPIIIIIITMVTIVIIVIPISVWEDVAPTCHLEQEIGSVPRARIITLLKT
YDL167C	YDL167C	212	2	916	1210	no	1	0	2157	MGDQSYLIWQTLSNQGWWNMSLSFNLLPPEYSIRLKKFYRLSLKVKTNQDQVTGIAHLVVFQTFKDVLHVLDVLFRHHQIVKYILRTQTIMLTVVEII
YDL167C	YDL167C	213	2	205	478	no	1	0	2157	MTLLVTTTLFLFPCIQHGISVLPYHVKREMMGLFLLLIYNIRKYLTYGRNSIDGVSTIRRFWDKRKQSPTTIVILKVLVLMQPKIRRIWTK
YPL214C	YPL214C	215	2	490	622	no	1	0	1620	MLWRNLKLHGVEPLVLVVFILTIFNVCFVNVLLQMERDRWMVSL
YPL214C	YPL214C	216	3	578	710	no	1	0	1620	MCCFKWKEIVGWYLSSQRYYGRSRCMCSNQEVERLVRCYQIPIC
YOR228C	YOR228C	218	2	55	229	no	1	0	906	MMLMHIAPKEMVILIRGKKYLAFRILFPGVHVGDSFGTVKRFRYCPWHCISHYMQQIH
YBR270C	YBR270C	220	2	181	316	no	1	0	1635	MMPLLDGHRWGFNLYSMMVPMQGARRIRLKRSTAKARRITMVTPK
YBR270C	YBR270C	221	2	727	853	no	1	0	1635	MVNIGHPYSLSILLLEALLTLENLYIPLTLALTTTLMIQLYR
YML020W	YML020W	226	2	148	277	no	1	0	1992	MTRKNRSYLIKIKERKPPKTTVKKMTMFQMREHACTIINKQRF
YML020W	YML020W	227	2	1237	1369	no	1	0	1992	MKFSFVRPKKLSRSWPWQVSIMVHSTVQIKLCLFVLTRRLKKTH
YGR121C	YGR121C	229	3	740	923	no	1	0	1476	MSQCHYWWDDVVSSGLQIGEEMVDSWSVLRYHFWAGGCNAKLRLYNPLRFTYSRHCGGGSV
YBR222C	YBR222C	231	2	1108	1423	no	1	0	1629	MTMTMSCPRAKSAKFPSEAKTSLWGMLIIQKLTRRTSPRERTISEPVTKVISTLRGFWSLQAESKSLSTGVVKRFHPLSSTALCYRIQRSMKPLHLVFPTICTAK
YDL095W	YDL095W	233	2	643	763	no	1	0	2451	MLTSPCLLLVLLLVWHLHPNGLVFSRLHGWVFYVSGDYGS
YDL095W	YDL095W	234	2	1177	1384	no	1	0	2451	MVPRSDYSTLLQDVDYTLMTISHPFQKAATGRRRFLVMVTADSTVMLMMTGLLRLIKRILLLELPKNGS
YDL095W	YDL095W	235	2	964	1153	no	1	0	2451	MSLLMSALAPLSACVISLPWAVICILIHTIIQLVRNNNKALYILTWMPITIGCWNFTTHPANL
YDL095W	YDL095W	236	2	196	406	no	1	0	2451	MAWHGLTAWCLMKYISVGLPRNTLGGLTSWMCILLLQRCCMLVWHRLVGSRVILTSKILVTAFHLRRHTC
YDL003W	YDL003W	238	2	1339	1474	no	1	0	1698	MRLLFLKRISSTQRLEMSKLPSKLKKFVLLPVRWLLKLLFKWRRF
YML075C	YML075C	244	2	2488	2632	yes	1	0	3162	MAGKIWRLSPFLVTTVPTKNQLPSTGSKVVVRVSSQKLLFLVMLSEKC
YML075C	YML075C	245	2	1288	1507	no	1	0	3162	MMPSIHCTSIRNVFLYQILLPRMPLKTLKSKLLLVSPHYYITNPLSPTNALRIWFFYCFVMSVLPFVIGSSVN
YOL035C	YOL035C	247	3	77	275	no	1	0	300	MGCSTFHGKIGHNQTISYSWKFVSFSNTAGPYHCTIYKMQIFFPKQHTFHLPCVAAEPGFPRIPWH
YPL063W	YPL063W	249	2	172	370	no	1	0	1428	MICCSRPVLTSMRRAKAKTRKHQEKEERTRMNLLPKVKNLEEKDKLLQILKEKSMLTGFTFFRCLR
YPL063W	YPL063W	250	2	445	574	yes	1	0	1428	MATLYHLCIKDSRPGSTQCSPTSKSHLSLIYYLHHHHHRTKGH
YDR457W	YDR457W	252	2	5836	5968	no	1	0	9804	MMIWEKKMQMMLVQIRKKMNYLLKCNQVQRTARMWTMRLMMQMD
YDR457W	YDR457W	253	2	6316	6448	no	1	0	9804	MIEVFSVVLNIYFQMRMSLCLEFMTKCVIETIIAQSIVPIFTLL
YDR457W	YDR457W	254	3	2675	2795	no	1	0	9804	MCVGGNVHTPTYARFCYYRNNAVAYSGCFRRWTTTSNLYR
YDR181C	YDR181C	257	3	968	1139	no	1	0	1443	MEKQSSHKSKKIQESSSNINANCCEKKKGSHPVNDGGGTRSHSGYKARYTKVYETEC
YGL097W	YGL097W	260	2	298	427	no	1	0	1446	MKKAMYGPGVAMTWVRWAEILPTPRNNSRTWTPMTQVMTKMVI
YJL083W	YJL083W	263	2	1273	1438	no	1	0	1812	MKINRGNLIEISGLLPNKKEKDTSLCGYQTDTRICACCRGGPLSRMKTTSLTYSP
YOR026W	YOR026W	266	2	592	727	no	1	0	1023	MSLFYRKNKKVMHVAALTGELLWSFSMIRAMITTQAKDLHLDATV
YNR016C	YNR016C	269	2	262	391	no	1	0	6699	MTEPSNSSPWPPQKIWRPTQNISVWPINTLKCQVVLIITTTLT
YNR016C	YNR016C	270	2	3763	3904	no	1	0	6699	MLLSVVSHLCSVLKMGLIQSIILLTVQIITKMKQFVTLSRLWPSNWN
YNR016C	YNR016C	271	2	4828	4972	no	1	0	6699	MLESVVSQEFTWLQTQVPELVWLKRLFHYFKLHGMMLPIRTRASNTYT
YNR016C	YNR016C	272	2	1453	1579	no	1	0	6699	MFGVTSPWVTMVIFTPFRTLSSAIFLLLVKIDKLPGNTWLLP
YNR016C	YNR016C	273	2	5572	5704	yes	1	0	6699	MVCLIKGLSLKLCQDGPKVLSLVEPVLVVFHWVLLVLKQELSRT
YER123W	YER123W	275	2	1408	1576	no	1	0	1572	MSTTYQTTTQTLQIRISIIKVNEITNKKMMLILMTRMIHFVLKYTNIVVAVFVAVX
YGR055W	YGR055W	277	2	700	850	yes	1	0	1722	MVINLTTFVMLLKVLKPPLLMVLLTPYIVLFGRLSVTPMLTMHLVKLRTL
YGR055W	YGR055W	278	2	334	457	no	1	0	1722	MYTWNSVRLYRKMVVKKTTWRLFSGNQNSSLPVCMLRIFSS
YKR054C	YKR054C	280	2	3769	3892	no	1	0	12276	MYCYFNRIWQTFFGGRMNCRELSNNLRCINRYFHRLTCLPL
YKR054C	YKR054C	281	2	88	217	no	1	0	12276	MSKHSLIIYIVNTLNGFNFFWDYWMGESSTRCLSSFLKSWIEQ
YKR054C	YKR054C	282	2	11995	12211	no	1	0	12276	MKRKTLKWSLNFVRTYSAARTICRSFLGYESHSLFFNKVKKRNGQGLLPYCLIRLSLQIHSVHGFNCQGNLF
YMR315W	YMR315W	284	2	196	316	no	1	0	1047	MTLMSTTLTLCYLLNLMLILSRRQLKQVSQLFWKNQLRPT
YGR115C	YGR115C	291	3	497	782	no	1	0	777	MFSSFFGNTCSWVFIFIIIVDNEAFLHFSCLIFVFINIFVFLRGVKDIFSFFFLTRRFSFIVVIYYFFLVPRDQLRISRLFHKRQILCKDSRQLX
YGR047C	YGR047C	297	2	2566	2692	no	1	0	3075	MGKLQLRTKRCTTLIKSRRHICTISMLFFSIPVGAFFQPYSI
YGR047C	YGR047C	298	2	1195	1321	no	1	0	3075	MFQMIQNLTIEGLKTVPLIHYLPQKRKNRITFQSILELDWDC
YGR047C	YGR047C	299	2	1711	1852	no	1	0	3075	MKHCTGFLTRKVLTILRIFLVNRCWRIVNLELSGKRNVHLMMQKERE
YDR119W	YDR119W	301	2	256	475	no	1	0	2304	MHSLFTKAQKLMTRPKMRSIALKENLRTRLMKTILSRLHNMKHVEIQLCKALLQILVIDQYHHCKVLPAAILR
YDR119W	YDR119W	302	3	1571	1724	yes	1	0	2304	MDNDRNFILLCSINVHHPIRYNVLHHCFKFKHFTTCREIVPILFLHCTGLL
YBR208C	YBR208C	304	2	3223	3400	no	1	0	5505	MSLPPSKLLCPVHTLVFRITPVELGTGELVFRPLVQWTHIRLDWRTELLVMTTGLLPLK
YBR208C	YBR208C	305	2	2095	2230	no	1	0	5505	MPLSKLMHRPLFLVMVSCRKMRIFLMRAPVLALPLLVLREILSEV
YBR208C	YBR208C	306	2	2503	2653	no	1	0	5505	MPGMLKSNLWEMVLVRPLLWANVIVLYSVVTKKLSKKLLHQICQKRRGWR
YBR208C	YBR208C	307	2	433	574	no	1	0	5505	MGKHLALLAKSMYLVVPPLGQHRWSPEVSYQLHWVLIQQVLVESQPP
YER151C	YER151C	309	2	1588	1768	no	1	0	2736	MLMMLKKPRKVMQKNHQNPRVSNTAPLPMLSNLTNFTKLCLLYRSSKTCNGAIRKTQKNF
YPL228W	YPL228W	313	2	211	379	yes	1	0	1647	MARTHKNLNHASHLMMMKKPIRMTKWVQVEKLILIQKWTLTMINNIEIYYPTDHLL
YPR190C	YPR190C	315	2	1084	1213	no	1	0	1962	MLLTWQDISPQNWTCVEAYYLESPLTIKSVLAQTLLHHYPVKN
YGR041W	YGR041W	317	2	196	325	no	1	0	1641	MFILMIASIVKSSKEIQIQVVLMVNKSLKMLEMTISIRNHIEI
YGR041W	YGR041W	318	2	787	907	no	1	0	1641	MVLFPIKRLSHMNFKFLKRPGTEYQRISPLASKPQETIPY
YDR353W	YDR353W	320	2	700	829	no	1	0	957	MKKPICQSAVYFMQLATLQQQRLSLAKSTLMKRATLKLSQAAH
YHR097C	YHR097C	322	2	409	538	no	1	0	1098	MLQDYLADLSIMTAPLMHALHREIRIIKWRLYWPSQQMVQIIQ
YHR097C	YHR097C	323	2	139	388	no	1	0	1098	MKMTLGGPITVAFPILDKKDSHHMKKLRGHRNSKLHTQKKRNAVVVQIVTNTTTTTIVVHHTDIGTKISRRAKAEPRLSPLKM
YPL014W	YPL014W	326	2	259	427	no	1	0	1143	MPRIFHLTSMLIEPDRIAPLRWRVPFPISLRISNNIPFTTITLNSLRSHRSLSAFY
YGR007W	YGR007W	328	2	508	649	no	1	0	969	MPFQNIVMSFRGIWTMSWSMVDTNSMQKIVFMLTGILTYSIWGILIS
YGR007W	YGR007W	329	2	196	319	no	1	0	969	MSILDQIGGVRKWLKRRHMLQIPIGWINISANMLFMVMISP
YML116W	YML116W	331	3	194	371	no	1	0	1626	MARISFYIHMHDKSASKSSRHYTDSFDHEYSFGQFWLRRKLKVMADGIFSASFRLIYFD
YML116W	YML116W	332	3	1031	1349	no	1	0	1626	MGLFWHLYVLLFPISIKYKAVHGIMGWWNLLYVFNLGYYCRLTGRIYYQECVSISVFVLFYGSIQCGLNNGKCYTGSRDILSYSVRNDDNFKFWDGSFISCFFHYL
YKL214C	YKL214C	337	2	436	589	no	1	0	609	MPTTVANRRLKNTEEAGQGAIIAKSLTESPKRTRAVRRITLLLLSKLLTLN
YPL119C	YPL119C	339	2	1720	1855	yes	1	0	1851	MVEMAHLGARGQGILEHQIGVRLEVGLEMIMRKTVTEIATLHGGX
YPL119C	YPL119C	340	2	1435	1567	no	1	0	1851	MSHMSLIMICPPTSMTTFTELVEQAVLVTQAWLLHSSIVIIRIL
YHR186C	YHR186C	343	2	55	187	yes	1	0	4671	MGLKSNTKVTNFYNHSRMISYSTLMINDTKLMEIRFLKRINNEM
YHR186C	YHR186C	344	2	2029	2263	no	1	0	4671	MVHLQDIMNASKEIEHPTWATIIFHFIILMIPPMNKKLWLSLFWHHSFETFLWGKKIVLVWNWSTSCAFILIILRYPY
YHR186C	YHR186C	345	2	3487	3607	no	1	0	4671	MNLAVLSIMLDCGDVTEMKLLSRKHRGRKNYRFMGIGPKN
YLL019C	YLL019C	348	2	2038	2215	no	1	0	2211	MNSIRKLSCFGTGSSIYSGKCLSSTQQKGLPQRTLWTMNGLIWAYWMMVLQLIIIPKDX
YNL257C	YNL257C	350	2	1015	1141	no	1	0	3687	MQFLVCSFCRHRRPTWRKLISLVSSLLMCAMTQRKIENFVLK
YJR092W	YJR092W	353	2	1690	1819	no	1	0	4341	MRTLKPRKMKVSTIKSKKMKSRNTFPSYHPCQDGKKFNSTSHL
YJR092W	YJR092W	354	2	3256	3385	no	1	0	4341	MELRVIEQHMLLFLTMGKMSFRHPGSRFRMTVTSGSIRNLNCP
YJR092W	YJR092W	355	2	952	1102	no	1	0	4341	MRMRLLKTMLCGTFNRIWNISMMLLMRKKFLTKVAAMSPLPFWVKMTLGP
YJR092W	YJR092W	356	2	139	265	no	1	0	4341	MIPWKCWSNTILGRMLQKIVEVDHLLRCLPSQMKALIWVSYV
YDR010C	YDR010C	358	3	122	323	no	1	0	330	MSPFFSKWGDPWRAVLLSRHFLAVEKCVRLPWSHNLCVRSHSDSHQPGYGCIGCWNGFYWTHQLVSL
YDR072C	YDR072C	366	2	1123	1291	no	1	0	1581	MSGPPPLHLHSPYPVMKEAPAAATAALLTAMAIRNLSSLSIYMMKTRTSQTNGFLK
YKL153W	YKL153W	369	2	253	391	no	1	0	507	MTVLPLNKSLAMTSCQYGNNLSMTKAKDSVSGKTFGSTYLYLSSPF
YGR220C	YGR220C	372	2	577	709	no	1	0	807	MVHLLCIDTVVLMVKTKTQVGYCQEERCLVIWETSMLLSKMLKF
YIL053W	YIL053W	374	2	52	232	no	1	0	750	MLTVPSSSLNQPLLLSGEISVKTSLTSMPNTLFTSLTVGELTMPLPSSLQTLLMKNTLTS
YIL053W	YIL053W	375	2	493	616	no	1	0	750	MNKTHPNLRLLSLKTHQLVLLLVRLLAVKSLVLLPLSIWTS
YER011W	YER011W	378	2	328	592	no	1	0	762	MVMLLLLLPQALLLLQLLLLPQAHLLPQLLLLPQALLKLSLLLLPQALLKLSLLLLPQALLKLSLLLLPQALLKLSLLLLLQAPLKLR
YBR234C	YBR234C	384	2	352	502	no	1	0	1152	MVISLLLGPVLESSLFVITNTRIIGGYPSTSRNPSNLPSIACLGMQMESY
YKL038W	YKL038W	387	2	1804	2035	no	1	0	3510	MTTTKLGSLQPRQGMMLKKQDVIHIMKYRILWKCKAFLLPPSMNVSKKSWIFIPNSEKTTTKFRRRSKSFIYLLLFF
YKL038W	YKL038W	388	3	1934	2066	no	1	0	3510	MFPKNRGYSSQIQRKQRPNFAEDQSHLFIYFYSFKLHFGICWIR
YFL053W	YFL053W	390	2	640	772	no	1	0	1773	MSMKSVWVFITSLVPISLLRCHRFLSSFPRCFLFFSMRMKTVLM
YFL053W	YFL053W	391	2	1147	1486	no	1	0	1773	MTLLLKFCLLGLQKLTRLNQRLLGTIPLQEMVIAELLLCPVVKHWKKLLKTIRCASRMLLLVSKILRIWLRILWVVRPVVCTLSIFLLSHKELGILGTRNLLRKLSKRHQTLH
YLR411W	YLR411W	396	3	449	572	no	1	0	723	MLYINNASGFVPNFFGSHDKSYYFRITVGVILYHHAAVHVL
YLR318W	YLR318W	398	2	418	544	no	1	0	2652	MGSFSLKSWVTDVTNLICRPNGLNDHPHHPQLLRKSNNLQNQ
YHR150W	YHR150W	400	2	1390	1537	no	1	0	1737	MNNRKLNSSRFLKYIKRPYCRTTGSFSDIQIEFSILKIRIEEHSNSHRE
YGL219C	YGL219C	402	2	1033	1201	no	1	0	1377	MPNQGEERSNAKRPAHHRTYNHKENRLLMIVLLLKQLRPHRSKHRYPSLKNNLPHI
YFL009W	YFL009W	404	2	1738	1912	no	1	0	2337	MKEKGASLPVWIPLLEFGIWKIYGIMENVPTQQIQHRHAPKYLVLCTLCRVIQLWSVY
YFL009W	YFL009W	405	3	1820	1988	no	1	0	2337	MFLRNKFSIAMRQNTWCYVHFAGSYSFGRFIKIIRQIFGQCRCRRFNKGLGRKRLL
YBR045C	YBR045C	407	2	331	520	yes	1	0	1917	MGETDIKAKRDVQLLKKQKSLCQIIWTNQTIIRPVSTDSTQIRKNLKRNLIIQIGAKIPRRLI
YMR039C	YMR039C	409	2	367	583	no	1	0	876	MKMITIMTVLITTRIKTGRTRTAQRRGEKISPKHLMRVMTWSHVQRRRNLLHLLYFHTRKTFKTLKEKPMLL
YKL195W	YKL195W	411	2	604	730	no	1	0	1209	MLDLLKKKIQNIQMMKNRNRDNLMTRQLLKIIMEKKNPQKKL
YKL195W	YKL195W	412	2	25	151	no	1	0	1209	MRAETGRQFKWQGGYADTKQDVSWRPPLSSVGTPIRKKQRAL
YKL195W	YKL195W	413	2	910	1054	no	1	0	1209	MDPVVKSSNLHFLASSILKLNQKVSTVLKSFNICKTVSENTPSIMQNN
YPL188W	YPL188W	416	2	1063	1192	no	1	0	1242	MVLSFRRQEKLKMTLIIQKSLKGQGFIVSPRPRMTGLEESMNF
YGL147C	YGL147C	418	2	319	577	yes	1	0	573	MVPNSLKSETFWVTRRSETFQLEMVLLSNFPPTLRTKLSCQVTLSKTFPKTLLTCNKSVVSETRISVNFWTVSTFLTRVLLLKIYX
YDR217C	YDR217C	420	2	1405	1567	no	1	0	3927	MQPLKLPLLFLGLILNPYWKFLRLVHHLRIRCQNPRILHLFRRKKIHLIYTREK
YDR217C	YDR217C	421	2	2194	2341	no	1	0	3927	MLLLSKGNRLAALPYKQGRQVRAKTLKNSLTCFLKVLERQIIVSYRKTT
YJR126C	YJR126C	424	2	853	991	no	1	0	2433	MQNFMALPVSLYIQTHLTMVKLLRKMGFYTILMDQQETQVILGEIL
YJR126C	YJR126C	425	2	2119	2257	yes	1	0	2433	MVFSIKSVGKLYLFGLFTKKSRAILNCNDPIANQSKLINYLLHTED
YJR126C	YJR126C	426	2	1654	1906	no	1	0	2433	MGTKTGHCSTIGNTLLMPLFLYLMGCLVTLHFSTILECPLHIFSLMPMILQAQSIIVTPYSIAQLGWKNLPILTTSYTTPWPCL
YPR026W	YPR026W	428	2	1642	1783	no	1	0	3633	MQRNMDTPEQYTPGHLVSTLIVLLRDLVSITNTILTLMSLWPPFPYT
YPR026W	YPR026W	429	2	1462	1600	no	1	0	3633	MSRAIGVFPWEFLVCHQIPMVVWCSGTQIYGWNLPYCLSSQMWLKI
YHR073W	YHR073W	431	2	286	460	yes	1	0	2988	MDRIIRGKRDHILHCPLAAYSSNPRKYPYVKNSLRQDSLWSRGSATFPVTLWSKVILK
YHR073W	YHR073W	432	2	1732	1939	no	1	0	2988	MKIIAVNTSKIVTKIVAVATLIIKKPKAPNPQQKHLQVRICLLFPIQRVLHAVMTYLKLQLLRQAYYLF
YHR073W	YHR073W	433	2	1390	1513	no	1	0	2988	MLYITNWQILKYLLAGSLHRERFYSRTTRSCARKQKTREFL
YMR274C	YMR274C	435	3	647	851	no	1	0	945	MLPNFIHNTFWRVNQVCIRKNRREPMVLHNPACPLQYHGVSWSFKIEFTFHSSRQESWTHFQIGLNLE
YMR008C	YMR008C	437	2	1783	1918	no	1	0	1992	MMIILLLLPCLPPPLLPLPLPLPLLPPLPLLLGLPLIRKMRAMLW
YOR197W	YOR197W	442	2	616	772	no	1	0	1296	MRNPMILCSFIILDMVAKLKIWMGTKKMGWMMLYIRSISKLKGQLSTMKCTI
YOR197W	YOR197W	443	2	49	265	yes	1	0	1296	MATNGPWLLHLTSSMDSNMVSNMNSSMDSNMGNKMISNSVSNMLHHQVLPLWLITGLCIPPLNSSRNRQRHN
YDR034C-C	YDR034C-C	445	2	1093	1222	no	1	0	1314	MFLAHLQTRLTQRLQLVIIREQIVQNQEQQKLTILLHLVNSQG
YDR049W	YDR049W	451	2	535	667	no	1	0	1896	MLLAILIPNRPTFISNRSIFKRMRSWRFISLYLIKGVFPTPMKL
YDR049W	YDR049W	452	2	367	487	yes	1	0	1896	MVSSLKTKILAASKLQAITKKVRKPAIGTRTYKLIIIWKL
YJL043W	YJL043W	456	2	529	667	no	1	0	771	MIVRSGTRAKCRCSYFGRRHRSWCTPHRMLTTTTFGRATGLITTCR
YLR006C	YLR006C	459	2	379	499	no	1	0	2136	MFSSILNLRRKEEHYTTPLPPCRQWPRLPMWIFLPTRRQC
YHR079C	YHR079C	461	2	1300	1423	no	1	0	3345	MRLYSRTQSWVFIRYIIMNMITFMKTMKKRIVWTLRTNIHL
YHR079C	YHR079C	462	2	1078	1231	no	1	0	3345	MCLMISAPMKIYWYRIPLILVIMKVYRVTKFTWIRLRTSPGLHYLVRIFHL
YPR171W	YPR171W	464	2	499	676	no	1	0	1728	MILNYQEEPIYPPPPLLHHHRLCPQGVIISKSQMGMKRNRFFQQGLTKQKLQKVRHQGQ
YLR178C	YLR178C	467	2	487	622	no	1	0	657	MFSCYISSLRAWTHLSSRKLRIDRTGVTAPLPPVLANGLRKTTCN
YHL029C	YHL029C	469	2	1042	1189	no	1	0	2037	MTRTHLPAQRQTQTSTQIISLLYLVAIFHFRPKFFSRYSLQFCQSCTNL
YJL090C	YJL090C	471	2	2119	2239	no	1	0	2292	MCLQSSRLQFLIQKRSQELRKFHILKLPMAPFKIRNVLPL
YOR184W	YOR184W	475	2	415	547	yes	1	0	1185	MANLVKFRMNPFGKIKSKVRLSHTCTYVRMKLFMVLNGQNYQNV
YHR218W	YHR218W	477	2	1426	1549	no	1	0	1809	MLRCSVLGLRDWPRSRWTSTSSNGRKISAEVYPAIQHGCLI
YBL024W	YBL024W	482	2	1906	2056	no	1	0	2052	MSYYIGSLVLMRMPRLLQALKKKKKKKKRLNLPQKLLPEPLLKLLALLIX
YDR317W	YDR317W	484	2	349	502	no	1	0	1242	MIILKKDLLKIRLKRGEKMVILLFIIRNSSVTHYIMHAERKKVLRSFVILL
YJL087C	YJL087C	487	2	2278	2422	no	1	0	2481	MKTMRKLKGCVVKTKFLILRCANLKVVLRLFIPMFYVRRLNLLKLMKI
YHR028C	YHR028C	491	2	796	931	no	1	0	2454	MNQKLVSLSFHIMSKMKRIYTPKCAVSSIQKVARQILMQSYGFTV
YHR028C	YHR028C	492	2	1414	1582	no	1	0	2454	MKLLKLLILLRMVSMMCPFLLVEGLVYSPIKDQKFHIKKLWTSILVKQKNATKVMF
YCL044C	YCL044C	495	2	385	514	no	1	0	1251	MVTLCSPLLPSYLANLDSSASESSYGGCLALCYFLSHCWSLLA
YFR022W	YFR022W	498	2	1639	1789	yes	1	0	2199	MARRESYLRVLLVPIVALCQEYIVTYHLFYFQDPQPQACQPMKCYQCPRA
YFR022W	YFR022W	499	2	1387	1510	no	1	0	2199	MKCTYMIVFIAVLSLARLWKRLEHVLLWEANVRLSRISNRI
YFR022W	YFR022W	500	2	1849	1996	no	1	0	2199	MISLVRTFLLPTLVRYKMCNQENPVGYIPGTLRQHCHLLYQLAFIPLVL
YFR022W	YFR022W	501	3	692	827	no	1	0	2199	MARQSGLFYFSTQQSRSYWFSHPYKYFHCTSFERFEIGLNQSRII
YIR010W	YIR010W	503	2	1090	1339	no	1	0	1728	MRKNMRMKMRRRFWIILKTTMTRNCDNCFRKTTTTTTTTMRWTTRKYRGLDVNLVKGEKPYRKNQKNYYLIAKTWKTQRILAF
YIR010W	YIR010W	504	2	769	889	no	1	0	1728	MGEALLYLRTRIFLKRIFTPWLEMRLLVKIYKYDSFSTGV
YKR101W	YKR101W	510	2	1729	1888	no	1	0	1962	MTKLSNICMMTALFLNLKQHLHMQQSSQSVGGKCLCKWSLTSFFKRPLDGCDI
YKR101W	YKR101W	511	2	799	919	no	1	0	1962	MPYQIQQPQIHSKVKITIIGLLSGKSQLWRILSPTWIIQT
YNL219C	YNL219C	517	3	791	1022	yes	1	0	1665	MVLLSTKFVTEFPTACASFSYFGNFPFEIMAIMGIIIHMDCRFHSTTSQRGKISLSNLRVNNFECKYRLLQSVESIQ
YOL070C	YOL070C	523	2	1132	1267	no	1	0	1503	MIGQIIPLLRQTNKMMTCTRTSLRKRPRKLNSRRIRKKSSIKKNL
YDL160C	YDL160C	525	2	1168	1294	no	1	0	1518	MIGLTFIKSNKNWALKLRLFRPLSISHCMWLKMTKRYLSHSR
YLR124W	YLR124W	528	2	136	286	no	1	0	342	MFFLCLVLLRGDIYSHIRTEFYKVRTLNGVVKRRKKNAQRFTLITTTEIH
YMR266W	YMR266W	533	2	2515	2644	no	1	0	2859	MVWLILMKESMISISLMLTIIQLLVHNAPNCGFLAILLDFPNC
YMR266W	YMR266W	534	2	1684	1807	no	1	0	2859	MVPLGRNGIVFVGYPVCSGGQLFQFIQTWQLLLSPTPSFLR
YMR266W	YMR266W	535	2	2743	2863	no	1	0	2859	MMLKTKQMVKQMANLTQLVRKIIHLRTQSIRKKRVVRQSX
YMR266W	YMR266W	536	3	227	374	yes	1	0	2859	MAEAVIEKIRQFCHSTSRSGWIFLFEVPFHHCNLLCCFHELYIPYFVVH
YMR266W	YMR266W	537	3	1703	1988	yes	1	0	2859	MESFLWAIQYAVGDSFSSLYKLGSYYFLLLHHFSVDFIICCRRVFPIVYCIFIQFDLCLSGITRRKGYLLSKSSFPNYSWYLHRSDMSIRSFCRW
YNL021W	YNL021W	539	2	742	952	yes	1	0	2118	MVMAHKSHSIKTIRCYMCHYTDLKWVNTILGPSKDNMIKLVRVRVKDSIVILLGRSAVLVMQNICGHLNR
YPL107W	YPL107W	541	2	592	721	yes	1	0	744	MEETNQSVNQMLMKAGKIFLSTLKPLQSLNQRKDYKKFADRKK
YPL107W	YPL107W	542	2	415	568	no	1	0	744	MSLLSYVKRSWKPIAKKQNNLMIYLLSEVCSLKEKGLCPRVYWQPRGKILL
YGR088W	YGR088W	544	2	937	1183	no	1	0	1686	MLTIISKKLNKLHSVQRTLVSQVLSLLMIPFYKPDFSPIQTLNVIDWEPTISNCPSTDQETWDVHTPKVIPNTLPNSVHLKQ
YGR088W	YGR088W	545	2	271	493	no	1	0	1686	MWVTNVLVLFVFPPLVVKVVHQTLQETQEVFLLNSIPSGGTMTGSSTILPSSSSETLLSFPYLFIRKRETLSLI
YDL048C	YDL048C	550	2	985	1135	no	1	0	1470	MNLCKYTQGSPTTIVVLTIKMTLPAPPQTTTATTQTINSLPHPLPKKQNY
YPR097W	YPR097W	553	2	370	565	no	1	0	3219	MTGRKLQKGRKFPKSYQRLSCCSLTPVLALFKSKRIIMRINSFYSQAKRENALILRNLQCQLEKI
YPR097W	YPR097W	554	2	1111	1267	yes	1	0	3219	MGKLNQQPGKKSSTLLTLIYNLHQSLIILHFYRQRMNYLLQKQYSQKKKLKR
YPR097W	YPR097W	555	2	1285	1414	no	1	0	3219	MRSRKKIILMRTSMRKKVKVKKVILMNIKMHPIQKSILWWVKK
YNL056W	YNL056W	558	3	365	497	yes	1	0	591	MVHCRYMPRVRVIFWWDERWSRFGVYHNVRNQSENTEKRYPWLC
YAL020C	YAL020C	560	2	232	373	no	1	0	999	MTGGPWKYRHPWWMWRAAGTRQLLWMLMAVYGREEAVATSSLSNMCH
YAL020C	YAL020C	561	2	862	1003	no	1	0	999	MYTAGAGESMATAARKRAPSLDCSSWANTLENLACLADVPPRGSCSX
YAL020C	YAL020C	562	3	407	737	no	1	0	999	MFPELCGGARHPSIRLGQQHKVSIARAQIPITERARIGVRYRVCGRRLRGHGQGLHGHSGRGRPHSARIRSPAHWVRAQTTAKKTQSSGTVHVDLDPPVECAPQYGRVVW
YDL025C	YDL025C	564	2	460	580	no	1	0	1860	MLSTILTPFALQLIATFLQCLLQNLIHPLRIYHTRHICIP
YDL025C	YDL025C	565	2	1474	1597	no	1	0	1860	MCGLSLLYFTVWSLKDFLGRLQKRASTHLGYLLRNLRTKMI
YDL243C	YDL243C	567	2	568	835	no	1	0	987	MLWEVEDFRVKKQWRNGRRMERVCVLFRVLLNRRIKRLRSVKHWPRLLRNMALSLLLLLLLPMFALRRKMFSHWLVEGKLNTSNRTLRL
YGL197W	YGL197W	570	2	3373	3553	yes	1	0	4461	MGIMTQICYANSQEHSLQAHKKAVVVQTAKKLQLALALWRLLQPMSLQYLLAVPEIATIQ
YGL197W	YGL197W	571	2	1948	2164	no	1	0	4461	MLMRKLQIHLVRQMNQALPPLPIYTPLLITNVIMMKRMTRTRFPRSLYQNQTVSIDPLERQKVHQQRVLQTV
YHR092C	YHR092C	574	3	635	809	no	1	0	1728	MLPTYDYFGYFLGLLYKLRYQDLHQFCPMESSIRSRFRLGFVYDWWYDIRSRISTLFS
YLL011W	YLL011W	576	2	928	1180	no	1	0	1467	MLTFLLRGMRLLLVRTIRVSEYIRRITDIREKFIIRRECSMFSRLNIPWILNILSVDLMMGMLGYGEVKLGRGLMSKLLVKRIN
YLL011W	YLL011W	577	2	1327	1471	no	1	0	1467	MKGVLERICHTFPKGRNKSLVPCTNMKIQEEIGKEERKMTNVILKKSX
YDR113C	YDR113C	580	2	235	439	no	1	0	1119	MRNNKEDCLWQQKTTIDRKALFFPKLLIRVKMQTYHNYRIHYLYAKTTNSGNFRKFLAVVVGPTIMIC
YLR189C	YLR189C	582	2	1351	1507	no	1	0	3594	MFQLRLCLLRKMGKRVDSDLEKEAIVGFVELNLLKILKLRMWRKYIKMRRMI
YLR189C	YLR189C	583	2	1783	1939	no	1	0	3594	MFPFMVRFTYPMIRCASDRYYQGLIHTWFCHWLMWRHAIKKRDFDLVILYWL
YLR189C	YLR189C	584	2	607	751	no	1	0	3594	MISLHGYLKMCWFKAIFLLQQNISYSLHIYLRILGRLKCLETLISGQN
YLR189C	YLR189C	585	2	1141	1348	no	1	0	3594	MLSMISCLFSWMGPVVRSKRALANSWLYCRNPVLIHFIMIFQPRNQNQVLEKRHQLQLSKRITARIQNI
YDL247W	YDL247W	589	3	680	806	no	1	0	1827	MPIGSEILPYNLFKLVLVIWTTFCSWNHEKFSKKICGFRIRI
YOR081C	YOR081C	594	2	1696	1969	no	1	0	2247	MLTCRELTWKNPPPIHYQLSSLPTKQRHREDFLFSHCLLHLLPSTRGKWICYRLLHRLLHLHNVQNLHSRSRVQGRRQILYRLPSVHLVYG
YOR081C	YOR081C	595	2	2092	2221	no	1	0	2247	MMFKQTQKIFPYRLLKTVHLITLYSIQAGSPWTLCRLPQTTIS
YLR442C	YLR442C	597	2	772	934	yes	1	0	2934	MEIYRLSEERQQLMVQFLPKKSLFPLTSHRRPLLRSHHLQILRKFYKKDLYQRN
YPL024W	YPL024W	599	2	307	442	yes	1	0	723	MALRSTRSSLKWTWKMTGMWRITTAPRKIIATIIAVPPRIKQCLN
YMR257C	YMR257C	601	2	1480	1615	no	1	0	2400	MPISIRERSMEEKTLRYLVSTRLILKGLKSSRKKFLTMMYMEQNW
YKL122C	YKL122C	604	2	364	505	no	1	0	501	MSKRAILRLRKLLQNRSKKLMLCKITMVTLQLQKRKKIKTRAKKSVX
YEL001C	YEL001C	609	2	232	394	no	1	0	675	MLLIGKILISQFLVSTEQLLHIHMVILWRTLQVRVLGLTKWRSTELQNSGKTLR
YLR374C	YLR374C	611	2	214	340	no	1	0	387	MQRLPTVCLLYTVALFQMVLPCFQRLQKKHRNGEKMAQLFTV
YHR109W	YHR109W	615	2	691	847	no	1	0	1755	MKAPKKMLILTSTLQIMTFYFYWIQKRSKVNSQNLLKFSLVTHQQRIYFPCL
YDR223W	YDR223W	619	2	982	1135	no	1	0	1401	MIVMIVITTLMRSLIEMMNQQMKTRAYQPQIEKGRKLAIKLAKYWILKELE
YPR062W	YPR062W	624	2	301	421	no	1	0	474	MVFHAVLSVRTLISKVRARNIYKLEVTRLLLLTMRGVKRS
YDR402C	YDR402C	626	2	277	400	no	1	0	1467	MKILLRRAVIKRKSHTVLLPLTQGTMSLARMVQFGETTEML
YDR402C	YDR402C	627	3	1211	1349	yes	1	0	1467	MGFRYRNHKEKLENGEKQMCCDWVPWRPKSMPRGKTSPNRNENFFG
YMR146C	YMR146C	630	2	922	1045	no	1	0	1041	MPPVVKMGSYVYTISKNLTLISNTTWRRPPKLKSTCKKLIX
YMR146C	YMR146C	631	2	145	325	no	1	0	1041	MVTPVPFGLSTSTVSPSTVLQEVLITVSNYGMCQTGNVLLHGNRLSPLKELNFPHAVTTF
YGL062W	YGL062W	634	2	595	826	no	1	0	3534	MPFNVLPPKPVLPSVMVPALWKDSWTSQSILKFNCWPITTETWFIFSKETVPCREDTKRLSKWPQQRLYPVKSVTPF
YGL062W	YGL062W	635	2	832	976	no	1	0	3534	MQLNWPKSVATEMRVLLNSWLITKIDTISLKLIQESKWNIPSQKKLPV
YPR057W	YPR057W	637	3	716	854	no	1	0	1023	MDKRNTQERKALSSAARLAILHTGTYTRKSHGRIYKHLERSWKEMP
YIL012W	YIL012W	639	3	44	209	no	1	0	339	MHKGASKWKYNDRRISVCKLECVLHHFHDWAFFLAQNVAFSTFFLYAERESSDRW
YLR416C	YLR416C	643	3	98	245	no	1	0	396	MSLRLIPIAYRKQSSAFCERHRSKVWPCIVILFFLHTLHQTCRFRPANG
YPR131C	YPR131C	645	2	313	463	no	1	0	585	MSCPMKSTLSIFSSSAITNWPSNFTKNWDTVSTGEWWDIITQLKMGIQIP
YLR029C	YLR029C	647	2	100	274	no	1	0	612	MSFTEPLDQLDQTRLEDWVTKLSKVSLSTVSELDVVTERDLFQRVLLTVSQLTKVSMN
YMR155W	YMR155W	649	2	739	916	no	1	0	1641	MKLMHCQTIFRKRQNFLHLRIDSYQIDHCYHLLPHTQSMISRMRIPAKIQWARIAHRKV
YNL180C	YNL180C	651	2	733	985	no	1	0	993	MEIKIFENKNSNHTIIIVQIVLFRKEAYSRRRKLSISNPQKRDKKTKFTSNQKAKVVKLPQIIITTSKLNQRRETTRRKRSQSV
YIL140W	YIL140W	655	2	1351	1513	no	1	0	2469	MQRPQEVLTTPPQQVLTHLLLTLQKFLLPPLLLLLLLQQRCQQPIKLHLTIKKQ
YPR077C	YPR077C	661	3	20	353	no	1	0	369	MLGSEKSSSKNNSGGMFRIFHKSANFGDKNQENVPRVWDTLRNNLGREIYLLQGRFKKWTTKHQNLKKGQPCKDEDAVTVPLPSSDPGKETQLETKLCFVPEPGDQPLVQA
YLR139C	YLR139C	664	2	727	847	no	1	0	1929	MKMCVCIPSCHQKTSSTLFRRKLTLFLNTSRTCKCTRFQP
YNR044W	YNR044W	666	3	329	473	no	1	0	2175	MSFVIDVANHHLICDFQVHFIYLPYLSHNRYQLIIRSRNYNRGIIQRH
YHR032W	YHR032W	669	2	1579	1747	no	1	0	1743	MPLMRPPPDAYVVKGDKKIGGYINLVAFYCLGVPMAYVLAFLYHLGVGGLWLGITX
YHR032W	YHR032W	670	3	671	857	no	1	0	1743	MSGHTVCAGIRCQKLPLGGCASAEMCCDHHLGVLANDVCLVCLVGKDPSTNDSGERTMRASG
YDR429C	YDR429C	672	2	415	577	no	1	0	822	MKAVSRPPVKRRQAKLAELVPSQGSMFHLLVVLVQEILHPMLTETLENVMICVL
YGL079W	YGL079W	674	2	127	250	no	1	0	654	MIRSAPLATQVVASIVMEVTFQMLWSKMKWTMNLTLTKICS
YNR031C	YNR031C	676	2	301	484	no	1	0	4737	MPFLGPPAPRQDLVDGPRILVFLYQKILSSLYRSCLLNLFLYIRKLRLVKQRARLLRSPLP
YHR084W	YHR084W	678	2	1780	2020	no	1	0	2064	MFQQVINNLWASLQKFQSLYILRQVLIRSNTKSTWKRKPGQVLVTKILLILIRTKKFRCLLRIPILWWSSQKKVELIHLR
YHR084W	YHR084W	679	2	847	1036	no	1	0	2064	MVSQKKRLMTYPRIPLRAETKKIFLSTIFLYLLNTLRRKMRLIRSLHRLLRQLPLPCLFPMIT
YHR084W	YHR084W	680	2	1228	1729	no	1	0	2064	MTNQLWILMNLGQMKTVQMQNLTTLASKLNNTNYILTTSSNLTQTEWFQDTTQKCRIIPWGGILYSIKPFMARTIFSFHQKDVITICCIHKLQLHGMFCPLKLCNQLQPMLGDHTHRIIDRHQVPRCSHTCKVQIPCSGTLLFHLIVREHHLQLLKTILLAHFILKI
YHR084W	YHR084W	681	3	362	482	no	1	0	2064	MWYRCNFRTTKVRIFVVSIQKYVSENPKKAESIFLVQCST
YNL104C	YNL104C	690	2	1018	1279	no	1	0	1857	MWLSVVIRSQYRKEHHTAVTWSFVPFPVLTKTPLRRVSTYKTRSVLKVKLNGESHTCHWIQRTLAVITKLSSESTLSLVKVVPLGLF
YNL104C	YNL104C	691	2	208	352	yes	1	0	1857	MVTNLCRIPCQWNKRKNTFTSWSILGSKKSRFPSPLHLKQISTSLDML
YNR030W	YNR030W	695	2	556	766	no	1	0	1653	MQLYSYLRSWQLYLDWKCQLSVLVLLYLASSSRRFLYSMLSNSVSLAWDLVPPSVSPLIHISGKNGVYLR
YNR030W	YNR030W	696	3	986	1199	yes	1	0	1653	MEIHHLRCSIYHVARCHRSSTSMGEYESKKDYQCFMFGYIALIYNDLLFHFNGVLVYIKNELSRRRGFNFF
YBR265W	YBR265W	698	3	788	935	no	1	0	960	MDDNGDGPWAHRKEKPLCSVAMDFWCPIKHSGRAILHGWLFLVYQEMVS
YGL131C	YGL131C	700	2	1006	1141	no	1	0	4209	MNAAFVHIYTVWIRHLTGSRTKTSFGPASVAYRNNKVLRTRMLGF
YGL131C	YGL131C	701	2	595	754	no	1	0	4209	MHHYTRTYVLFHHTGENVVYFIKTKFLMFFLMRRNALYDPISFTLMNFLTDIL
YGL131C	YGL131C	702	3	2318	2465	yes	1	0	4209	MGTCSGFRANYQAKNESLQEPKFICENEAVFHDIPHATLQNGCEIISKE
YHR033W	YHR033W	706	2	1090	1219	no	1	0	1269	MANWISRSRFSLLDASAPIIRVWSLRRSRAYPVRRFTMFWATV
YHR033W	YHR033W	707	2	511	664	no	1	0	1269	MWTAYIQTIRALIRMLVLLFSCQSYQRAFRASTLPVVQAPRLARAECAPNS
YHR033W	YHR033W	708	2	883	1006	no	1	0	1269	MTTNTSLRTGNFGFCTGSLPRAPLSSTRTAMINFCQRIWLV
YEL076C	YEL076C	712	3	515	653	no	1	0	648	MWKTLGRVEQLLPYASLILRNREVLFREPKRGIDEYLENDSFLQMX
YHL046W-A	YHL046W-A	714	2	82	202	no	1	0	324	MILFPLIYLSFHLWATNRHPSFHQPSVHYNFFQYSYALFG
YOR337W	YOR337W	718	2	1117	1267	no	1	0	2277	MPCALSVRGLHRIYKNIQKCIINEVRRLYYSSSLMSKVQPVSPPSKRYFA
YOR337W	YOR337W	719	2	445	607	no	1	0	2277	MYYQLYQTVHKSQSIILTKLPLFQFPQPEVHSLLKTIRSVNLYRPLTNKQSHLL
YNL181W	YNL181W	722	2	1072	1225	no	1	0	1221	MTRNYRRNYLIIRKEIFYNWKRKSRQREMPIRPGIKILKRRVRTRVEKMIX
YOR107W	YOR107W	726	2	613	898	no	1	0	927	MVCQLSFKKRLQTRPMSRNAAIALLGQASPLPHSTLPARPTRIPALEICKNRKIQEFSTRGKVYCKNLTLLKNGNLSNSLQASFVAIITAMFKTV
YDR464W	YDR464W	728	2	2200	2341	no	1	0	4305	MTLKVRYPLLDYINRLTVSAGFFRDQRVKITNGPYQIHLHLKITMHT
YOR168W	YOR168W	732	2	1762	1897	no	1	0	2427	MKNWQLFLTDLVLQNLVKELYHLQTNSTLKGQISQKTLMIRNFSD
YOR168W	YOR168W	733	2	1270	1465	no	1	0	2427	MLHIQEREQNGEFILLTILHIVWSIQWKILHILYVLLNSTYLEKAMNGYVIRFMCSDPLKENMVV
YLR054C	YLR054C	735	2	1483	1603	no	1	0	2172	MINTCLMIRYIHLKMNIWPMKTTFLALELTKEAQQSPQSL
YLR054C	YLR054C	736	2	1141	1291	no	1	0	2172	MVEGVSMPCRCWTAGLVVVLTLLQELIAAKILPMVITRIKIKAKTEWTKM
YNL294C	YNL294C	740	2	1468	1588	no	1	0	1599	MSFSIQMKMTMRTRKMKMTMNMKLAVKAITIALPLLPATI
YNL294C	YNL294C	741	2	718	859	no	1	0	1599	MTGRFCGHLFTFSVLPSPRHMHQSSFITSGRKKNCGLNSIKWVYLRY
YPR147C	YPR147C	744	2	484	616	no	1	0	912	MWYHCSVIFSFIGSYQKGFQDLLLINLWAVEVLVIRQYYLQEFF
YJL028W	YJL028W	747	2	184	337	no	1	0	333	MPYYYFSTYWHEAAQARSKHARKCGVLVQPFIDFSSYRYRNGHGRRKSQSX
YLR077W	YLR077W	750	2	94	277	no	1	0	1749	MKQSCLQRTLTMAHIKQRKGHQTSISNGLRSLLIRSQRNLNSNGKGWRNYLLLGKGSSFSW
YLR077W	YLR077W	751	3	221	509	no	1	0	1749	MGKDGEIICCWARDPHSRGSGWVGNGLLALARIKILVVNQDEWRSHKCNARAKWTGFVGKIDQTKGQKSIKGDSSSACLSTWNRSSWCIHMGKVSF
YCR081W	YCR081W	753	2	4099	4234	no	1	0	4281	MTRKIINMSAHFPWSRTTSSPTIIPSTQMTWLQAVMIRLRLTIPV
YCR081W	YCR081W	754	2	3043	3166	no	1	0	4281	MIAWKTHLIFWRIFCTTQLVRRKPILTIFHWVVDNQTMTLL
YJR127C	YJR127C	759	2	1762	1921	no	1	0	4140	MTSGYQSLLTTLIQNLPSRSTSIISMTLGLFILHLHQGHLYQTSHLQTILLPH
YJR127C	YJR127C	760	2	2173	2308	no	1	0	4140	MFSLCLSPAKLILMQHRNSCLFLLLRICYLRFLSLQYLKCFLPMS
YJR127C	YJR127C	761	2	1606	1759	no	1	0	4140	MSSRLCHYLLKTHQQLFQIPLPRSISIQAQIIYWNHQWSPMIRIVISILLP
YJR127C	YJR127C	762	2	1417	1600	no	1	0	4140	MQVREDTCLATIRHLIWAASVMINRQFLNLTFRQASRILYRLILLRLLIVTVIWQIKLIGK
YJL176C	YJL176C	764	2	412	622	no	1	0	2475	MKTISLLLRKTAQYRIQMVTLKTWRTSKYKKRKNQRITLLLKVSKKKVSQMRTQRKWMKWKKMMRMTINR
YLR453C	YLR453C	766	2	700	844	no	1	0	1185	MFYRYLKKVITLHLRSSFIQITLAFRLSYRHPSKRNSTQNILCLRCRY
YOR297C	YOR297C	770	2	370	523	yes	1	0	576	MASQVVLLTIYRRKSIQDGISSPFIASMEDPCCPCTVSTNWKRKIMVLLTW
YPR114W	YPR114W	777	2	121	286	no	1	0	945	MLLYSTIFGFFLANGSYSHIWLNGNWTMTKNITSRKMRRQLRNVKLNITKRSTLL
YJL056C	YJL056C	780	2	1921	2059	yes	1	0	2640	MVSILIFNLPTQTHFCLVVYQRKNITYYIAPTHKHTKFLKQMEHLI
YBL058W	YBL058W	787	2	985	1111	no	1	0	1269	MRHPLLRNNPCRTMSQNKATPPSKLDTQMAKEKFCTAIPQIQ
YKL107W	YKL107W	790	3	692	848	yes	1	0	927	MDNQLDLSKRRDVCENNMHPDCEPRYRITQWYNVQQQRRCYFTFAWFDQRCC
YCL017C	YCL017C	792	2	742	862	no	1	0	1491	MKSVSFNLLKKLVQFVERIRSTFILTPHKPMVRFTLMSMK
YMR186W	YMR186W	795	2	856	1057	no	1	0	2115	MLSISLFLTTGKTHCTLSISLLKVNWNLELSCSFQREHHSTYLRVRRRRTISSCTFVVSSSLMKLKT
YCR065W	YCR065W	797	2	1510	1696	no	1	0	1692	MSSQAQRIPNLLQAGCLAWMFILFGSAQLKRFLMVTILRIAIKNIILIIITLPTIAVMKRIX
YOR388C	YOR388C	799	2	838	964	no	1	0	1128	MLPRQSSLVNWLAMVVMSGISNQHQKTIPGGLWTIRTTWETQ
YOR388C	YOR388C	800	2	46	172	no	1	0	1128	MLKSRKSYWGVLKMNLVSEISLKNRDTSWLLPLTRTLSQPQR
YLR002C	YLR002C	802	2	85	232	no	1	0	1989	MFSKMHRKIWMKIPYIAQKAHPGMKKNRITKWFLGRIGLIHQILLKACL
YLR002C	YLR002C	803	2	1654	1780	no	1	0	1989	MYFSALNQGLKKGLRRLPKDCTCASAIPQKKQVLPFLNLLIN
YFL045C	YFL045C	805	2	616	742	yes	1	0	762	MVSRKFISLVTRLWSVVTITKFLSMKEPSDIQYNPLMTPSKF
YPR091C	YPR091C	807	2	1759	1888	no	1	0	2310	MMMFPVLKILPSQGNTSRIQSRKSVDGIRIMLVIRVTPKIWMK
YPR091C	YPR091C	808	2	412	598	yes	1	0	2310	MEICFCIKTILKMQIWSMLYLYKTDLSPFGPVSMNWVRKNCQMPRFSLRELVLLFSRMTSFL
YPR091C	YPR091C	809	2	616	781	no	1	0	2310	MLSCHTSTHLPVLNRITVTSLPMTLHMNINHNSIAQISSSCISIITWTKKIGIIS
YOL083W	YOL083W	811	2	133	277	no	1	0	1236	MYMMSNTYFGNLLENQTSDCCQTPMTLANWETFCIRKSNVTFLLEKKH
YER190C-A	YER190C-A	815	2	277	490	no	1	0	573	MLAVVVALVLTLVLAVVVALVLELVLSVVVALVLTLMLAVVVALVLTLVLAVVVALVLELVVALVLALALP
YGL125W	YGL125W	819	2	106	280	no	1	0	1800	MTGWTGCTRLLCPNLLTSPGMQAVDGCHICPRTWLRQRSLCLVWKRACTLPAPICPFR
YKR038C	YKR038C	821	2	121	250	no	1	0	1158	MPTAIYLMIAKLRCFLILETHMSHLLGRDFCLETRQGITEIGA
YLR354C	YLR354C	824	2	328	502	no	1	0	1005	MLDCLLTLKLPLKRLDISLNCLNKKVSPRKESLLKLLPLGKVFKLPKNWKKRTVSTVI
YDR284C	YDR284C	828	2	442	565	no	1	0	867	MCVRLRITNVCWMGLGQLRQVIQVKALQDWVICTSGYVGNF
YDR284C	YDR284C	829	3	590	749	no	1	0	867	MEKNGGLSTTVRSCTNCSIQNSRLQTSFRRCNFRVYVGLYNGTLFLQKNLPTH
YKL051W	YKL051W	832	3	797	923	no	1	0	1059	MVASILVWYHIYDSFRRLLFRWKIQTIPLFQPRGIIFGLLQV
YPR174C	YPR174C	834	2	73	421	no	1	0	663	MLDTLHKGHVLKTTRISPKRGLNNTRLDSILLRLLPRSKRLYGGLPQMRKKKALSHCLKILRIVCLYNGKQSLRNCGSSCTLHKRNYNLSRKSVICCSRCWTTQTSIKDTWSLVET
YPR174C	YPR174C	835	3	275	431	yes	1	0	663	MASKVCAIAAAAALYTKGTTICQGKVSSVAVGVGRRKHRSKIPGVSSRHEKY
YKL194C	YKL194C	841	2	1267	1390	no	1	0	1386	MRKYSYRNTTFENVIIERVSRNLQCLKFGKNLLSWKKTTSX
YLR308W	YLR308W	843	2	262	415	no	1	0	936	MIKTIATVFQGTRALSIAITAPNTMMCTHVPNFPRHLTMVLLLPLLNYWTG
YBR065C	YBR065C	845	3	236	380	yes	1	0	1092	MAHPYTTAGSFNIPCERGKRYDGGSKKRHDEKVSVTKKREIRRSSDYE
YHL042W	YHL042W	848	2	304	445	no	1	0	450	MEQIVSAFSNVISSVIYPQESLPILTYQLLNCCRISEKPTLPVLVSN
YPR121W	YPR121W	850	3	218	344	no	1	0	1716	MLCHDMRHYFDCSNSSEGVRRSKYTKENGISNIRRQFTGHEM
YNL068C	YNL068C	852	2	1486	1627	no	1	0	2586	MSHPKVTFLHRNNHSPLCHIKISHSSRHHRNNVKRFNLPSRIPKIEI
YNL068C	YNL068C	853	2	1909	2215	no	1	0	2586	MKMVIWSRQLPRLPVILTQFRKLEQQLPHWQRTVYAFLNHMTRYYDLLLRHFILLRWKHIHQKEEALIGLGHLFIVIATILIITAQIILIYRLAEWKTNKQV
YGL157W	YGL157W	856	2	121	301	no	1	0	1041	MMACSKNLITIPNYRWKLWKILLLQTPLMKFSKNMVRKLRLCYTLPPHSILKLPILKRIY
YGL178W	YGL178W	858	2	2320	2452	no	1	0	2577	MKPTKLMLITSRHTLMQIVKTSMNLLCLVCNIKRKVQTGIQVCQ
YGL178W	YGL178W	859	3	806	929	no	1	0	2577	MRLFNCRAKDIINTNNISKCFPNINQSVRNSFLTENYRHCR
YLR249W	YLR249W	863	2	112	340	no	1	0	3132	MVTSLNMMFQNTSSVNWPRVSRTRRPLLTPCKLLLTLLTNLTCLHLLNHTSSNWFQLSVPTQVTRTKKFNLLLPKL
YLR249W	YLR249W	864	2	1444	1579	no	1	0	3132	MVSQPKKNVEPSTSNTTLMVLTLTLPSWISFSNLVLVLKKLSRTN
YGR019W	YGR019W	866	2	469	679	no	1	0	1413	MMPIFLKRKTCLSWTMTPLAPLILPYYRSRERSTVDCLPPVPQLVLNQFTSWISQPSTGLMLSIHLTNTH
YBR263W	YBR263W	869	2	1354	1474	no	1	0	1470	MQDQDSMSSRSCVMNLVKSLLCLARFPSGSVNTLSQVISX
YBL097W	YBL097W	872	2	1024	1168	no	1	0	2262	MQKMIAMALIWACNRSCAIQMKIMTIHHMMNKMMIMSTVPQEVYSKKI
YBL097W	YBL097W	873	2	1669	1849	no	1	0	2262	MSTFGRIITKGKNKRKKKRSSLKRLVMWWVERSIIRLKMTWTVLTSTKLSKEQMITRRPV
YBL097W	YBL097W	874	2	1399	1525	no	1	0	2262	MIVLKTKSLPQKEGQRLTCRLRTERTTHIIYCRMTSIFPLIE
YBL043W	YBL043W	882	2	355	499	no	1	0	771	MLTLYLLLTVKTMMIMKTMILSTITLAVIITRKLTCTLVFTPHLIINI
YBL043W	YBL043W	883	2	157	307	no	1	0	771	MWKLIMLQPTPLPETLSVKDLKTCPSNISNCPMLMLVKMTSVRRKMQKRR
YLR018C	YLR018C	885	2	37	163	no	1	0	897	MTCRDHCRTQTANPHHNHKMTHQCLNWATLKVLCSRSYHGER
YMR076C	YMR076C	887	2	1750	1894	no	1	0	3831	MPVSPTIFRFLLLKIVTMNWSVSYKRQDYLKNIIYLLVLPLCHVISPR
YMR076C	YMR076C	888	2	3610	3760	no	1	0	3831	MNHKKKRRKFIMRDHRLTTKKVMGIENQTVMMTVIHRLTKMKPRKGTKIL
YOR251C	YOR251C	890	2	544	724	no	1	0	912	MLSMQGRSVDSKVQNQSLVPTFHRGIFQVPNHYHMEVYLIRRPKRTQKLGRRYTLLWKRH
YAR070C	YAR070C	892	3	158	302	no	1	0	297	MWPQYGSHLQHGRGCPKTKPHHLWQHLRETPSSCQTLHRNRVGPTSVX
YJR135W-A	YJR135W-A	895	2	37	169	no	1	0	261	MTLPKRKLLLSWRERTPNKKSRCQSINSLIYASKNVLSLSMILI
YOR267C	YOR267C	900	2	247	376	no	1	0	2277	MQPVSQQTTTIITMKQTTTIIFLMGSMTILLPPLQNKPTPWQN
YOR267C	YOR267C	901	2	772	922	no	1	0	2277	MPRSAPQNFVLVRLYITQMLSKLLTFSLILNKINTMKLWSTVRLIFLLLL
YOR267C	YOR267C	902	2	520	697	no	1	0	2277	MALQTTMLIPSLLYRQVPILSYLCPIILIYITMIVFWLKNTGNWVSYWVPVPVGPLKFL
YOR267C	YOR267C	903	2	2140	2260	no	1	0	2277	MIFLMMNGLPPLLPVPWIQKIKLLERLAITIHWLGRKMLT
YOR267C	YOR267C	904	2	1189	1318	no	1	0	2277	MILSASIYGLLGSYIVVWCLKGFHGKPLEILTIILDYIVCRMI
YOR267C	YOR267C	905	2	1678	2113	no	1	0	2277	MPMPTLIAMLMVTLTAEWIARLTVTAMTKRIVMLTMTAAMNRIVTLKLILTSTLLPTLTLIWFPKTIHNNNNNNNNNNNNNNNNNNNNTIITSIKIKTRPIVSLPIINRVNSTEDLTIKKLFMAHTVYYVYYHMLQDLSCPVYCK
YOR032C	YOR032C	908	2	238	373	no	1	0	1302	MLITLHFSIPSIFNLPCLLYIRTTHILPQTSIVTPRFLILQATLQ
YOR091W	YOR091W	910	3	563	773	no	1	0	1035	MYVQTLPTRGLCAENQRAKEAREGVARETAKNYAGGVYRNRKRETRQIQANTNNNCQLRPMEEGPRHRKD
YKR059W	YKR059W	912	2	973	1114	no	1	0	1185	MSNKFLWLLTTTYQLTKKTIFTESVEVVVSVERVLPSTLLLTKTLAL
YKR059W	YKR059W	913	2	508	646	no	1	0	1185	MKLMKCCLLVSRNKSTKFSPYFHQPLKLFYCPPPCQMTSWKLPPNL
YBR205W	YBR205W	915	2	373	688	no	1	0	1212	MTNHLVMSLNVLPVHWFQARQNMGQSQRTIGPFHLGSILKNSMRKGLQWENWIFHMVVPCLTVTCAVSSQGSYGDTHYWRSTNGFGEWIPISLYSVIFSMTYSSF
YBR205W	YBR205W	916	2	979	1216	no	1	0	1212	MRQCTPSLPLCSWTSQKSISLTVLDSIIQISPLVLSNRRLDYKTSVSANLARTSPGLLTTSVLESTFQQEITSFHQEFX
YLR292C	YLR292C	920	3	344	476	no	1	0	579	MFNTRKAFRGVARLGFLTWYGTYPTRRICQEGGLFAKIETVGRG
YCR044C	YCR044C	922	2	166	322	no	1	0	1071	MILSFSIPRLCTLSYCSGIVSQIVITNVSTSLRAGELTKRKKYTNSMGNGHF
YCR044C	YCR044C	923	3	788	941	no	1	0	1071	MPKLPCSAKAKANGRIQENRVLQLQAANLQTVCHSNSSCDCNHNGHVIGTV
YLR216C	YLR216C	925	2	238	367	no	1	0	1113	MVLAVRAYTMKNSRMKISLLNMINHSFYPWPTPVQIPMDLKLS
YDR046C	YDR046C	927	2	595	715	no	1	0	1812	MTQLMLMYSLSFSMCFYCLSTFLVLRHTVKRNLSSIPVRY
YJL092W	YJL092W	930	2	2452	2779	no	1	0	3522	MMSMEYSCLEINYWVLLVISRQLRTSYDSKRKTLYSHRRNLLKNHAHPKSMAITLLKVELKVQKKGTLQKLHHSILLQRKRCMHLNTFQQLMYLVGRSFILLLGKIFLF
YDR096W	YDR096W	932	2	2221	2353	no	1	0	2682	MQVHLFLLSTKNPKYSTVMIIAIWTVIILITVSRVTSKNLIHQS
YDR096W	YDR096W	933	2	1489	1633	no	1	0	2682	MAAKTTIMLTPMALTPLQPHLSIITLAVPIIALIIVVVIITFPLCLLQ
YOR138C	YOR138C	937	2	271	409	no	1	0	2013	MLIMMTMKTSRMNAAVLIAPADAGLLLRTTIVILYRRHPFLPPLIV
YOR138C	YOR138C	938	2	841	1084	no	1	0	2013	MRCSQRLSNHWQWIWKCVLGSETGKQEVSLYLLLCILRTRMNLQWRRFCPCFIFFLKSTILIYIKCSTFYCTPKKRKKKKT
YOR138C	YOR138C	939	2	643	808	yes	1	0	2013	MVPLRRRSCWPADLMKGCNRICSGSCKNSSPWLTRESVKEPLFRPRCLRRPWNRN
YOR138C	YOR138C	940	3	1538	1688	yes	1	0	2013	MEPFTSRDTHNQHCKAIGTDRKSLHPHNGSTIAIFILYQKQKRCMVMDTK
YGR246C	YGR246C	943	2	1084	1219	no	1	0	1788	MVKIYTMKVLKTKQGNANFLKFLSRTSMLKGKTKRRKGLRKKSRR
YGR246C	YGR246C	944	2	244	427	no	1	0	1788	MQEGNYAPFLTHYISRNISQMLLSNGISLHWLITLYKVVGPKMLSLHVFTLHVERKRRIIC
YJR145C	YJR145C	946	2	427	619	yes	1	0	783	MVELSDTQTQTSRSMTLLRSTWPLVRLLISSSSMPVSWFTLLVVVTWVVSVLSFTRKDTMVVSI
YJR138W	YJR138W	948	2	2617	2755	no	1	0	4752	MYGQNMWPENIVNGGLLQPQQSYQSQFLIFHPRMILIGTSSSEITQ
YLR138W	YLR138W	951	2	1822	2074	no	1	0	2955	MRRLEWVEMKKKMSTHRKRNIAIITITHQVLSRLKDLHLSEEELTYQETVTMEKRQKARLKAKTRWKMKVKDQWPVVKRGEFEK
YLR138W	YLR138W	952	2	2821	2959	no	1	0	2955	MTKSCRPYLWRHKQETMVQVQRKEKKSKRVLLLSRRYQKRLVSISX
YLR138W	YLR138W	953	3	191	398	yes	1	0	2955	MGEFRQYNIRDNENSIMFANFCRCRGTATEIYVEALGICDDAIIASDDSWMAYYWSLRLDSYTWLEFFC
YLR138W	YLR138W	954	3	1244	1376	no	1	0	2955	MANNLFFHCYFYHSSWFFSCNHNSRSSFEHDNVNQNIHYTHHQW
YHL009W-B	YHL009W-B	956	2	2812	2968	no	1	0	5406	MLRNLEIMTLNLNFQRQILQSQLIKTKFCQTRILIQNLHRLKYPSVKSIRKD
YHL009W-B	YHL009W-B	957	2	2617	2743	no	1	0	5406	MIMKKIKSKRSQTYVKLWKTTKMIINQLLAWKICSQRKSYLK
YDR098C-B	YDR098C-B	959	2	1678	1921	yes	1	0	5265	METFTGYLKSTCFHQISPYPPSIMSIQVKVHANILILSFIECLRMPMHRQFDTHLKITPSRILTNQMSTGLVLLTINVLIV
YDR098C-B	YDR098C-B	960	2	127	268	no	1	0	5265	MIRLPLRLTLNRQQHLLHQLFQRTPIMPLLNLLQYHLHRMGRTHSSA
YDR098C-B	YDR098C-B	961	2	3289	3460	no	1	0	5265	MLLHRKIIHRTILFLSKRQLLFLNRIPRNLSSLISHSLIYLQNLLPNSLTHLKNSHR
YDR098C-B	YDR098C-B	962	2	3070	3238	no	1	0	5265	MFLYLLPCPNLTHMSRRTPVNLKISDTQTRTVKMRLIIQTYQYPVRVVPTTKLFRR
YDR098C-B	YDR098C-B	963	2	2464	2629	no	1	0	5265	MLAWQDLISVLCYLSVNLLSSMITTLTPKYILVASQATLYIRLETLMDISSIFHP
YNL156C	YNL156C	965	2	379	499	no	1	0	897	MNCPETCTIIISYIQILHRDPFYWVSNFVTGYPMGFCQTG
YNL106C	YNL106C	967	2	2842	3079	no	1	0	3549	MILPRAFRLYFLVPVPNRLLLALEDSVTYHPIKVSSMCFLRLLLPRGTIRNHLLNFFPLPKRFPLSAYRRVKVRAIFLP
YNL106C	YNL106C	968	2	2425	2605	no	1	0	3549	MKEWYFRALKNRPSNSVRPINMIMAQIIMILLKRRELRLGLIESYIKVKTCIHWHIRTHL
YNL106C	YNL106C	969	2	3196	3370	yes	1	0	3549	MGKLFLDLVLLLEGRAVLPRTKSLHLPKIQVCPLQKILSQQRPPQNLRSHQLSKNRII
YLR186W	YLR186W	975	2	592	760	no	1	0	756	MMKVYVSLLVPWQEVKITLRMNTSTKKSACPITHCLPQLHVLNFAMALKMLGIFYX
YDR425W	YDR425W	977	2	28	259	no	1	0	1875	MNNKAAHLTWISQKKIIIHSSALITYMLLELGLLSAKLAQRTKIRPLLHRLCHLARHIPLLLALPEHLRHLQPLLMP
YGL134W	YGL134W	979	2	586	763	no	1	0	1299	MLRMWRSKILMTPFFLNVAALQALIWEGCISVYHTMKKKIKKKLSPKVKTRCYMAYRLM
YJR094W-A	YJR094W-A	981	2	100	256	no	1	0	276	MPDMTVPSVVRRLLREVQLVFGLVPVVRRPLPVVLILFLLQLPLLLDLPSED
YDR293C	YDR293C	983	2	790	910	no	1	0	3750	MNILQALIPTGETNHSNLNSSFLHSATEDLIQGITIPSIP
YDR448W	YDR448W	989	2	898	1063	no	1	0	1302	MNEISKLELAVSRNLALLRRRHSVRAIAVIGRILHIGRTQNTAKTTAKMAVERKI
YIL166C	YIL166C	991	3	968	1142	no	1	0	1626	MAIVYPRYYSIHISSNSWFLFIFDIKEFKLLYISFEHFSNSRPSPAANKFTISGTIIA
YDR097C	YDR097C	993	2	3358	3496	no	1	0	3726	MKRLGTLHFCIRCLKDKVKALLVCMLRQCVAFQRKLLITRRLPLII
YDR097C	YDR097C	994	2	2221	2347	no	1	0	3726	MFQNTYPLSLRDLWKLSKAGLMLLKDKKQSMKISLYHKGDLT
YDR097C	YDR097C	995	2	844	1060	no	1	0	3726	MNEMLSAVPRVIQSTIQEHCTSHLLHGTSLLRLKNNIGKLNPKCGIVLSFSKRVSSLNYMKRMHYWLMHYLT
YJL066C	YJL066C	999	2	541	676	no	1	0	756	MLNMLLQMDPRKLLEGHSPLVPRRIPMMQNPAPSKLKKSTLTMAR
YLR368W	YLR368W	1002	2	1408	1528	no	1	0	1794	MLLRNQMTAGPTRGITFFLMTIIRLDISIRILKLRILYVP
YGR060W	YGR060W	1005	2	184	304	no	1	0	927	MNLCISLDVCHGSSSTKFHTLEDGSYNQLRFQVLRNNYTV
YBR115C	YBR115C	1008	2	1087	1225	no	1	0	4176	MMNWRLFQESIPSLFKKMVPLKVANWTMARMFWLHMITTKTPEQVL
YBR115C	YBR115C	1009	2	2797	2971	no	1	0	4176	MSLQIMRKTPRNWLRRYQVRTPLENILLNLIVPKEKQQLMCLLPVSQDFWAPTSLQIC
YBR147W	YBR147W	1012	2	25	163	no	1	0	888	MLRISVGWLDPYQYAVGLLCLYHRFMKTSEDSLRRDYHCFSLCCGY
YHR086W	YHR086W	1015	2	1063	1189	no	1	0	1569	MLIGYRLRLPLLGCKGSPLQIQELDCLGAGLLSKQRCFSKPC
YHR086W	YHR086W	1016	2	1402	1528	no	1	0	1569	MLQIRKLLVYWLTLALWTSQARVANKLSCKEAKRLLTALMQC
YOL120C	YOL120C	1018	3	359	479	no	1	0	558	MYHFGSISCQSSKGSKHFDLERSKKLQRSCQTLRYGSTQG
YNL298W	YNL298W	1023	2	1060	1216	no	1	0	2526	MANFLGDLCIQTILNDLCSSSSSSSSNKNNSINNIHTTIKDHLHLHPHLRLH
YNL298W	YNL298W	1024	2	1318	1486	no	1	0	2526	MHKTQVLQPHTFNLKEQLQSHQYQLQGRHTHQIKMLLVTHMYSLLHLRMTSQPHKQ
YLR129W	YLR129W	1029	2	1105	1240	no	1	0	2829	MKKETQQALLLSRHILLNCKGKERMCVVLTSVMITNYLPQHPMVH
YNL224C	YNL224C	1031	2	2110	2239	no	1	0	2301	MLKKVRLLVKTLQRLETKISVEECWKSLGGKVERALVFKAIKV
YNL224C	YNL224C	1032	2	505	628	no	1	0	2301	MLNILTMKTVKTRMMIVRIHPRRTTRCLRMKAKLKMVTCFL
YGL066W	YGL066W	1035	2	1528	1687	no	1	0	1971	MPMCRASKFSSSSSSSSTSLKTQVSRRWRYNHNNKNYDNNNYNNRSLKLLLHI
YGL066W	YGL066W	1036	2	394	535	no	1	0	1971	MTIAMIITMMMMMMTITTTTKMMMTLMMTTIIPMVPITRRMTLLLTL
YGL063W	YGL063W	1040	2	301	514	no	1	0	1110	MLDPRAILDGTNTLSQNLYSLVHPGVLFCIETWGDATAKTARKRCGIRSWNRRVGDLAGMSCAVCRTLHRN
YGL063W	YGL063W	1041	3	326	470	no	1	0	1110	MVPIPYPRIYTHWSTPEFSFASKRGGMLPRRRLARGVGYVPGTDAWEI
YOR261C	YOR261C	1046	2	370	511	no	1	0	1014	MSNNKVLVYQQMHMSRLSKLRMMVRLQKRRFFICLVLLRPKKLKKLV
YMR316W	YMR316W	1049	2	667	805	no	1	0	1008	MKMSLEPLKIRCPSTKRIKKFRGSWQLIILENLKHLFLGGSLKRAT
YER125W	YER125W	1053	2	1885	2008	no	1	0	2427	MGEILKLLMVIRKNMSNYIPNGELLIEFKNNLRHSWMVLTN
YER125W	YER125W	1054	2	2179	2374	no	1	0	2427	MNKEPVYCSSPLVLLVYLSTGLKICKALMVQEDSLLKKLVKYNNCQNLTHVLTELICHNTLIMTA
YER125W	YER125W	1055	2	682	817	yes	1	0	2427	MVVYPLVGREGPITLVVHITSIITQGLPLGNVQRSIKQKPNVATN
YER125W	YER125W	1056	2	1279	1417	no	1	0	2427	MFHNTSVTSDVRLFISGPSPLLEYCRDNVILKYVERTFLRMLIKKL
YMR263W	YMR263W	1058	2	82	250	yes	1	0	603	MAAVTTTMAAIITIITIIIIIITAITAITITGLPPAGEPMGSKDSQLHNSSTLRIS
YOL113W	YOL113W	1060	2	262	592	no	1	0	1965	MNQIPKDRYSFPQEPNGICMAGLMPFLPNVLSLVVFHHQQILHTKYTLGSTQKWETLLEYLIVGLNYYKPQKLRTTIGTETQKLLLKHCNFMKITMDWTQCNSMITSTQA
YAL001C	YAL001C	1062	2	1942	2236	no	1	0	3480	MLYMIRKYTSLTKRKKIGFTEERNQLKEFVSFRTAKRMLRSKLQMTLSLRRVRRSTYQMERSKGETKKCLLVGQRWSWKILKKTKLSIMQALKMVFRL
YAL001C	YAL001C	1063	2	1537	1678	no	1	0	3480	MSALHRSRNLLKIVQVQTEALLSKARWLTSAAFLPALCVHYRDREPF
YDR517W	YDR517W	1065	2	595	760	no	1	0	1116	MDPPNRQGSSQMKTTLSAAKMACWPREGRRFYKILLDQEQTTIWSFMSTTKFLTV
YDR192C	YDR192C	1068	2	253	532	no	1	0	1290	MRLNRQHLEHQHLVLAPPSMLIRLLLRQHLEHRHLDQQVLVLWRRQVILLVKVLAQWALHLVNQLLERTKLLSLLVRLVIVITPHLVLRQTRP
YDR192C	YDR192C	1069	2	580	1048	no	1	0	1290	MHHLHRQRLANRLSAQLLIPSRHLVLFKIQVQAVGQEYPHLAHLELIVITNHLLVIYRAEQALVLRRLVLQPPKLTTTITWAVAHSERRIINLLLAEVLGAPLVLLLTSIKIPMATFNLLLVIKGFHSELHHKTMPTKSRNRTLHLGKQCQTQIRT
YJR132W	YJR132W	1071	2	673	877	no	1	0	3144	MTYHLHYNAQNRLPHGHVFLSASFSSHCLRKFWLYQILRSEVKIHGSNVRNGLLQTFIDFSRDTHQRH
YGL034C	YGL034C	1074	2	214	349	yes	1	0	363	MVKALRRFLSEKLIRKKQQQIFTTGWTRKVGKSKQKKEKRIVVLG
YKL014C	YKL014C	1076	3	3974	4118	no	1	0	5292	MDKHDFFLGIYQRRRGRNLGSHWRHEADYQRKGGVDTNTTKKHDQKVH
YDL106C	YDL106C	1078	2	409	538	yes	1	0	1677	MEVIRTQSPRHNPVILPTITIVGVQTTIWSLQQVLHPYFTMKT
YDL106C	YDL106C	1079	2	70	193	no	1	0	1677	MTNNNNNSNNMINNIINSNNHNHNQFKLKTWSTTTTNILMI
YGR197C	YGR197C	1081	2	175	331	no	1	0	1641	MKSRPHCHLWGKVALMRKRRAVTTAVPWQEFKQGFFLQDCEIIGKRFSRSLF
YGR197C	YGR197C	1082	2	19	142	no	1	0	1641	MKSHSTLRTLVLQQQLHLLAAGTGFRTVISDLLRVPAILLT
YDR365C	YDR365C	1084	2	1009	1150	no	1	0	1884	MKRQLIGSKLLRGPLPKRKLMIWTLRLTWRQIVMNRMGRSMKRRKIN
YCR030C	YCR030C	1087	2	784	955	no	1	0	2610	MLRQLLPLVPARSLYPMVPLIRKEKRNPHKRISVRVHLETLDIVLPLHLPVSLIMIS
YCR030C	YCR030C	1088	2	1285	1738	no	1	0	2610	MHLLLPIHHLRKLLLLLKCLLQRHNKVLHPLRKNQTQVTYPRQYRYQFLNLHFSHNQKQNHYQLSLPLPVFHFLLLRLITNLQVKLIQGPCISAHLLYHPQGNKISFITGILNSMTLCLITAQALPLLLLPCPLFPRNVQFPHSPLRLLAS
YDL154W	YDL154W	1090	2	1495	1657	no	1	0	2703	MAFQTFNGKRSLGVQKIYTSKMAGFLSWMKHTAIFMARFQILKLKSCFPYKNKF
YDL154W	YDL154W	1091	2	52	178	yes	1	0	2703	MGKVCGIKVLSLPTMTENLTKVIQIVKRIALPFSPSILTRRL
YDL154W	YDL154W	1092	3	2561	2681	no	1	0	2703	MWKSDRKGDERIPKESGNSEKVFILGFGSRNYNNFRESQA
YDR505C	YDR505C	1094	2	883	1009	yes	1	0	2523	MVYNLRILMITSLIMPVSAIVITTTTVTIWFQCNSFAGIHNR
YDR505C	YDR505C	1095	2	1090	1237	no	1	0	2523	MYLLLSMANVLMMFSLFNFKEAVLSLLLQTHITFRTRTAMKEMYLWTMV
YDR505C	YDR505C	1096	2	214	352	yes	1	0	2523	MVWKTGGLLTILILWVGFRICHQCQINNSNRFLTRTGSFKNTLPVI
YDR505C	YDR505C	1097	2	1492	1633	no	1	0	2523	MIQSRIMELFPIMEAIKIGGRALSQQNYHAGMLITPFYLIHHWYWLL
YMR211W	YMR211W	1100	2	448	619	no	1	0	1425	MTLKIQTNLTFKTWGSESLTGIPLVMTNLPKITCKSFLMEICIENWKNVTPCKASIL
YPR178W	YPR178W	1107	2	877	1006	no	1	0	1395	MRQHIKNCCYKKAMIRECLVCLFNAMDLLFVAVAWTRFQCYGI
YGR072W	YGR072W	1111	2	118	289	no	1	0	1161	MRIRLIMLLMLPTTIAKAEGITRKGTESIITIKERLDWVNQPRMKDLSLLLDCYLQI
YGR072W	YGR072W	1112	2	298	544	no	1	0	1161	MNFLPSYEIIITMMVISKISRVNSSTVTGVFLKVIILVKYSKTRHILGAISCSTTYQTWKNAQISLKLVNSLIIRIILQFQI
YER022W	YER022W	1114	2	358	580	no	1	0	2061	MKKNCKMRLSSLVVIVVTVITARRRTLMALMRMYKLEKISWKWIMKIKIIQWIHEMKQTTKRMKMARPMIILKR
YIL118W	YIL118W	1117	2	100	271	no	1	0	693	MFSPEVIFPKFMSLLFLKTISMIFSLTVNISRYRCGILRAKRNLTGYDPCLIQIRNV
YKL217W	YKL217W	1120	2	508	700	no	1	0	1848	MTDQPRTSPGGWDWCYLFVQQVLSYLVYGQISLPESGRTLHVCSYLSLHNSVLHGVTHTRNFWA
YKL217W	YKL217W	1121	2	130	256	no	1	0	1848	MSRKFTTRITKSYTITHHCLHNQFRIQEMMNCWKEFIARIKV
YKL217W	YKL217W	1122	3	1313	1457	no	1	0	1848	MHNGWLLHLPCIYVEKRKGYIRCRFHVIFLCLWCLGYPAHSPCRVGPC
YCL010C	YCL010C	1125	2	265	457	no	1	0	777	MQKKEKGHAWHCRRARKLWGKLADRTGPANTTQMHLFWWAQRLPISPEGAVPTANGYSVKYSKS
YPL036W	YPL036W	1128	2	55	208	no	1	0	2841	MPVMAMTLQIILPLLRHLRLLHQLPPRHRLQPFHGRPQPLLPLMILTQMKI
YPL036W	YPL036W	1129	2	223	349	no	1	0	2841	MNYNLTTVRVMNLVKKKYVLMGCTLAKGLFLKRTFLRTLRMV
YAL047C	YAL047C	1133	2	568	712	no	1	0	1866	MFLKKWILCPSSSSNSCRTFCIPKVERNQSRIRKNFFHWPSPHQQDHS
YDR256C	YDR256C	1137	2	1171	1321	no	1	0	1545	MLTATSAQNLHIWPTINRTRISNRTDPFNNTKRYGMGQLSLIIGQHPQVM
YGR103W	YGR103W	1142	2	1384	1660	no	1	0	1815	MLLVTIQLLLSKKAKKKKVKVKVKVKIKLRRKIKKLLLEKKMMTMTKSYKLKKSLNWKHKVSNILKLQKLIRMSISQRTKRERWMKKKKKRN
YGR161W-A	YGR161W-A	1146	2	1093	1222	no	1	0	1314	MFLAHLQTRLTQRLQLVIIIEQIVQNQEQQKLTILLHLVNSQG
YOR281C	YOR281C	1148	2	253	499	no	1	0	858	MKSANYRNVPNLEKFSTLTNLNTTKRLLWPVRERNMKVHKPMTMVKRMTVVSTYSFISRFKVNYKAEFCLIFSNLLHANSEK
YBR162C	YBR162C	1150	2	406	718	no	1	0	1365	MLLLNMFKLLPLFTSTVMVKQSQPIPPIPLSVLLFLLLTLKTLLFCPAVLKQLKRVKASLPSLPLKPPLLLLLLHHLRHHLLTLTVTGPEVPTLSQALLATVHS
YBR162C	YBR162C	1151	2	112	319	no	1	0	1365	MPSFTLTSVYLLPTKMSPIWMNLLVLVPKLISLLLVAWLPSTRNYLFISGVRSSYYNLVFTTQMVNLML
YJL078C	YJL078C	1153	2	2194	2413	no	1	0	2643	MMTLPFLVSTLKSTPQLSLTPEKHLLSLAISPHLKSQTSPLLSNPPQTKAPLPQQQPTNRLLLHCMPSPPAQA
YJL078C	YJL078C	1154	2	763	1000	no	1	0	2643	MLPPRVPSSLVMLLHPLPPPHRLLHRPVPLLPTLPRALLLLLLLILPQVPLPLPPARVPRTPLLLAAPSRALHQWFLLL
YMR114C	YMR114C	1156	2	115	238	no	1	0	1104	MTRKTPKISLPLVRISSRPLTIFPLQTTLRYIVLILKQYNL
YGR251W	YGR251W	1159	2	172	304	yes	1	0	588	MVRRHFSSFPFCRLDRAYTSAHKMTLPPKKIYIRLVSLLRVIKR
YJL067W	YJL067W	1161	2	190	352	no	1	0	348	MDCALPTIFLDPSAEAYSASLPRCKSSQFNMRSSGVLARGSTAVLLVLILCFCX
YGR065C	YGR065C	1165	2	226	373	no	1	0	1779	MKLGVNGGNILMNSSIVLIRNTRNHVSGTSFCILIILLKPRLKDGFFTS
YOR260W	YOR260W	1170	2	1600	1738	no	1	0	1734	MMIVLLLEKVKSPKKLTVMIEAMKILMIVNIPTSTSTKMTDYLSVX
YKL021C	YKL021C	1172	2	940	1111	yes	1	0	1404	MVMFISILVRSYSKKLKKMKSRKMMTTRRISAPLFLYWVTQTVLKISSFIRMNLVPT
YKR028W	YKR028W	1174	2	2395	2962	yes	1	0	3099	MEKTMNFLVTGMILGTWIYIITSIITRMKKMKKITQSIVMWIIKITIITSRLTTMIMIVMMVNPKVPNQSLPIKYLNIGMAIVSIMRTMMKTGVTNGHRVLHCSLQTIFLVGHNLQILNCKTRIFFTISLTLKVLAMTMTIWILMMMASHMPDLVIHCILPRKHHQDRRLFFSILYPHWIIMAKTKKWH
YKR028W	YKR028W	1175	2	2977	3103	no	1	0	3099	MIEWITRYQAMKKTPKMKMKRMIWAMRRATHYIGQEVKKLSX
YOR374W	YOR374W	1177	2	109	343	no	1	0	1557	MGWNMSNQRGCSSTTSLFLLNRTRPSKSLTLPRKKKYVIFMKVERTMWKRPCRPPTVPSLMGLGTVSTLLTGVRLCTG
YOR374W	YOR374W	1178	2	991	1114	no	1	0	1557	MLKNLFTTNSLKSSKPLLNPSRWATHSMNLLSKVHKPLKCN
YCR028C	YCR028C	1183	2	1408	1540	no	1	0	1536	MLMTCPEKMTMTTTRIMKMMATTRVWKLNFIMRKWPKFQILSDX
YCR028C	YCR028C	1184	2	565	700	no	1	0	1536	MGGMAWRVGDGYSLLIFVSHYPLQFMGLFSSPAFLIKQVLLANFL
YCR016W	YCR016W	1188	2	178	310	no	1	0	870	MVRANPLPKKGSVCRNQGRRRRKNCQRMKRIRKKIKFLKINYVT
YCR016W	YCR016W	1189	2	679	799	no	1	0	870	MVKKKKKVKKTVMPNKGSKKRYKTSKRKYKCRIKSLFKEV
YDL035C	YDL035C	1194	2	2296	2521	no	1	0	2883	MTIVTILNTGKTTIQPKIQTIINAQNLMRLKRIVAIAPFHQIHLNYRQCLITSRPKRLKCPCFGGSFIIFQCLAE
YDL035C	YDL035C	1195	2	1018	1276	no	1	0	2883	MRKQTIQVVVMELSILVRVRMRYLHYSEKQIQVVMRMSRQVVEFAYLTITVLNHSICPNMQCLNSQIWKEIILLIVKMTSHSILRN
YDL035C	YDL035C	1196	2	610	745	no	1	0	2883	MTILTPLLYWIIITTTFPILPGKVATNLGVHGAIYHPSRTGIKLF
YDR533C	YDR533C	1198	2	283	439	no	1	0	711	MPMITKFFLHLQATVPYLTILRLKTCRTLLPKFMLTVVLSQLFVTVLLFLMG
YGL222C	YGL222C	1200	2	112	277	no	1	0	525	MLLRTPIITTISQIYHLLKLFLTVRNLTSAILPTRNHHLIKRSTLHLLPLPLQLL
YJL034W	YJL034W	1204	2	1870	2050	no	1	0	2046	MITLKPPLLKTLMKSSNLCPRSLIQLLLSCTEVLMVLVPLIMTTKMKMTMVIISNTTNCX
YJL034W	YJL034W	1205	2	1198	1324	no	1	0	2046	MVRRPPRVLTQMKLLHTVQPFKLVSYPVKKVSKILFYWMSTL
YJL034W	YJL034W	1206	2	658	817	no	1	0	2046	MNQPQPPLPTVWINLIRNIKLLFMIWVVVLSMSLYCLLKTVFSKSKPLLVILI
YHR057C	YHR057C	1217	2	373	517	no	1	0	615	MIARADYRWLIVVKIPMDLSSSSPLRKKRRGSMESMWYLDRLWTAWMW
YAL051W	YAL051W	1219	2	406	526	no	1	0	3141	MNQARDQQVRSIQTMLAGTVLIPRSSIKWNLYMNKVVTGI
YAL051W	YAL051W	1220	2	2995	3145	no	1	0	3141	MLHQLSITHLDHNFLMVSIEAKRIILLFQVILEVWIYLIMTFCLAMTLLX
YOL162W	YOL162W	1222	2	307	502	no	1	0	645	MQFVYPCVLETPNQLKQEQYLLACTICSCKQVSSYPQTFMRKAMPHSIVREMEFFLVWHFLCFQY
YOR077W	YOR077W	1224	2	10	145	no	1	0	696	MIVRNIGPSRELVVGYRKPVTTAKYAKGNVKMQTDFNHITNRHLI
YLR234W	YLR234W	1226	3	881	1082	no	1	0	1968	MHRNRRQCCSSSRLEIKANNEIQTFTSDHSGATKKLRPVPASERQTITRRSRKAIPKGVHIVSKNRD
YJR124C	YJR124C	1229	2	568	706	no	1	0	1344	MPSSPFAKWSSCSYYQMLQNWTGIMNIQIAMKKQLNHWTLTMKLHH
YJR124C	YJR124C	1230	3	953	1220	no	1	0	1344	MFWPSKSHTIGPNSIRDIFYSHPYGQELLALIYFVFESAFCNNCHGRYTKANSINKYHQTKRFNQSYGGGQHWKDICSVCWSNIHGYTC
YLL066C	YLL066C	1234	2	1954	2527	no	1	0	3615	MRTATRAFMVVLMPVPMRLPTPALMLLPLPAPTSGLVLLPLPASTSGLVRLPLKVPTPALMLLPLPAPTSGLVLLPLPASTSGLVRLPLKVPTPTLVLLPPKVPTPTLVLLPPKVPTPTLVLLPLLAPTPALMPLPLLAPTPALMPLPLKVPTLVPRRTPIKMAMLRIIDSIQSPTLTKSRISGKGVKWFC
YLL066C	YLL066C	1235	2	2578	2770	no	1	0	3615	MSYSFLDFGLTKLNIFSSMVLTYTSAQREYSHNTDYARAVKRCSGSVSVGLARKYRIGGWLGKH
YLL066C	YLL066C	1236	2	2914	3088	no	1	0	3615	MLGTWPLLEEEKQLVYWIRQEASKGAKFSACLEGRSKSCIIKYGATCVNRRQRCCSTF
YLL066C	YLL066C	1237	2	1111	1234	no	1	0	3615	MLRCSVLGLRDWPRSRWTSTSSNGRKISAEVYPAIQHGCLI
YLL066C	YLL066C	1238	3	3119	3239	yes	1	0	3615	MGGKRRYGLCGSARESWSFSAFAFHDERWTAGSAVRQAAV
YCL026C-A	YCL026C-A	1240	2	202	562	no	1	0	579	MLLRAQCQLLKPRRDQSLAEMRLTVQSFSSLMKDQLKNCKEIFQPWQPLSQHAPLIRPVLCKFSLGLPSNYWDWGLICNTIMTTSNLLCLKMFLLRGLYNLNWSLVFQLPCQKKRLLSIT
YDR346C	YDR346C	1245	2	565	790	no	1	0	1443	MLVTVLSKLRKKLFQNLMKKNPQLMRMIMKTKMKSLVILRRNLVVKKKATVKKSKSPMKIVRLLLKRKTLRFRHL
YDR346C	YDR346C	1246	2	1072	1216	no	1	0	1443	MNNWNPRMGLNKLYKERMKRKMKRKMKRKKNTRTSQKKIRSVLLWRVR
YKR092C	YKR092C	1251	2	370	952	no	1	0	1218	MKPRKEQENQTTKMLRRLKRLKLNQKALPHRSQALAGHRHLQNQNQVRNLILTQVLAQVVLLIPNQILNQILNQVLAPALATLRLTPTPAPATLHLTPTLAPALAALPRIQIRIPTQARTQTLQARPILQARLIQVPTNLHLLIPPIRIPTQTLVLALNWKQKKQLQTNPRPKKRLPHLTNQLHLLPVHQAPIN
YEL069C	YEL069C	1254	3	1388	1610	no	1	0	1692	MQLVMAIFDRFFHTIHYWVYPLLLWLCVRRLFGCYVFVRFLLFTRNDWSIFGGNPITIRRRYKTMEICILGPTF
YDR143C	YDR143C	1259	2	193	346	no	1	0	1830	MIITKTTAQHPVARLPTVLGPALASEMGAINPTVLLFYLFVMFLRLLHKTV
YDR143C	YDR143C	1260	2	430	814	no	1	0	1830	MSLISSPFCKFLIYPRPKGPYVVYVMTNMKMKLIQLKQKEKGILKMRRNLKEQKKGRIMKVRPYAQPPIMTVTHRLQMLRLLNRLLFLSLNNNALSMMKKQIQATNTHQSSYLVATFLGGNVSTNGQD
YDR143C	YDR143C	1261	2	1552	1834	no	1	0	1830	MAQETTITTITIAMINNEVEVLVRTTEITCFPPVLPVIEIKMVMLLPSNYATTILLPFLLQTKIPLKAKVQAVRTPPFITTSLMITMSNDHHNX
YAL031C	YAL031C	1265	3	677	893	yes	1	0	2280	MASDGETELLCSFENLPHSKDILQPIAEIFGNKTYFTVKFTEGSTTLGMDSTQDIHFPLAGFFCLVCYYQFL
YDL014W	YDL014W	1276	2	352	475	no	1	0	981	MVKRESPLKNHLRKMVSHQPRSNTVYGTHSDLSWLPVLWVV
YFR013W	YFR013W	1278	2	1816	1996	no	1	0	2361	MTHHRWRMMLHEAEIHRGRFIGMNYATIQQHCWSSWSSWTIKLLNLKMRKRREMKKKKKH
YLR192C	YLR192C	1284	2	70	250	no	1	0	795	MLKLVMTNLSCNHGMQKRKKRSLPQSQKKNNQKRLKKGKNPPLTEPYWILTHWMKRHVKN
YCL019W	YCL019W	1287	2	1972	2143	no	1	0	5310	MSLFSTCIPIYLVLYITYRKVHLLTLYRLQMRKPDSNGCTHYTTVVKNLSSMFLHRY
YCL019W	YCL019W	1288	2	1093	1222	no	1	0	5310	MFLAHLQTRLTQRLQLVIIREQIVQNQEQQKLTILLHLVNSQG
YCL019W	YCL019W	1289	2	2926	3103	no	1	0	5310	MPTYLNTIFFHLLYDLVHPISLIKRVPKWVVPLNQILLHLDTRLPSLHETKSDLVVPMI
YDL190C	YDL190C	1293	2	2107	2233	no	1	0	2883	MSWIIVQGARHQQERKRTKNYKQDWRLLPGKLSPRVDWPINR
YDL190C	YDL190C	1294	3	2348	2471	no	1	0	2883	MRGTKSERPTKLFIQPKRFVESLNNCLYQSFRAIRVHQCCR
YBR141C	YBR141C	1297	3	689	878	no	1	0	1011	MLSSAKFCQKSQGSRCNVPSHGQISQAARLHLYCSATSLCDALKILRQNTVTKPPRLYRAHNA
YNL193W	YNL193W	1305	2	604	754	no	1	0	1674	MQNKIPMTQIRNCKEILWMKTRCKLPGTEVVSEPMDLYNLQQKLWTFLNK
YHR099W	YHR099W	1307	2	10186	10339	no	1	0	11232	MMAVYIHLLFNIQLFAIQEEKKGCFNCTDYSTSHYPRMWKQDVAVYSSIYQ
YHR099W	YHR099W	1308	2	478	640	no	1	0	11232	MKPGKQNRVIWIHQKNHRQMNFSMNSPKMMKKRTFHRNNHPRSQGLKTLPHQTG
YHR099W	YHR099W	1309	2	8026	8236	no	1	0	11232	MVFGDVEQNTQRLTLVYHMNKLAFGTKLNNFMKWHRSKLVVVPCPTHSLSMHYGKITGYSVLKNYNIGTY
YHR099W	YHR099W	1310	2	8530	8701	no	1	0	11232	MGFNSTWNFWKRHRYMLTCIQQQYRIWILKPKRLSASCKLGETVYQTHGMMSICGMT
YHR099W	YHR099W	1311	3	5048	5198	no	1	0	11232	MAKEKRQHDFEIKRYAELDIKNNKGKLVLHRPSTIKSKYCKIPSSLPAFH
YHR099W	YHR099W	1312	3	6854	6977	no	1	0	11232	MQRSLKHFTTEGRHGSGRGKDYDETFRESFIYIIFESLTLG
YDR304C	YDR304C	1319	2	346	505	no	1	0	675	MRILMSNMTNQADCLWPIVVKTPTDPNFSSPPSHAHGWTVSTLSLEKSWMVWT
YLR430W	YLR430W	1321	2	6217	6376	no	1	0	6693	MVVTTGWLLITKISALVYTTIHKFRKQSRRRYLLLLQNTEVQIVFYPVVLRGS
YLR430W	YLR430W	1322	2	448	586	no	1	0	6693	MTSYANGGWRLFFLFLEIFPLTIIRELTLQMKLKLQCTSVSVIRIC
YLR430W	YLR430W	1323	2	6409	6562	yes	1	0	6693	MDRMEQIGPSLNMWVMRINTQRLLWVQANCMKLCPPIRKTAILLRQKIHMI
YLR430W	YLR430W	1324	2	4768	5020	no	1	0	6693	MKHVNVPNFLQLFLSGMEGSVVLWLVILTNYHQLFFQVQQAILNTISHCSLEWRKIAPHTCWMFNTVCILPSVNSPLLNFIRDD
YLR430W	YLR430W	1325	2	1984	2104	no	1	0	6693	MKMHRRVFGPAYSPLINTCIKQLLIFYTIHLTLRVDWKVS
YPL020C	YPL020C	1327	2	427	601	no	1	0	1863	MVYVKIIPRIQENTNSIRRRGPYQIKGEESKVKVWGHLQPHQSALWLLKKAIVIVTIA
YHL023C	YHL023C	1329	2	2992	3142	no	1	0	3438	MMKMGKVEMQTPAKRVQERMKACSPTTTTKMWTKKITKMIVVLMIVMTMK
YHL023C	YHL023C	1330	3	1733	1859	no	1	0	3438	MPYNFKGKRTGTETFENIPIYKRRRKQGEVSVPKNFSQIFVG
YJR054W	YJR054W	1335	2	742	958	no	1	0	1491	MIRNIAGCVSTFVLPSAKMLMNLLKDKGKRKMMTRFIRQVFSNLRLLTILKKLKIKLKHLLMIRHMLLIMIL
YER084W-A	YER084W-A	1338	3	119	302	no	1	0	510	MAAHHAPLHFVFLSSLRYIFGKDLQSRQTPACPLSILVLFQKPSFHNIFVFLSPWTLPVHI
YPL154C	YPL154C	1344	2	583	835	no	1	0	1215	MVFWVWVTIPFLLIRWSLHFTTPFNKICWTKRDLPFIWETLQRILKMAVKPPLVVLTSLSSRAISLGYLFVVRLTGKSSLKVSV
YPL154C	YPL154C	1345	2	1024	1219	no	1	0	1215	MATTSLLGHTITRLKFQAPVSLQLHQWISQNLLAHWPSLVMPSCVNTILFTIWATMRLVWPKQFX
YAL032C	YAL032C	1349	2	937	1141	no	1	0	1137	MPPPKGMKTRFMTTHCSSNKILKAYTRPTTKSWTKRSMLRVKVPVVLTAPFSLLKLNPMINRITMAPX
YNL014W	YNL014W	1352	2	964	1093	no	1	0	3132	MSGKMMCYQKYRMLVMFPQHWASSRNYWNLKKWPQGSPLWLST
YEL011W	YEL011W	1354	2	121	259	no	1	0	2112	MLRLMVRISHSVSLLEIHTSHMGCMPIRKPKKSLTKSGHPMRNVHF
YEL011W	YEL011W	1355	2	1030	1180	no	1	0	2112	MLTFISLMGLDSMVSHQCYTFIMVLVPVGLLAVTITNIFLVTGPSSIMKP
YEL011W	YEL011W	1356	2	295	571	no	1	0	2112	MSSRTRTNLEILQSHFILYLTAISPSLMIRRLKSCLFCQMVPRSFVYLRGSQGLHSLLRKLLNSSGPHMKVGFGIQRTPTNLYIQGQSLVNL
YDL140C	YDL140C	1359	2	1669	1846	yes	1	0	5199	MVLFRHLQLSSPNLCGPVNKSCLWLSQTVFIYNVLMRALLCFLQRIMVCLLLTVKSFLV
YDL140C	YDL140C	1360	2	1891	2026	no	1	0	5199	MLLREKRDLKFVLSCLVTYRKLLTFGYYIMGFQQVLVIPLRTAQQ
YDL140C	YDL140C	1361	2	859	985	no	1	0	5199	MLLKKQRVYYNFMLPLIWIMILLVNHKLFKSPAVPLNLFVLV
YDL140C	YDL140C	1362	2	3460	3604	no	1	0	5199	MILIHVPQLFQKMKKLSNFISHYWMKRLNNLLTNNHLGYYVWNWIVQQ
YDL140C	YDL140C	1363	2	4501	5203	no	1	0	5199	MTLWLEDLQRTVVLIMVKPRLHLVLMVKHLHLPDLESPHQAFLQLPQHTLLPLQRTHQHHHRTHQHHHRTRQHHHRTHLHHHRIHQRHHHIRQRHHHIRQRRHRILQRHHRIRQRRLPTLPRRQATALRLLLILLHLHHTLLRHQVTAQRHQVTAQRLQPIPQHHQVIVLHRLHTLQHHHPIPQHHLLTLPPLQTIALLHLLTPQHLQATAQDLLHILQSKTNKSIMKMKIPDX
YLR079W	YLR079W	1365	2	376	532	no	1	0	852	MQQKKKKKEKFFFPPADLHLPGSYIYHLKEMSLIRHIERRLLKMYLVRPATR
YLR079W	YLR079W	1366	2	580	712	no	1	0	852	MTPGVKKVKTRKTSSSIQCGWVKIPLHQMNWSLRKLEMNVKGQC
YMR104C	YMR104C	1368	2	49	172	no	1	0	2031	MMGVVKMKMKNRGVMACFISTMEKNITMVARRIIIMNTNTI
YOR348C	YOR348C	1370	2	847	994	no	1	0	1881	MTVLASDTGNIRALLRITSRADRWVTSQISTLGLSRAPSPSFLVRNWCA
YOR348C	YOR348C	1371	3	707	848	no	1	0	1881	MRGCYTKLFRGQSVRRIRVLVRVYQDIMHCGTDHSVLYFVLGWWPQP
YHR103W	YHR103W	1375	2	1135	1261	no	1	0	2556	MITLKFLIQNKIIGTRTSLLRVQHQTPHYWTLMRCLRLRFQV
YOL126C	YOL126C	1377	2	748	886	no	1	0	1131	MKWSRPRTVKVVLPYRWPMPVISVLSNLFLCYWVTLSRSMEPTMCH
YOR022C	YOR022C	1387	2	418	604	no	1	0	2145	MMIRPRHLLQNRKIYLGSKVNTQSIKKTKESKKMDPAIKMRTNLLSSLFCLPINKLHFYYRI
YNL320W	YNL320W	1390	3	518	650	no	1	0	852	MRWRYTGEYIFEYSKSYPIYFPPFETLYAFMSRNLEFRRPYGKL
YGR123C	YGR123C	1392	2	1075	1225	no	1	0	1539	MVVYQVILQQLCLISRILIDLPNHLEMAPLWNFYGRTHKKPTGWVLLSVV
YMR220W	YMR220W	1395	2	967	1090	no	1	0	1353	MTITAIRYLSLLRGMTVPVKSILKSQKLEMQLPQLDVPLEK
YMR188C	YMR188C	1398	2	355	481	no	1	0	711	MKKQPFYVILGPSKMLYLAGQRRKSYWRLNKGTAFKIFHKKQ
YNL258C	YNL258C	1400	2	385	541	no	1	0	2262	MDFGRLPRIASNLRPQWNGVKTRFILSMIHLWILWPNSIFLRVVWTIKLGSF
YPR159W	YPR159W	1403	2	1756	1885	no	1	0	2160	MTTMVISVGLLVILQLILFMLKPYILMVILVGEESVKNQCRLF
YPR159W	YPR159W	1404	2	511	634	yes	1	0	2160	MVARQHHLQETSRPPHSLLIRFWASKIFLHLVGILLHRSHL
YPR159W	YPR159W	1405	2	58	274	no	1	0	2160	MVQATIMMVLLFPHLLLLDNKMTIAPTIMLVSQTLLWGVTKNLMRGMENLCLLLFIISHRGVTLHYFMTILV
YNR018W	YNR018W	1411	3	152	281	yes	1	0	672	MVHKNRPLDHPSHGLDCYMCGGGLEQFRRYNVRIRFLLGRRTR
YKL139W	YKL139W	1415	2	1465	1588	no	1	0	1584	MKSNWQENKSVLTYYPPTQTIRVMVIVIIIIIIIMTMMINX
YKL139W	YKL139W	1416	2	1273	1432	no	1	0	1584	MSTIFLRNLKAFYHLQNVCNWRLICYVMIRRKGLVQPKLYKATISRKNQSLNL
YKL139W	YKL139W	1417	2	184	325	no	1	0	1584	MTNQATRKVVVTIIYLAITIHPFKQVPDIKVQDTTIIIRRMKIGLKA
YGR138C	YGR138C	1419	2	196	334	no	1	0	1842	MRHKLLRITFSLKNIPWKHHLGWFQWLPYNLWVEPPLPYLVLEQSN
YHR129C	YHR129C	1421	3	971	1157	yes	1	0	1152	MGFGGINQRNIQDKDYSPFRKKIYYMDWWFYFNGVIYLSKTLDQKVRLARGQYPCLFEPNVX
YLR436C	YLR436C	1423	2	2719	2878	no	1	0	3822	MKILMKFGPVQFIYKFFCGLLSKFCRRFLKFRELNRCNISKLYRNCRLLDLIY
YLR436C	YLR436C	1424	2	3388	3568	no	1	0	3822	MLLLRLITIIPLMVIATTVVTADFHFSNGNGVEITAMVAVMTPRLVKEIQMSARQSLQII
YLR436C	YLR436C	1425	2	1201	1342	no	1	0	3822	MPAEGEPCRRALTITVHLRMLRCLVHHRRHTIRNRKQSHNYQRFILC
YNL268W	YNL268W	1428	2	940	1213	no	1	0	1833	MLHLRTKVLNWLGSPLVKRLTQERPFQELSIKSSLESYYSILCLCSLLVYWFHTTIPVYLLVLLLLHHHPSLFPFKTLVLMLFQIFSTPWC
YIL105C	YIL105C	1430	2	685	811	no	1	0	2058	MLYNSHSFRSRINTNQARRRINQYKSFFCHWVMARYRTYQQF
YDL029W	YDL029W	1432	2	727	946	no	1	0	1173	MSYQMAGQSKWDKRDLKHQNVCSNLVWLTLNNLAWASCYLILCNRLMLISEVPCIRPLFFQVVQVCTQGCLRD
YOR132W	YOR132W	1435	2	190	334	yes	1	0	1653	MVLVKKETQHDQKLQTNTMKTNNHLNHQNVLYFLKEVMRKKNTLYLQK
YOR132W	YOR132W	1436	2	1432	1609	no	1	0	1653	MLSQTTTPILLKPLKGTVGRERATAKVKSPSTRSLIPNLMMNYSLKTMGTTLRTQTLHH
YPL255W	YPL255W	1442	2	433	586	no	1	0	1155	MSFPIRRYPLYHLRKTTLCSRNYLTRMELMRLEDRPISYRLKIYQANFHLP
YPL255W	YPL255W	1443	2	175	355	no	1	0	1155	MTPTGGVQTYRGQIRGLVWIQRSIGSTSYSQSTTRTALTQLLTVTTTAKREYDLYEVLLR
YEL012W	YEL012W	1445	2	436	580	no	1	0	654	MLQRKSTNKCLAEIMIAMTVIAAVIYKKRTVILMKIWMALVFPVAMIA
YOR192C	YOR192C	1447	2	664	838	no	1	0	1797	MVLVTCSLLLIPQLLALKRLGLGFIRSRTGTVLFLQAVPIKVTSPDLVPLIALSGLVL
YGL229C	YGL229C	1449	2	1528	1651	no	1	0	2454	MIVMTVMTTKNKKKILKKSFMIMNCILLLIHLMTILMMMMI
YGL229C	YGL229C	1450	2	1843	2041	no	1	0	2454	MVEWIFLITHFWSILCLISKSLQDLSQNLCTAATKSYLLKTSILSLISFYKATRIRLNFTKKRKQI
YGL229C	YGL229C	1451	2	94	238	no	1	0	2454	MRPLQLTTRRMSLLWSQSPNLVPSLGIGVTLTSHLLIGSCWKQLCWMN
YER065C	YER065C	1453	2	58	214	no	1	0	1671	MQMLPKLRNGGLTHVGVRLREIIQPEILLLDAGHSHQSNTHLRSWPENYSRY
YPR194C	YPR194C	1455	2	376	517	no	1	0	2631	MNMIALTLEHLLLLLNFIRLTKRLELLLIQKMIPPFQWRHSEHIFWQ
YPR194C	YPR194C	1456	2	34	157	no	1	0	2631	MRRYPQKVLLITPRVLSILRGFQIIHQTFLSGIRMNRYCTL
YPR194C	YPR194C	1457	2	2431	2572	no	1	0	2631	MFYRQAFQRAWFYQLLSFSLLSNIKTQLLIGGAIQFRMLVPMALAIL
YPR194C	YPR194C	1458	3	701	881	yes	1	0	2631	MDPKRANVFNLVICNLSRRVLYSLQYSNAKTLLPFCFLVWLPIFTFVIRTIYWIWICWHP
YHL019C	YHL019C	1463	2	445	595	no	1	0	1815	MRSGALVKRAVVVAVAIAIASTAILIRGRIRRRKGRRKRALKGKAWAKVN
YHL019C	YHL019C	1464	2	25	163	no	1	0	1815	MKIWSHWYRRILEHYRIYRRFFQVSNNVIMTGRLQFSPKTIGSLYI
YHL019C	YHL019C	1465	3	908	1031	no	1	0	1815	MLFIRDAQTENIHKQDTEQGPPVHVEFQLSSVCFTRFHKHY
YFL016C	YFL016C	1470	2	289	664	no	1	0	1533	MLRRNSTIYRTLMKFCQTKRRGSSTINLGPLPSAAAVPLEVPVVVVALPLVPNFMISQDSPVQAARHLAVSILKTCLVLHLVVVAAVAVAQAGRHLCSDNIGATQSRLSIKCLSRTQCLGPRTFS
YFL016C	YFL016C	1471	2	52	196	no	1	0	1533	MWDILAISIIFFIDMPSRLHPSLHEYQNLASILLQSETTKHSRTRTIL
YLR383W	YLR383W	1473	2	3028	3193	no	1	0	3342	MRRQETLTPCLVVKNRFPKWRCYWLHGSRCGQGLLRWTNSTFSWTRLTGRLVLLS
YLR383W	YLR383W	1474	2	982	1156	no	1	0	3342	MKSVAFNRKLMKLLRKLGIGKKRLKDIHLMVLLLKRKLMQRSFMLMKKIVSIKMQGNC
YLR048W	YLR048W	1479	2	115	259	no	1	0	756	MLDQMVFTLSMLVRPGKSWFWLLELLLPFQTQKMLLPSLPEPTVKELS
YGR282C	YGR282C	1481	2	421	790	no	1	0	939	MTSVVSLLTFPILTESHTLVSKSVLSIPGMFWLLVTILPLSKLPILLWLTRSPTGKVKPCKMPLTHSLMILCKLYRLSNLLKVLPILPSGLVRPVGQLMVPTLKVLTHLLTTPNNSGKKVSVP
YMR196W	YMR196W	1484	2	1735	1867	no	1	0	3264	MFLRADFWVLIILAFSTDQNHYPLAVRLNRLILQVGWPFSAFKC
YMR196W	YMR196W	1485	2	2677	2818	yes	1	0	3264	MVITLSFCLLIHISGIMCHFLNTLTVILEEGLALHTNVVGLLLWPNG
YMR196W	YMR196W	1486	2	1294	1468	no	1	0	3264	MMLGIMVTPMLSLALPLIELMAGTRTGSTFTSKISYQCPTNGSIHFLLHGILRFTAFL
YOR205C	YOR205C	1488	2	1162	1288	no	1	0	1668	MYSTRAIHHLAHIRYHGIVELKALYAKKASTKGTQYLHLLEV
YLR299W	YLR299W	1490	2	1522	1651	no	1	0	1980	MKWTISLNSTNLIVLNWHPPYTTFPSPGKDPYHPLHPLLCCQN
YHR178W	YHR178W	1494	2	736	943	no	1	0	2229	MQTIQPPMGNSILCRLMHPRSNLKLCPVALKVVEQHRGSERMARSSQLIDPYWTGSLPHTSNTITVYFP
YHR178W	YHR178W	1495	2	601	721	no	1	0	2229	MCLRTPKPYRYKTTIAILATGITAVMLTTIITMAVPTHRN
YER114C	YER114C	1498	2	2797	2992	no	1	0	3120	MRTSFYGINSSFNSSNMTIIKGKLIAQYQRQPNELPTRIILYLLRICPLLTIQPLAQMDFPVRSY
YER114C	YER114C	1499	2	382	517	no	1	0	3120	MKILFFPALLSVKTIQTVNCQPRNQLKPPPLFRELPMERSKETCL
YER114C	YER114C	1500	2	7	184	no	1	0	3120	MTGKYPHSRSSTQLSAEIKTYRTLCHRILTAKEVQPGVTVAISQCILPLMSILSEWKMN
YIL002C	YIL002C	1505	2	1387	1540	no	1	0	2838	MISYGQKTITGLIERILSTRRILVNIQRFIRSYLVPELDYTTRSISTSLSI
YDR518W	YDR518W	1507	2	1429	1555	no	1	0	1551	MFSNLSRNQVHITLTARQFMINCTRPRILKCLLKIPYMMNYX
YKR021W	YKR021W	1509	2	1612	1735	no	1	0	2745	MKMVISHQQQINKITQVIMIPIFSSQKKFFRLPFFHLTCRR
YKR021W	YKR021W	1510	2	586	877	no	1	0	2745	MFPMTTVNCWLFKRHHYHHLVEEDRYRQIFTVTLCHLIPSYLICLQKHSVIVALLQVLSKRITILHHPKILKKFLFFDRAIIFTLLNSQYRNLIQKV
YKR021W	YKR021W	1511	2	2509	2644	no	1	0	2745	MITSYNQTAIVITELIIQKIQWILQSILQHFMIQECHQIPNLIGR
YLR328W	YLR328W	1513	2	994	1207	no	1	0	1203	MILCMNIEGIFLSSSNSSIMIFLPRKFVYLSDAPCLYNICYLIRSSGISKNIDYMWTKPNLLSKFLETKNX
YNR013C	YNR013C	1517	2	313	469	no	1	0	2682	MSWNWKTRTRPPNCLISSNSINCKVLQETGSLSHNNAKEGLVVSPPRTPTPL
YPR078C	YPR078C	1522	2	763	1120	no	1	0	1116	MSGLLLICSALKRVVLKITAVVCSVFSIRVLILATKIKKTCHECGTHLEIIWEGKFIFCKEDSKNGLQSIKILRRANLVKMKTPLPFPYHHLIRERKHSWKLNSVLCPNQVISLWYKHX
YMR284W	YMR284W	1526	2	1474	1603	yes	1	0	1806	MDITHPISKTHYYKNITKFYMITCCKLKPLLTKMRHLILKKTE
YMR284W	YMR284W	1527	2	16	145	no	1	0	1806	MHLAIVENLTIKWMKQVIGSLISMKEFCFALNYQRQCLKSPLI
YJL139C	YJL139C	1530	2	538	703	no	1	0	1284	MRVFYMGDPSHIEICVGLILVFFSGSQYWTTMITTLGWNPMSSIIAISHMTRSEL
YDL129W	YDL129W	1532	2	91	235	no	1	0	873	MRGSARGKQRARTQVYLVPLTLIPLLQIHRRKLMTMNTTILLVTSCHL
YLR449W	YLR449W	1534	2	733	931	no	1	0	1176	MRKMRKKVLNLPRKNKRPRKTRKQRKLKTRKRANQSQRRSYWKAVLSLKTASQEKAHMPKRVPELE
YLR449W	YLR449W	1535	2	214	373	no	1	0	1176	MTASKRMKVKVNKKQMYQKGVSNQKKVRQSSKVNQKTLKMKTKSTMNSKNAFF
YLR449W	YLR449W	1536	3	362	482	no	1	0	1176	MRSFNLISKRPISTSFGYYHCTRGRRSIRRYRFIHYLSNR
YAL037C-B	YAL037C-B	1538	2	253	421	no	1	0	972	MIGQFGLYLETNLGVVPEVDKTMIALAFCSKTAATAEAATVSVVEVGFGVQFLMSS
YAL037C-B	YAL037C-B	1539	2	604	976	yes	1	0	972	MDSNIWVAQITGLPAKLDLAINFFWTAKTSGAGISIPKSPLATITPSVTFKISSKLLTPCWFSILTMILTSLPCSPKTSLMVKTSLAVLMKEAKTMWTPFLTPNLKSSLSFSDKAGKSTSVPGX
YMR317W	YMR317W	1544	2	640	778	no	1	0	3420	MPQRKFLVQARPMFLPYYQVLPAPQALLFLKPYHFPLQFYPSLPAQ
YMR317W	YMR317W	1545	2	463	595	no	1	0	3420	MEVVPLRSHWESPLSLKLLLHLLIQLQSHPPHLPRLLTFHLLQR
YKR069W	YKR069W	1547	2	1516	1654	yes	1	0	1779	MAGMVMSPLQLSREDRALTSVLLELFLNGYQKSWRRLVQGPPVSWL
YKR069W	YKR069W	1548	3	344	554	no	1	0	1779	MRGDLLAMPKTENSHKYIPQTRVFYLQYDSYVGRPKRKWFTNLSYYEWEWIHLGKQDKKRYNITLTSKHI
YOR287C	YOR287C	1550	2	184	379	no	1	0	900	MKKISKIRNPFTKNRSQLHTEKKVLMKMRTVRTNQTRMLDSLKKIVRMKLIMVRKYQKRRANTLQ
YJR149W	YJR149W	1558	2	403	547	no	1	0	1212	MRLNSIMVMYLLRHLKKKMLFKIFSSTYQMALGLKSLVSILAIRRNLQ
YJL145W	YJL145W	1560	2	337	466	no	1	0	882	MQTATQIKRLSLGTYTANWSKKKNCFKMWISLYATESGSWKRV
YHR098C	YHR098C	1565	2	49	175	no	1	0	2787	MNLLCIRAEHLPKKVEDLTEHIITFPRALFLLWAIHPTLHPN
YHR098C	YHR098C	1566	2	2398	2551	no	1	0	2787	MRTPIECSCKTCCQWMNPCPSAKFRYLVEHCLRRALVLIKRLQTSLKTGNK
YHR098C	YHR098C	1567	2	604	799	no	1	0	2787	MMQKFPQFHYQWMVRLCVVDVVVRMLILNFSSLMIQVLFVIFVELRCKFQVSILRPWVPMGNEVI
YLR173W	YLR173W	1571	2	343	493	no	1	0	1824	MIQVSICRCLYTLKFGSIMTNGQERKMTRTPEANVTGYGTSMKKFLKPFV
YHR190W	YHR190W	1573	2	619	748	no	1	0	1332	MSNCMKAWVFSYKKPTSSEITMKIWSMVDPSGPRKSGHNTLLS
YPL097W	YPL097W	1575	2	1096	1222	yes	1	0	1476	MAKLYWLKKSQICYMELAPDRIQKRFLILFLDVMTELYLLRS
YNL115C	YNL115C	1577	2	622	778	no	1	0	1932	MSHWRNAELMMLILVLSTKTIQIVPKTGTEANMALGRQPPPTARSWSKTNIH
YNL115C	YNL115C	1578	2	985	1117	yes	1	0	1932	MVTYLIKKTTQICLKIRSNLSSCLNTEVMILVTFLPPGLRNYII
YLR103C	YLR103C	1580	2	514	643	no	1	0	1950	MSSQVTRTIIMGVTMRQLMPMKSQTRTKKTKMRQYLIKEVILQ
YLR103C	YLR103C	1581	2	307	454	no	1	0	1950	MLSIQMKSRGNKVSGETSTCWMLIDRGISTIYLDHKSSNVLTTVRWMTH
YLR103C	YLR103C	1582	2	652	814	no	1	0	1950	MISQKESNERSKSMNMKVFWRNTILKAQQWLTRYLHKSIHYCLLSEKQIFQTCG
YBR112C	YBR112C	1584	2	1378	1816	no	1	0	2898	MLLLQWYNNSILLNKRLLTLLQQCTVMELPLNYKLKLKLKLKHKLKHKHKLKHKHKHKRKHKHKHRRKHRHKHKHKHMHKRKHKHKHRHKHKHRRRHNNNNNNSNNNNNNNNNNNNNNNNNNNNSSSNYSPYQDNSCSKREFLCKC
YBR112C	YBR112C	1585	2	382	577	no	1	0	2898	MICKELTMPINRLSTTSVIPTYRNYGMESAFFMTDMVRSTMPKKLLPKFWNWTLILKRQTKFTSD
YNL247W	YNL247W	1587	2	379	526	no	1	0	2301	MIPNSTPLLLTRSKPHFSNISTKILLFKAARSKLSKNLKLGYRMLILKL
YNL247W	YNL247W	1588	2	205	334	no	1	0	2301	MPPIWVMPETMSLLISIEELFKIILVTTCNLCKMLLISTIKLF
YNL247W	YNL247W	1589	2	556	754	no	1	0	2301	MSPQFKMLLNQSLRAIPWTQKLPLKKSRTLRFLYWIKNWALPLAIQRFSANFQLTGNRNSMMTCYH
YLR123C	YLR123C	1591	2	76	331	no	1	0	327	MNRLYQNCMFLYVYTDVCVRLCASIFYIMLEAKFALRIPALRPSYTWGQWRSFIQSSFYGRTFVAFSGPSMKNYITICFLLKSIX
YNR065C	YNR065C	1594	2	2479	2608	no	1	0	3348	MKNVLLGIFHFLNFRGTSKTVHVRGKISNVTIIFIKPVMVLVN
YNR065C	YNR065C	1595	2	1684	1810	no	1	0	3348	MPLIETHSVMSTLKKFKVLKVLLLPTSFRIGKRLERTRKTNN
YNR065C	YNR065C	1596	2	118	241	no	1	0	3348	MLLVTWEILLCISHMIQRKMAIFNLNFIILWTKVEHGMNMS
YNR065C	YNR065C	1597	2	3133	3253	no	1	0	3348	MNQMACMKMLTIYPVSQVKTVILKLNKKMLTDPNKSTRHR
YNR065C	YNR065C	1598	2	2068	2242	no	1	0	3348	MEERRGLRLKKAPINGSTVIMVESWFWSPKTQKLILFLTPPILVKHGKIINSVATKSS
YNR065C	YNR065C	1599	3	2996	3134	no	1	0	3348	MHFFNYQVCISTHEGRCSTLFFKIKGKVWQQKRSYLLFAASGSVFR
YER014C-A	YER014C-A	1601	2	199	463	no	1	0	459	MPRWLFSASLTALMVTSLDGTTGTPCSLSIQPPIIAVTFVYLLRAFGFVESLSKSGLKFLSITESKITPSNFPGFLLDLGTKYPKPCX
YPL222W	YPL222W	1604	2	259	409	no	1	0	2064	MSLIWCRIRTWRKYYPVRKYIIPIVSFPIVQCTPDFNSAHLLHSWETDVW
YPL222W	YPL222W	1605	2	1591	1753	no	1	0	2064	MKSTWVCSSTPSNCSKWQKLKRPSRLVRRSLTLTANCVCSTKNCKKYAIGPKTI
YPL222W	YPL222W	1606	2	1045	1234	yes	1	0	2064	MAPLPSWTSLNQALPRTMMTQRRDIRLPTSQALYGGTCNSLPRISHVCWVLRPVTLNCYLRAN
YKL012W	YKL012W	1608	2	514	652	no	1	0	1749	MMTPYGRKKCLRNIFPIDQPINFLRNTMKQANSKKPFRKCCKTILI
YAL041W	YAL041W	1612	2	1402	1561	no	1	0	2562	MVEWSTGRVIEFPSSVSYYISIKCSFQQQIAPRNLKENLRFIFLKKSSSFFQR
YAL041W	YAL041W	1613	2	2188	2353	no	1	0	2562	MSCLNGGPLHQVSKVKLNPFQKISRTLFQNLPYSSGYHIITTLIIPLVARSSHFW
YBL052C	YBL052C	1615	2	2071	2203	no	1	0	2493	MIAKGYQDQNLVQKLIGSSASLLKTPKHHLEIMQLGETILEYQV
YBL052C	YBL052C	1616	2	2269	2422	no	1	0	2493	MKTKTKTLPLMMTLRMSKYQKKMMRRKTHMKKTVMMMRMGREKDKSRMKTI
YBL052C	YBL052C	1617	2	991	1141	no	1	0	2493	MKFIATVSCLFGKLMGGRMSCIVKIFACWQNVLSILRLCITMLNRLYSIF
YBL052C	YBL052C	1618	2	1603	1726	no	1	0	2493	MISTILLKSILGTGLKIFTKLGAQKTILASNMTNYCGNLLY
YCL045C	YCL045C	1620	2	1915	2059	no	1	0	2280	MQEVNQQKKWPRIRKKSLWLPHTRQLSQLMIISLSLISEIYCQDPIRS
YMR237W	YMR237W	1624	3	1730	1856	no	1	0	2172	MGIIRPLCEKTGTSSRSCEGFPNWAFPKIFSSMRKESITVLH
YOR054C	YOR054C	1627	2	1720	2026	no	1	0	2022	MFLRERKKKRMKITMRRMIIRRTILVVKMKIMTTTTMTMMMMTMMTTTTTTTTTTTTTMMMMTTMMTTMMTTTTTTMKMTKTKMKTMKEKRKKIKEGYSDLX
YGR214W	YGR214W	1630	2	106	259	no	1	0	756	MFSTQDQMVSTLSTLVRPGKNWFWLPESSLPFQTQKTLLPSLPELSVKGLF
YGR046W	YGR046W	1633	2	859	979	no	1	0	1155	MQVILDTNWVEKIPTKLTTLLPKTLKDFKSITSRFTKKWS
YGR224W	YGR224W	1635	2	889	1012	no	1	0	1839	MILSSLCFVQLDSHVFYWLSHLAVTGMLGTLHPSLFFSSSV
YGR224W	YGR224W	1636	2	1222	1378	no	1	0	1839	MIPPGEPLYTWLLALFLQSLQQYFAVLSPTKPAKSNRLLLFQAFLVLLVRVY
YMR130W	YMR130W	1638	2	517	655	no	1	0	906	MSLISPNLIEQYFNMRLTILYLNNLIYSKSTPGRKFYSIAFTSEMN
YJL153C	YJL153C	1642	2	358	514	no	1	0	1599	MRRGMTFMLLLTLCCPWLAQTTLSSLVGTSITQIYTKLCREVKFSNMICNNA
YJL153C	YJL153C	1643	2	772	982	no	1	0	1599	MTPWKTSCSLLRMTMKRLLLPRSLQQHLSWKVSPILMVHRRILLFPAWFSWLSMRVHSLRETISSRDKPS
YGL259W	YGL259W	1645	2	283	403	no	1	0	495	MLTLPIANRCLTDLTTLQLIITNSRQHSLGLVLLPPHQSL
YKR036C	YKR036C	1647	3	1445	1610	no	1	0	1929	MFTWHRSTNDRSPPMLQLCISNRNKRWHCATMGSKSWQTGEITRRPYRWNYKFEV
YDR320C	YDR320C	1650	2	1498	1621	no	1	0	2004	MIKSCREKEDAKTLLILPLLKNPCPLRRRQRQPRLQQKNRT
YDR320C	YDR320C	1651	2	1042	1201	no	1	0	2004	MKIAPSSMKTATLTLQYPSQILNYRGITNLRRKVLVCSRTGIILTHYKNMKSL
YIL047C-A	YIL047C-A	1653	3	86	350	no	1	0	366	MDSSDLGSKAFSSLNDIPITPSHDNNPHSFAEPMPAYRGTFRRRSSVFENISRSIPWAHATDFQRPTVNTVDDRSPETDSESEVESIM
YBR035C	YBR035C	1655	2	79	355	no	1	0	684	MKNNLLTTQSIFSPNGSTKPRKTQGKRCQKQLLFHPRNYLVGGCRPGFFFLRSSTIEVLLFILTGEPLERLMILLPTRMRQSYSFGRICKGR
YOR192C-A	YOR192C-A	1658	2	1093	1222	no	1	0	1314	MFLAHLQTRLTRRLQLVIIIEQIVQNQEQQKLTILLHPVNSQG
YPR093C	YPR093C	1663	2	631	814	no	1	0	864	MNRYGMPSTKSRCTCDEHWTGTHCLCCASRMPTSTSTSKYPASCTVSLTTSTCLTSTITTL
YLR163C	YLR163C	1666	2	652	814	no	1	0	1386	MKNWYSMLKNTLAMCPNLNRLSRWDHQGAHYQFFVEVKGLSKKTRYLQHILLSH
YPL190C	YPL190C	1669	2	1552	1693	no	1	0	2406	MFKLSTKAHKVKRNLMNILAYPLMTQLPFLITSKTTEIILVLLITVL
YPL190C	YPL190C	1670	2	298	430	no	1	0	2406	MMMTMMIMKRKKRKKRMMTMMMMTTMMMKKKKKKKKKKATTTVR
YPL190C	YPL190C	1671	2	1966	2137	yes	1	0	2406	MVVIRLVRLLNHLLKLQWTSNNYYLPFKTFHLTLYRICFQWPNNSNNNLMLSSNWLV
YPL190C	YPL190C	1672	2	1714	1894	no	1	0	2406	MALLLFLFQTAQLSDLLLKQTITRVTVCLLHNNNSNSHMVIMGCHHHPMTKDMVLNLQFQ
YPL190C	YPL190C	1673	2	2242	2380	yes	1	0	2406	MVKIYLQNPLPHQCHTNLRHLNNNNNNNNSNSNSNSNLLAIMFKVY
YPL190C	YPL190C	1674	2	1204	1450	no	1	0	2406	MLVLNLIMVITVQTVVLLLFLPQNDHFKLNLVTCTMTTMVLATRNPEDTPFLATFSLKEPQIVRMPLRFSTGLGTGLVWKLI
YER059W	YER059W	1677	2	34	163	no	1	0	1260	MPVVVRSLHIQYNRMIKQTLAVVTSIYVQIIHNRTVIIDAILW
YER059W	YER059W	1678	2	742	862	no	1	0	1260	MMYFYRSSCTLIEYPRDAIVSLRPLKLILQNMNLPQMKAL
YBR069C	YBR069C	1682	2	121	244	no	1	0	1857	MRYLDKQRSLEGRTANPYYRGNAKNSSTLLKGSCHQTVIPN
YBR069C	YBR069C	1683	2	1561	1840	no	1	0	1857	MNMENLTSKCFSKIIWQCPSFCLPILVTRYTSNHGAFGFQPKKLIWTHIETYLCLHRLQRSTKLTITMILKSMKIQNRRKIQTARVQESFLRG
YLR084C	YLR084C	1686	2	2236	2371	no	1	0	3660	MWSMHLPMRLYGTPVPLVYHFGRLVTMAMAMFCFQVQYLICNMVI
YLR084C	YLR084C	1687	2	3169	3313	no	1	0	3660	MLIMAVSSYLMVILIFRNTDTYKVCCLISKNGPHILFQKQQILPITIQ
YPL143W	YPL143W	1694	2	118	325	no	1	0	321	MLNFTWVSVLPTSTEPPRKSGVLRLELCGVRLPELTVTLVSLEPPSETICQPRPSVLLLESSCTHPTSX
YLR099C	YLR099C	1696	2	229	352	no	1	0	1182	MDTLPRRWRSTGRLRTCQTTLKIYMPSTCQPMVPQRRQHCK
YJL053W	YJL053W	1703	2	586	751	no	1	0	1137	MRQRQPLMTSLVVTMLQIMRVTTRKQRAPRVRRQTLIKFCRYHIQIMSPSLLDWI
YOR198C	YOR198C	1707	2	949	1138	no	1	0	1410	MLWRPSLPEKLLLMIWFWSLQRRMILSMLLHLNLRNTRRRTNRRTLKMSNLLLFSTKSMASLL
YNR025C	YNR025C	1709	2	28	148	no	1	0	357	MLYIMFSLLYTNTYFCWCIVCATFLNFYFYFYHYGWSFSF
YLR014C	YLR014C	1711	2	736	856	no	1	0	2712	MTFWMKILNKGNRNTMDMQRLKTIHTLIHWNYHLDMPLKL
YLR014C	YLR014C	1712	2	1213	1342	no	1	0	2712	MLRRYLSQILLLSRHIRDALLNILHLYFHLQTGWRHWQALCSW
YFL052W	YFL052W	1720	2	325	505	no	1	0	1395	MTKPVCIGSWYLFLPPRLAICRLKLSRKEGLPLLGYSYPVSACHHAKNLTILTVVIYSRL
YML035C	YML035C	1722	2	1714	1837	no	1	0	2430	MMNPRLIAAFIGNIPSHHSGRLLKTLLIPITCTICIQMSRL
YDR023W	YDR023W	1726	2	811	955	no	1	0	1386	MSVTPLVSVEKPVLTVRMLGVSSEFMLSKKLNNSSSLNLKNLGRSLKR
YDR023W	YDR023W	1727	3	1151	1310	no	1	0	1386	MRYKENGRQRKEIRTLFEFHFGCYPKSFVLYLGELPNGRWFGCTRSFEEIHSR
YDR006C	YDR006C	1729	2	2110	2248	no	1	0	2703	MNTAIVGGLKTQCLLLFIFAKLLTIFTGSTTTMVVVNKPEGLNCLH
YPL280W	YPL280W	1731	2	274	397	no	1	0	711	MKSTPATIKYSLHLLDMVLYLTIPKLKICKILHPRYMPMGV
YNL256W	YNL256W	1733	2	1594	1726	no	1	0	2472	MISLNCVKTHYICMRASSSTLEGVLPGLTLFRRLRKKKYAGLSH
YML100W	YML100W	1735	2	325	523	no	1	0	3294	MQLPHIRQQARLCLNPGKMVPWNDSSPLLPIFPRIASHRQSSMSMTPVRELLRQSNSNSRTPRPTY
YML100W	YML100W	1736	2	118	277	no	1	0	3294	MTNSNNVRFLTTSHRNHWSRQHQNKVSPQQSQGVPPGHPVLSTAPRLRQILPL
YML100W	YML100W	1737	2	2842	3088	no	1	0	3294	MPSHISILFLTTEVFMPTFTKTLFPYNKWDFPYRQLNFFSDSIILLRIHWIRVPAKSQIFRHHLNKILQIKNNNLQPLPLCR
YHR197W	YHR197W	1739	2	1099	1237	no	1	0	2289	MGSSIPSYLKYNFKALGYGKLWFQNMANAVYHFSKESFLPLNFSFH
YER098W	YER098W	1741	2	376	505	no	1	0	2262	MGMVPIKCLVMKILGILATATPFYNAFIISPNLGVMCCDILKE
YER098W	YER098W	1742	2	187	367	no	1	0	2262	MKEEASLVVKRITLQEINITMSITIIWQVLQMKESTIPRLHMKIVRSIQSPPYYLLLLQI
YER098W	YER098W	1743	2	568	832	no	1	0	2262	MKVLKHLLIAEILIRGTKAMIMKMHITTTTFSRVIKITPLLLLKKNRIILKEKGTRLWVLEKINRTIKILQRKMITMRWNGLSLFTQL
YER098W	YER098W	1744	3	1613	1733	no	1	0	2262	MLWFTRSRTYGRTEATAPYSVIAPKKIQVFRGAKVKHQTF
YNL325C	YNL325C	1747	2	1345	1477	yes	1	0	2637	MVQTLLLQRSRKEYVEVIVLTVLIGPTPPNSSLAREHLVASSNL
YNL325C	YNL325C	1748	2	2479	2641	no	1	0	2637	MCLLTKNFTKKSSMSMIINLLLMTILLLYTLSPTICSFTGICAFLKIYNLIFNX
YDL244W	YDL244W	1750	2	430	553	no	1	0	1020	MSPSTSLKVRSMPVSVSNVCNKLNWKNTWLSKVDQLLMLKC
YDR540C	YDR540C	1757	2	52	175	no	1	0	537	MKNMMQNLKQSLNLKKTKKLKQWIEHPLKTSLINWAGLIYY
YDR540C	YDR540C	1758	2	364	499	no	1	0	537	MMSSFKREIENGLQLKLCGLCINGSISTRLLLSQTLEEKLENGRD
YNL216W	YNL216W	1760	2	1501	1720	no	1	0	2481	MCQGVNPTLQLTEPKAVGDRLHENFSSILPKSMQHILRMLGEIGLGSFFSLTALMIILVIMKLKKLRIESRNR
YIL036W	YIL036W	1762	2	919	1066	no	1	0	1761	MYQTSRSSTKQCRLVVFHNTMQKKLLIPRRTPHWVIRALFTRKVSSEIL
YDL082W	YDL082W	1764	2	385	508	yes	1	0	597	MVRPQKLNKFCLLLLLSQLLNQLPMLKLELSKTMVNLLSEP
YPL201C	YPL201C	1773	2	175	427	no	1	0	1383	MSERMVEMLETILKKTMMVTKKRNLKMFFEVTVGWNLYGLITILLPTIYKVSKVLEISIASTGFFILIKQRTKNYCCMTLTANI
YDR316W-A	YDR316W-A	1776	2	127	268	no	1	0	1320	MIRLPLRLTLNRQQHLLHQLFQRTPIMPLLNLLQYHLHRMGRTHSSA
YHR003C	YHR003C	1778	3	266	413	no	1	0	1287	MHNVNSFRLSENYDYRSRKHIYRLFEYPLLRSFIRYWKAQSSMLERTLV
YKR085C	YKR085C	1781	2	358	538	no	1	0	585	MRSGSYVLTILKSIHANFWLQNMAFRHYLYPWSRNLVNNMYKLWKVDCKKSNHAGRRRGV
YKR085C	YKR085C	1782	2	145	304	no	1	0	585	MLQECTINHQNPSQPDLLTVRPFHVALWQPVTLVEGLTCLFKALKRSSVQMFS
YPL025C	YPL025C	1784	2	265	409	yes	1	0	555	MEVQSPHRTPTFSGTFLGQTLFFFFFFFLLPTKSELIYQPKKARWTDT
YPR041W	YPR041W	1786	2	487	637	no	1	0	1215	MFVVVGCPLVILLKVSLRMHLQMAPAHPLHNIMTKTKMNYLVKSRRLPLP
YPR041W	YPR041W	1787	2	229	394	no	1	0	1215	MVFTNLPNCKTYWMALLTSLFSVEAVKIQKRRSSLPKIMIWFETVKPVVRELQWT
YJL050W	YJL050W	1789	2	2053	2182	no	1	0	3219	MVRITMAGVLLSILLKELTNATQVLSIQTMNPILSMWSSIPCI
YJL050W	YJL050W	1790	2	892	1078	no	1	0	3219	MQWSLLNGYAKFILSHVILSTQISVQLLYNITCFQPMEMVFIWWLTKKVPSERKISKKQWRP
YER116C	YER116C	1795	2	208	355	yes	1	0	822	MVMMIYLSLEHLKKIQVATITPVTTILGIMTGKQCIPKSQKQVLVTISH
YER116C	YER116C	1796	2	364	493	no	1	0	822	MLKNCTQWTFFHKQQTLRVLPRCLTQHRRQRNLEQIVRNKLLI
YOR136W	YOR136W	1798	2	985	1111	no	1	0	1107	MLTKFKMQYCLLSHQVQKTEQVTWLVLLLLHHSLKQSSRDYX
YBL113C	YBL113C	1801	2	1675	1849	no	1	0	2376	MLGTWPLLEEEKQLVYWIRQEASKGAKFSACLEGRSKSCIIKYGATCVNRRQRCCSTF
YBL113C	YBL113C	1802	2	1339	1516	no	1	0	2376	MSYSFLDFGLTKLNIFSSMVLTYTSAQREYSHNTDYARAVKRCSGSVSVGLARKYRIGG
YBL113C	YBL113C	1803	2	211	1288	no	1	0	2376	MRTATRAFMVVLMPVPMRLPTPALMLLPLPASTSGLVRLPLPASTSGLVRLPLKVPTPTLMLLPLKVPTPALMLLPLPASTSGLVRLPLKVPTPALMLLPLPASTSGLVRLPLKVPTPALMLLPLPASTSGLVRLPLKVPTPTLMPVPMRLPTPALMLLPLPAPTSGLVLLPMRLPTPALMLLPLPAPTSGLVLLPLPAPTSGLVLLPLPASTSGLVLLPLKVSTLALMLLPLKVPTPTLVLLPPKVPTPTLMLLPLLASTSGLVRLPLKVPTPTLVLLPPKVPTPTLVLLPLLAPTPALMPLPLLAPTPALMPLPLKVPTLVPRRTPIKMAMLRIIDSIQSPTLTKSRISGKGVKWFS
YBL113C	YBL113C	1804	3	1880	2000	yes	1	0	2376	MGGKRRYGLCGSARESWSFSAFAFHDERWTAGSAVRQAAV
YNL054W	YNL054W	1810	2	3256	3376	no	1	0	3495	MMTMMMATMVTMKTILMKDNTKANQMLEMTKKMILKNGSY
YNL054W	YNL054W	1811	2	2407	2560	no	1	0	3495	MIMIAQMLLSTVTMAQHPTRTNFHYMEGCLQDQIMITTILWLATILAITTN
YNL054W	YNL054W	1812	2	967	1201	no	1	0	3495	MNVMMTPAKYALHLLKQRLQPHLWAVQTILRLSLLVSPAVMLTITIITRRKPAATTTAITVIVHPIKPMPISRILTPT
YNL054W	YNL054W	1813	2	493	745	no	1	0	3495	MLNSRRRNLPSSPIICLQVTLPFIKQRDRRIFMVHHQLPHLKRSERLRPSPITRHPALVITSARIHLQLLFYLYLHYHNKISQK
YGR137W	YGR137W	1815	3	20	263	no	1	0	372	MQAPPPQQQQAPLPYPPPFTNYYQQPQQQYAPPSQQAPVEAQPQQSSGASSAFKSFGSKLGNAAIFGAGSAIGSDIVNSIF
YOL165C	YOL165C	1821	2	187	316	yes	1	0	429	MALSLLLLLLLPMFALRRKMFFRRLKEEKLRISKRTLRLSVSI
YOL165C	YOL165C	1822	2	37	166	no	1	0	429	MSWEVEDFRVKKQWRNGGRMESVFVLSLAPPNKQMQKSRLVKH
YDR221W	YDR221W	1824	2	841	991	no	1	0	2106	MIKLSMIILKNSEKLEDGLKRLKLMQIAKLMMSRQIIFTCTLQKKYLKFF
YDR221W	YDR221W	1825	2	1924	2053	yes	1	0	2106	METSAGMVRADRLLYLFGAATNSRFGVYMKRLSATTSSMSLVL
YGR264C	YGR264C	1827	2	616	775	no	1	0	2253	MSTTFHTWVISSVVFFQQTFLLVTVRDVIIMPCLFVVLMNMVLPRKLKLWRKV
YGR264C	YGR264C	1828	2	1561	1765	no	1	0	2253	MRTVNFLKVGVLVFLVITLKTLEFLQVFGDTTWHLLDQNLVILISHGMTLLLETTVNCWLTWVTLLTD
YKL198C	YKL198C	1832	2	1318	1681	no	1	0	1986	MKTLSVFTIAHSAIAAITARGREWSITWLEISRTDMHLAWHGGSLTQKPPPATPSTTSSKTHGSKELRLVLMPTTNMCVRNLLSKPLRTRIRGVSISLQMLLQPHPPQTHSLRTESPSGQW
YDR504C	YDR504C	1836	2	139	298	no	1	0	381	MLFCFIVSVRCLPIFLPIQFGTIFLLSIFSFPYVFFYMKTSQGEIEENVHYSV
YBL083C	YBL083C	1838	2	181	385	no	1	0	423	MPFFVGPIWYVLHEWCWNSYPPNSQASTLLLALNTVLLLLLALTQLSGSVALAKSHLRTTSSMEKKLN
YJR152W	YJR152W	1840	3	368	521	no	1	0	1629	MGYFRLLFRLSIYEPRPGTVHFPKDQSHVKNACGFYCHMGNVISFTCSSNS
YPR042C	YPR042C	1842	2	3085	3229	no	1	0	3225	MIMITIIITITIIIIIIIIIIIIIIVIIVIIIIIMIQVCTATGHTDIX
YBR085W	YBR085W	1845	3	668	800	yes	1	0	921	MGGHYRCLNMFLSIRHSEKKNDDDFRSSSKVQRCYRLSQKNRSF
YKL076C	YKL076C	1848	3	44	263	no	1	0	381	MLVLEPFFYYIEDVGGDDDEDEDNVDNSEGDEESLLSRNVEGDDNVVERHFKPDPRVITLEKICEVAARQKWI
YBR281C	YBR281C	1852	2	979	1102	no	1	0	2634	MNRTSFQYQFIWTMYLPLMNQASRIFTRTKLTIGTLNKEKY
YDL153C	YDL153C	1854	2	1180	1408	no	1	0	1830	MISLNLRLLMWTHKTKKLVEELCVSILRKLINKKIKRRIDSKVMMIFHIRNVYLKGSNVCWMKLVNVVCMIIMVLT
YDL153C	YDL153C	1855	2	991	1126	no	1	0	1830	MSCKTVKILMQRMEENKSKKLMKKKEKAMKKKKKKMLILTILKST
YDL153C	YDL153C	1856	2	1435	1633	no	1	0	1830	MKLCLGASTLKARTIIINRFREVNKTRKYLVKRLIRMLLLLQGKENWRNWLKMSQVMVSVPLIIKF
YLL001W	YLL001W	1860	2	247	439	no	1	0	2271	MITQLIHMMKLQKYQDSKLVRSPWSIGARKEIMQMSGGNSCIYQENGFMISTISKEKSKTKQRG
YOL136C	YOL136C	1862	2	520	685	no	1	0	1191	MPGSLCKSCFTKSTTMNVTWESSTPQIRPSKEEDLYLRRFVRSIQMSFLVSIWCP
YDR398W	YDR398W	1866	2	748	901	yes	1	0	1929	MVAWKFLLIHWYRVQQRKEATSPKNPAKRFKSSVKTAGKFQFITHLLIKTF
YDR398W	YDR398W	1867	3	1508	1655	yes	1	0	1929	MVFNHTRWLFGFYSKFDVYSIVVTFHLEKAFRLITKATSTGCKVRLYYK
YIL077C	YIL077C	1871	2	97	232	no	1	0	960	MKMLLNFMKKTNCWMQETGWSYRRPIDPLLKLRCGVVGLGFQLYF
YIL077C	YIL077C	1872	2	826	964	no	1	0	960	MLQWIMNPIYLSQDFLTMVMLPIIPLLMTNISVYCRAGDMVGTAPX
YDR053W	YDR053W	1874	3	161	290	no	1	0	393	MQMLLLLELEALKRSFLRKGFSGIVIVAIIVVRKHIQVARCCC
YKR031C	YKR031C	1876	2	292	436	no	1	0	5049	MNMILVEVLMRKICTGSTTISIAVTIMFILSGILKERKKEPLKGVLLL
YMR153W	YMR153W	1878	2	325	457	no	1	0	1425	MYLRFPIPMDSTMSLLALKKIHASLKTYLQMIITVPTTMLIVQI
YHR132C	YHR132C	1883	2	703	991	no	1	0	1290	MTDYGVRIVKGLMFLNVLVSTLIIPLVSSGKRHTPTLAAKSIVGKRPSKLGKHLLGTSILMKPRAITKFMATLTCIRIHRRFYIPTHTRVMPCPET
YLR336C	YLR336C	1886	2	1795	1921	no	1	0	2697	MLLKFRSIMKMMPASPRNLKFQSRMIFLMIFQIGILSPDNSV
YLR336C	YLR336C	1887	2	763	910	no	1	0	2697	MMKQARKHFPRMMIFQLLILKTQMGLVNLITTALRTRMIIIEEKRKIPM
YDR441C	YDR441C	1890	2	325	478	no	1	0	543	MKKFLKCRLKPFPLIPTWLSWMMFSPPVERHMLRATLSDKWVLIFWNMTLC
YMR164C	YMR164C	1896	2	1696	1981	no	1	0	2274	MFLPQCMRSLRNNNFIYHNIIKPILQYHKMILPPSFLCLTITITITTTTIIIIIIIVIIVIIIIIIIIIIIIVIIHPQYHNHHQNVLLAPAQLLI
YMR164C	YMR164C	1897	2	796	1216	no	1	0	2274	MICNHQHSPSNHLNSRSSSLSINPSINRNSNSNSNNNNNNSNSNSNSNSSNSNSNSNNINSSNRHRILLSTHKWSLIFHRKILIQPDLCLQCLLQINNLMHKPNLQCFQTSSASFNINYTTKIKDRRHLFSKANLAGLMT
YLR141W	YLR141W	1900	2	913	1072	no	1	0	1089	MRPQSIKTKIKKIKKIKKIKNKITLQVKVKARQKGMKSTKRTCSDQHYMKISC
YLR141W	YLR141W	1901	3	824	980	no	1	0	1089	MGTRLSARGQTVPHQGDGTSVSTKPVVQTGCAPSPSRRKSRKSRKSRKSRTR
YDR410C	YDR410C	1905	3	374	620	no	1	0	717	MSSSYSGTIYQNYCYAYCGTFLFSYCEDQEGVRSCFSENWRLLLVKTSKLSWVLLVGNWHSATASKSPIIGYFHFCTLEIFQ
YDR498C	YDR498C	1907	2	733	952	no	1	0	1149	MTSTLNSKPSSRKLPIWSKYWKMPPIKRNEMSIYHLGSSYAASRGFYGVVFSSYLLNSASGCYSSFSRVYSSP
YOR335C	YOR335C	1910	2	769	904	no	1	0	2874	MLDLTMIPMFSHLCSSVSKKSLQLDHILAILVRMTRTVSILPTEF
YOR335C	YOR335C	1911	2	1522	1717	no	1	0	2874	MTVPTLLMRSLNQVRSTVLFWIKHVSTPNKVVKNMTLVKLLLMTLLSLMLKMFNCITVLFSTPGL
YMR051C	YMR051C	1915	2	127	268	no	1	0	1320	MIRLPLRLTLNRQQHLLHQLFQRTPIMPLLNLLQYHLHRMGRTHSSA
YNL087W	YNL087W	1917	3	1841	1970	yes	1	0	3534	MDSFKEWKGRIKSHHLLEAGRYRPRIEKCRIYYSYRYVESVYQ
YHR015W	YHR015W	1919	2	187	343	no	1	0	1977	MLKSKKRIASKNTIVKMQLKKRKNKSKYLKKLLQREACKNISRKLQRQIVCL
YJL177W	YJL177W	1921	2	322	502	no	1	0	552	MLPSCTFLTSKLTKHQSKEEELTEPTVESTSTNLLHLTLNWLLPKRKKLSPRLLKRRLSD
YGL037C	YGL037C	1924	2	112	286	no	1	0	648	MLIETGTGLWSPEIGTLPDIFRSQRTIKIKNPIQHTPTTLQGQAMIPRKRVFCGPYTV
YDR359C	YDR359C	1926	2	2536	2713	no	1	0	2946	MANLLQIWLEMGKRRLQDQTRNSILSKISLKVTRGSCWSKNQTLVLRWPLRRQKTIIEP
YDR359C	YDR359C	1927	2	1333	1519	no	1	0	2946	MTLELLRTLTILLKKKVLLLTIMMRMERMKQELRVILILQMVCYLKKVPTIKLYLLLTPSYF
YLR227W-B	YLR227W-B	1930	2	1678	1921	yes	1	0	5265	METFTGYLKGTCFHQISPYPPSIMSIQVKVHANILILSFIECLRMPMHRQFDTHLKITPSRILTNQMSTGLVLLTINVLIV
YLR227W-B	YLR227W-B	1931	2	3289	3544	no	1	0	5265	MLLHRKIIHRTILFLSKRQLLFLNRIPRNLLSLISHFPIRLQNLLPNYQTPLKNFHRSILVKLIPVWVVLVTLMPILLSTVRKDH
YLR227W-B	YLR227W-B	1932	2	3070	3238	no	1	0	5265	MFLYLLPCPNLTHMSRRTPVNLKISDTQTRTVTMRLIIQTYQYPVRVVPTTKLFRR
YLR227W-B	YLR227W-B	1933	2	2464	2629	no	1	0	5265	MLAWQDLISVLCYLSVNLLSSMITTLTPKYILVASQVTLYIRLETLMDISSIFHP
YJR076C	YJR076C	1936	2	229	370	no	1	0	1245	MMKVSRFNLISSILRDSVILSTILHLSKSFPTTFATNMMKSYWKKVV
YJR076C	YJR076C	1937	2	940	1078	no	1	0	1245	MVRRHRPPQQGETQIPSSKVIILITMFSTQHPICTGKALAKITKPT
YJR076C	YJR076C	1938	2	613	799	no	1	0	1245	MKMKYQTKITKPICTYVHFYLLLLLDPMKFTKWAAMLGQFVAESIHGAYWTWKIHRSLILLS
YCR105W	YCR105W	1940	2	955	1087	no	1	0	1083	MSKYGWKNFRSAKKASAMPLQGWKAETSNTDLLWSIMIRNSINX
YOR112W	YOR112W	1943	2	1975	2113	no	1	0	2283	MMMAGFKMKAAHQRCLKNTQGHKIQRWQNPSLLAQGFLSRRRKQRS
YHR162W	YHR162W	1948	3	92	281	yes	1	0	387	MGSGFRWIQRYEETGGKNFWCSKFVAAIYCADLDSLVLCHQAKKHLVGFCQLVSLSDRWLSIG
YML013W	YML013W	1953	2	172	349	no	1	0	1752	MESGKANQTRWESPLKRLHPWLRPWFLPRWDLDRCYLQPHCPWSDHCQRTSAMISEQLG
YGR014W	YGR014W	1955	2	2512	2752	no	1	0	3918	MERFLKVVLLANKLLRLLAQSMQQLPNTIASRQPRLLNPQLYLLPTQTAVLLPLHWKWQRLRQPHLQRHPLCCLHHQHPL
YGR014W	YGR014W	1956	2	1375	1522	yes	1	0	3918	MASPVQQAYRCCQPQNKQVLPAVLALLALRYLLFHHKVPQMLLAPVLQV
YGR014W	YGR014W	1957	2	265	436	no	1	0	3918	MMRAPLPRLLCHMPVKNPTMPLIKTLGARLLINCHLPVRQATMRQPSVHRPILLLLV
YGR217W	YGR217W	1959	2	1864	2005	no	1	0	6117	MKTDQKVLFQKAFFAHNIRNVFPMPTPTTAELVLIILLIPWSSFLSL
YGR217W	YGR217W	1960	2	4108	4291	no	1	0	6117	MTEVWAVQIVTMNIQIPFFNGISCLQGFTSNHIFIWTLSQALLVHYTKSFLWKDGLICWKI
YGR217W	YGR217W	1961	3	4775	4919	yes	1	0	6117	MEQHTTQYHNYSLYYERCSIPRSSLSLLVPQYKGVFPVSDIFVYYSSK
YPL003W	YPL003W	1963	2	703	874	no	1	0	1386	MMLSTNPIMWKLNAMLTWPALKMIVVKNWKICSEIWKYQIMGTIGMILITTRFSHYY
YML089C	YML089C	1966	2	133	370	no	1	0	366	MKCKSAQKVGQLRMRAFSLARHSGPRLGVPYNSPMTKQKLSVSLESYTRQLQIHGLSCLSFVHITLFSLVVCFIKLIRX
YNL165W	YNL165W	1969	2	265	421	no	1	0	1218	MLTEPQDSRQKEPCHSFRCYYNEGFLHSPVKNLSSYFYTTRGSSITLIQRGV
YDL127W	YDL127W	1975	3	461	656	no	1	0	924	MSLAILEAYQRGAVVQIAKRLSHVEKFFCSRKRHSKQNIHFPFALIVQYVYPIFSFHFDPLHVGI
YDL216C	YDL216C	1979	2	844	1024	no	1	0	1320	MLEQGLSWLLPVNVLATKIKKTLTIKTVQQGLSSASIRKGGIALKQAPLEACFQVIILVT
YBR068C	YBR068C	1981	3	1403	1529	no	1	0	1827	MDFHNVVPSAIQTSNESTGKVSRRVGIQGHNRDLGFHIRCLF
YFR028C	YFR028C	1983	2	1402	1555	no	1	0	1653	MTNPCRIPTAQVIIIPKFRARKMISPLLHRPEWKITNPAQRTSIMPQMIPY
YFR028C	YFR028C	1984	2	1195	1327	yes	1	0	1653	MGRLVPEIRANLLRRIMEVIHSRAQPSHRLRLVSRERAKTVLIL
YFR028C	YFR028C	1985	2	385	619	no	1	0	1653	MPVILMRISKSQFKMWFMAFGGLRKKALLICIPSIWRVTRNTNTWSLETSMYSPQILLHLRHHKRTIQRAISLPNLHI
YHR126C	YHR126C	1987	2	205	418	no	1	0	477	MQLYMMWVVGMAHCIVPIEALLQIINPAKSKMPLFHRSVMVKSKPLRLDLRLPLLLPQVVPQMSLSMKVLV
YHR008C	YHR008C	1989	2	298	427	no	1	0	699	MAVVSQTTVYSGKTWLQSRRAVVNHPPALWQRQSTSSLAVWTS
YML111W	YML111W	1993	2	2380	2605	no	1	0	2760	MISSKSKYILLKKKTRILFRRKEVPILLPRHPVIIISYKQHLAMVHPPLLSLLSKLCMNGKKLSHYSIRGMLQLI
YMR016C	YMR016C	1995	2	379	559	no	1	0	2355	MVLQSPPKKAITVLISVTMYHTTIIFPKCKPNNQWHIRIHKRIIIILQTAMEPLTVQHHL
YMR016C	YMR016C	1996	2	1570	1690	no	1	0	2355	MIAVVVAVALVLNPSVRVPIINLLTTIKILMVLQIYLLLS
YMR016C	YMR016C	1997	2	2218	2359	no	1	0	2355	MKQHNRTNLVKQNLSRSQSHPNHKLMELAMSPTKKLLLMIQKNKKNX
YKL023W	YKL023W	1999	2	649	808	no	1	0	831	MRMRLTRARGTRRRTESGGKEERQGEKMKESRKKSRKKSRIIKHLNLFLPQLT
YBL017C	YBL017C	2001	2	3028	3181	no	1	0	4737	MVLLLSRWSMPLIETHSAMLTLKKFKVSKALFSPTSFQIVTRSPRIKKTNN
YBL017C	YBL017C	2002	2	4489	4741	no	1	0	4737	MINFWMKQMTCLLATMKTPMTYPVSWIRVVILKSKKMMFQHLKKSIHHIQINLRPPMFQIHYQKEMRKTSTGLILQRHLTKTSX
YBL017C	YBL017C	2003	2	3850	3979	no	1	0	4737	MKIVLLGIFHFLNFQEISKTVLVQDKISSVITTFTKLTMVLVN
YBL017C	YBL017C	2004	2	457	583	no	1	0	4737	MTMKRIRGTKRDNLKYLILHVAQTRFLQVMMVENPFLRSSLL
YOR092W	YOR092W	2009	3	1223	1361	yes	1	0	1839	MATEISLNKIFRLFSKKLSKALFHGCYPGFDYRFYSLGKSPFRYDQ
YJL127C	YJL127C	2011	2	1348	1516	no	1	0	1920	MMWRVNPLRQTLISYNPHSRTPRIVPQQQLKPTKRIKDPSFFPQYRARHYWTTNSQ
YJR119C	YJR119C	2016	2	637	964	no	1	0	2184	MTRTISILGQIRILGRILRRTMMMLVLFVARQMIQKEQFYVIHVTNHSIYIVYHHLWNVFPLAIGFVTLVSSETDITDSLRTRMTILYQSFKNIVNVKIQGYYQHENCL
YOR381W	YOR381W	2021	2	652	787	no	1	0	2133	MRRAFLTLKFLQASFPHDLKASLYLDTSCFIQFFWHTGINMILTT
YOR381W	YOR381W	2022	2	1582	1711	no	1	0	2133	MALHLQSIIMITSCYLREVLVCQGPLHTPLNLEKRQRQLENNS
YBR159W	YBR159W	2024	2	385	535	no	1	0	1041	MNPLRNCVRSYQSPFWSIMLVNHTPFLFHFWKQKRRSLEILSLSITLLHY
YKL174C	YKL174C	2031	2	61	196	no	1	0	1854	MVCLITCTPLFMKMTVKRTRRPSISIMIRCWINRYCQEVLLSVSV
YKL174C	YKL174C	2032	3	404	617	no	1	0	1854	MFVVHWLVNAHRELDYEYQYYFCRRSTYHFFDSDDELQPNIRGTLDFLHSHCILLSCDCCRPREFEICKIY
YLR058C	YLR058C	2034	2	406	529	no	1	0	1407	MVVICLTVTLLKTEKFLLFPHTSNLSHTELTQKPVLSTTIL
YLR403W	YLR403W	2036	2	382	556	no	1	0	2049	MKLLAVEIVLYLHQQTVLPPLPLLQPLLPLILCRFNNQLRDPLLVIRLTIEGILFLLR
YLR403W	YLR403W	2037	2	1606	1738	no	1	0	2049	MTLMMTMMLMMTMTMTMTMTQKMAPVPMENQFITTITRCLSKLI
YLR403W	YLR403W	2038	2	814	964	no	1	0	2049	MQVIRLILCRLIAAMQLITPPLIICMPIFRATWIPTPQYDNLSILTISRI
YLR028C	YLR028C	2040	3	737	869	no	1	0	1773	MALSERVICIIELACGSIVQARFSSRCCCGTSIIRCGKTSLFCE
YLR286C	YLR286C	2042	2	352	484	no	1	0	1686	MILKRKLLHKLYGILSVKVQVPVRDHLTQQSLMVLILILKTTTK
YLR286C	YLR286C	2043	2	1549	1690	no	1	0	1686	MGSSPFVIIALGFTWNVLLEPHVMLMTPATQSIPNVISLIWKAITFX
YBR274W	YBR274W	2046	2	511	646	yes	1	0	1581	MVHYVYPWIKGVLHPTWLLKYYILKRVITQIEQIYGLLASSCSYC
YER081W	YER081W	2049	3	575	734	no	1	0	1407	MLGGKRKNSWYYWVRSHWFPIISSCRSYGFACVVLRYCNYHGLGYCQTSFYIR
YMR179W	YMR179W	2051	2	1951	2128	no	1	0	2274	MLQLRKSLLACWKLSKVRDLMKKFWMKRKRRKPSKSKRQYRLHHVGCSIIINPWNYLRT
YNL305C	YNL305C	2053	2	70	289	yes	1	0	891	METLSSRKTLNIPRWLSRANPSFASGLCTRFTLCCHASYWPVCRSATGLAFPLLCRTLSCRISPSSTSAWWYR
YDR148C	YDR148C	2055	2	841	1045	no	1	0	1389	MRLLRRPVLNSDSWVFSPKHVPWPPRIFQPSMVPLKVTRLFIVITQIFLLLWPLQRVWLPPSFVMQSH
YJL059W	YJL059W	2059	2	574	706	no	1	0	1224	MTSWCPFLSPLHIPTLRNPCILQDSTFCKRSRDFEDWFFHTWFH
YIL130W	YIL130W	2062	2	64	193	no	1	0	2892	MNAERKKLNVMVSNHVSIVLCTLMNVLIRSLRREHRTPETPEF
YIL130W	YIL130W	2063	2	2227	2743	no	1	0	2892	MKHNSKIKYPKERLTCLMKEIRTISYLLISDLIIMANQIFLMPQMTSLSGMTATSLLTVHSILAAVRAMHQITPTQIPLTTTTIMLVAKTIITIILLTIVIIITTTTTTTTTTTIIIIIIIIITITIVVIVVIIITIITIIKIIMTSALRLITIHRLMKGFPSYKYRFHKTI
YIL130W	YIL130W	2064	2	1240	1405	no	1	0	2892	MQCWAYRDLFPPTILTKLSPWIYQMRISLRWRTYLRTNTPFYQVRGFRMNIQNYF
YIL130W	YIL130W	2065	2	205	439	no	1	0	2892	MLLLVHHQVLWWQPPLPIQINSSQTLKQKGLFYRVLLQYLQVTIHLNQESIRLRAQGYNRRLTGTSKYLMRSSRSYLI
YIL130W	YIL130W	2066	2	820	1000	no	1	0	2892	MSCMRQTQTIIRLSKCNFYHCATLQSLWEHYSRNPLSQMTRQGKSFYRMKVTSTSLQQGN
YBL066C	YBL066C	2070	2	1591	1810	no	1	0	3444	MTVLTITTMIKGTRKTSRTLKVNTNYRAVLEDCSAWRISKQNCLISLVLPLPVLMVYWNQSIVLRHCPSWEKS
YBL066C	YBL066C	2071	2	712	907	no	1	0	3444	MTQHCLIIQKNLYLLLCKWLFIRTTLQVTLRTAPSLQFKKHIPLILRRPPLQRQQINHHLQQQAT
YBL066C	YBL066C	2072	2	127	310	no	1	0	3444	MMTVIKSTIDQLPHVHIVDSTKSNAMLVKISLILAPDAKKLVSTVKSILNSGLRRAHSCNY
YBL051C	YBL051C	2074	2	1219	1390	no	1	0	2004	MQQLQRIVLAIRPLTILPTAILLTVITVTVTMSSLITIAPAQHQKFLHRDNSPCNQH
YBL051C	YBL051C	2075	2	844	1036	no	1	0	2004	MRLYHQLPLCLSHPNNWTSMTLTLWKFIPNYCYLRIEKSIITSWLIPWVYPLPTRELSMFCART
YBL051C	YBL051C	2076	2	79	205	no	1	0	2004	MTRKQISNLSKLEMQLTKKTVCKRKLVRTLQKMPNKTFLLQI
YBL051C	YBL051C	2077	2	1723	1879	no	1	0	2004	MLHCLPSSCTTLTAHLQQTHSPNCFHSTQMAQYILISHISLITMSPCCPHTI
YGL023C	YGL023C	2079	2	1063	1285	no	1	0	1905	MQHCRLTTRRHLTWNMALIQASRNPLAFRMRTTYGSYLLNPAYNPTHRQSWKATKTKYPRTCSRILFRTATEST
YFR035C	YFR035C	2082	3	170	347	no	1	0	342	MFVGSWRRRYVHFYVPTVFLAALPSLRTVCMCMSVCKYFLCCKCDFLVFYFFFFLPRLX
YDL168W	YDL168W	2086	2	385	622	no	1	0	1158	MGPQDFIMRKVKIYTISWVALLFPNILWWQMSLWLPSIQKLPWMLPVYWVVVLLLVLGRLLRQLMCKKAIPLQYLAAGL
YDL168W	YDL168W	2087	2	853	1015	no	1	0	1158	MLWKPVIKVGVNLLSLVWLPLVKKFLQGRSSWSLVECGKALLLVASKVDLKWAV
YBR020W	YBR020W	2089	2	283	412	no	1	0	1584	MLIPNLLKGSSICRWTVLMSQLILLCRTGLITLNVVSMLLTLF
YAL019W	YAL019W	2092	2	1474	1627	no	1	0	3393	MTNCRSLSMKMMTMKRRTKTITMRKKMWNMMMVTMMTMMTMNLSLPEKTHT
YAL019W	YAL019W	2093	2	3037	3208	no	1	0	3393	MKIRIFPFSSYQQRQVDSVLIWCAQIMLLYSIKVLTHMMTDKLLIGHIVWDKQRKLI
YAL019W	YAL019W	2094	2	451	571	no	1	0	3393	MAISTTNPPRLPWPNRKRPFLTVTQTSSTRNNTLLSCQLT
YAL019W	YAL019W	2095	3	356	512	yes	1	0	3393	MEQERISQEVRNPATCQEVITTGKHRPFIIYPWQYQQQILQDYRGQTENVHF
YAL019W	YAL019W	2096	3	1811	1943	no	1	0	3393	MSSHFIFRIFETNKRTGSSLGCCAIIDARKLVKGVPEIRTCFED
YEL037C	YEL037C	2099	2	322	505	no	1	0	1194	MLLQLLQPLLPKAHNRKKNKPPLQNVLNLPLHRDSWWEPRGTRPSRESWKWATKERKSNEP
YCL027W	YCL027W	2102	2	175	511	no	1	0	1536	MWRLSQNHLQQAQLGFQSDFPSEYSVSDYLSFCVISTLKGIRCPFQIHPCQLRFQGKRNIVAALIGSHGYFGRVSVRIRIHILIVILRSITTPSGPRVITCLQKYSTKFPNP
YML091C	YML091C	2107	2	793	985	no	1	0	3606	MRFIILYYCLFSRAQFWPISSKIQTVVIFTKLPLNYSIRPPTIQSKKVWLSFAIFPKMFSTITF
YAL017W	YAL017W	2110	2	2791	2920	no	1	0	4068	MRIWPTERISLSMKSEMILEHILNLLCPSRNKFPWKTIRTVAR
YMR199W	YMR199W	2115	2	1207	1399	no	1	0	1638	MPLHHQFLLQAHILREPIILQCETSVHNQTTVFSVLPTLTIHRRSPLTCTLLISLKTKVLVTVP
YMR199W	YMR199W	2116	2	634	772	no	1	0	1638	MNFTKTSYKITIATAKNGPVRESHNLLTTVMPQWKNISVVHRKVLD
YMR199W	YMR199W	2117	2	442	562	no	1	0	1638	MVPILELVFHAFLNWFIIAAGPIYSMNQCSFKWKDISWIL
YNL329C	YNL329C	2119	2	103	271	no	1	0	3090	MGQLDCLSTVQVARLVKLYIVSWMIHCPSVALLYLPNFLGLCRHSPLWIFAILNPY
YCR093W	YCR093W	2122	3	1913	2051	no	1	0	6324	MYYPCRYSRIDILPRLSIGCIGYYICSFWIHDSLSTVTWIRIRRRI
YMR300C	YMR300C	2124	2	1117	1246	no	1	0	1530	MILLSEVLLQKRLLTWPRNPVQQRFTSLQLPQPFVTTIFMVLT
YIL107C	YIL107C	2130	2	79	205	no	1	0	2481	MWHLVKTPVMIFYPGVPMIKLMLKRVRMMNYLSTYHFFRKDL
YIL107C	YIL107C	2131	2	1915	2188	no	1	0	2481	MKEDILLYQQLRQVQEAALQVTFCQEKDLILLLHLHPRVNYQNNPRIALVLKLAAIIPLSLGATLTSRMKMVIREYHYLHHLWPLILLITS
YGR211W	YGR211W	2138	2	529	676	no	1	0	1458	MTSYRKLNPTSIVNPTLFRLHLFWMILREIPGSNTNPVNLNTNGLIPST
YPR089W	YPR089W	2140	2	2383	2509	no	1	0	2664	MFMKFTMSTSNKDKMNHRYLGLTRVPQILLEMRIRRNMKLKG
YML007W	YML007W	2142	2	1336	1543	no	1	0	1950	MLPLTPIPAYCKAAKRIYLLSTQIWLSQTTIQLIFNYNLSLNLNLKISLTTTCFLEIHRRKVTIYLESF
YML007W	YML007W	2143	2	97	265	no	1	0	1950	MNIDVLVHVMARIASNRRRRVAKLAKSKIWILKLSRRGLPKIGPLKELLGNVRRGR
YPL039W	YPL039W	2146	2	634	805	no	1	0	948	MIYMYIQGHTRFIAIPMGKAKIGGRNMKKRIAWGLMPIHIDKLRLSQTHQMVCILDH
YBL007C	YBL007C	2152	2	1150	1393	no	1	0	3732	MIKNLRTGGCANWLIQGKAVSFLHSLLSLFVTKNILNLQQAVSSSLSRKTSPNLHLGRDLDQDLNPMPMPVGKMMNYKTML
YBL007C	YBL007C	2153	2	277	529	no	1	0	3732	MKMTFLMYSMIKMLIGCWLSLPFPMNSASFQAITSNQRMGPLPSRNRLPLPLKLLQLLLQPLLLLLPYYPPTFYHLLNTMIELV
YBL007C	YBL007C	2154	2	862	988	no	1	0	3732	MSGQLINWSLMITKRNTCSWNLLIHIEALNYTLVIPPHVKRS
YBL007C	YBL007C	2155	2	559	832	no	1	0	3732	MRMKRALLLPCLQDQRLLPKLLMPPLRLFDLVQDYHTAITIMTMKRMITITTATATTLEITNTIQSITLGTLPKSREGKRRRPSYQSVTTR
YPL075W	YPL075W	2162	2	1633	1816	no	1	0	2355	MMLIGRNRQSQVSRSPMITAQNRKILRKMVKTVIRLVRMLTNQYQFLIFIILLRLQIQVVQ
YPL075W	YPL075W	2163	3	5	131	no	1	0	2355	MYQHELKLLFHCTIYFTIILQGQCRFSKLSEIGGFDSGPNLP
YPL017C	YPL017C	2165	2	1330	1501	no	1	0	1497	MQMNCCRKHRWRCRLALPPMMSVKYRSLIRAYRNRLSKPSSWQWQMEHHLAYMSGNX
YPL017C	YPL017C	2166	2	1108	1279	no	1	0	1497	MCCTVSLRLAGSDTLRRGWQRLASHIKKAGFCSHRTLDITRYYHGKRILQFLLSLKF
YDR108W	YDR108W	2171	2	232	415	no	1	0	2094	MKRRLDSMSMRFVMQVTRRIQFPKIKIWKCPIYQRKVVAVGRIVFSRGIQRNLNISGLQGH
YDR108W	YDR108W	2172	3	1358	1496	no	1	0	2094	MHRMVRGITIDGCAEHSHRENDQKRYKSSYRKGISHIRKLLTNTTW
YGR292W	YGR292W	2175	2	424	550	no	1	0	1752	MTPKASQFLQTIGNLSLVVQLGLLMKLQMNFTSVCLRVVKLT
YGR292W	YGR292W	2176	2	625	781	no	1	0	1752	MVLESIPLVCIRNVLVYQIPQFLTKPRNYNIQIGGLTMVLGFMNIIKNYTDL
YOR140W	YOR140W	2178	2	385	679	no	1	0	2298	MIIAATTLIVATTPILMMTAILTMIIVATKTVVATKIPVAVSKKRRKVTPLKSGNLSIVLVFSRKVTLRDSNTLREELLPVITPQLTVERILVIKTTI
YDR034C-D	YDR034C-D	2183	2	1972	2143	no	1	0	5310	MSLFSTCIPIYLVLYITYRKVHLLTLYRLQMRKPDSNGCTHYTTVVKNLSSMFLHRY
YDR034C-D	YDR034C-D	2184	2	1093	1222	no	1	0	5310	MFLAHLQTRLTQRLQLVIIREQIVQNQEQQKLTILLHLVNSQG
YDR034C-D	YDR034C-D	2185	2	2926	3103	no	1	0	5310	MPTYLNTIFFHLLYDLVHPISLIKRVPKWVVPLNQILLHLDTRLPSLHETKSDLVVPMI
YNL267W	YNL267W	2188	2	1702	1861	no	1	0	3198	MKVLLLATTLDLRYMIVTRSTTGPPAMKVYPVPQEVIQRPQLMLGLKSIKRKI
YNL267W	YNL267W	2189	2	2968	3109	no	1	0	3198	MLIKSYQCVRLCKRTICSLVSMLANKQVYNYDKGSNWTYQKKKLMTS
YNL267W	YNL267W	2190	3	161	353	no	1	0	3198	MSEIGHISSQRTTVLYSPTSTGPRHHGDRINGFRRFTIKVEGGKPSFCTTDVLAVTSVTNGFIY
YDR058C	YDR058C	2192	2	202	376	no	1	0	978	MTKIRVITSTQICWRLNIGLALKNFFNLRDVLLSPLRYQVLVASRKEQWLWMLSYRKK
YHR053C	YHR053C	2195	2	28	187	no	1	0	183	MKVMSANANVVAAKIMNNAKNHVAAQRGVTATTNAPAVTSLKKPRSHAALGNX
YGR245C	YGR245C	2197	2	1687	1825	no	1	0	2301	MSIAKKTMSTVSGSPWIVIKNMTLIWKIVTMKKTMLRARNQIPIWN
YKR066C	YKR066C	2199	3	164	299	no	1	0	1083	MEQLGEGSCFGFHYTARSCRLCRKREVIRGLPKGVQCDCTQAEGR
YNL040W	YNL040W	2201	2	67	202	no	1	0	1368	MGSKHWLFLANQRRIKRERLKVMRLNYKILFCSPKVGANQVILVF
YNL040W	YNL040W	2202	3	716	854	no	1	0	1368	MLWYTFEMYLSNRFHFNSFQSISRKRFKLKALFHVWEAGFFVCKIC
YOR359W	YOR359W	2209	2	814	1201	no	1	0	1569	MTLKIPITCCIKIGPLSHIQYQLANPYMTTSPTLVKGPSRLSLMLIQAQISFLSRNNSTTVTVPNIKSCHQRIPTIFLTLSQVPILFSNQRKGLTWEMSTILITIIHCIILCIIPPHIFRILQDHQELI
YFL055W	YFL055W	2211	2	382	511	no	1	0	1674	MHCLQFAVMLTLLCSSQFWQMSTTLSPPYYSFGAHKSLYMVTS
YGR070W	YGR070W	2214	2	40	187	no	1	0	3465	MRYSVRKENQILQPLLSCSPAPKFRQTSMKFLSLTMRMKIVLKMKIRLH
YGR070W	YGR070W	2215	2	1318	1438	no	1	0	3465	MMNEFPGQILYQRAYGNHYPNNKSKGRRQYMSCLLQKRSL
YGR070W	YGR070W	2216	2	2554	2695	no	1	0	3465	MLVKFYWLQQIWDSLFLIMLHRSIKNQCTFCTKYQFHRSLYWKNIKL
YPL172C	YPL172C	2228	3	830	953	no	1	0	1386	MVRCPSRNGTSSNGMGSRKSAFTSGILVPCWSIVCLAIPTL
YMR083W	YMR083W	2230	2	685	937	no	1	0	1125	MQVRKRKNFSRNWGVKYSSTLLKQRIWFLTFKKLPKVALMVSLTFPFLKPLFLYLRNMLDHVVPSFWLVCPLTPTLNQRYSLMW
YMR083W	YMR083W	2231	2	403	526	no	1	0	1125	MNQIVQMLIYLVTLMMVLSNNLRPLMLFKPPKFNRVPTWPK
YHR205W	YHR205W	2235	2	70	259	no	1	0	2472	MDRTMETIIAAPLATTTDTHVNWCPVGPALHQIMVPFLRILLYKLQRRPPLLVRTYMQWAQQE
YHR205W	YHR205W	2236	2	301	490	yes	1	0	2472	MEYHQLIITTATPLRLLPRHRKKLMLEMYMAIPVAILCKILKMTTFLPVLPPNAYSLPLLRYQ
YHR205W	YHR205W	2237	2	2218	2392	no	1	0	2472	MSPPSMNTLITTENSYKTRTLWNLVPLSREIQTYLQTKMSSMMTGTRTSMMDSTKRKI
YGR281W	YGR281W	2240	2	304	448	no	1	0	4431	MTRGRYILCSIQILSLTCFFGGFYPSCELVIRERYSRTISSKWIRGCL
YCR048W	YCR048W	2242	3	1193	1502	no	1	0	1830	MEVCVGEGVRHHWHHLPHDGHGTVLHAPGGHALYPVPQHAHLRRLDPRHARVVPPALRHDSGLHCSVHAHVLHDMGRFIELRGGVDQVCGQIFLRRLVELRFV
YKL182W	YKL182W	2244	2	3163	3325	no	1	0	6153	MDLLQHNSLKSSMNQLRALWMVFTMVTSKSYYINITVTMSQRFQQLSTLVVKAL
YKL182W	YKL182W	2245	2	3688	4042	no	1	0	6153	MVSPSACHCCTTSTQIMVLLQSLKLWRTETKELRKCTGNYGLMSLSIWTLTQEMSLRAKISRSPLKKFMTLHTLLETIVKTSFLDLIERCWPQWTLLLLSDGEPSSRPFSLIRSMVTY
YKL182W	YKL182W	2246	2	2446	2683	no	1	0	6153	MLRSVLLLVLVFLMINGNKPTRSQLVVLSLFALKWVNQFTKLPLVVLCYGRNSTKPSSTYQRISWYQLWKQREITLSQD
YKL182W	YKL182W	2247	2	3400	3613	no	1	0	6153	MKKAGLRLWRDPKLTGDMQVSYVPLSLKIKCLFLTQLEKFSSQAKEWLLRFPTAILLQRLLSLFQNLFKVN
YKL182W	YKL182W	2248	2	4195	4321	yes	1	0	6153	MASLSWKSPPHSSTEATILTLKTLSKRLLNLFIKCTSKLLKI
YKL182W	YKL182W	2249	3	650	782	yes	1	0	6153	MVGEPFKYPRQGLFTFHSNFMPLNWCHSIGSLRSYCQAFGFHSR
YDL065C	YDL065C	2251	2	49	172	no	1	0	1026	MKIPLNWMKQSPMMCKRRVLCTTIVKTKRRMPKVRTVMAYR
YJL195C	YJL195C	2259	3	173	296	no	1	0	699	MSQHVLRAWRGERQWEGLELLSYNHIKLGSLASARRTRDVQ
YER032W	YER032W	2261	2	370	532	no	1	0	2628	MSLKKFGSFIITGEKNVKAGTVKLVLMLGPTQVVVEKNQTILDQNHYSRSLWIQ
YER032W	YER032W	2262	2	1648	1804	yes	1	0	2628	MGPSSKKSRYLRFKLYQMKVSLIQENHHHHLLNAQRMKTKLFLLKLLTILLQ
YER032W	YER032W	2263	2	2155	2284	yes	1	0	2628	MVLHPRRTTIRSPGIRILLQIDTIWILIPFTKKEMVKWLRLFF
YHR163W	YHR163W	2270	2	346	481	no	1	0	747	MLNLTTKLLQSTSVSYLKCLIWYCWAVVLMDTLVPYSLEKHIGTC
YMR265C	YMR265C	2272	2	916	1210	no	1	0	1383	MNIPCIYRAQNPVKISLHLKSLRYGQTMTLARLILRRKYSIFHKFFIWNSLGSASYTSKSQTLPSSRRPTTTEESHWRFISKPHPNQTDTLSLSFQNI
YMR265C	YMR265C	2273	2	244	388	no	1	0	1383	MEAGGMSRGFCRLLLRSRRLNREGIRGMRISLNWRRSHILPRILSRSF
YIL162W	YIL162W	2275	2	121	244	no	1	0	1596	MTQMGCGTMKKMPNGICTFNTTQMTPYGVRHCFGAMLLPMI
YIL162W	YIL162W	2276	2	352	484	no	1	0	1596	MILLIQDKDALRFGLITLLKVKSNTLAILLMVVTLLLNTKRTLF
YBL103C	YBL103C	2279	2	1228	1348	no	1	0	1458	MNKIVRLNCTIGSHRYMIRSVTTIMLALWRVIHIQTFMKN
YLR358C	YLR358C	2281	2	130	256	no	1	0	561	MGLARTLSHFQHPVLSHHHLCPFQSHLPWFLQLLRILVFFSC
YOL017W	YOL017W	2288	2	1516	1645	no	1	0	2142	MKTSVNLNLYIGTLLHVSVIYSSMMFTLPRCRIGLKLQETRIL
YLR382C	YLR382C	2290	2	1498	1672	no	1	0	2682	MSPVLHAGALRKEKLTPWILLSIVLGIISDSWIPKTLQNHLIVKLQVKICRLIFILVE
YOL030W	YOL030W	2296	2	973	1330	no	1	0	1452	MNTAKYPTQKAMVVTVLPTTILHVLIMKRVSGKLITLCLLCQVLLLLTSHLEQVLLWEPESPPNKVVMLRTMTTKKTTTPPLHPLLPLHLHLPLLHLLNHHPRLQRHLPPPLLLAKRAC
YLR301W	YLR301W	2298	2	436	571	no	1	0	732	MRSSRRMLGQLSSKLLTKLMMVWLLLLVDGFKGFCPKRIITLLKA
YLR301W	YLR301W	2299	2	130	253	no	1	0	732	MSYLFLSNGPLPVQTKQLKLMIKETVSLLKISISGWIQMCT
YDR082W	YDR082W	2301	2	166	337	no	1	0	1482	MIGGCRCCSGKIILYSKYTLLAASLDSSSNGLGNKNTFFFSWTIVLQTLHWWVILVT
YGL141W	YGL141W	2306	2	1831	1951	no	1	0	2730	MKDLKIQSTSYFGRMIATNYILLLFMTLRNLSIYGFWERL
YOR343W-B	YOR343W-B	2309	2	1972	2143	no	1	0	5310	MSLFSTCIPIYLVLYITYRKVHLLTLYRLQMRKPDSNGCTHYTTVVKNLSSMFLHRY
YOR343W-B	YOR343W-B	2310	2	1093	1222	no	1	0	5310	MFLAHLQTRLTRRLQLVIIIEQIVQNQEQQKLTILLHPVNSQG
YOR343W-B	YOR343W-B	2311	2	2926	3103	no	1	0	5310	MPTYLNTIFFHLLYDLVHPISLIKRVPKWVVPLNQILLHLDTRLPSLHETKSDLVVPTI
YDR458C	YDR458C	2313	2	1315	1483	no	1	0	1989	MNILKRRMHNMNVVKERISLRVVKRKPNYMIYSLILDRHGKVKGNSMIIGKMCLKY
YDR458C	YDR458C	2314	2	283	466	no	1	0	1989	MKMLKLTRGKGNKLVRIMKRRCKYRKRSLLKRKERKDLVRPINHQSLLHNLSQMGKQLLLI
YDR458C	YDR458C	2315	3	1595	1715	yes	1	0	1989	MGYVAMSFRRGYTGVYNEIWWFFIYHPRRPFPYQKNTIDT
YJR072C	YJR072C	2318	2	928	1099	no	1	0	1155	MPLATSKRMPMMVLWIGMRTKALRENTRSQAKKEQKVRSTRTLLQTYKGDIRKLCNK
YLR114C	YLR114C	2320	2	85	244	yes	1	0	2292	MAYLRAPKVQNYGQIYPSRPFLMVLTRLKKHLLISHYYMMKEDKGALPTGQLI
YLR114C	YLR114C	2321	2	1048	1180	no	1	0	2292	MIKNGLNLYLELYQTHGTKMMMKLQKTLNLKAVRISLGGNSRTI
YLR114C	YLR114C	2322	2	1762	2260	no	1	0	2292	MRRQINKVKRWEIVRTMKMMILMRTLRMMMMMVVMTMIVRTMTMTMTVRAMKMAMTVRAMKMAMTVRAMKMAIRKTVKILAMVLQTLRTLTLIMIKKMNRILRVMQKILMRTKPLQIKILKVVLRAIKIPTVKLIFMKTIEMLKTHLKREIQLKNPMRRAVRMTLL
YOL068C	YOL068C	2324	2	718	853	no	1	0	1509	MFSTWIYSYRTLLFFTILPIWFYHQRTCILRCTASLKCYKTRANY
YDR267C	YDR267C	2327	2	580	799	no	1	0	990	MAMKELFGLLILTRLRACLDCAVEATIPLYGYGNTWVTTRMINKNGFVKLFSRMYTKDRYTMLHGALMASLLV
YDR267C	YDR267C	2328	2	409	577	no	1	0	990	MKVARNMSVLVFCKNIHKTLNMLYGIHLKHYWLQVLMMTPSGYGKTMTMTGNVLLS
YJL019W	YJL019W	2330	2	1909	2038	yes	1	0	2046	MVSLRTPTKARGKFSYQSLLTRLHLLVPSFIPLLTSHHLAKMS
YJL019W	YJL019W	2331	3	1733	1865	no	1	0	2046	MVHSVKTTRTLNCLSSGRELREQKVHISEEIYHQRSDTAGFANN
YIL020C	YIL020C	2334	2	154	283	no	1	0	783	MSKDVMLLSWDLTMTTLHARHSRSHHNFYKWAEELMIRTVWNG
YOR391C	YOR391C	2338	2	274	397	no	1	0	711	MKSTPATIKYSLHLLDMVLYLTIPKLKICKILHPRYMPMGV
YFR044C	YFR044C	2340	2	1153	1279	no	1	0	1443	MMVLIGFLIHSTPNLLLLKRPQNWSMVSILILPGKVVPFLSL
YFL023W	YFL023W	2342	2	1741	1879	no	1	0	2388	MTIMMMMTMVIRNFCPTKVKITLMSKINFLQKSKRCLGRWLRRAPQ
YIL129C	YIL129C	2344	2	3709	3835	no	1	0	7128	MTNGYFGNYQSFCRRQNSSSRRILCKSPTNINRCEATLQVLY
YIL129C	YIL129C	2345	2	6652	6832	no	1	0	7128	MKYLLTDRMIWMQLSNFMRMVTMNSAEWIQLSSFMRTVIMTLVEWTQTIPFLLRKKRMLR
YIL129C	YIL129C	2346	2	2311	2461	no	1	0	7128	MTMTQVKISRFMLYCSAPSLKLYHVAFLFHALSHINLQLRFYQGTLFIRR
YIL129C	YIL129C	2347	2	6889	7027	no	1	0	7128	MCQISPLKWGWEFHMDVLIRLKPLAQIKLFPLSLLHSCMTKRSQSY
YIL129C	YIL129C	2348	3	3716	3875	no	1	0	7128	MDTSEIIRVFAEDKTVPREGFCANLLRISIAAKLLCRSYIELLYGSKRASANR
YBR150C	YBR150C	2351	2	472	763	yes	1	0	3282	MGSRLRSRGWIRRISSRMKILISPCDQEILLLQTARRNYTPTYHKNILEFLPAKVQAIKKILGLTLFLLTGQCLKKLNSTIRRLLGKFLFWKRFVKT
YBR150C	YBR150C	2352	2	943	1063	no	1	0	3282	MKCLLLLSNILFYRPSWSWTSLSDPHHHHLVIIFCILCPV
YBR150C	YBR150C	2353	2	3133	3274	no	1	0	3282	MRHILNVRRMIIEMRMNNRINYSKRLKAIWSTVFFFTIGISSSRMCV
YBR150C	YBR150C	2354	2	2803	3118	yes	1	0	3282	MVPILIITRLLALMILTIIIIIIIIIIKMAIIVVVLLIIITITTVTVTIMTMTTILMMMMMMMMMMMMMMMMMMMMMTMMMIIVIMVLMMMKKTMTMTDLYFQQV
YDR245W	YDR245W	2356	3	128	254	no	1	0	1179	MQFASEMEKANTINIFSFVFIHMDKRFHHKQKSIYHKFSRPK
YGL176C	YGL176C	2358	2	1282	1417	no	1	0	1662	MTGATSFMVQLALGTERVILKYFVPLYLEILTTKNPKVEISPSIQ
YDR149C	YDR149C	2360	2	16	139	no	1	0	705	MLKFPNLFSEVSGFLFHHSKIFQSFSSILLIAYIPCSSLLI
YDR149C	YDR149C	2361	2	553	709	no	1	0	705	MNCQCYLHTALLSCLYRYSFYACCCGTYSNVSWKALTVASLLVSIQPCGPIX
YJL091C	YJL091C	2366	3	1277	1445	no	1	0	1470	MLGINQLQWVVFIFVGKCLYWFSQYVYGHDRFFTLKIIPGFVGILLIHSCHIGFLV
YOR254C	YOR254C	2370	2	337	469	no	1	0	1989	MTRLKTLLQNYLILMKSLVSLLVLPIETSNLLIENYLLNFIQIN
YOR254C	YOR254C	2371	3	983	1133	no	1	0	1989	MSLFVTRFIGYCLWIQKFRYCIGCNQYFQVYCSGCTINTKLSNPSIAERR
YHR174W	YHR174W	2373	2	247	454	no	1	0	1311	MLRTKRPSMTSCCLWMVPPTSPSWVLTLSWVSPWPLLEPLLLKRTSHCTNIWLTCLSPRPLHTFCQFHS
YGL174W	YGL174W	2380	2	643	802	no	1	0	798	MISQHLRTGLPLCLGQDGTVSTDQMALKKNGLLSKMRSMRRKCKATPYRRIIX
YGL174W	YGL174W	2381	3	209	419	no	1	0	798	MEEPGNKRAFPCNNTSFRIVNYWQRKQERSKGNQGSRATCHSSRQIENTKNHIQRRSRSQDSGRFQDRRF
YGR145W	YGR145W	2383	2	292	430	no	1	0	2121	MLKTWISLFSLTIGLKVYIYKMIEVFNSKTKVVYITPQEFLNLGEV
YGR145W	YGR145W	2384	2	1261	1507	no	1	0	2121	MPTKMKEKEKLDVELRKKENPESEVQGLFKNLKLKSIKHWLINYLKNVVIKLQERFLRMTVSKKCLRMKNFKSMKMTMISNN
YGR145W	YGR145W	2385	2	1888	2125	yes	1	0	2121	MERNQMNPFYVVTNAVKQNLLLFLKEKAKKTEIINPGVMIIHRMKKVLTKMVIRRTMVGRSPDSKIEEELAKMRSVVCX
YGR145W	YGR145W	2386	2	763	907	no	1	0	2121	MTCVLLNLPLLKTKVMGLTLRKLFGWITSARKIKLLHVTRELQKYGID
YGR145W	YGR145W	2387	2	910	1036	no	1	0	2121	MVRHTLLWSLVLILTTLSMYQVQVCFSPLTKVFPCIHIIFQV
YDR061W	YDR061W	2389	2	34	166	no	1	0	1617	MRSSSHHWLATVHLFTLRGLGISRFYPTKNGLYGDLERASSWMY
YGR199W	YGR199W	2391	2	1246	1387	no	1	0	2277	MVWKFVSAIKIQDRIFTRMMYLLTSLEEIMRFQAMGHKVLAMKRMIG
YGR199W	YGR199W	2392	3	1811	2105	no	1	0	2277	MGGIYHSILLDGISLQYMDFYCLLNHLPIYYSFYIISLEETNALSLRRSNLANNDTGYFSFHFLDDTLSAFCNDGESDVCTSLRSRFIFCNACFRICA
YGR199W	YGR199W	2393	3	485	821	no	1	0	2277	MYTSSFLYSQMDGVQLFYCLFDCYDGNVGTFIYCPLKIHIARFNAAFFLDDDFCLYDKVVYVEKATNDEKMVVMDVINWFIYWLRLFCEMGWSFYHSCSRPLHMYRTIFALL
YNL018C	YNL018C	2397	2	763	883	no	1	0	1836	MNLSFQLKFTAQQIPLITTNIIQAENLNKMPALLLPAIKI
YIL108W	YIL108W	2399	3	1106	1250	no	1	0	2088	MYLEPSRYGKIFVPPLFHFTTGLLRSIVHETYKIGRIPQYKTLCISFG
YOR058C	YOR058C	2404	2	1780	1939	no	1	0	2655	MVYLINLFCSKVSHFQKQLTFSNRKSKQNIQDVELECRDLKRENVVRTKRIKS
YBL104C	YBL104C	2406	2	2725	2878	yes	1	0	3114	MVKPIEEITLTTRNLILEVLKHKQLMKSQDISIVAHTVGLHFQDVPYVSCL
YBL104C	YBL104C	2407	3	2855	2978	no	1	0	3114	MCHMSHASRNVKLTFCNKWDAITRSNADRRLSRWCKSRTRK
YBR095C	YBR095C	2409	2	754	946	no	1	0	1290	MTLTTKTISTRLTRIVCLLKLVISIMAWKNLERKILFLHCQGWNNLMRCYRCCHLLPVLLLYQH
YBR084W	YBR084W	2412	2	415	544	no	1	0	2925	MKPRLQTLWTLKRTLMGSTDIMLVNWLKKEGNHTSYHVLLMVA
YBR084W	YBR084W	2413	2	2242	2383	no	1	0	2925	MEVLQMLSPDNHYQKNTQRKTSILLPRVLVIWLSRLKTSKRLEYQSL
YBR084W	YBR084W	2414	2	2533	2668	no	1	0	2925	MQRKNQRTLTFCTTSIAPSRTSLPASSKKCMVGQKSKYHQKPKKR
YMR173W	YMR173W	2417	2	208	1294	no	1	0	1290	MTTTPTTTTHMVLITTIHMVLTTMIHMALTTMIHMAPTTMIHMALTTMIPTVLPTRRRALMVLTMTIRTAPATTMTLTVPTTMTLTVPTTMTLTVPTMTTLTVRQTRIRALTVPTMTILMALTMMIHMVLPTRRRVLMVPATTIRMVLTTMIHMVLTTMIHMALTTMIPTVLPTRRRALMVLTMTIRTAPATTMTLTVPTMTTLTVRQTRIRALTVLLATMILTDLPITTTLTVLPTRRRVLMVPTMTILMALTMMIHMVLPTRRRVLMVPATTIRMVLTTMIPTVLLTKRRVLMVPTTMIHTAPATTMTLTVPTMTTLTVPLIETRTPMGLPTTVHPTMMTLMVHLIEAVVINTVVTTITX
YKL203C	YKL203C	2419	2	6136	6307	no	1	0	7422	MFSGKLVNSCHNYKLLNYNMCRQNYYLRMIWNWLSPGPVQVVENQLLKYLNSSQYFQ
YKL203C	YKL203C	2420	3	3683	3833	no	1	0	7422	MVLFSTEDQRRLARMDKKAIYSASKGITFSLSTILFEFSQRLLSVGERIV
YKL221W	YKL221W	2422	2	58	196	no	1	0	1419	MVKTILTGIPQSRSRCLMEDMGGLFFLLLFCTTFLLGGQILVMLFI
YKL221W	YKL221W	2423	3	305	497	yes	1	0	1419	MALSYIFNSIHYRLRDTVSRGSATACSFFCHTLGNLSHARRFNWIRFSIYFHTQCHTHPTMVQK
YHR085W	YHR085W	2425	2	619	745	no	1	0	1002	MSLFISMLCTLLLNTDVRMNALEATETRQRLQRTAVRYETHI
YOR301W	YOR301W	2427	2	772	913	no	1	0	1305	MKYLIGDSTQWASPTKKAIALEARRTFLARHSPITRQSVVLALVCSG
YDL210W	YDL210W	2429	2	1549	1717	no	1	0	1713	MHALLVPVSGSLQVSTTKFTRRNTTTVQQPICRMMIILKPLVLMLSTQLCPNRNHX
YDL210W	YDL210W	2430	2	820	940	yes	1	0	1713	MVGNFVLLVSCLLSGLLVPLIHVSINLKKPKMPRNQSPLV
YDR168W	YDR168W	2433	2	43	184	no	1	0	1518	MILMSRCILMWTRNRSLNGNNRVSMNSDSKGTKISKIWRHKWICILI
YNL308C	YNL308C	2436	2	1177	1318	no	1	0	1773	MQTPMVMTKQKKVKWKKNKKKKTRKKVQKERRARKKRNCKRRKKRER
YNL308C	YNL308C	2437	2	727	847	no	1	0	1773	MKRTMKNLKMLQKNLRMPTILGTRTQTQLKLYLMHVVKLH
YIL050W	YIL050W	2441	2	523	652	no	1	0	855	MIFFFLSLYISIESPKIMGILLSVMVAQSNYSSWTPGTFIDCS
YLR043C	YLR043C	2443	2	166	313	no	1	0	309	MSMNWVMLHKRMKFPLCQLCFYSRTVRKLQRLLVPTQRLLSKPLLLMLX
YBL099W	YBL099W	2445	2	1108	1258	no	1	0	1635	MSPLIFQPMLFPLPMVKFSWKLNYSTRVSDLPLTLVCPFLVSVPLLKLRL
YNL054W-A	YNL054W-A	2448	2	127	268	no	1	0	1320	MIRLPLRLTLNRQQHLLHQLFQRTPIMPLLKLLSHIHHRMGRTHSSA
YPL217C	YPL217C	2451	2	1747	1921	no	1	0	3549	MLMMTSSGKKMVLLQKRAIKTMQLIWKSLFHISTLSKNWLKNGKALMQSKSDSSAQAF
YPL217C	YPL217C	2452	2	2644	2764	no	1	0	3549	MRLSTVPYVLQTHLFVVFKLLLIVIPGTVLELQQQVSLKR
YPL217C	YPL217C	2453	2	1999	2128	yes	1	0	3549	METLLNKQKTIVTKKVRMRMKTKTLMEMMIIHSLILMRRKKRT
YPL217C	YPL217C	2454	2	1384	1534	no	1	0	3549	MVSQFKKKTQILIIYRVMKNLIQMMTTCRTPNQGWLKSISIIPVSRVPKN
YPL217C	YPL217C	2455	2	1234	1366	no	1	0	3549	MVWVCNCLATALSFMKLPIMKAWMLKVEKKVLRTMKERAREEPV
YNR009W	YNR009W	2458	2	256	379	yes	1	0	747	MVLVRKQRLEITLSFPRSCKFVYSSPIINTRLSKQTKISQT
YGL194C	YGL194C	2460	2	298	424	no	1	0	1356	MQTNCPEAHLKILTLETTVLFFKIYMIIQHYTLVRALTPPGN
YDR044W	YDR044W	2470	2	526	673	no	1	0	984	MPWTSTTLLCTHVSRNGVMSTSTLPTVRKHVVLVVYSLTIMMNVTHKKY
YNL314W	YNL314W	2472	2	292	442	no	1	0	765	MNHLHPYHHLLSLKVIRGLIRFNNYHPLNIRITTAPTMSIQAHNRCPWIQ
YAR073W	YAR073W	2475	2	430	550	yes	1	0	1209	MDLQASLSRQMEREMQSWWVPSPLVIYNSLRTTLYSFRMS
YDR387C	YDR387C	2477	2	1510	1669	no	1	0	1665	MKIQCSFLLFSQFVPGFSYIFGIQKSKVCHWKRLEGFLIMELMFIMSFVPTIX
YOL130W	YOL130W	2480	2	874	1024	no	1	0	2577	MNWKSTLSLQTRRRVNFWQVCKCPTNRSTVTFLRISGLPALLPLRDHQLP
YOL130W	YOL130W	2481	2	1075	1309	no	1	0	2577	MKQKSMKRRKTSMRKSSLVYTLVYLSVKIKLKGKRMKTFHPMTRRIALTRVQTFKFLIDFLFSVPNLMKPFMLVISLP
YDR169C	YDR169C	2483	2	637	808	no	1	0	1539	MRMRSLMKMTIIYITKTNRGTAVIILENLQMVIPIVSAGEGLKLCSPIQLPRILSMK
YER178W	YER178W	2486	2	640	775	no	1	0	1260	MVMVPLIKVKFLNLSTWPNYGICPSCFAVRTTSTVWVPPLQDPPR
YER178W	YER178W	2487	2	220	436	no	1	0	1260	MRLRKPPCYRCIKIWSSSEEWRWLVTPCTRPRKSEVFAIYLLVRRPLLSVSRMPSQNWIPSSHLTDVTVSLL
YDR514C	YDR514C	2490	2	1318	1453	no	1	0	1449	MPIIANRKLMIREERSRGILYLRRNLAGLIGFKMHAQPSKVLLCX
YDR514C	YDR514C	2491	2	958	1090	no	1	0	1449	MYLNWIMNLPNRRTQRRAKVLENMLRCLTQRKFIACVMARRVAV
YIR019C	YIR019C	2493	2	397	595	no	1	0	4101	MPHKMSTAVRCGCLTSKFNSSICKVVPLNMQAPGNGELHLLICLLVVTTMTIKATLKRISQASIGT
YIR019C	YIR019C	2494	3	3002	3131	no	1	0	4101	MLSKDHYNYCSMFNQSKRNRLGINNHFTYHTCNYSCLNHRRYY
YEL045C	YEL045C	2496	3	5	266	no	1	0	423	MSRETDPCLFGDGTSPIWKKPSMHPYPTKLRFRFPGSSAVSFFPLLRPLYYSLRTFSLAIFVHRFFFLFLRLFSSFSSLDIRFLHLQ
YDR333C	YDR333C	2499	2	1753	1888	no	1	0	2169	MMKCRVFYRITIEETLQSIQMMGKITITLTTCNHLSLLRESQLTY
YER088C	YER088C	2505	2	1444	1603	no	1	0	2010	MRICCLLHIHLKKLCPRKLVQECSKVVLPLMMTKVATKRTLWVMVVTMMTKIM
YLR467W	YLR467W	2507	2	2884	3007	no	1	0	5388	MLRCSVLGLRDWPRSRWTSTSSNGRKISAEVYPAIQHGCLI
YLR467W	YLR467W	2508	2	3727	4300	no	1	0	5388	MRTATRAFMVVLMPVPMRLPTPALMLLPLPAPTSGLVLLPLPASTSGLVRLPLKVPTPALMLLPLPAPTSGLVLLPLPASTSGLVRLPLKVPTPTLVLLPPKVPTPTLVLLPPKVPTPTLVLLPLLAPTPALMPLPLLAPTPALMPLPLKVPTLVPRRTPIKMAMLRIIDSIQSPTLTKSRISGKGVKWFC
YLR467W	YLR467W	2509	2	4687	4861	no	1	0	5388	MLGTWPLLEEEKQLVYWIRQEASKGAKFSACLEGRSKSCIIKYGATCVNRRQRCCSTF
YLR467W	YLR467W	2510	2	4351	4543	no	1	0	5388	MSYSFLDFGLTKLNIFSSMVLTYTSAQREYSHNTDYARAVKRCSSSVSVGLARKYRIGGWLGKH
YLR467W	YLR467W	2511	2	1588	1708	no	1	0	5388	MIQQDASNCTLITTRTVHRSLDLRRLTDSLQITCFILSLC
YLR467W	YLR467W	2512	3	4892	5012	yes	1	0	5388	MGGKRRYGLCGSARESWSFSAFAFHDERWTAGSAVRQAAV
YDR360W	YDR360W	2515	2	85	205	no	1	0	432	MHLFPSEVCFHLLTLAAGSSGIRSIVRSVFYLFHQLSHLP
YPL283W-A	YPL283W-A	2517	2	277	490	no	1	0	573	MLAVVVALVLTLVLAVVVALVLELVLSVVVALVLTLMLAVVVALVLTLVLAVVVALVLELVVALVLALALP
YPR021C	YPR021C	2522	2	2569	2689	no	1	0	2706	MIENMPIITIKAVKLRKHSLIWTITFLGLTLQFIKTFKST
YPR021C	YPR021C	2523	2	1327	1459	no	1	0	2706	MTIIMISRMDLTKTLVLKKLQKRVLACLNLYLEVKKIKQRCVLT
YKR097W	YKR097W	2525	2	808	934	no	1	0	1647	MMNIVGPTMVSSISKVVVTPSVLIYLPKRSLKFSTLSSLVLY
YBR039W	YBR039W	2534	2	598	754	no	1	0	933	MTQCLPYLLNHLKNRSLTPRPLNNPHHSANLRSTRTQTFQEICLNILWLTKC
YHR177W	YHR177W	2536	2	196	352	no	1	0	1359	MVFLGLLQEFQANFSYIESIIGWVPRTIYRCIMYLSIISSRGLIGSIFILDY
YIR027C	YIR027C	2540	2	313	433	no	1	0	1380	MLFLPQQMWRISELNWKLLRAKCGAMLGFGVDWYHTTCQT
YIR027C	YIR027C	2541	3	701	878	no	1	0	1380	MLESQKWTSSSCTYSSSGINESNSLDQKGTCVRATSHNRDLFPLFVYCCRADPRRSHLL
YAL042W	YAL042W	2543	2	607	742	no	1	0	1245	MKAAGSKVLHKLTEFRGIFTLPLENPTRMHMDIFMILLCTTRLRI
YAL042W	YAL042W	2544	2	937	1093	no	1	0	1245	MSTWIMLSLRPRSSAPLFIPDLLPVEGTRIIQTHFTLGVVSLVCSSFSKCLH
YPR036W	YPR036W	2547	2	1069	1192	no	1	0	1434	MNTSPNWTPSCCAGLHHMSTTVSGPITLTSSRRTTTRSLDN
YHR181W	YHR181W	2550	3	221	341	no	1	0	684	MLHSILPKLKKFPIYFVNQPNFPIKLRMCGLESLLLVQIF
YOL051W	YOL051W	2553	2	2686	2812	no	1	0	3243	MKRCLRHALSQRLWLITSTALAKGSLQKRLKGLAIKIPLTFP
YOL051W	YOL051W	2554	2	1168	1510	no	1	0	3243	MTPLPLLLHLMLPLSLSNRTQVLNYIRCNNSNKLKLKLKLKLRHRLKHKLKHRRHKRRKRKHKHKHKHKHRHRHRHKPRRRPKPKPKHKHKHTLSTSPPNNHNKLSNNLTHYMG
YOL051W	YOL051W	2555	2	2284	2434	no	1	0	3243	MAGQNLIRYLLPAFHQQIRNYQFQMPLVNNPLLGLHQIPLSQPQIQILLH
YDR188W	YDR188W	2557	2	250	388	no	1	0	1638	MKSRAMGPRRLCVLWVNCLDKRTVSFKRACIRGSSLMGLRLRGRSP
YCR049C	YCR049C	2563	3	305	428	no	1	0	444	MPFVGFCGIESADLKKLFVLQQILSLRHSCNLFWRSCCKPC
YEL023C	YEL023C	2566	2	1810	1957	no	1	0	2046	MISKIIATGVKSMGAFLIMRKGRNSTWVKKQVILQRHTIQDYLTVNTPN
YNL057W	YNL057W	2568	2	88	235	no	1	0	330	MGVLYLRQLVMRRMLLHWKLRKPKMLTMEGTWNSFRTLHLTWALTGRLN
YNL045W	YNL045W	2570	2	1264	1579	no	1	0	2013	MPFPLFRTKRGSTYYFTWKLFWVVRLNLIHLLDTISRSLPKNHWILSSFWILCMSSIPKRKKFWIPLTGKLGCINQVCHQGLILLRLWLIMFINWLTSGSKWLNI
YPL080C	YPL080C	2572	2	4	220	no	1	0	324	MDLTSLTDIARSSGPILHTYYFLIFQRTKLQKMFGGGKVRMLNFIKWVEKASLLQCTIKLTRAIHLSTISVT
YJR061W	YJR061W	2575	2	1630	1750	no	1	0	2805	MGTAKTILMLVSSILTQVYTLTSRDLALVPMRLNSTCPNL
YJR061W	YJR061W	2576	2	2584	2719	no	1	0	2805	MRQTSTTLLHKLRRKKVKSLLNGPSKYMKETLTASDFPMAATVRL
YJR061W	YJR061W	2577	2	979	1099	no	1	0	2805	MATSFSTTLPCLKNFYIMDPLKKGNLTLKRWIKQYTLESI
YHR214C-C	YHR214C-C	2581	2	127	268	no	1	0	1434	MIRLPLRLTLNRQQHLLHQLFQRTSIMPLLNLLQYHLHRMGRTHSSA
YBR243C	YBR243C	2586	3	32	170	no	1	0	1344	MLNLLFQKSGPICSCCGRGIWYSRLFSYRYVDSTCGQILHQNRPIR
YBR243C	YBR243C	2587	3	1205	1349	yes	1	0	1344	MVWPYEGRQIVQYNLEVAILHWNFGFTWKTRYRRYHLWPRQPMDSTLX
YBR243C	YBR243C	2588	3	818	956	yes	1	0	1344	MEMESLARHSVCGRYILLFRWNGIRSRWYTGSFFKDDAFAIHSSNR
YDR520C	YDR520C	2590	2	2074	2197	no	1	0	2316	MIKCRLMLITTQEQEICTPRNPLLRLLMLVLCTRTCPVVTS
YGL137W	YGL137W	2593	2	1099	1225	no	1	0	2667	MVGLLQLLGMVNTLFIRRWLGETKPSVNVKTLFGAPTPIVML
YGL137W	YGL137W	2594	2	223	355	no	1	0	2667	MISGSESSTTIQVKKLLISKLIQTISVPLLYIQQSLMFYPAVMI
YGL137W	YGL137W	2595	2	1471	1594	yes	1	0	2667	MVMKQVVTHYYSTRMLTLKQQIMAISTIQKVLMRLLTYCMN
YGL137W	YGL137W	2596	3	656	848	no	1	0	2667	MCSHSRRSHVQCFFCCFPSNFTHYNFWFRRWHFKDMEFFHLQGRKDFKRWFRKKLVYRYPSNRT
YMR234W	YMR234W	2598	2	577	727	yes	1	0	1044	MVQVLETARHLQGQVMVHILKERQRKIFQNPYYRELKLIIELKSKQYQKL
YNL212W	YNL212W	2600	2	1114	1267	no	1	0	2346	MTDQMRKEIKNQAKVKMIAKMRMTKTITPKESFHLKPLKNLGVRLPKVIVH
YNL212W	YNL212W	2601	2	217	370	no	1	0	2346	MRLRILKTTPSVFYPHSLKRKKRSGALKYRIKSCFTKHGINKETWRLCGRT
YJL026C-A	YJL026C-A	2603	2	43	223	no	1	0	219	MQSRCANLRLYRSIRWKRLNRASYLSFSTRKWRQRNRRKRHLQWRQRQLVFHQTRRQRLX
YLR454W	YLR454W	2611	2	4435	4603	no	1	0	7884	MIPKNFYPAAQTRSISAFPIILQSRYWYGLDLVPIQCSFQTRTIRTCRDMLHFTIY
YLR454W	YLR454W	2612	2	5410	5548	no	1	0	7884	MHFSLTLIIIFQKLRLCHLPFLLSSLIKKELVMVTNTKLIRKHASQ
YLR454W	YLR454W	2613	2	6379	6505	yes	1	0	7884	MAFYSETPMPFYLIKRITKSFLNYTSAPAHMAKIKKNSGHHG
YKL064W	YKL064W	2618	2	1672	1993	no	1	0	2907	MFVGGEKKSKNLLPWIMKVFHVVNHKPMVLLCQMNQMQITITVQAMQVGANGFHRFYVHAVGHLQIEQPIHHHQAINAVSKAKRKRWKRTKNSKENQETGTNHVREN
YKL064W	YKL064W	2619	2	592	784	no	1	0	2907	MLTTMQVLGLMITAREERKRGVLMIVATKIPNPHPVIQTMKRMSITQGHLLVFLQITLLWMTFV
YKL064W	YKL064W	2620	2	2242	2362	no	1	0	2907	MILVIAILAIVIPIRALAMRMHFRSMSILKRRPTLVQNLV
YLR261C	YLR261C	2626	3	125	317	no	1	0	324	METSTKAGYNVKALFKKIAKSLPEFQNSESTPLDSENANSANQNKPGVIDISTAEEQEQSACQC
YJR042W	YJR042W	2629	2	10	151	no	1	0	2232	MIQIDYLWTSINLIFWTTERRNLVITRPMKKNNYIKGTQSAGLSWSL
YDR089W	YDR089W	2632	2	2110	2263	no	1	0	2607	MTRKHRQICFKTLSIRIVHQLTMVLLRHLVHNQLQRHMMTFKGTYSINSKT
YLR390W-A	YLR390W-A	2635	2	208	664	no	1	0	714	MTLMLLILLSRVLVPNKMLHWAIPAAVPPHPLLHPARPLLLPRLLPVALPPLPRLLPVALPPLLKLLPAALPHLLARLLPPNPLLPLLLPPRLLPVKNPLPLMSLRASKLPPLARLTLPVLPLRPCPKKQSPLLYQLLPPLFLLSLKVLVMF
YHR043C	YHR043C	2638	2	40	160	no	1	0	738	MGLLSAQQLQRKVPGKNYAVSMGLILLSYSSIPMVQDHKK
YDR017C	YDR017C	2642	2	1453	1594	no	1	0	3150	MITGILYRNLCGTNIPILQTRHRMIRTFRPPLLITHVRSVSVAIQIN
YDR085C	YDR085C	2644	3	926	1049	no	1	0	1860	MYKVTIEVETGFCFEEIMAYFRKLEYKAWKKGYKKKENSYR
YKL053W	YKL053W	2647	2	118	289	no	1	0	372	MMVPGFGTSFVLSSSSGPSLLSSACPFGWWCPCFRGELSILLLFSSSLSPSLLICSS
YLR278C	YLR278C	2653	2	2287	2521	no	1	0	4023	MMRPIRQFHLGILFMILTPQMQLIYPIQTIKIYLIMAVCRLLWLEYLVKDKLKSTPVLWKIHKWIWLNKRNSRRSKVF
YLR278C	YLR278C	2654	2	2773	2923	no	1	0	4023	MIIIIIITIIIIIVIIIIMLIIMIMKVIAEALPTTAAIMATTASMFVTTT
YLR278C	YLR278C	2655	2	3445	3571	yes	1	0	4023	MAIILSPRYQRHLLAIQFRSVSNKLEMALLRAIYFSATVLMT
YGL158W	YGL158W	2657	2	109	277	no	1	0	1536	MVTQKIYTTPLHRVAVDHLFQSTLMLPRPIQKKVNRAAWKTTLKKTNIFVTFFPLN
YGL158W	YGL158W	2658	2	286	415	no	1	0	1536	MKLLTSQPIIPVQITSILNNWSCTIINCSIKLVKGHFPEYLKQ
YGR186W	YGR186W	2662	2	148	268	no	1	0	2205	METTAGDLLSKRMILSMLKRERKCFCKSVSRPMLAGAMLK
YGR186W	YGR186W	2663	2	1447	1822	no	1	0	2205	MVMNKKIKNQNKESRRRCCKLMRWGFVMKKLLPKTKKMSYLGKRRLMRMVKELRRHYKRQNLQHYTHRMKMRSTHTYLNPILKTKRMNRPLKRKKIRTLYPNPRDLLQRNSKRKLQMRMCIKSQL
YAL028W	YAL028W	2665	2	916	1057	no	1	0	1584	MHRFRSRPHLRCLLLHRLHHRRHSHSQWLLILLNLLEISHIVVRIFR
YAL028W	YAL028W	2666	2	697	853	no	1	0	1584	MLYLSLPSDPHIIRIHQTGVLARRQIYRYRACFTMILKAHQRNMFRPQDRPL
YAL028W	YAL028W	2667	2	130	361	no	1	0	1584	MLATNLLLKLSQTLDGKPLTVIWLHYTKKSRNMKWSTIMLVINCIVKLFRITRLPRPQCSAIVCSTQHQIKYEVSVR
YAL028W	YAL028W	2668	2	457	583	no	1	0	1584	MVDTLPKTIFPHLRCCKPSSTQPIAITKTTTSTVLNHLPGPS
YJL213W	YJL213W	2672	2	274	409	no	1	0	993	MVFPNATKRPEKSLEEVQTLLRLWVVEVWPLQLTKYQTNNFATTK
YNL278W	YNL278W	2674	2	2626	2896	no	1	0	3180	MVQTTRQWVRPGIQRRERHQVHTIRDGITAPRLQIFTNVLIPQIHNHKHIISPETHTQRGTGQTCKRNITRSRCPCLSCSSPIARTNLMR
YNL278W	YNL278W	2675	2	1885	2110	no	1	0	3180	MRRSSLWNQICLQSTKNTPMVPLVTLRVLTDLLMKLTFVFNGRQFIQRATTIQENPLHQVTFLMAMRKNMPFYKN
YNL173C	YNL173C	2677	2	640	811	no	1	0	1098	MLRTVWVRRNLLSLDYMNYRPKILKRKKRKRTKIKAAVRTPVQVQTLKLQKIKIRNH
YMR216C	YMR216C	2680	2	2086	2230	no	1	0	2226	MQVAWLTIHGSRIPWVWKRFGYLIESCTGVVPISPDGLKKSAIIKDIX
YMR216C	YMR216C	2681	2	1486	1627	no	1	0	2226	MKSSWQTLYLHLIFPIYHKAPIQMVHIFLILWIQIQTSVPISTPQKI
YMR216C	YMR216C	2682	2	916	1099	no	1	0	2226	MLRVSFKWSRHWINRRERQKGCRGTFRGLLILPRTIAVMRNGQNAKQVCPAAQAQIPNLVL
YLR196W	YLR196W	2686	2	460	607	no	1	0	1728	MTFRIWISTFTMTVLGSTVAIFPLKKVMKLTQMLLVDWFVTLHFTFTMI
YLR196W	YLR196W	2687	2	316	436	no	1	0	1728	MIAMLNSMRVKKVKIHIFHCLIKRIVKRRSRSYKFTHPII
YMR306W	YMR306W	2689	2	2053	2227	no	1	0	5355	MIQRSSQWNFFHQIQRQKEGYPFLPNPWRPPFQNLFQWIVCQLLPFWYPIIQKRFCWA
YMR306W	YMR306W	2690	2	3736	3859	no	1	0	5355	MHQLQILRHPLVVIIFSLHCIGYRYSYYQSSLFSLLPLPLC
YMR306W	YMR306W	2691	2	2380	2554	no	1	0	5355	MMKIDWKFRMLCTIQGLARFLTILSPGSCPQKTILLRRKLMICHFLTLASTHQNHRTP
YMR306W	YMR306W	2692	2	4363	4546	no	1	0	5355	MIFPKIQAMIQRKRGFGTSSLQNYFYLSVCSSSTSPLFLSLMHKQGSLTQHQLALFSVCCS
YMR306W	YMR306W	2693	3	1307	1427	no	1	0	5355	MGCSFKICVYRVHRPTNHCIFNHFFFCCQTFGRLISSIFE
YDL059C	YDL059C	2696	2	559	718	no	1	0	714	MRLRLQIITMSMACMAQKKLKMKLTPITTYCQRLIASRLLSNWRMLKARISNX
YDL059C	YDL059C	2697	2	106	226	yes	1	0	714	MEDLPALGRCRGLGFYSPRSKGTRTIFTTIINMGSTTYLS
YHL035C	YHL035C	2700	3	2906	3101	no	1	0	4776	MVPEIFWRLQSFNSPVRSLYHSSNFVHQSVLVDTTLGQRYQCTNKCSRFCDGHAAIKRDDRLFEK
YBR073W	YBR073W	2704	2	541	685	no	1	0	2874	MQKYVAPKKPYHKTWEIPAHRPQAQQKQCLLRRMTVANTKCLCLSCFH
YBR073W	YBR073W	2705	2	2683	2815	no	1	0	2874	MKQPPTMMPKSHNTLGNVSFIISISIQQDKMNYLMRLSQIRSPN
YBR073W	YBR073W	2706	2	118	238	no	1	0	2874	MRTSHSSLQEGLDQISTHNSNQPPLQSQQPLYLKPKLLST
YDL088C	YDL088C	2710	2	475	601	no	1	0	1584	MKEISLRQIMTSILCCQILTIFHPPLLYRIGNARMNSVLFHH
YNL161W	YNL161W	2714	2	589	823	no	1	0	2268	MSKFSNNFPKHSNKIPGNNSNNFNTSSSNNNNNNSNICKYNNNNSSNNSSSNHNLPFRAALIMVPYQTICTLKDDQIC
YFL058W	YFL058W	2718	2	430	553	no	1	0	1020	MSPSTSSKVRLMPVLVSNVCNKSNWKSTWPSKADQLLMLKC
YGR295C	YGR295C	2720	2	640	772	no	1	0	1143	MLNFPRKLTDLSLPGFSKGFSTGGVYHSSFFICIMSSFHEMMAL
YBR084C-A	YBR084C-A	2724	2	331	463	no	1	0	567	MLVRLTSTCTMFCTRNLRVTLSNTREPWLNTSSKLRLMLNVKRL
YCR068W	YCR068W	2728	2	163	397	no	1	0	1560	MEPLDLSLSTGMASEQTIGYTRGWRSLQKLFLPLECCIKKPQLKDRISKTKNPYGLLMPNMPPLTHSILSLSYEGCRY
YCR068W	YCR068W	2729	2	967	1288	no	1	0	1560	MRPYGSQATHWEAHWPVYWAALLDCLRSHSSPLESYYLQKDFTYHSHRDFPHTWRVSGTSVTTQTQSSWVHATELVQVAHWWATLWKPRATLVESVSTMWSTTRAGV
YCR068W	YCR068W	2730	3	977	1190	no	1	0	1560	MGHRPLTGRRIGQFTGPHFWIACGRIRVPWRATTFKKTSLTIPTGTSLIHGGYLALRSQRRPNLHGYMQRS
YLR253W	YLR253W	2734	2	1036	1207	no	1	0	1707	MEEIWPYDLLSPLKIMDTITLKLFYLTTDSIDILAREQEDFMPNFGCRSYSTRTRQK
YJL001W	YJL001W	2737	2	169	346	no	1	0	645	MTKFGVVGPVLQQTRRRLPTLFSTIWNYILLNMVPPPQRLLPRCSKNYVTKIKITLLLV
YLL022C	YLL022C	2740	2	163	316	yes	1	0	1155	MVCCLILNCLLYSHKLYTTWKYRILVICLGTLFWQVTMDLGLSLSLSLSLM
YLL022C	YLL022C	2741	2	1012	1159	no	1	0	1155	MRCKKISSTAPRGLFRSPRPPSASPPSKSPLVTSMISLNWSRRSLEGIX
YGL237C	YGL237C	2743	2	184	331	no	1	0	795	MKKICFCLTDCGHHRIELWTPWNHNNSHSIHLPVSVRWNHLPTLLVSLQ
YHR067W	YHR067W	2745	2	28	202	no	1	0	840	MSYLVTEPKRLIVYFVGDSLYQRQRSIFNWENISCSSHHHSKNWIEMVILTIKILQVC
YHR067W	YHR067W	2746	3	656	788	no	1	0	840	MHPTFSRTTNQTVAIPQFELYISKHYFEHMSVFKLFERNVHISN
YBR044C	YBR044C	2749	3	392	521	no	1	0	1716	MLFTGALFQVSRKRSDQWDQGRITIYQRFSCEEQDYSEKSKRC
YDR120C	YDR120C	2751	2	250	400	no	1	0	1710	MVRNVAKREIIKKVRRKGARKLTMILPSVKKWETGHQKKPLVILIETNLI
YLR071C	YLR071C	2753	2	1405	1543	no	1	0	3246	MKLCSIMLESSDRSCWQGIYSKKTKKIRMFYYFNSLPHVFPWRLFN
YLR071C	YLR071C	2754	3	1991	2144	yes	1	0	3246	MESQIFRQFQRDDCQIGVNNISKNYDIAKNYFKQNYKPYVDRFFEPTRNSQ
YGR151C	YGR151C	2756	3	5	314	yes	1	0	333	MESVAVKDARNQSQQFSKIESPSTRLPSSAKQDTKQSNNKQSSKGLYNKSSQGQAKVKQSTPVNEKHKPSHAVPKSGSSNRTGISATSQQKKKKKNASTCTIL
YJL012C	YJL012C	2758	2	511	631	no	1	0	2163	MILPELQVAQSRETHLLVGSNKISLDRQQSIGFTLITLQN
YJL012C	YJL012C	2759	2	1651	1945	no	1	0	2163	MLLRVLMLLIIKERSGMPKILSPRNTMKSWHFLTTILTVIKYLKSQKVLLLILKFVPHRERRYVCQFVWNQKFTLPLKEPTCLGCPSRYCWAVSPLLY
YER126C	YER126C	2761	2	202	382	no	1	0	783	MNNLRSRVHPNHWIPMVMLCRHIYWTENKITQPKLFLHRSNKRGWKKLISFQFRYQRFVV
YMR246W	YMR246W	2763	2	1378	1669	no	1	0	2082	MPVSWSLNILITVLLVTLSELLQLNWWMSKIWAILPRIIKVNCCLRVHPSVLNTIRILKKLLRPLPMMAGSVPVISLNGPPRDKLRSLIERKIWLRP
YLR201C	YLR201C	2765	2	550	736	no	1	0	780	MILHGMLRDWLFRAPTLVQSYLWLRINPTITKKRLLLQRINYIGSCVWVSTITILKSLPGIR
YPL031C	YPL031C	2767	3	695	839	no	1	0	915	MAQCNKVTQIQPKYPATTTKRPTSSIATTHQRTARRESHGFLTRTLAT
YJL098W	YJL098W	2769	2	460	598	no	1	0	3174	MLKQIRKTLMVLLKKKNVLVVVKKRNWKMKKMIVHLRILESLYLMN
YJL098W	YJL098W	2770	2	3001	3133	no	1	0	3174	MTVMKSMITVKTKTVWIMLIPPHMHCVDPKVRTRYHGMKKNRRD
YJL098W	YJL098W	2771	2	2725	2872	no	1	0	3174	MHANLKQYQIIQLMLRKKVYFNLAMNLVTAGSHHLLILYPSVLLHQKMA
YJL098W	YJL098W	2772	2	2443	2629	no	1	0	3174	MYGVKRRKRMKEKGMSALMKMNPKNIVMVIPLEAKNRIHQKANVTKSSFTMSTLTKMVQKQD
YBR059C	YBR059C	2774	2	964	1105	no	1	0	3324	MWKFQSRISMRKVPIIFLNIRSFRINYKMFNCKCTSYNKRKLCRTIN
YBR059C	YBR059C	2775	2	2542	2887	no	1	0	3324	MRWTYQEMILVLLSPPFHRLHRLHQFNKLSFLDAKVPVRGTIIQQTNWEIVWSPAKALILIWMMQGEEKQLKEDHSIMKEVIKTRQDQVMLVSLINSKARTSAAYQQGNRGSHWI
YBR059C	YBR059C	2776	2	1738	2086	no	1	0	3324	MTQVTFSWKNNSKARDISKLKIKQVHKGIPFQMNLSINLELNNSSNNRTNPKDLLIIAKEISTLGGIGPINLCSWVELLLEIVVIEESTFRIFLKITPRTPSQDISQVKIPQQFQW
YBR059C	YBR059C	2777	2	3061	3184	no	1	0	3324	MASMKHTGLVPSKGTIWKDTGIRRIRIAIAALLLAPQLHQR
YBR059C	YBR059C	2778	2	1195	1381	no	1	0	3324	MPLFLEYHLKMSAKNLKKRKKVNPIRGSLPCPKINRQEQHRMLTVLVQPIILKKSIQSSLQV
YDR445C	YDR445C	2780	2	238	409	no	1	0	405	MWHSPRPLIFPPRYTHSTGPLAMTGLAHLLAHLHLQPARYKPWIRNGAQPCVPQQHX
YIR039C	YIR039C	2785	2	283	556	no	1	0	1611	MLTLPIANRCLTDLTTLQLIITSSQQRSMGFLRLPSHQKLITLSALIGVHSMQATHLLLRIMRRFSITHTEMVRIMQGLMVRMLSLSKILL
YIR039C	YIR039C	2786	2	1414	1615	no	1	0	1611	MSAGPRIRNFHSTNHCLPPQPKAMMLVLSQVVAALAKAPLKNKMQVTNTVLLSPFHYCPSYLIFFYX
YIR039C	YIR039C	2787	2	760	883	no	1	0	1611	MDLMHTSGASCLVQWTKVSTQDSFTPCLCCRHSIPLAQILG
YML066C	YML066C	2790	2	235	424	no	1	0	1107	MNSLIQVCMRMKIWWTHFSLIRFLSSIILDFVNGVIKAKFIVPLMRIMAWTYLKYLSETSGFN
YNL088W	YNL088W	2793	2	3517	3661	no	1	0	4284	MQKLAVVMFPIKGAKRKVKEKESLLTTKTTTHQKKTRKVLLERAKKLS
YNL053W	YNL053W	2796	3	236	386	no	1	0	1467	MSTKSKSKANATIAVDEAKRGLYIHTTNIFEEPNCFSKRVYKIIHSIVYQ
YNL053W	YNL053W	2797	3	860	1028	no	1	0	1467	MDTHIQDRQGLIPIDTHYTYRSFARQENTRTLSVWSIKIGVIDCGVYHAILWLEFK
YDR137W	YDR137W	2799	2	133	256	no	1	0	1989	MNCSTIKKSFSLSIKLLKRSWNNKRKCKMMVKARWKIKPGP
YDR400W	YDR400W	2801	2	796	934	no	1	0	1020	MGGIHRLRLDFATREWTYPALMMFSTKTQGKLSLKKNIQMTVMLVQ
YBR231C	YBR231C	2803	2	790	913	yes	1	0	909	MGSWPGKNFCSGSGLQRTRDTKNCAGNNLLSSCSRIAKLHX
YFR021W	YFR021W	2809	2	490	661	no	1	0	1500	MPPQTISHCQLVATQRPVSREISKMLAIVTLATWISIRALLRGMMRIQQAVTAVTAV
YLR310C	YLR310C	2813	2	2023	2209	no	1	0	4767	MFSYFILCYRAQSSQMIILYHSCSQDFLKVHLAVVLGQIHFRLLLRMNLVMRQRTKLSHLMK
YLR310C	YLR310C	2814	2	3742	3886	no	1	0	4767	MRMRKNQWILSNKIRYRQSYRQLNVTINHRYTCLRLLYHLLLLQRFLD
YGR087C	YGR087C	2817	2	1441	1561	no	1	0	1689	MGLTQSTTKSRPGITSPCCPHLVRKSTKITRSPLRVSGMP
YGR087C	YGR087C	2818	2	1144	1267	no	1	0	1689	MLSFPRPARLPSVSIKLSFLRTPTVSRRCCGGPSVLQQEQL
YGR087C	YGR087C	2819	2	247	412	no	1	0	1689	MVLQDRMQNTSVYCMLLVSPLSPLRLSNCCCIIPWVTVILPFFTECPPISQKLHQ
YGR244C	YGR244C	2821	2	727	868	no	1	0	1281	MIQPTKSCVQTPNLGLMITHHSDRKRYIPGGTYHKKILMKLRQRSMI
YGL255W	YGL255W	2823	3	836	1004	yes	1	0	1128	MVAMGPMCCVWVNHTNLCGHRFGCSYQIRQRFLHCACYLWCFGCHFCWYLIVHWFG
YNL036W	YNL036W	2825	3	80	242	no	1	0	663	MGLPDEQHTANFVPRSQCEGPVPSHSFHRLLRFALQRKLFRCLARRSVHLEKCC
YML065W	YML065W	2832	2	745	934	no	1	0	2742	MRTVMKMNHLIMKVRQISTLARIWTAVKYPQMSLRKKKTKKKTKTKKRKKLGIQIHQGKEAVR
YML065W	YML065W	2833	2	2173	2335	yes	1	0	2742	MVMDMMERRLLKMKMRSKYTMMKTRILLKVTKPKTIMMTMMTMMGYKQFTSRTL
YAR003W	YAR003W	2836	2	139	286	no	1	0	1278	MEHLLFTIWIRSGLFVSQEICWEHMFDPLHLSHGLQMVDCCLQALETGQ
YGR223C	YGR223C	2838	2	838	961	no	1	0	1344	MVVSWPYCQISKHCIFSKFLKQPIQKRIHQTTLVPMVRAIP
YDR537C	YDR537C	2842	2	193	346	no	1	0	603	MQKHHEQSMSWLPRPPRHAVPNLFHISLLLHPILKSPNGFLRSTLLALVEV
YDR537C	YDR537C	2843	3	167	293	no	1	0	603	MLERSGRNACRNITNRVCLGCQGRHVMRFPICFIFHCCCTPF
YPL093W	YPL093W	2846	2	721	892	no	1	0	1941	MPLPIYVLVFCTSWIFPNNVVSPSKLKLNYSTPSSLYSPTSLSWLLSTKPTLSDRRI
YPL093W	YPL093W	2847	2	1270	1456	no	1	0	1941	MMSGRMTSCQKSWMVRMFMISWTLKSLLNCRLLKKKKKNWRTKGSTILTMRKKSTTVSKHPK
YNL077W	YNL077W	2850	2	1252	1384	no	1	0	1584	MLRKYKIFWLMINTLKQNVPPWKPQIQTAIAIWRSHMTVWKSMC
YPL160W	YPL160W	2852	2	388	583	no	1	0	3270	MYQQKKKKLKKKRRLRKTTRMLPNSKLKNLKPQPRRAVVSTNSKSCYSLVSLEKKSLSSPTPSTG
YGL185C	YGL185C	2854	3	596	740	no	1	0	1137	MLNSWFRKYWKASSLQVAIRARNGNTLLQKKRRLHNESKRKLEISFAR
YGL185C	YGL185C	2855	3	179	335	no	1	0	1137	MCHLCWVSGIQKNRWDDSKYHRTQVISKEKFKMYRALLKRLRRMGSGYITQA
YKL175W	YKL175W	2858	2	682	898	no	1	0	1509	MDARDQKIMDNPMTRIIVALYAWKIISVTILKTYRCTVRIFFRAAIIIPLNRPKIMVPTSCRTLFRHLWEMM
YGL190C	YGL190C	2860	2	1180	1333	no	1	0	1578	MNTTHLIATAIKISTTAYKIKILVVVATATSVGVTDATQAWWEVVIALEAV
YOR101W	YOR101W	2863	2	658	835	no	1	0	927	MLALAPVQSQPLTITVKLLNELMKRITLIKTITMKEIPSTPVTATEIEVILVVVIKIMP
YNL125C	YNL125C	2866	3	1298	1457	yes	1	0	2019	MVHVRIICLQYDGFYFIFIRNLERIIIARRFHIDCHFERLAIHRKTSDGFSGR
YNL125C	YNL125C	2867	3	914	1097	yes	1	0	2019	MAIVCHPRFYGRLFNITDFRSSNNRLTRMVLEKKSCRNGCLIIGYRCWWCRLRFGYKQNAF
YBL019W	YBL019W	2869	2	220	352	no	1	0	1560	MVFILLFLSLKPERDILALAAGLEFRKRTTHYTMHYKSLRQKKV
YBR043C	YBR043C	2871	3	1739	1868	no	1	0	2067	MPLGNATNWNSPLWICSYDDNWCYPFLFSRFIAGKGCHRCCFE
YDL231C	YDL231C	2873	2	1816	1939	no	1	0	3375	MKVQEMFFIILRPNVMSMKFLKEFITPTRQDTSITKAKKKR
YDL231C	YDL231C	2874	2	247	478	yes	1	0	3375	MGFLMLLLPSRTAKLGLLTATSMTTMALQGKNCNLVLPSFPNMFGLLSTGPLFISLEILEKMGYPYSSFLLLISLLS
YDL231C	YDL231C	2875	3	632	836	yes	1	0	3375	MVGFGMVHFHSDKADRKLPGRNFISESDYGPLICHLAKVCLPSVLLFHNFVFDIDYIHSYSSVGLIQV
YPR007C	YPR007C	2881	2	1666	1882	no	1	0	2040	MALSKICSRTKQIFKTSFWIIKLKNSTITSKKDQLLSEEQRAPIRLSRERCCWLTSSQAAWAKLKRELTLMM
YIL067C	YIL067C	2883	2	661	865	no	1	0	2034	MKLAEVPCLAKKTRWSCPTLIEVTRFHAPLQYMQVLSHHFTVAVPKFLCKGPKILFHQKKECITLGFQ
YMR108W	YMR108W	2885	2	367	772	no	1	0	2061	MPFITVINSTSFFQNTNKVPVTWQKATPELLVNQVLSWLLLGQVPPMSLLQWQMPLQTGFQWLSLQGKSQLVLSVLMLSKRLTSLVFLDLVRNGMSWSSPWKNCHCVLTRLLKLPRAVDRDQSWSIYQRMLQQLS
YJL033W	YJL033W	2887	2	1051	1180	no	1	0	2310	MSLLEVLTFLQSIGLFKWIVQRTLIHISTESVDVLVTVKRVNL
YKL179C	YKL179C	2889	2	1606	1750	no	1	0	2037	MNGLGICNPIIITTLPLIKVQSVLTWNPNTQGCMMNRCIQWQILDRTN
YKL179C	YKL179C	2890	2	1084	1228	no	1	0	2037	MILIMTFALKTRMIILSKVPYYLQIRSSRLLWRNTAQKVRLKRKNETN
YPL126W	YPL126W	2892	2	2194	2335	no	1	0	2688	MAYQLSITNPVLLYSILTYLQNWVILRIMNTYLGLVGIMILISYFWT
YPL126W	YPL126W	2893	3	881	1082	no	1	0	2688	MAYRLCAVTLILSRWILFAIWWLGKSYEFMAIGNKLSTIPASFERYYNRLSGIGTSRELLLFNPTND
YGL208W	YGL208W	2896	2	880	1012	no	1	0	1245	MKICHPDLRWNIQQTFPPCLLTRLSWNDTIIPWIVSKAILIRHG
YGL208W	YGL208W	2897	2	244	484	no	1	0	1245	MRTSPLCQSYLLWKLLWTLTLGLRLLAMMKREILLPRRQSPSKMPVLMMIAQAILRPERRDNSKYVPKKLREVQVKSRAH
YKR099W	YKR099W	2901	2	1732	1855	no	1	0	2433	MKSFKETLVLIVCHRISMEQMARHQVRRHHIQRAVQKCHLM
YKR099W	YKR099W	2902	3	569	752	yes	1	0	2433	MEKDFVGNGIQTKFNVQEQMAENYYYGCARTSIRSNNKGYKRKQEHRHDRRKTPTTSNRRF
YGL025C	YGL025C	2904	2	469	739	no	1	0	1191	MQIPSHMRTRFRIQIAPLQCNIIPWPAREVQKAVVLWELQPYIIALQLHRLRHLKSQENQDKPRRQRLKLRLKRRLKRRSTHSSRLSRRQ
YBR171W	YBR171W	2906	2	13	133	no	1	0	618	MKQNSPTTGRFLKRKSQLWRRNQSPFIPHSYMSLFWWCPL
YDL005C	YDL005C	2908	2	916	1126	no	1	0	1293	MKRIRTTTRTTRTTTTAVRRTTIIIIITITTMTITATTTTTTVGTTITIPPTTTAITRTILSLPEMIMKI
YDL056W	YDL056W	2913	2	316	514	no	1	0	2499	MGLLLHLLLQNITMPRRWIGKRLLEVQVLPQLWKQKETTRKPRKINFKAAKYWEIPRLHQGKEVDR
YDL056W	YDL056W	2914	2	1162	1294	no	1	0	2499	MLQSIQNYILPSIGLVLWVIYQLLRRCTKPEQVSDRQILKAKLH
YOR384W	YOR384W	2917	2	220	382	no	1	0	2082	MFSTVGRKVKKYSKKRLAKLISIATIITKMRSSAMRSIIEFLPMHPFSSGLLMR
YLL021W	YLL021W	2919	2	3829	3973	no	1	0	4398	MKNKNKNKTEVRKRKVKMTMKRKKTVILMWIHLTLKIRIIHYQSYYCI
YPL058C	YPL058C	2928	2	3697	3895	no	1	0	4533	MIVGNYMRLEKPLLTLSIGVSCYYVMLLLKTFGPHFVSLCVSFATTGQLNSVDVHLMQVSSSSSMF
YPL058C	YPL058C	2929	2	52	259	no	1	0	4533	MTMIMLIRYNPTLPPKAKLIMRIWQPLLSYPVTFQTFFPMKKVLKGWSLWRESFHIRQRRKWTLLKLMT
YPL058C	YPL058C	2930	2	2164	2299	no	1	0	4533	MKVFLLLTKSVMLLVRLRVTCMLAVTLTSYTNIISHISMLGEIGV
YPL058C	YPL058C	2931	2	1351	1489	no	1	0	4533	MMIIKVDTLLMKREIDWMWPRSKDCNKAKEKILNMLSIIGHKFIIV
YPL058C	YPL058C	2932	2	1597	1816	no	1	0	4533	MTKVNPPRQVLILVVVCYSMFYCSLLLLPWPKLVTLFLVDLLLSNTNHIPCTICLRNRYKRLSLSSLLNLSLL
YOL154W	YOL154W	2934	2	370	580	no	1	0	747	MILMACVQLIQTITLVITVNLLQLKLLFVITSTLPKSHYQQFVSKVLLSMSVQNIMQVLICYIVTCTSLP
YOL154W	YOL154W	2935	2	589	736	no	1	0	747	MDMLASTRKLLKKLWTTPRTMLLTQLETPTTIFTISLTFTVLLLYLVAV
YER165W	YER165W	2938	2	427	556	no	1	0	1731	MTLSLCLVTSCPARLPPTKTENPRVLGLFTSKKKVLPRKLLML
YER165W	YER165W	2939	2	1432	1597	yes	1	0	1731	MVRFTASPHKVVSQEMPTITTNFINKSKDKLWVNNYTRRFLLRLQMKKQLVKLLV
YER165W	YER165W	2940	2	163	295	no	1	0	1731	MISSLQSVQSPPFVSVVMPSLRPLWAMLMLTLTTMKPAEKQLSN
YNR056C	YNR056C	2942	3	1538	1688	no	1	0	1683	MYSMDLVLPGIFIFPIYTTGYCRKHELHLSSVCSSFLHYQHRCFPYMHLX
YNR056C	YNR056C	2943	3	179	347	no	1	0	1683	MGRYLSVDGRWYCQWRATAYHLWVDNCCFFQSHVWYISGRFCCYPAKQQRWFILGS
YNL327W	YNL327W	2945	3	2909	3029	no	1	0	3123	MYRPFFPSFCNFRCRYYYFIANKFQHISIYNNYLVFLIYY
YNL327W	YNL327W	2946	3	125	257	no	1	0	3123	MYGSRSLVHNRRATVYSKGKSAKYNIPSTRCFQLIPSRTLQHKT
YJL181W	YJL181W	2949	2	1156	1288	no	1	0	1833	MSVYLKTEIAVVNPSVAPKVSYQTTIFMIMNFLTTSHLIIFQNT
YJL181W	YJL181W	2950	3	302	455	no	1	0	1833	MYDRGRFSTFDRTSLSQIEKLPEALKRCRIKEFFFKLRLCFRGCIQPCKLL
YER016W	YER016W	2953	2	715	841	no	1	0	1032	MKVFINLMMRPSPAMVMEMGEHYYGSSRRWKVFYMLLQKDLK
YNL242W	YNL242W	2956	2	3124	3295	no	1	0	4776	MGMIGNIRGNLSLILLKNWIKSSVKRKQAVRNQMYPNQRQIFLTLFIYLLTKTMSQI
YDR365W-B	YDR365W-B	2958	2	1678	1921	yes	1	0	5265	METFTGYLKGTCFHQISPYPPSIMSIQVKVHANILILSFIECLRMPMHRQFDTHLKITPSRILTNQMSTGLVLLTINVLIV
YDR365W-B	YDR365W-B	2959	2	3289	3460	no	1	0	5265	MLLHRKIIHRTILFLSKRQLLFLNRIPRNLSSLISHSLIYLQNLLPNSLTHLKNSHR
YDR365W-B	YDR365W-B	2960	2	3070	3238	no	1	0	5265	MFLYLLPCPNLTHMSRRTPVNLKISDTQTRTVKMRLIIQTYQYPVRVVPTTKLFRR
YDR365W-B	YDR365W-B	2961	2	2464	2629	no	1	0	5265	MLAWQDLISVLCYLSVNLLSSMITTLTPKYILVASQATLYIRLETLMDISSIFHP
YMR058W	YMR058W	2964	2	874	1012	no	1	0	1908	MQPLIWSTTKPLRCPHKITWIQLITSWTISTCNRTRKKPSMASQIM
YMR058W	YMR058W	2965	3	599	788	yes	1	0	1908	MGSPARYDVSFENCQRGWVRFAVLLDRGPRNDRGRNRRYHYREERNGYALHHCRSEIYSPGSH
YNL297C	YNL297C	2967	2	2173	2299	no	1	0	4908	MQKMKLYHAFTTRRFLLTKLVNWQLIIAKNFSLEKMVKNFGV
YOL078W	YOL078W	2970	2	793	937	no	1	0	3528	MMILMLRVLEQVQPTKASTACPTIKTTPTQITETASAFLMIERVQMAI
YOL078W	YOL078W	2971	2	2017	2182	no	1	0	3528	MNQWVSKYTFKLPKNIKEIPSLPKSENRLPSSKLLDLLYFCILLRKNRTILKKMD
YOL078W	YOL078W	2972	2	2884	3109	no	1	0	3528	MLEGLWLPFLKTRKLHPKLRRYPRSISWAWQSSIRHQVLLVEVFQRLAVSPMEMGFSRTRIHPNPLCMGHCSFII
YEL002C	YEL002C	2974	2	1048	1294	yes	1	0	1290	MECLHSSLTIVRLACRSLLTKTLKLSVTLLMMNTQEVGKSAILGFILAPFVASLLRGYFLLFLSLRLPLLARNLKHSKKQTX
YCL032W	YCL032W	2977	2	478	610	no	1	0	1038	MECPLRYLLQTTQLYPVVTVCLFHKQTISTQFITDNHRQGENPR
YPL050C	YPL050C	2982	2	964	1084	no	1	0	1185	MLMAYQVKRWRWMVLVEAVLWSKQKFTETVPCSLISHFIT
YPL050C	YPL050C	2983	2	127	301	no	1	0	1185	MASPFPNTNGHTKRKTHFIFPSPRNTKCQSTLIRKKAAGCSTITWKILSQKVILHIMI
YPL277C	YPL277C	2988	2	406	625	no	1	0	1461	MGENLWKEGMGGSAMAPTVIIQKGHHHHHHHQTKKVGVHKKCLLIEQHGTSTNFSILMGLLLRKLTQERWTRS
YOR139C	YOR139C	2990	3	215	338	no	1	0	390	MFLNILGTVAAFSTSISYSSCCSTTTYIGSSRGRCRSWSWG
YBR116C	YBR116C	2992	3	128	332	no	1	0	525	MSFEVLATSSWGKYAHQSFGLDEFGRSGKGPEIYKLFDFTADGVASRAEKTINYYKGKQLLSPMGRAF
YPL257W	YPL257W	2995	2	10	178	no	1	0	579	MQMKGLAMYPLVLGVQVRNRSMTSSAEFFSLLQLQKAHSLRSTYCISIQYLLISQF
YNL222W	YNL222W	2998	2	166	376	no	1	0	618	MCTHLVHPIMIYIMIFYHNQQTVTSRTVYCKCWIVIEDSKKHLKNGKKVQKSSTSFSLVKRDVLMPFVKI
YKR051W	YKR051W	3000	3	605	818	yes	1	0	1254	MVEIFMCQIDYFCLLLAEHHNPGSSGYWKVGYGKPRSNLWICVQEWAPVYRDGAFRHLACSSFPLEQIHSI
YLR291C	YLR291C	3002	2	1018	1147	no	1	0	1143	MFRLKILISTLQTSVGSIQVLYIVLRGIITSKLMCIWIKIRRX
YLR291C	YLR291C	3003	2	802	925	no	1	0	1143	MGGLSRQIQVYHPFVNAPENLEPLYLLLQVCISFLLYIRST
YFR040W	YFR040W	3007	2	2827	3010	yes	1	0	3006	MGFSYWGRRRTRTVIVTLTIPTIIVIIVITTIITIIMIMTMIILVIIMKMLIMIMIMIMNX
YFR040W	YFR040W	3008	2	652	835	no	1	0	3006	MIAHKRTFMWNLIRSKKRRKRTIITAITRRDENAEAPRLVTMISTTMTTTTMRMRTMNLLI
YNR067C	YNR067C	3010	2	2707	2860	no	1	0	3351	MSQIHLKKMNTLHNRECLIGSTVIHGQLDFMKTVTVRTKKVVVKITILPML
YNR067C	YNR067C	3011	2	1855	2059	no	1	0	3351	MKLKQALVLMVLSFNWPSHLLKLITRSFMIKPQVCTLLISSCRVSLTVLQLPMNFLIPPKVSRHQVAQ
YNR067C	YNR067C	3012	2	1063	1327	no	1	0	3351	MYLLQCKLPSLRPHLRDKQKLPPLLCQPRPVAPLPQRRTLQQRPLSIFSMLFRQMNHQLFLTDHQILCHWLMGCQTMVPFKQTSFIQI
YNL074C	YNL074C	3014	2	883	1042	no	1	0	1356	MYLRSNLRDNIQIMLITMQNPQKTGHLRYYFKDNPFYQTLTLLQTCTRIPSSK
YNL074C	YNL074C	3015	3	770	920	no	1	0	1356	MPFHPQEVPTTSLFFIVSNNDIFQPLHQNYRITSYFALCISAAICETIFK
YBR021W	YBR021W	3017	2	712	850	no	1	0	1899	MLLLTSSCVFLSFGLPVFHFYWFHLTKLDTCLLLKPSWFRLLLLVS
YBR021W	YBR021W	3018	3	368	494	no	1	0	1899	MFQYQHLANCSYRSTTGSKLVAVLDNNLDWVRFRWCFCCFGL
YER060W-A	YER060W-A	3024	3	758	881	no	1	0	1590	MGRGCNYCRWCSFFWFICFWVSCGLGDLCSRLHCLYAKDHK
YER173W	YER173W	3027	2	1807	1981	no	1	0	1977	MMTLLSIAIAITAIILAMKHLVEATKTSLYVKFCPRDSRVKRQLSVSPFQIQIWKYSX
YER173W	YER173W	3028	2	127	274	no	1	0	1977	MTFFPSKIRLVSSQVSTTTAVNSGTKSSSPIVWSKWPYIKENLKMYKKL
YOR190W	YOR190W	3030	2	298	427	no	1	0	1335	MKRQRNAFIVIGRRSIKRKTSRKLLLKASIWLEFLLGIGPLQR
YML048W	YML048W	3032	3	539	671	no	1	0	1209	MAFLCHAHFQSGHNYFIPQIRHCQPHQLQSLQVMEFERFNFSFC
YBR130C	YBR130C	3034	2	997	1117	no	1	0	1275	MVIAVTIKEEVSILRRLCCHRVLFQNLHPRFCLVLKELPQ
YPR072W	YPR072W	3036	2	586	805	no	1	0	1680	MIPISLNTIQFMRTWVAKYNLHQVIMRLQKKETIKLLYLAFAHQKNKNVLQRKKLRRGMFLYQTGRRLQSRQV
YHR048W	YHR048W	3039	3	1367	1538	no	1	0	1542	MHNGRCLPSFRTPDVQVNGSELGRLSLGNGDRSDDSCPISVYQIRCPTESQVAVCMG
YHR048W	YHR048W	3040	3	452	677	no	1	0	1542	MAVFDHLVQDHYGCHVWQISIRVFWFSLSKCGWRRHCRYIRQRPNWYSYGNIHYIGLFGALFRTNHWWSLIPSKL
YHL006C	YHL006C	3042	2	250	454	no	1	0	450	MVRNTLMYSSMDCGISPRHKMDRNSCGYLALCYGSASVCHLKLNSIQNRLLVACLPGYCDSGTILSDX
YHL034C	YHL034C	3044	2	304	532	no	1	0	882	MTRKSLRTEKFILRELELQAKCKEEVSEAEAVSEAEEVLEEVSEAATEEVSEAEGTSEVEAAPEVVSMDKKGKRFH
YOL155C	YOL155C	3051	2	1477	1732	yes	1	0	2901	MAVPTSLSNQFLEVVQSTSSLATFTCTIQTPLLAKLLYSRVKVFLPLTQPKPTLLLSLWLDTLVKTKSPLQQMSLLFLTTVLLVF
YOL155C	YOL155C	3052	2	2278	2626	yes	1	0	2901	MAVTPRLSLLNVLKKLQQLLLLQNHTLLLPLLTVTTTAVTLRLSPLRPLKPQPLLFLQRHTLPLLLLSAMTMDVAPRLSLLKLLKKLQKLQKPVLPLRHTLLPLLLNVMTMVVTSR
YJR040W	YJR040W	3055	2	775	919	no	1	0	2337	MSISQQLVEQVLRLLLVLLLVVSFLVWKRLLLRIGLTPLPYGNPIMSP
YJR040W	YJR040W	3056	3	1331	1541	no	1	0	2337	MLCHCYQGLVGGGIIWRQSSCRNLCSFNGGWGHIWTGSKSTGREIYKWPFCYYSWCLRLPGSSRYLERDN
YGR271W	YGR271W	3062	2	2566	2734	no	1	0	5901	MNLLSARLEANLTPLKVKQTCYYRLIFPRLEFLTQHYHPIRIMLLRTLLEFVEHCF
YNR002C	YNR002C	3065	3	575	710	yes	1	0	846	MGTLHLRSFRLHHEINYNVFCLILPLSSDLLTSIHCKLHRRSWRH
YMR172C-A	YMR172C-A	3067	2	37	214	no	1	0	381	MIVNDYLLSYVPIFQQGSLATSQWFFSLLRHPHHLYIAFCSLRFLSSLVPFYLSPYRSE
YBR086C	YBR086C	3070	2	2584	2725	yes	1	0	2838	MAHQDLFPRRKLRILRDHLITILLLLLLQMLLSPTIIITTTAIVMLE
YBR086C	YBR086C	3071	2	1918	2077	no	1	0	2838	MRSCTKNSVRNSLPLLPMDMRHMLPLMPTMIRLLYPQPPRLHYLLLLLAAKPV
YBR086C	YBR086C	3072	2	130	271	no	1	0	2838	MICKQAMRLLESIRIMRNRFFHFCRIWTSLNPSYHIMILNCPMICIN
YBR086C	YBR086C	3073	2	2452	2572	no	1	0	2838	MLPLRLHSLKMQILSLLSTQLLTITNRRFQWLLNKQKRLK
YOR027W	YOR027W	3076	2	664	844	no	1	0	1767	MLNHKAIPLRARKIPLKHHRKKKVRNPSQWKLMKMTLKLRPTRKRPKVTSFTRHVNSMKL
YDR210W-B	YDR210W-B	3080	2	1972	2143	no	1	0	5310	MSLFSTCIPIYLVLYITYRKVHLLTLYRLQMRKPDSNGCTHYTTVVKNLSSMFLHRY
YDR210W-B	YDR210W-B	3081	2	1093	1222	no	1	0	5310	MFLAHLQTRLTRRLQLVIIIEQIVQNQEQQKLTILLHPVNSQG
YDR210W-B	YDR210W-B	3082	2	2926	3103	no	1	0	5310	MPTYLNTIFFHLLYDLVHPISLIKRVPKWVVPLNQILLHLDTRLPSLHETKSDLVVPMI
YHR164C	YHR164C	3084	2	2524	2752	no	1	0	4566	MVPQENPEVEGAFLAWLCQRWLNMKKQRERIYIASQDVEMIITRSRCYHLKLLLMTLLLLVMRRVIFACAKVVYNL
YPR150W	YPR150W	3087	2	202	394	no	1	0	519	MATAHWVRWDCTSMYRSRHLTLYHQCHVHQTICSCAFSHRSSSPLRLFSRSLLITFARTFSSYL
YPR150W	YPR150W	3088	3	32	260	no	1	0	519	MYMPNIYYLFHLFFAFVCQPHLQCLVKRLQLSHHIWGHVFPFRKIFHTHTGRRPPIEWQQLIGYGGIVLPCTVHAT
YKL204W	YKL204W	3090	2	1177	1324	no	1	0	1896	MQNRSCYQPQTKIMERCRLFRNSSSNRNKCNQWHLPSILLITTHFSMGY
YMR273C	YMR273C	3093	2	2242	2398	no	1	0	2745	MSKKLNYKLQLKNKSKLQSQFKLQPQSKIQPQSKLQPQLKLQLKLRLQRHHH
YJL162C	YJL162C	3095	2	790	1069	no	1	0	1749	MKKKKIIKNRKGKAESLQRKMAKKKRDTNNLNCPRPVLFLVDPMIQICNLLFTIMSIDITQEVNSNARISLESQFLPLKRYLQQLVPMKDGTF
YPR080W	YPR080W	3100	2	748	1033	no	1	0	1374	MFTRLVVLVLCQSVELKPVSSSQVWLLLLPQLVLPLKSSPLKCITNNWNKVFQVTTLVSTSRTFPLRKSEEVTSVVTLRTIHQRVALLSTLPSLF
YOL019W	YOL019W	3103	2	121	325	no	1	0	1653	MMRSHTVHSATVKRAPAQKQVIIITPMSYQTVIATGNSIATLGLYWGKSSLSHPLLLVLIFWDFFVPS
YOL019W	YOL019W	3104	3	440	575	no	1	0	1653	MYRGIFTVLPTCNLVFMGPDTRSCFISTSNSFDILSLFKKLRLKG
YGR268C	YGR268C	3108	2	181	316	no	1	0	594	MLTHTLIRLQVPNHGLHRGHNRILACPGHTLPGFTVPSVEIRVTS
YGR268C	YGR268C	3109	2	322	562	yes	1	0	594	MDDLASRVGGGLHLKITLFLHRHITQTIQCPCTPTHGRVIGPCTFNQGILAWVACYVVNAEGPDAPDSCWTKIYVLFVMV
YHL033C	YHL033C	3111	2	466	598	no	1	0	768	MSTQLNWLSFCQLCVRRWVFHTPLSRVRLDWVPWLTKRPLPLPL
YHL033C	YHL033C	3112	3	152	308	no	1	0	768	MARIRQSAKTKEDLVHQIEGSSNHCSIPIHFGQKHRCRNLQVVQQVQTRNCC
YKR076W	YKR076W	3115	2	298	490	no	1	0	1110	MLQVVLELLKRIPARASPRSRMTVKDSWLMLPMSLTMDTRESVTYITRAILNTRQGSPSQSCGT
YKR076W	YKR076W	3116	2	988	1114	no	1	0	1110	MMPSGTQQILTISSYTTRVPTQGSTPWELRPWDPSQIFVLYX
YKR076W	YKR076W	3117	2	625	757	no	1	0	1110	MTSILGFTTASTMVYTRPDSQRKQKFTKVKSTTYLNIWTKWRKS
YEL007W	YEL007W	3120	2	1540	1798	no	1	0	1998	MFLITILLLLHTRGHKKILLQIRMQNLLVLQALTQAPCYQILHTLILSTLHRKCITRDSPNMPWQVLKIRLCINTSTNILCPLYIQ
YEL007W	YEL007W	3121	2	1360	1531	yes	1	0	1998	MGILLKVNQHQQPQALLALLVQPRMSFPYPVCSHYSIKPIIIVQALLPLQLLIRCIL
YEL007W	YEL007W	3122	2	994	1255	no	1	0	1998	MLIITIIIVITVVIVIIVTIIIIIIIIIIITIIIILIILIMSILMQGTVTIQIDSITPLLLITPPVTLLIRNNKDKFLIHFIIQQFR
YMR285C	YMR285C	3124	2	466	589	no	1	0	1545	MSFVCKRLIIFSFKAFGKMNSVNWDTMDNIIEMLQKTMVSR
YPL263C	YPL263C	3127	2	1558	1735	no	1	0	1953	MSLNTRTMRRMRTTAKRNKMQDPLKVMKMRKARATMTNKRRWRFQTKGLGYHTQNRSKL
YPL263C	YPL263C	3128	2	1225	1381	no	1	0	1953	MTTTMTMMTTAQRVLTLSMTTKITKMTVIWTTKKILPSQINYLTQDLTQQLV
YOR325W	YOR325W	3131	2	76	244	no	1	0	471	MNVVVPHVPYSLSHINVSYHAAQAVPPFLSPFPFVTTIPSLLQCLVLGPPDYHSLL
YIL128W	YIL128W	3133	2	481	727	no	1	0	3096	MDPRPNKSNESTICLLKHFFMLPMVKKTLEIYSCHLHLINLSHRPCKTWRILKKTYLMSYFAISQSLSSHQSMILTRSPTKI
YKL088W	YKL088W	3136	2	1501	1639	no	1	0	1713	MKYGKLGTRKLVIKSKNKKNKRVLTMRTTMMRMTKRMRRTRRRKKL
YKL088W	YKL088W	3137	2	280	541	yes	1	0	1713	MAMKYRSTPVCQLIQMASKKGFHLHYLLLFHLRCPRWKGCRIIDIRYPINLESSSSSRNNCSKINNKKSSKRHNCRSKINEQNSKKR
YJL046W	YJL046W	3139	2	142	328	no	1	0	1227	MKTCLHLQMITFQFCRMKVNLIMIRRRPALWKKISVLLIKTCTISIILDMPNRSCLLHNWKI
YLR228C	YLR228C	3141	2	313	505	no	1	0	2442	MPSCYNNNNSNFIINKNSNFVNNSKFSYSSNCCHMLVLMNKAIPLIAFLHPYPIIWRIFCYRTY
YLR228C	YLR228C	3142	2	919	1174	no	1	0	2442	MEWPLSFKSYLASESLLHLITEQSKLAQQRRHSQICNRNRRTKTSNLRRTHWIILRRMLLIRAITPLTETKIKLLLLIYYLITKT
YKL056C	YKL056C	3145	2	70	250	no	1	0	501	MTLSTKPTVLWSMSEVTTSISVLTHLLKVVTMMLKKVLKWSTTLSTLSVYNKPLLTRSPS
YDR459C	YDR459C	3148	3	113	287	no	1	0	1122	MLRASRQTTSSEISFGWSYLCGMLPRRSRDFHMASNSYLGRSRYPTARSTFFDPSYSL
YNL192W	YNL192W	3152	2	148	415	no	1	0	3393	MPAWVHSLQSNLCNFQNNLSKQICFITVTMAIIILSMITNETYMEVLSTTIASVPHQQLQNTMTFLIRIVNSYRRNINTITYLHIHFLR
YNL192W	YNL192W	3153	2	934	1063	no	1	0	3393	MTRMIFQGMTSTMISTLLINYSFKLMVYLHHPRCLLSDLKNPT
YNL192W	YNL192W	3154	2	643	811	no	1	0	3393	MTNLLDTTMVTMAYRQKITMTIRRVVILIREEMTIRLIHIWVETVKWLILTIMKTV
YNL192W	YNL192W	3155	2	2875	3025	no	1	0	3393	MHFVMSTTYHGVQRVQWQIRWVRLILQKMVRSKWKFWSLVQRFKQTTINI
YOR007C	YOR007C	3161	2	454	595	no	1	0	1038	MIKRSKTLNLQFLLTHLISEATLDWVLLNMRKVNPKKPLKHTKRFLI
YBR105C	YBR105C	3164	2	166	328	no	1	0	1086	MTVIATYKSKIFTSALLGIRCLPCSNSPIHLMGRQGRNILLRTNLPIVRKIQSL
YPL012W	YPL012W	3171	2	2569	2731	no	1	0	3684	MSQMVLSNYSKYQVMILPLQINRRQYQSFLRSFLPVLLVNLNIWLVVQLRVMLV
YPL012W	YPL012W	3172	2	1222	1357	no	1	0	3684	MKSSLKLRKHLSTFYPLDIPIVPEKFLRFWWQHSTNSDIDLILTF
YPL012W	YPL012W	3173	2	796	925	no	1	0	3684	MYYWESPKAQSNISFLHHLNVLKACSKQWQKLPFLLDWLKIST
YBL047C	YBL047C	3175	2	2668	2797	no	1	0	4143	MLRTLLRKAPLIQIQQPKKPHQEEMFTKTLYPNLSKLLLRIQT
YBL047C	YBL047C	3176	2	2800	2956	no	1	0	4143	MLIGLKTMKKRQKEPKVTYLIETFQLWDLKAIVKMPIQTTAPSQEMRQQIQT
YBL047C	YBL047C	3177	2	3067	3202	no	1	0	4143	MMLSYRKRWKNVTPSIILRIEIILETYLTFLVNGKLPQLPLLLMF
YKR001C	YKR001C	3179	2	811	967	yes	1	0	2112	MVISQLSIEVKRILNTKKQSEKPLKTKENFLRTIPLTVLKLITVVHHIWLKS
YKR001C	YKR001C	3180	2	292	448	no	1	0	2112	MMTRKRMNQESTRTRDNLKTIKRNGVNFCIYLVRSFIILTKLERKSSKKLTK
YNR072W	YNR072W	3182	3	1388	1562	no	1	0	1692	MQLVVAIFDRVFHTIHYWVYPLLLWLCVRRLFGCNVSVRFLLFTRNDWSIFGGNPITI
YJL020C	YJL020C	3188	2	151	277	no	1	0	3471	MATLLRVSSRKVLLLFRDLKLERKPNHLRIPVPLSNVQSSRK
YJL020C	YJL020C	3189	2	1726	1894	no	1	0	3471	MSQRMLIPEKKFTLKNHQSPTVLQKYHMILKIHHKTQLEMFCLSLPHKQELLATGR
YJL020C	YJL020C	3190	2	2326	2521	no	1	0	3471	MSSHLLPFHLYPRNIILCQILLRHFHVHHQYHRLLLNLTLNQQPLIHIQLLLLHHIKMSRPLHLQ
YJL020C	YJL020C	3191	2	874	1063	no	1	0	3471	MNVVRLTRMSPIRKLKKQKKMKKLNRNLNLRLKLSTTRNRKWNYWHIKRLLKPHAKQMKARMT
YPL105C	YPL105C	3193	2	1816	1960	yes	1	0	2547	MVILNQIPLLLKSRKSCGNKFKRKQRNSTALLHSMISFQERLPHLLRH
YPL105C	YPL105C	3194	2	1981	2122	no	1	0	2547	MRGPRFLLRAQPTSLPPCLSLVTSQSHISVWTHCVLLGGYLPQQKLK
YPL105C	YPL105C	3195	2	106	319	no	1	0	2547	MRLFCKGPPPLWILLASKEFHLLLCQGVMRLVEPVLFPSMHMTLKLLDLRYKYLLIRKTIVHLVQHHPTCI
YGR113W	YGR113W	3199	2	832	1006	no	1	0	1029	MLLIWEICIQIIEYHSEVVLQEWSMGPLRRTEIQCSQDVLKGNPQKADILLQRKLKKK
YEL018C-A	YEL018C-A	3201	3	65	212	no	1	0	531	MWLQLRCTGLYTVLQYLILHHPYLFDLRFLESIVLFVKELLDIMHFQTV
YGL008C	YGL008C	3204	2	616	868	yes	1	0	2754	MVLLSQLMVVLSLKTVSCKSINLLLLVNLWLSTNITVTKLSLLPLLREVKVSWLLPLPVTTLSLVELLLWLTKPLVVKVISLKF
YGL008C	YGL008C	3205	3	2246	2405	no	1	0	2754	MEPTKIMGYVYYFGHSFSYRFLDYLDYYVLTKGWYYPKLRCYERYYVLANFLD
YPL009C	YPL009C	3214	2	2134	2296	no	1	0	3114	MRIMVMMTKKKKKKKRKKKKKKKKKKKKKKKKKKKKKKKKSNSKMKTIVTRSMG
YPL009C	YPL009C	3215	3	1859	1994	no	1	0	3114	MDQKSRKNRSSTEHFDASGYTMHVLKRGLVEEDIFFSMVVLCKEC
YHL038C	YHL038C	3220	2	730	853	no	1	0	1890	MNESALRRLTLVGYWRTKRVNHSIWMQTVPQLESLVVMSSL
YMR219W	YMR219W	3226	2	3127	3397	no	1	0	4974	MRMRLEIIWRSQKGRAWKKRTTKCSLKEEQLPLKTQKPWKIIPICMIRLAKLALIQTETKTPQLKKMLRDLQNIIWTFGCPVRKLSLWNH
YMR219W	YMR219W	3227	2	4759	4978	no	1	0	4974	MIKVLQKIIMMRKQTAKRTKLKQKRKAVKETTTAEDGKEKSQKAVLPHQILKGVGGTSQKAVDRIRIQVLTNX
YMR219W	YMR219W	3228	2	2338	2521	no	1	0	4974	MNLRKTLLLKMKIQVMKIKIKVKIFQAWLTVLTSQLKITRMKSTFQRLIIPTLQETLPART
YMR219W	YMR219W	3229	2	2992	3124	no	1	0	4974	MFRTKTCTPTSSIKRRKRITKLVKENTISRIQIRRKHTFPLSKE
YMR297W	YMR297W	3233	2	1006	1168	no	1	0	1596	MTRNPSGPVFQLPFIVITPNWLLTNVPAETFTISGRIVKVAICATQRYKISTTT
YMR297W	YMR297W	3234	2	298	481	no	1	0	1596	MTQLKTISFVSTRLRTLKSWALTQMSHSTRVTWMWKTRTSISSFGLLKVETILQRIRSSFG
YMR297W	YMR297W	3235	2	1330	1501	no	1	0	1596	MQAIKISSVTGWVIRRGRMSCHGSTTKNLQAKKYVTGLLLSPTRSLVKSNPTSTSPI
YMR297W	YMR297W	3236	2	685	838	no	1	0	1596	MSITSWSCSSISSLNTSTRAKISTSLGNPTPAITSLFLPLKFCLTRTETST
YPL005W	YPL005W	3242	2	424	547	no	1	0	1818	MRRIQGQNASLVSFLSLVMTRSLLSLTFQRTLNCLKIILEY
YPL005W	YPL005W	3243	2	589	739	no	1	0	1818	MVLCVRCCGTYFIQPIRRLCRCVLLKFIMTQYTFSVSTSTLRLVEKYLHK
YGL105W	YGL105W	3245	2	379	520	no	1	0	1128	MKLLRRRKRHLRVALLMPQPRQTKMLVRRLKSKIIQEVSLMKKPLRN
YGL105W	YGL105W	3246	2	670	802	no	1	0	1128	MPTPYMSLQLMSVMKKAQELFVLVWSSIFLWTLCKNVMLLLYAT
YGL105W	YGL105W	3247	3	89	233	no	1	0	1128	MGIGSKIWSNPTTLRSIEFGVKRQHLHCVHFVPNIYRRSRLRSRLTID
YBR255C-A	YBR255C-A	3249	2	157	337	no	1	0	360	MSELKCVFFIIVLGFQWVLSSELISNCSSSRQIIIVRNRKEEKRLWMKLLREAFFWRMRV
YDL224C	YDL224C	3251	2	589	712	no	1	0	1947	MFHLALQIVLQRITNCRPVRKMKFKIKVLILYHMEKLVPLH
YDL224C	YDL224C	3252	2	1060	1189	no	1	0	1947	MLPQLLIFLFFNYLAKKIISLICCLHPTIQLARMFHIFNHNLI
YKL188C	YKL188C	3254	2	1072	1204	no	1	0	2559	MMLLLHLSLNILGAQLAWYYARFQYFSKTNLVKTPYSLRNPGMI
YGR090W	YGR090W	3256	2	1978	2164	yes	1	0	3711	MAPSPIVVFGLHPHQSPSFPQLLTLHCRNMFQKRHKYQMRLSRSFIISYRCQTYPQVLKHQF
YGR090W	YGR090W	3257	2	112	268	no	1	0	3711	MITVVKPSTSVPCPSKKTTKAILHLKVTRSLLTLLRLATMERLLQQSPMIFT
YGR090W	YGR090W	3258	2	1702	1837	no	1	0	3711	MLQGMHWAIESNISKLKWLVKSPIFQSPKEKCTLTQEVTISTLIL
YKL062W	YKL062W	3260	2	1636	1762	yes	1	0	1890	MVRFLSNLGKGNLLLPLTPTTTIKINLSSVKTVRRHSDAVST
YNL315C	YNL315C	3263	2	508	646	no	1	0	954	MPGITLYSCCHFLDKFNLRMQNRTKNREWNYTTSNGSLSDPKQHIV
YJL158C	YJL158C	3267	2	439	685	no	1	0	681	MPRVELVLLLLTDNSNLTVHHHKPAPSTLPVGPLLKMVTWLWVTVTFSTNVYPAISTTCMIKTSPNNVVPFIWKLFLWSTVX
YCR059C	YCR059C	3272	2	565	703	yes	1	0	774	MALRQHIKIPMMTVKRPPAPECCTSSPSWMCGTSSLWWPVGSAVPT
YKR046C	YKR046C	3275	2	481	613	no	1	0	849	MLLLCPTWQSCLQRPEVCRRRSSPRSSRTISTQPRTWLKKSTTP
YCL039W	YCL039W	3277	2	1201	1489	no	1	0	2235	MPPPCPMRLPQTRSYYTLLPGSRPWTRLNWTPPRTQMIPNHQHHLPRGRQTRILINQEYGAAMPSTLRNVRAGWWLDRPTEKLLYTHSPRKSHFLA
YCL039W	YCL039W	3278	2	1522	1642	no	1	0	2235	MKTSLGENQSILQKSFTNQQVAMVTGNMWRTTKPFHVCTT
YCL039W	YCL039W	3279	3	299	473	no	1	0	2235	MASKAAHSHADARHDFTFRPHAPATAIPATADELCKFIYLFGRRDRHAQKLRRDHDSS
YER140W	YER140W	3281	3	452	632	no	1	0	1668	MYDFYHRDFIHFVEQTRHLKTISQDKTAKYDEIVHAIQCTGNGGQNVGKFGPELINGYAF
YER140W	YER140W	3282	3	665	833	no	1	0	1668	MFVSVNELDICDYTRLCIGLPGHFIKHSREFVFQCLANFITIHAICRNQIIGFKEI
YLR365W	YLR365W	3286	2	55	190	no	1	0	330	MLRCYKDRNLTNQGQLDRCSKVAVSHAFYFRLQNSFSCVSYLARN
YHR207C	YHR207C	3290	2	871	1009	no	1	0	1578	MVQLYILKRNLIMVPKRALRRILMTRLFGRSATNYFAVHFQKLLKK
YHR207C	YHR207C	3291	2	664	829	no	1	0	1578	MLVIGKDLLTTVRNIVLPLPFQLVLYMDPCFWILQERSKSNGKNWQASHKGKELN
YDR171W	YDR171W	3294	2	127	424	yes	1	0	1125	MDKCTLAGIILVIIHCIADTMVFLIPITTSSLDKPITIVLNTVMMTRMVKKRTKTKIWWVTAALQDRKMVARTATREDIHHITIVILPGIIGPTNRQTV
YDR171W	YDR171W	3295	2	910	1117	yes	1	0	1125	MVRLREPLNSPCCHALRTKKLKLLTTTVYYKLRCLKLSMTLKSRSQKRGSPLRKYPTKNWSLKKIPTLR
YDR171W	YDR171W	3296	2	463	592	no	1	0	1125	MKALNQKLKQIPNRRAKREKKRIRRISLKHPKRKLAKPTKKNL
YPL157W	YPL157W	3298	2	289	448	no	1	0	945	MPKEYWMFSVVGAGTPYNLPCNFLTSMEWTTVLNTYIVLRKTPKATVWTTEYG
YDR479C	YDR479C	3301	2	97	235	no	1	0	1662	MEKVRQRKRAYLVVLELVILHVVVCHLPVDSQLVVAVFPRHQTSKR
YAL034W-A	YAL034W-A	3303	2	94	247	no	1	0	867	MKLCTSALLPWKNICYPRAKSARKIMEKRSKVELLSWNHFWKTPWIRILTN
YBR013C	YBR013C	3305	2	211	373	no	1	0	387	MHAIIRKILRIHILLPLLLRPLIMPLKIHLIYKQTGSFITEWGRVYRIFFINCC
YJL113W	YJL113W	3309	2	2050	2206	no	1	0	4644	MLRNLEIMTLNLNFQRQIIQSQLIKTKFCQTRILIQNLHRLKYPSVESIRKD
YJL113W	YJL113W	3310	2	1855	1981	no	1	0	4644	MMMKKIKSKRSQTYVKLWKTTKMIINQLLAWKICSQRKSYLK
YIL015W	YIL015W	3312	2	331	595	no	1	0	1761	MSIDLPPTNIWKMVGFTSHMLTEHLLTVVGGRKLYQLMELTSPISSSELPSMLRHPLVVFLELGFLEESPLRAMKVLLMNIILIFLRF
YIL015W	YIL015W	3313	2	1234	1444	no	1	0	1761	MGLFQVPKLLQLNPGPPMNHLQSPLTFIHLQAARVGLFFNHRQPLRLLQKPTYKVATALRRCQALDQLLS
YCL049C	YCL049C	3319	2	589	745	no	1	0	936	MWSSFGIQKIWFGQTSKDNIVAVFIQEGLNVALGPGTTMLMHPPAMSLSPLT
YLR072W	YLR072W	3321	2	820	967	no	1	0	2079	MTFWRLMRGSPRKREYHRPLLPYSTMFLPMHITISYRQPLLNQQAGLPT
YHR111W	YHR111W	3323	3	620	767	no	1	0	1320	MLQMLLSNTSATKCRDLLPRRRCDRTLHWTSWNNDGCRNFEAYPRNLHQ
YGL055W	YGL055W	3325	2	853	1087	no	1	0	1530	MPVLFVSLSFNKLPFALTPWLITSVPNHSMTEEPLVTTGLLPLLLSVKVTITSTTNSQLITETLLSGTNTTQLRLSSI
YBR288C	YBR288C	3327	2	1147	1303	no	1	0	1449	MAVLKIALSWVKDNGFLINQLPLERYLYYVAVLSMKILGQILQKKLIYKQSP
YOL055C	YOL055C	3329	2	280	409	no	1	0	1653	MLSKPVCLPQLLSKSCTKNCCNSAKIDLSWLLIQFLSLLLVLL
YOL055C	YOL055C	3330	2	790	1009	no	1	0	1653	MVVLNTSKMPWQLVVMSQKKLSRIMDQLIMFTPWKFHWRKCSVMNVLLHRMLYLKSRSKVLLTKSQAVISMNT
YNL144C	YNL144C	3337	2	1660	1837	no	1	0	2220	MEMKMMTKTKTMLITKRMMKMDMLRMMTSIDWYIWMKENLAMRMRTLSTVQYSVRKAFP
YPL193W	YPL193W	3342	2	34	220	yes	1	0	1143	MDILGFPNLHTPERYQMAMMNRKLKGKKQTLLLMQLTHLICIRTLRIMKVHGIPVILLNFIM
YJL045W	YJL045W	3345	2	448	580	yes	1	0	1902	MEGFTREHLGDNPKILVKVDRPIGLVRWQIEQVTQCFIHCMDKR
YJL045W	YJL045W	3346	2	637	814	yes	1	0	1902	MARLWVSLPIIRRTVQFTDSEHIRPSSRQADTVELTSLALLLTLVQVTVMLWFLALDFH
YGR208W	YGR208W	3348	2	31	199	no	1	0	927	MEKISQKKPSTRLRKKLLKARRKMYQSMVPRNYRPELPIYSLKSQDRLFKKTSRIS
YGR208W	YGR208W	3349	2	721	856	no	1	0	927	MTTMFQLKQVVWWVTVVTTCQPWLPPGLGSHGTPSQRCRKLHLVS
YKR078W	YKR078W	3353	2	124	298	no	1	0	1755	MMRIVRQMYKIIWPHRPQDRNFKQIWPLIIGYWKKIQSTKNFSLKKEDVEDQKAVLTS
YPR087W	YPR087W	3356	3	167	323	no	1	0	318	MFIIFCIRPGFCFSFCCACCIICGVTFGIPGIFGIPGMFGIPGMFGMPGILX
YLR027C	YLR027C	3358	2	43	175	no	1	0	1254	MPFLVLSKGTGKINVLPRSTWVSGPTETTTVNHGSCQVLKPPKS
YLR027C	YLR027C	3359	2	505	706	no	1	0	1254	MLFKKLQRAPFSFCTLAPITQLVWTLLVNNGFKSLMLSPQRTTSPYLTPPTKGLPLEIWTRMPMLCV
YOR275C	YOR275C	3361	2	877	1006	no	1	0	1983	MNSSTYKKFLRNYHRSNQLSWLNHLLQQHCCLLLKRMRLYSKT
YML077W	YML077W	3363	2	193	343	no	1	0	477	MTYGVYLQESIESTHTVQLQGYGLFYCPTLNSSLTLRFYSIFTAIFMSNT
YGL245W	YGL245W	3365	2	532	670	no	1	0	2124	MWVRRRKLTRLTLKLICQMPKWVKSSLVSHLNLLDTYILDMPKLPC
YER190W	YER190W	3370	2	3385	3958	no	1	0	5043	MRTATRAFMVVLMPVPMRLPTPALMLLPLPAPTSGLVLLPLPASTSGLVRLPLKVPTPALMLLPLPAPTSGLVLLPLPASTSGLVRLPLKVPTPTLVLLPPKVPTPTLVLLPPKVPTPTLVLLPLLAPTPALMPLPLLAPTPALMPLPLKVPTLVPRRTPIKMAMLRIIDSIQSPTLTKSRISGKGVKWFC
YER190W	YER190W	3371	2	4345	4519	no	1	0	5043	MLGTWPLLEEEKQLVYWIRQEASKGAKFSACLEGRSKSCIIKYGATCVNRRQRCCSTF
YER190W	YER190W	3372	2	2542	2665	no	1	0	5043	MLRCSVLGLRDWPRSRWTSTSSNGRKISAEVYPAIQHGCLI
YER190W	YER190W	3373	2	4009	4201	no	1	0	5043	MSYSFLDFGLTKLNIFSSMVLTYTSAQREYSHNTDYARAVKRCSSSVSVGLARKYRIGGWLGKH
YER190W	YER190W	3374	2	1246	1366	no	1	0	5043	MIQQDASNCTLITTRTVHRSLDLRRLTDSLQITCFILSLC
YER190W	YER190W	3375	3	4550	4670	yes	1	0	5043	MGGKRRYGLCGSARESWSFSAFAFHDERWTAGSAVRQAAV
YHR018C	YHR018C	3378	3	509	638	no	1	0	1389	MVSLVELLCNILHRRLQETGSNTTQIESITTGCRRSCWSSLRH
YPL197C	YPL197C	3380	2	82	232	no	1	0	411	MNSSRLPKEPPWMKCLNFLGTPQPPDGLDNLNGHKKLLACLKCGPTVMIS
YBR170C	YBR170C	3382	2	529	730	no	1	0	1740	MKMLIRRRTAALIFPLFQNLILESISVAIMAMNHGLGGYVLNVNHRQLHYNSKNLEWLTTLNFRRVK
YMR304W	YMR304W	3384	2	1735	1861	no	1	0	3690	MSRSDCTQSKSLFIMKDLTISHMMGLGYLQRSSMTLVCSKST
YDL211C	YDL211C	3386	2	964	1102	yes	1	0	1116	MGWRITNPGDFHTYRHTMNLRSHPLKKQVPVRLLLLGQIFSKPIAF
YPL078C	YPL078C	3388	2	382	523	no	1	0	732	MPRETSMSKLLKIESTLSLNYKMLLKLQRFCLMFPRKLLNLKAKPLN
YDR273W	YDR273W	3390	2	880	1084	no	1	0	1095	MSKPIRRIKKGRTRAVILKCRRLSVTVQIGYLPRTTVDTNLPLALIVVVYLQLTLKMKKSRFIHLDKN
YOL007C	YOL007C	3392	2	703	910	no	1	0	1023	MPTITSDHLCLFHPPKFCNLMPTTLIHGLKAMRVLYMIPCPVLQGNLVLPKYWESLQTALIHSIIHHTI
YDR399W	YDR399W	3394	2	517	667	no	1	0	663	MTRTVILQLKLFQTSGMHIHGNLLTLFSILEWLLNRAMTSLFLSRNTSNX
YML047W-A	YML047W-A	3398	2	67	349	no	1	0	363	MRIDLLLMHFCSQKKLRLHLYVFMFVFLGEICLYGRIYSFVRFYIRVAVVTRYCAFVAIIRTIIIEFFLRFVVTTYGPFFLIIYQYSQFVDSST
YGR192C	YGR192C	3400	2	181	307	no	1	0	996	MTSTSLSMVRRLLLTKKETQLTCHGVLPTLTSPLTPLVFSRN
YGR192C	YGR192C	3401	2	880	1000	no	1	0	996	MLPLVSNCLQSSSSWSPGTTTNTVTLPELSTWLNTLPRLX
YBR219C	YBR219C	3410	3	212	353	no	1	0	381	MYCSRTFPIFWIFEKENPPFTKSANQFLEIFSFFFYNFGSYVSSYLL
YGR270W	YGR270W	3413	2	172	331	no	1	0	4137	MTRSWTKMRRPLMLLVMNIITTTRKAMMKTMMLILYHRTKTPERTKSLLMKGT
YGR270W	YGR270W	3414	2	2191	2317	no	1	0	4137	MKNTVERKKSMTNMEEMKIHPVLDHMSFSNRWRNHKFVNLGY
YGR270W	YGR270W	3415	2	3220	3373	no	1	0	4137	MQIPLGTENVSLRPLRCLPTRKWVSKKFQPRILFKSVKLLAKGIWKGRNFS
YGR270W	YGR270W	3416	2	349	499	no	1	0	4137	MIQKKMTKVFMRKMSTMMKRRKKQTNLKMSIWMKTRRITTVGAERPIGNL
YGR270W	YGR270W	3417	2	1420	1567	no	1	0	4137	MKGRSHFLCVKVQIFYPSGLVKLKDNSVCYSKKLKNINLPSFFLMKSTD
YGR270W	YGR270W	3418	2	886	1009	no	1	0	4137	MHFLFITHHLHGVVAVVGMLVKILVPQEGFFPLVDLLVAMT
YEL046C	YEL046C	3421	2	598	745	yes	1	0	1161	MGKSSTPSPSVYPSLWVLLLGPSWLGTLSLSRRPPISENNKVVVLDNLV
YGR136W	YGR136W	3424	2	460	727	no	1	0	723	MHLQPVICKLRLHSNSRRLYHILHLSLITINSLSNSTHHLHSKHRWKHNRNRAVGLVVPSRVLVANWEMLLYLALVLLLVVILSTAFFX
YMR242C	YMR242C	3426	2	97	370	no	1	0	516	MKLLPSLVTGISCKSCTRLRRLLVKLFPSTKSTKLIQPRSRTSVSGLDTTPDLVLTICTRKSETSPELLPSKPYTKTWLPDTELDLDLFTS
YDR204W	YDR204W	3429	2	133	394	no	1	0	1005	MPWNVVSYITRTLIMRKKLKSVPSYVLGPWLILGQWNLGTTAMFPFIGTRNCCCLQFPVGIHFSILKMVIILYNWVRQLHCRSSWRI
YPL161C	YPL161C	3431	2	688	841	no	1	0	1899	MCKIKNCRQWKMEQSKHIQILKLRSSLAKEIKSTSKKRKKMMRRTLIVNCY
YIR017W-A	YIR017W-A	3434	2	412	556	no	1	0	597	MIASASPALNRLISGSVDVPKDCSRSYPSCLQCQCLLISFPTLVSHSY
YLL031C	YLL031C	3436	2	838	1021	no	1	0	3051	MMIPYWLFWVTMEWTIRAITVATPSTSSKALYFFILRSRTCGDLKKLRITTLIIWDTITVQ
YLL031C	YLL031C	3437	3	1325	1604	yes	1	0	3051	MGQIRLLFHCHRYNATGHFTGPVDIHYKINSFYCCESNGSRIRSGNYHNGLSYKPMFPWNFLRLSTTKFCRPILGYPVSDCNWYHYWLLYHNI
YLR229C	YLR229C	3440	2	226	355	no	1	0	573	MYFWFVSVLFPHPLLKTLKKNGSLKYITIVQVYHAWSSVRRLI
YJR151C	YJR151C	3443	2	88	244	no	1	0	3483	MKESTLLNWLFMFLTSEPTYFSTTLSGITIRLKHILRKSQQPFLTTVISLLD
YJR151C	YJR151C	3444	2	343	1564	yes	1	0	3483	MVFTRLSQPLLLQRLQNLVLRLLLPPLSLLLLLPHRLLLQPLLLLPLLQLLPHRLLLQPLLLLPLLQLLPHRLLLQPLLLLPLLQLLPHRLLLQPLLLLPLLQLLQLLPLLQLLPLLQLLQPPPLLKLPPNRLLLLLQAHRLLLQLLPLLQLLQPLPLLQLLQLLQPLPLLPFLPLPRPLQLQALSVLLVPLHPLSFLPLLQPLPLLPVLLHLPHLRLLLTIQPLVSQQLTHSLLLQLLLLRAIHISVQVVPAKSLHPLSLLLSVKSPLLLNLPGLVKSLHPLNLLLSVNSPLLLNLPGLVKSLHPLNLLLSVNSPLLLNLPGLVKSLHPLNLLLSVNSPLLLNLPGLVKSLHPLNLLLSVNSPLLLNLPGLVKSLHPLNLLLSVNSPLLLNLSGLVKS…
YJR151C	YJR151C	3445	2	1864	2221	no	1	0	3483	MNPFLLLKVYLPHPLSLQPLFPRARLLISLPDPLFLLNLMSLVTPLPNLLPFLLRLPLHLLFLQLWSLALPIQFLLIFPSVKSVPLQSRLLQLRLHPLASLLSGLLPYIFRHQICQVSL
YPL096W	YPL096W	3448	2	445	598	no	1	0	1089	MERNLNSIAELLRSINATDAEISLDFLVITIQLSCWKLEREDAVNGAIYLL
YML038C	YML038C	3450	2	628	754	no	1	0	1326	MVPFSRKMKIMSIMNLLLTSPITKCWRILENPSLTQFIQSTS
YJL082W	YJL082W	3452	2	1933	2074	no	1	0	2193	MTLFCQKYSTFKMAKSNISKKPKTHGHIQPLFMRELYSVGNWVAWKV
YIL006W	YIL006W	3454	3	209	335	yes	1	0	1119	MGTTILNSDHSSFRRICWILIRCGSMSPRCCQNAIASTRTTN
YNR070W	YNR070W	3460	2	733	865	no	1	0	3999	MKLLIKSLFYTLEDKYFAAKLLKQKIILKTWVTCVHRDNRLLNI
YNR070W	YNR070W	3461	2	2377	2605	no	1	0	3999	MVSQWTLVSKGVPVMFNSKIFMLLNLLSKNRYNLVLVCVGHSLFLTLKRWNMLKKLYLFLKCRSSQKLLSAKLVTA
YNR070W	YNR070W	3462	2	1732	1864	no	1	0	3999	MQNFMEDIWIVVALWFLLDLGLKTSCQKIKCVLLLVQGLANLGS
YNR070W	YNR070W	3463	2	3265	3421	no	1	0	3999	MLLDYKIAYLPVSWLSLYQLLQQTKYRSVLPLLRSYMKFVSPNLICFIGLYF
YHR068W	YHR068W	3469	2	955	1108	yes	1	0	1161	MVLIMPFTLTLVKNTMVLMQVQDLTKLCLGVRSRLKPNPSNFLLMSPLFFH
YGL160W	YGL160W	3473	2	1381	1522	no	1	0	1710	MKTQNMKWDLSTMKTKTFRFLISIQKMRTAMTIRQRQVIAPQKRMEA
YGR042W	YGR042W	3475	2	658	817	no	1	0	813	MIILRKVITPRLPKKLKSETVPTERKIWRTYPKVVKGEWAGYEELFTNPSEFX
YPR160W	YPR160W	3478	2	1363	1540	no	1	0	2706	MISTGSSCKMWPKNSPRMLIFCLVYPSSKKTLQKDRSEWPFWLLLVHTRLMVLLNCTLN
YFL033C	YFL033C	3483	2	196	331	yes	1	0	5310	MALHSGTRSQESPMIVALLRRTLQTLFSDPIKIKVSFKRPQTCCS
YFL033C	YFL033C	3484	2	3415	3547	no	1	0	5310	MIASKIRNFLGLPIISLQKLLKERVKITSNATGGQLVVYFSNYF
YFL033C	YFL033C	3485	2	526	655	no	1	0	5310	MPTKTLKTTWSSSYPIIATISISNFPKSSPRRLGSALRSSCST
YDL089W	YDL089W	3487	2	1129	1261	yes	1	0	1452	MEAFLKYLTIKVIPLVFIILLECPHIIGIKFWITIWLNHRQMKI
YDR522C	YDR522C	3489	2	1354	1498	no	1	0	1506	MIMERKKKEKMVQKVKEVQRRWKTVLRRTFLLMLSKCQFMQFSRYCSR
YEL062W	YEL062W	3491	2	244	409	no	1	0	1845	MLGIFLVLILYLYSHMIVRRLPTNQLLLGWAKCSKFLKNKINCYPNRKEIQFSSI
YMR125W	YMR125W	3495	2	322	445	no	1	0	2583	MLPERVLSITSSKNYKNGASKHIMMNSRVRQMKLGHGTRSS
YGL086W	YGL086W	3498	2	964	1105	no	1	0	2247	MIVTMMMITMLTTMIIIIIIKMIIIMIIIMIQVITTILIITTEPKIT
YGL048C	YGL048C	3501	2	562	703	no	1	0	1215	MAPLVQGKPYWQELSHITLIVNSSGSVVRNWYKSISAKVPVWSVSCL
YBR083W	YBR083W	3504	2	1246	1462	yes	1	0	1458	MECPTHSPKYEEGPCIQDLLKMLTMPIIFKVCPSTKHLIFRSCYYHHPSITNILHIKGTLRHPTNRMGTFIX
YFL021W	YFL021W	3517	2	442	634	no	1	0	1530	MCLTTMTMMMTWRRTPLCTQTCSTTWTALPSVLHIMLLVSLIFWTLPARPPSMTTLFSPITYHF
YFL021W	YFL021W	3518	3	53	215	no	1	0	1530	MCIYIYRYIYTLYTVHGSEHNYEHEQSPEPRPGLEFKQRNLGPVLERPENIARF
YFL021W	YFL021W	3519	3	926	1052	no	1	0	1530	MLQLHNLHHSAVEEGPQGSSPVQCLRPLPQAPRRHKASVVED
YEL053C	YEL053C	3523	2	1000	1180	no	1	0	2199	MSLQGSYSPYFSLETTEQFWVNFHIPNFICYMSRSFQHKLHLNLNPLLVMNLSKKALICF
YEL053C	YEL053C	3524	2	766	931	no	1	0	2199	MAYFHNYSCLHQRVRSQHIYKSTGLINSLPGRLRSYRRITAALLHWQMMLKQYSL
YHL020C	YHL020C	3526	2	526	649	yes	1	0	1212	MEMLGRPLELARTRHRQTKTTTMRSFLMPQSRSTPASSLLW
YHL020C	YHL020C	3527	2	811	976	no	1	0	1212	MLRFIMPTVKNKKWSNSNSNSNSSSSSNFCSSNSCNSNSKKGTRMATTQPRRPPP
YHL020C	YHL020C	3528	3	1076	1202	yes	1	0	1212	MGEAETGGKRNDQGAFLATAATVQAATAEGWQLRKALSGQRG
YGR106C	YGR106C	3530	2	19	226	no	1	0	795	MPFSSSRYHVVFPKLCKQIHPRKALPLFRSTKRVTGIPSALYLQRQMLYHPLTVLSLFLNLTISHYWTT
YLR452C	YLR452C	3535	2	592	733	no	1	0	2094	MFGLQQTQMTHYLAYLRCWNTLIMMIHLLLRNLSQNKDGKLRLETSI
YMR005W	YMR005W	3537	2	28	157	no	1	0	1164	MALEYQRQTRLNINIPSQKRNQHLICHQVKLVSYHIAFRRLAR
YMR005W	YMR005W	3538	2	325	484	no	1	0	1164	MIKKKTRVRVKQILKMAKHPTPQDRMHNNNQTQIKCKMSFFPQVSMLGRRRLF
YOR312C	YOR312C	3547	2	97	370	no	1	0	516	MKSSPSLVTGISCKNCTRLRRLLVKLFPSTKSTKLTQPRSRTSVFGLDTIPDLVLTTCTRKSETYPELLPSKPYTKTWLLDTELDLDLFTS
YHL028W	YHL028W	3551	2	145	343	yes	1	0	1815	MVGVQITVLVISLPSYRGSCAGAVIRNRALRHRWETAVALVPVMATKIVVMRIRIFLVIYIWGKPR
YPR199C	YPR199C	3554	2	250	427	no	1	0	882	MNGTLVRPVVKKNRPHVTLSMVVWFFPPHIIPLKYNNATYFSSNCSQCVLERIVQCRHR
YLR361C	YLR361C	3557	2	730	952	no	1	0	1734	MKESSKLFSWRISTWVWGSLNVSMSIQSMKLARQIQKRKLSFNKFLTLKNRSWLFLLVTKSWVIDLFKTLKPYY
YLR361C	YLR361C	3558	2	1474	1633	no	1	0	1734	MSSVADMTIVTITVFEMTLRRTKSGYAMAVEVEKVVMLAMEVQKDVSVFMKLM
YBR077C	YBR077C	3560	2	247	427	no	1	0	486	MKTILRNSTPIAVTLWKSTPLRQKYILTKWKIYIPVSHRYPIATFCYCSLRKVASLTDYW
YDR380W	YDR380W	3563	2	946	1138	no	1	0	1905	MNILNCATWSCILESTSMKLIMGIILLLINQMLKSFNFIRIIFALWTLGRAMSKCSKESILPLF
YDR380W	YDR380W	3564	2	568	694	no	1	0	1905	MLSAIFTSILNLVIFLFLQILRICLLHVIIWLMFHVYLNKIV
YDL177C	YDL177C	3568	3	83	209	no	1	0	510	MLPITKSKGYTLHTPRTNAKQQKRLQGIPHAHVCLENGRGIK
YOL084W	YOL084W	3570	2	943	1180	no	1	0	2973	MKNKPIGPVMIGNLPALSSSRLNWKRKDATNLWKQSWVRKILVSVLLATRQKTLTGAACVSVQRRDTPGELWQIQSWCY
YOL084W	YOL084W	3571	2	394	712	no	1	0	2973	MLPTRTGFTRTFSSRGSFLACSPMSSTRSCITTSCLDMLCRQHHSMTDCCLLGRLSSQNCTRASLKRGRCKCVSPRLPMWPSRMISQTCKNCVKKELRTLRSTKLR
YOL084W	YOL084W	3572	2	2374	2494	no	1	0	2973	MILLSKNQALSPPLPRTTTNLLLFQRVKSFASFTTAMLRH
YOL084W	YOL084W	3573	3	1949	2108	no	1	0	2973	MSAWTVYHGKNLGSFGPGSVLDRGHCPSSYIYEEEIHTAIRRSSFKRHQTCKR
YLR069C	YLR069C	3575	2	1288	1468	no	1	0	2283	MLMKLAQVKFALLLVLTVLLEIHSLMVAFNTLCHPCMFQMLLSRYRLRQIQRTHRIFRRL
YLR069C	YLR069C	3576	2	1597	1852	no	1	0	2283	MWTVSRVNRRFPIENLSPSRQILIIHIKNNLVALVNMVELSVPYLPWMTLPKATYSRPLLLVAVYRTSIWLHVVRVLKKYVKRDH
YLR069C	YLR069C	3577	2	301	436	no	1	0	2283	MRFVVGIMLEPRWILWILKGKRVLLFSLPLLTALGIKRAKTIIST
YDR060W	YDR060W	3579	2	2590	3058	no	1	0	3075	MEKERNLTKHLISIVMTKWMKMKFGVLWLNRDQMLKMIATTVNLTSLKMISAIQLVTMNLSWTQLMMKMLKVKAAKKAIKKKASMRIFFTVSMENKTIVIKNVPSLKVVKRTRAAKKKKKKKKIKRYPQKEQRRSRERICSKVYRYLHLPTIMLNI
YGR149W	YGR149W	3582	2	712	850	yes	1	0	1296	MDYHSNTKSKGFREQLFKVNWTSKKIFFGHPFIIWFGNHYTITSSR
YGR149W	YGR149W	3583	2	1087	1219	yes	1	0	1296	MGLPTISTTTGRISKKKLIDYVLKLRIYNKSYSLILMQSYLMPP
YGR149W	YGR149W	3584	3	524	653	no	1	0	1296	MPIVYLDFPIFIQPFPVMFCIHFRNVMLCRYYLEKFLGNTFYR
YLL041C	YLL041C	3588	2	475	613	yes	1	0	798	MERKCYKVLKIVRNWMVFTNVFCVHAALLHVHRTGGTKNSIWALPC
YGL258W-A	YGL258W-A	3590	2	58	181	no	1	0	231	MDLMYTLGASYSVQSIKVSTQKSSAHILCVKLIIPLIQTQE
YBR195C	YBR195C	3597	3	1040	1184	yes	1	0	1266	MESKFRYCIGNGWPRRWVSQAMGYLLRRNYIYPWWSYARCERHFVGRS
YIL172C	YIL172C	3600	2	349	553	no	1	0	1767	MNGSKRADPQKPIQNVTGSSGDLLRVMTPKASQFLQTIGGLTSVVLHGRSMKRHKSFTCVCFAPPNLI
YIL172C	YIL172C	3601	2	1159	1288	no	1	0	1767	MCTKDRNWVKSISRTGLSKNTRMSKLEITMMRSRKSMEKTRRR
YMR013C	YMR013C	3604	2	118	265	no	1	0	1557	MWAGILEILSAFIRILFKLLYCWALFFTVLKGFSRGPLLPLIYLINKSL
YPL088W	YPL088W	3608	2	490	652	no	1	0	1026	MMLLKRATLDTLGLRVCWQLNLQNCSSQPINMAGFSSFLRSLTTICSIVKMNAN
YPL088W	YPL088W	3609	3	896	1031	no	1	0	1026	MSPYCGIEHYSKSRRSDCRTTSNSNRRRDKVPRGALQTPEAKMLX
YPL240C	YPL240C	3611	2	868	1069	no	1	0	2127	MLSISLFQTTGKTHCTLSISPLKVNWNLELSYSFQREHHSTCLRVKRRRIISSCTFVVFSSLMKLKT
YPL240C	YPL240C	3612	2	109	250	no	1	0	2127	MPRMRWIKLDTNLCLIQSNWKQNQISLLESLQSQSKKFWKSEILVLV
YNL004W	YNL004W	3617	2	82	298	no	1	0	1362	MIMVMKETTICPGGQVIITVGVSSQIRTEEAEIEENIEEVEKGLITEKEKGSITEIILDLETVTMIGAEEEM
YNL004W	YNL004W	3618	2	994	1219	no	1	0	1362	MSSLRKAYITTVMETMLISQWMILPLTKKLENLPKTLSVEVKEIDSYIAVICHFQLQKVIFTTFSRQSERLTMLN
YNL004W	YNL004W	3619	2	631	793	no	1	0	1362	MMLTGPSASTMGPSSWIVKSSSGKIIHHRQTISRKGKHSIEESLDITEKHMKLL
YNL004W	YNL004W	3620	2	310	502	yes	1	0	1362	MGTDVMTILEALGVDTIHVMTVGEAVLVVVEQEVITVLCWHVNWIVHTKKRSIETIPIVYSWVI
YNL004W	YNL004W	3621	2	856	976	no	1	0	1362	MSHTLMWNWMAMEYPLDLVRCPFMILKICIERLRNTTVIV
YEL043W	YEL043W	3625	2	1798	1963	no	1	0	2868	MLYLQLLLLMQQQQQQQLMVTQGQIYGPPHNSLNLRINKYLQNWIKLLNTIMQTT
YEL043W	YEL043W	3626	2	2251	2401	no	1	0	2868	MILHYKVLYAVVLSTVLRNLQTPYRTISMAMKPRTLVQGYQVTSIYWCQT
YEL043W	YEL043W	3627	2	2530	2833	no	1	0	2868	MPLHHLSTPYGIQIQINFLLHWRSSITSMCLWVQRFPLKNQALSLLTRGTKVTAAFLLHGPSLSTSLHHHLLMRTRIFKIHQLHQLVQAVEECQNCCPRAV
YEL043W	YEL043W	3628	3	446	569	yes	1	0	2868	MEKKHHHIVHSYAAQKLQVRTRPVALSLLLCFPVYFLIQYY
YGL172W	YGL172W	3632	2	223	424	no	1	0	1416	MHLEEAPPPEGAFSVTNLTIRRTLGAGYLALIRTVILAVCLVPTMHRRVVVCLVIITLIISIIVVVA
YGL172W	YGL172W	3633	2	430	682	no	1	0	1416	MQALDYLALNLQEALLCSVIQAPLRPLRRTRACLVQNQLVHLYSAIMQVIRPLVEGYLAPNRQEQRLCLVHQITTTITIIVTTS
YPL053C	YPL053C	3635	2	865	1012	no	1	0	1338	MRRFGMLRKNLQRIFQSLFPRIISSHLLQKRTLKILTTVNSHQILKLVI
YPL283C	YPL283C	3638	2	3076	3199	no	1	0	5577	MLRCSVLGLRDWPRSRWTSTSSNGRKISAEVYPAIQHGCLI
YPL283C	YPL283C	3639	2	3919	4492	no	1	0	5577	MRTATRAFMVVLMPVPMRLPTPALMLLPLPAPTSGLVLLPLPASTSGLVRLPLKVPTPALMLLPLPAPTSGLVLLPLPASTSGLVRLPLKVPTPTLVLLPPKVPTPTLVLLPPKVPTPTLVLLPLLAPTPALMPLPLLAPTPALMPLPLKVPTLVPRRTPIKMAMLRIIDSIQSPTLTKSRISGKGVKWFC
YPL283C	YPL283C	3640	2	4543	4735	no	1	0	5577	MSYSFLDFGLTKLNIFSSMVLTYTSAQREYSHNTDYARAVKRCSSSVSVGLARKYRIGGWLGKH
YPL283C	YPL283C	3641	2	1780	1900	no	1	0	5577	MIQQDASNCTLITTRTVHRSLDLRRLTDSLQITCFILSLC
YPL283C	YPL283C	3642	2	4879	5053	no	1	0	5577	MLGTWPLLEEEKQLVYWIRQEASKGAKFSACLEGRSKSCIIKYGATCVNRRQRCCSTF
YPL283C	YPL283C	3643	3	5084	5204	yes	1	0	5577	MGGKRRYGLCGSARESWSFSAFAFHDERWTAGSAVRQAAV
YDR257C	YDR257C	3646	3	1202	1361	no	1	0	1482	METLYYEASSRLPHKKVRFYRKTFERKLINKGRTKRCYGSESFEKRNRFAASL
YKL162C	YKL162C	3648	2	1042	1162	yes	1	0	1206	MVLTVLLVAAKSKTLLILLKNGLAQVREAHFRRRMEIGLN
YHL027W	YHL027W	3650	2	1243	1564	no	1	0	1875	MCSHLMLLHTNPYKVVALFRPLQIQQLMCQYGWPSIQLVLRLLNICHLYIRTLPVVFSTANHSMLCHTIHLFVLRLAIPPVAVLYYRLYNQRYQCYHRAVQWQVELH
YHL027W	YHL027W	3651	2	79	199	yes	1	0	1875	MGQTFLTSQRRTGCPVLTYLKGLLIVRRGLELGVPRKLLA
YGR296C-A	YGR296C-A	3655	2	277	490	no	1	0	573	MLAVVVALVLTLVLAVVVALVLELVLSVVVALVLTLMLAVVVALVLTLVLAVVVALVLELVVALVLALALP
YDR452W	YDR452W	3658	2	1621	1873	no	1	0	2022	MKWTAVISRLGSTARRWAKRKTRRKRKMTRLCQLRCQTNTNSALHMYRSYSLRRVSSNSTPTWKKSIKNYIIHLLNLRIFSGMR
YDR452W	YDR452W	3659	2	280	439	no	1	0	2022	MDGSFILPIFILTLIMWKEALLMQFVTQENQAKKRMWHPSLGRQCLDVILPLF
YBR074W	YBR074W	3662	2	235	385	no	1	0	2928	MIKYMITCSKGFLKLQGILRLQVFQMTKKARDPYYFSNKILSMSHLGFRE
YAL038W	YAL038W	3664	2	340	487	no	1	0	1500	MTSTLRLVTTRSCTLTTRTSPRSSPLVESSTLMMVFCLSKFWKSLTTRL
YAL038W	YAL038W	3665	2	949	1102	no	1	0	1500	MSVTLSWMVLTVLCCLVKPPRVTTQSTPLPLWLKPLSLLNKLSLTCQTTMT
YDL018C	YDL018C	3670	2	292	418	no	1	0	675	MLSAFMVVKHTTRLLIWTSSTIVNAKMIFEMKDARRERRRET
YIL061C	YIL061C	3673	2	694	904	no	1	0	900	MLPGCHAGKLLPPHIALIDTAVPHWTRGTVETGHCSPPPLLLLLLLLYINLETHGLESLNQLPKKRPTIX
YLR155C	YLR155C	3678	2	649	772	no	1	0	1086	MMTWSFTTHQSSQMDGNFLTFPTSQTLRKFQKSLFCTPIKA
YDL060W	YDL060W	3682	2	1129	1279	yes	1	0	2364	MASCQGGNKHQKRRQFLRELLTIKRSGTWMTSLTQMRKKRQNRPMERMRQ
YDL060W	YDL060W	3683	2	1639	1777	no	1	0	2364	MKHRPLQVIVLGCSSGFLSFCLKRFKILNNYYLLSTDYYFMNTKMR
YDL060W	YDL060W	3684	2	2176	2368	no	1	0	2364	MWNGSSLSHCSPNQVGQVSLKKVWVRMVISRLHLMVNYLRRMLLLCPCTNVCGPCLRYLGMVCX
YLR320W	YLR320W	3686	2	3730	3865	no	1	0	4362	MKTKNVRSGTHSMKQVIYFPKLHLLKPVLFKPVALGMKLMDILTI
YLR320W	YLR320W	3687	2	433	562	no	1	0	4362	MSRKMLQSTPLNPKTARFNLKDMIVMKKYQRKGIVLLKTSTRI
YHR075C	YHR075C	3690	2	136	259	no	1	0	1200	MDNQIGTENIRAKPVVLLIEFQVRKRVVYPLGVIFLIIRSW
YIL085C	YIL085C	3692	2	1303	1495	no	1	0	1551	MPYKAKKISTLSMKVITSDVDVDACAPRKVKTSKTTPPLAWIFFLNCFTAGNMRRNSLVVTSPP
YGL195W	YGL195W	3694	2	424	559	no	1	0	8016	MQRSVWKLFLTIKKKARNPKISRTSIEREFVIAFSKQRSKHSLSA
YGL195W	YGL195W	3695	2	7765	7894	no	1	0	8016	MTCILSTSGLLKFQIAVTASKLSQVLQFNYGLLGTIPRGLVKG
YGL195W	YGL195W	3696	2	2863	3112	no	1	0	8016	MRTSLLLRLSLLKKMKKKNICYWPWKLFLYTLKLLRILPFREFPLLKCYYLFYLYPQKRRLLKIVSTLCAKAYLLHQIKKTLI
YOL119C	YOL119C	3699	3	563	743	no	1	0	1503	MAVHFGIFCVLWTWDGNFNDSSDRNCCNLVFKKKGYSNIYKYHGGFNRGYSFPYYAEKVI
YOL119C	YOL119C	3700	3	980	1106	no	1	0	1503	MRYIFSILFYDKRKHRKCCLYHDHCFECCWYTWKVYTRLFCG
YJR105W	YJR105W	3702	2	112	370	no	1	0	1020	MPNQAMLRWLFLTSSYRCQKQSLLQVVLLKTLLEGQHTFWAPARWCTSVPSVRTSSARDCLTKTKKLVSSLCTKFKMILVPVSVPH
YER161C	YER161C	3705	2	730	925	no	1	0	999	MKMKVTTANRNTAMVPDMIVTKFGLCSIEARSGQNTITMSLRMMIWKQMRWKSWKRRKWQEKWQG
YAL067C	YAL067C	3708	2	253	394	no	1	0	1779	MNIEMKPIGHGGDFSMNKSIGSMKRKDLTINGIVGSNRVPLSKKKNY
YAL067C	YAL067C	3709	3	1541	1661	no	1	0	1779	MDKCFGLENRRSSQVFKGVYFHCMFCFLSLHLDFCCTLLL
YMR247C	YMR247C	3711	2	4450	4690	no	1	0	4686	MDPFWIRWSCLLKMCTYNFLVSRNVPYVTLYYMPWIGNYLRRHVRLVKISSTEHVFTSGFDHRVTIHVHYAVVKFHLEGX
YMR247C	YMR247C	3712	2	961	1162	no	1	0	4686	MTMKMGQYGHTINLLKKKYSNFYRFPVLHHRQDFSMLCLHCTARLKDTVFLIIILNGFHFGKNRCKD
YMR111C	YMR111C	3716	2	919	1039	no	1	0	1386	MRPVNTLKAYRANRQFFPLRGDMGPLGGDLPKKGLCSLKE
YBR136W	YBR136W	3718	2	4882	5005	no	1	0	7104	MTSVFYLLRKISLNTKVTLPYSIIEWNVLGLTSCQIITYCQ
YBR136W	YBR136W	3719	2	4036	4156	no	1	0	7104	MNPSSEFSNIAKNGQLSLNKITVNYTALLSLKIRKQLTCF
YKL059C	YKL059C	3721	2	274	655	no	1	0	1323	MWEQQLLGTQQGMLLVGQECCKRDNTLLQPLLMLVVQRKKKELLVCLPHKKINGNKRKKKCLQPHLFFSSHRRIRILHKKTKAHRHQVICAIVVGVETTGLKIVQLTAIQILKEKESEEPQVFQRSF
YMR090W	YMR090W	3724	2	217	490	no	1	0	681	MMPWSLAPVRVVKEWKEFSRLIWMAVSKLLKHAKRLVSKGSLLFQRSRRRIEIFGITLRVCVNTILQRDLLIVRLETLIWITLFYSLDRWN
YGR119C	YGR119C	3727	2	514	877	no	1	0	1623	MQADFLVQSLRILQRLREAYLAVSHKDQQLMVACLEAAPRITIPLGEVAFLANPSSLKQTLRPDLETRYPHNHHLLGLSLQLDLIYSSSSSSKFKYRCNKRKQLLNNSSCLIIRSKFKNRC
YJL204C	YJL204C	3731	2	2290	2482	no	1	0	2520	MLFPILLGLSLLASYTSFQARTRKSWESLFLILGNSMAFLRKRKFMNLFRGEAIGFVYGKTLKR
YNL154C	YNL154C	3737	2	1135	1627	no	1	0	1638	MVMVTQIHQMKNQKGIEVKTINIHHPIITIITINSNNNSRLRLKHRLKHKPKCSNNNCNKPRPSNRPIVINYNQMTRTMTKKERRRSLIQLRMKHISNKLNKNMLSNNKSKCNRNPNSLPIQVPMVKLTSIHIMRNQRRTTNKTLKTQRKIEIVTNHRKVFSVS
YDL012C	YDL012C	3739	2	76	268	no	1	0	321	MKRRLEVTLHRKANRTIIHLNSSSSSISNNLNTISNSSPNITNNTHSSPFMSNNNRPVLEMKTV
YBL064C	YBL064C	3741	2	160	301	no	1	0	783	MLLTLMLTQRLVKSIFTTTWATLGGSCFLTQQISPLSAPPKSAHSPN
YOR392W	YOR392W	3744	2	280	445	no	1	0	441	MQYFRYPILPKSFLLVVGFSLRREDYQSWMFVNVPIASSATPRQEKKYSHARIYX
YKL029C	YKL029C	3747	3	440	575	no	1	0	2007	MLFEDALGQKRLHDVFESTEQSPIFCINKETYQGISSYHLHPNRR
YNL039W	YNL039W	3750	2	1105	1273	no	1	0	1782	MVLWQLMKRLWLLTDTKMLVSKMNIKKKLMKTLLPIFIITGRMVGVHTQTRGLWKK
YNL039W	YNL039W	3751	2	781	979	yes	1	0	1782	MGSLLNILSMKRILRWQSCVSQTFLLVKYLKTLKNLKWQKRQNWKREGILENSECAHDKNLNHYTH
YDL149W	YDL149W	3753	2	2668	2833	no	1	0	2991	MLSALAIIFPLLYILQGIPARTGITIIMVMTLRTGPIMLQLKMMTIMAIMIMNTY
YDL149W	YDL149W	3754	3	887	1040	yes	1	0	2991	MGKRRKPRYISSRCLQLLSGKWVLLHHTGKNIEYMHFAFCCFCFYIYGSLC
YER060W	YER060W	3763	3	581	731	no	1	0	1584	MSSLGWLYSYYRCYCNCNFFRLWSHSCLREMGVGTKFCRFFGNNCSFGKV
YDR407C	YDR407C	3765	2	892	1015	no	1	0	3867	MRSQLCTKCVTTYGWVLLLTVFRSAFYFYLISVCHTRFHKL
YHR137W	YHR137W	3767	2	214	481	no	1	0	1539	MITQNGIIRLPRRIWTWDPPVSYPLHVLSNMQKPRVYPLSYILLKILCPELIAQPFPMRRSLTGMSSFLAGPTIQCLRFLKQFATNRPL
YGL009C	YGL009C	3770	2	343	535	no	1	0	2337	MPDKVSSTPSVPKKVSLYQVPLLFVVTLIPLLTVPLVRWPLVLVLLKLNTSWPLKQLSKLNRKT
YGL009C	YGL009C	3771	3	905	1028	no	1	0	2337	MGYFSSRCLTNYWFRTRSKKCYRPNKEIWYGKSLSLYGFGT
YGR058W	YGR058W	3773	2	226	349	no	1	0	1005	MVLPKVILQDIRKHLWILDIMLSHRNQQAGLYLQRQPIITT
YBL009W	YBL009W	3780	2	253	430	no	1	0	2028	MITMVKDLLQVHRSNNSSIKLILMIPLTLQTKKMYLSRCYRKTSCSLHLKGCRSKVLQR
YBL009W	YBL009W	3781	2	697	859	no	1	0	2028	MTKIRTLFSQNQPIRYKRSLQFQVFTILFLVVANTQRRRGILDLLCPIIRARRS
YER029C	YER029C	3783	2	427	592	no	1	0	588	MRSILVAILGRLPNHRRADTMVATIISAQIGRGLIMKRPLKQGSFSPHQVLKENX
YJL025W	YJL025W	3787	2	193	334	no	1	0	1542	MPLVVFNLVNLPTRNCCNNSKGNLIKNLKNLSVMRPNYYFSNPSSSS
YLR187W	YLR187W	3791	2	1825	1969	no	1	0	3078	MQPNYPPFTTNIPHLRLVNRRLIQALNLKNWKLKIGQKMKTEAPMRDT
YLR187W	YLR187W	3792	2	2251	2425	no	1	0	3078	MKNNVCRILGRKTYLIQIIWNKTKCWKQKVGTLRMSLTFQIIRMQHPVIIAMGKPTEQ
YDL024C	YDL024C	3795	2	1084	1216	no	1	0	1404	MFPFVIIPTTGRGTFLRELESTQKSFNAQTIRTSVMWSTMLWFL
YMR137C	YMR137C	3797	2	691	844	no	1	0	1983	MVSIIRPARLSLSTFFLIFILITILDSKNLGTILMRIRSRKHFTVLRSLQY
YNL163C	YNL163C	3799	2	2695	2854	yes	1	0	3330	MASNWLLAKDLWQMSPYRECVFLLKAYIRCHKTKLNLLKIRATNNILWTYQGG
YOL148C	YOL148C	3802	2	1000	1120	no	1	0	1812	MSTETCWRKQLFQNLIGIVKKNPSFTNIVLSLREKARRAL
YDR411C	YDR411C	3805	2	784	940	no	1	0	1023	MKLQHSTTTLPMCHLRKEKRELLVEEVNDWVRPLQHCLKPVAQIQAELLEVN
YBR232C	YBR232C	3807	3	101	278	no	1	0	357	MYIRGNIVGGIVVVVRVAVCILQGHAFDFCFQLFLAGVFTLFPFERVGRNEYSSWCSSD
YIL066C	YIL066C	3809	2	1621	1762	no	1	0	2607	MLLLKPPVNWPKKKVNILLLKVLQLLRVFYNSICGTLNHLACGIGKP
YIL066C	YIL066C	3810	2	2335	2464	no	1	0	2607	MFQRVQNSLNKRRHLRLPKAQIMRRMHLQFHPNNHRCRVPCQM
YIL066C	YIL066C	3811	2	1078	1255	no	1	0	2607	MMCGVMNLKNYILVTKEKVVVKQLKPKSCGMPFCKHRQKQVHLSWFIRTHVTGRQTNRT
YIL066C	YIL066C	3812	2	853	1015	no	1	0	2607	MWTRVVTRDLVLSPFSWSHGMQISSTLSISEKHMVRKKFVQEICSLLYGSLIFS
YIL066C	YIL066C	3813	3	710	839	no	1	0	2607	MCYDFQNCRWCWSSYQQHPFHRFLYRWYQRYFKRVDSYDSCFQ
YNL061W	YNL061W	3815	2	127	313	no	1	0	1854	MKFLIERKRSRSHSRNLEKRRKKLLKRIRICQKLILKNYQKPGNLYLMMKKMTMKQDWWMKN
YNL061W	YNL061W	3816	2	1261	1414	no	1	0	1854	MPHVPVLVLSVRINLSRCLVPRRTSFKFHIYKNNCFYPPLILLIATRNMVV
YNL061W	YNL061W	3817	2	1615	1792	no	1	0	1854	MGSLSLNSKRSVHLRLMITKQVQKKRKLLLERKLWKKVSFTLTSQPSRTKKTISTLKSL
YDR309C	YDR309C	3819	2	709	859	no	1	0	1149	MGESYLRQLWLHLFLSIPQTHLQNNLKISHTLWVIDTLIPRILVSLRWIF
YER095W	YER095W	3821	2	103	229	no	1	0	1200	METATVAAKILRPPTAPAMVADCRSKRKRKVKWRMKHTMKLP
YCR054C	YCR054C	3823	2	511	679	no	1	0	1689	MGSNWKTVKKKSISGYHIYFFSRRISTMMNFPTNFSGIMIHPRKTIIVLGIEYFSI
YJL138C	YJL138C	3826	2	973	1114	no	1	0	1185	MSNKFLWLLTTTYQLTKKTIFTESVEVVVSVERVLPSTLLLTKTLAL
YJL138C	YJL138C	3827	2	508	646	no	1	0	1185	MKLMKCCLLVSRNKSTKFSPYFHQPLKLFYCPPPCQMTSWKLPPNL
YJL063C	YJL063C	3829	2	463	640	no	1	0	714	MTPTSYLITHSHCRIFTKWPSLKQKRSYMVKLCSSSRSYSRKCPFPMMRHSKTKGRRHF
YKR004C	YKR004C	3831	2	481	625	no	1	0	1131	MLIHWFFQIFYLYFILLDPNISLITTVGILLGGSTIIYLTIKELSSSI
YMR206W	YMR206W	3833	2	115	322	no	1	0	939	MTTIFWRVTDLPLLIRNMSSLKRCSISTITTLNFRNRAHQERSYITRGLVIQTCSGTSCLKDNRGCLIL
YLR410W	YLR410W	3836	2	1060	1237	no	1	0	3438	MVKTTTFIYTIILRTEEAVVVYSVKLVTSLLSLILLWFILVRRGLTFMSSLWIPIISKM
YLR410W	YLR410W	3837	2	2350	2488	no	1	0	3438	MSTRCKQDGVLLKILVCLRKGGINFSKNSIMLKKSILLKFLNCMIL
YIL042C	YIL042C	3842	3	692	818	no	1	0	1182	MLCEVQHSADPGPNSPAITRHHIHVHSAHSGVYYDRGIQERF
YOL004W	YOL004W	3844	2	1450	1630	no	1	0	4608	MLSNMLNNNMRPKCMHRHKLRLRHRHRWNNRSSNSNSCIQLRAITAILLTEVFHSKTCLL
YOL004W	YOL004W	3845	2	2338	2473	no	1	0	4608	MNGLDILYGLPKIRDLLLIVKTSMRKHYSRSKRKDMSMIFTLNQI
YOL004W	YOL004W	3846	2	40	166	no	1	0	4608	MWLLQMTLRVPTKETKKNRPSREISPVLFNSSNGLLYPRYLP
YOL004W	YOL004W	3847	2	484	655	yes	1	0	4608	MVFRKKKRRRNGLKIARKFPLVCSLLMPLTLAATMQMLTMTIITTKILTMKMLTTDL
YOL004W	YOL004W	3848	2	970	1102	no	1	0	4608	MHRNLVLFQKAMEMVFNSPPMCQWCLRVCINRNKTKTNNNLCLF
YGR160W	YGR160W	3853	2	376	508	no	1	0	609	MKKRIQNQRMKMKMKIQIQTQTQIQIQMKMKMRMKIRRKRKRRP
YJR060W	YJR060W	3855	2	40	172	no	1	0	1053	MRKSIRQEKEAITRSRTTARPGKSKEIKACCHKRAMTEILTLLC
YIL124W	YIL124W	3861	2	349	517	no	1	0	891	MCLVISTCAVNCRSSLLKRKEPLSSLVPWQELCHSPLVAFIPLLKLLSTNMLVGYI
YGR234W	YGR234W	3865	2	163	307	no	1	0	1197	MPWPLLFWQRLRTLTICLCLWTMSSKLATSIVPCKLNLSIIQSLVSTC
YGR234W	YGR234W	3866	2	358	574	no	1	0	1197	MHGARLTKQLLTSSSLLKKKCTKKLYGQVGNHLTLLPKSTLLQILLNLLLSQSSVLVLNWKACQSLQVSILR
YKL028W	YKL028W	3870	2	1072	1246	no	1	0	1446	MITTLLWLKSKQSSIKKKRRRKKKKRMRKKKRKKRWKMLWMITMKLLEKMHWKMNLKT
YKL028W	YKL028W	3871	2	640	946	no	1	0	1446	MQHTRTIQRKAAPCSDREILLHCQILWVLLLVTTVVDVPVLTLKPHYTSTLPRQVMKWLKGNCKRDRLKRKENKTLSLNGINRVPSVKLLLVDWIMKRSSIL
YPR173C	YPR173C	3873	2	781	955	no	1	0	1311	MVLGMTPKVFWSLAQQISHGNWTVPSGEDLKEEYIYHYQIWRQEPPCSRLTSATLHAY
YPR173C	YPR173C	3874	2	385	691	no	1	0	1311	MLSGKTWLDWKEPKRPLKKPLFYLSSSHICSKVTVSPLRESYCTDHQVQVNHIWQKQWPPRPILPFSVLVPVIWFLSGWVNLKNLSNSYLRWQEKINLLLFL
YPR137W	YPR137W	3877	2	1255	1375	yes	1	0	1719	MVIYVYGLWRRRNLSSRKELPMVFYLSPLSMTFRGKPMKN
YPR137W	YPR137W	3878	2	1594	1723	yes	1	0	1719	MGRRSSVFWLVLPKNTDSVDGLQMFQVPEMVYIQLSLTKQAFX
YJL108C	YJL108C	3880	2	139	265	no	1	0	1149	MKVMLYSIKFWLTRIYIHLGCVFFYMHFVPLWSLRMPLVAIG
YEL016C	YEL016C	3885	2	1276	1417	no	1	0	1479	MCLSALWAHMDTTLTTVVIWHLYSLEWVRCSTMKSYLHLKTSKYTIC
YOL087C	YOL087C	3892	2	2869	3001	no	1	0	3348	MKTRRSLLVHQIPQNLLATIVAIAALEMVMKPFPHQHSNSSIIC
YOL087C	YOL087C	3893	2	901	1030	no	1	0	3348	MIRLLVPFSFPKKLDLGPGILPYGVSKERALISCILVTLRAML
YHR056C	YHR056C	3896	2	460	592	no	1	0	2649	MCPPWIRLENITHDYNWLTLKVLTIQITHTLLMLVSIKTRPFSI
YHR056C	YHR056C	3897	2	712	856	no	1	0	2649	MPTIPRQTKLTKQVRILRKARLTVKEPDLIIRLQGLLSPHKNTLQRSQ
YJR110W	YJR110W	3900	2	409	550	no	1	0	2064	MHLFTYPTIWKGNYLHPIAGIYMTQLRNFEGRASTVKMKHVLGGYPR
YKL033W	YKL033W	3902	2	2086	2209	no	1	0	3114	MKPLKILKMLLKRYLNYWIIIMDIVISVFNFSNYLKSSFWR
YKL033W	YKL033W	3903	2	2458	2584	no	1	0	3114	MKKKEKKRWKEVLKSILTSGPHLYHQIHTKYYCKFWVMGKDY
YPL152W	YPL152W	3905	2	220	355	no	1	0	1074	MQIARDLVRLSLGTFMTKFHGIPGRSYVPNFPLSQMSSWNNYRFI
YLR427W	YLR427W	3907	2	67	268	no	1	0	2010	MLPATVVNKEFQIIKGIRSVKRNQGIRSLMEEIMHIIITGKAAEKVANNRGQERPIRRLVLGSMIKI
YLR427W	YLR427W	3908	3	920	1043	no	1	0	2010	MWKFPSRKLRINKALCAYYEVWRVLLLGALSKGHCCYSGTI
YBR025C	YBR025C	3912	2	88	262	no	1	0	1182	MLVSLPFSKPSLDVHWVTQLTIHSLPLIQKKPVLLSHLQDLISCVKSTRRQLRKFQLI
YNL208W	YNL208W	3915	2	259	601	no	1	0	597	MSVKSISNKSNTATQTSEVLLKVDTTTITVRTITTITVDLAVQAALAVKVSEDKAHKDLEVLVHKSLVVQVAKDSVVQILKNSAGQVAKDSVVQTLRNSGAKVVKDSMAVHVGX
YNL128W	YNL128W	3921	2	241	376	yes	1	0	1302	MAREILEFLILEVRKKTAIIKIMILLVSLPSLRAKILKFKNYVRR
YGL163C	YGL163C	3923	2	1873	1999	no	1	0	2694	MNLTMKMIWNYLTIIICRVQKPGTYKQNIQLNFPFWKDFSIR
YGL163C	YGL163C	3924	2	1573	1717	no	1	0	2694	MLMLLIKKSQRARRNYRSYLPLSPNLLSVVLTIFWPNICLASMSTLFS
YDR442W	YDR442W	3928	2	154	280	yes	1	0	390	MEYGHLRHQRDRTTRLEQPGCETLLRWFPAIVYYQNVDSLKG
YJR002W	YJR002W	3932	2	1321	1525	no	1	0	1779	MLTWYINWMCFHQCTSFLSQQVLLWKLELKHPLYRWRMLNLSICRMPLLWLLKRYTMSVKQKRTEKFA
YJR002W	YJR002W	3933	2	376	592	no	1	0	1779	MFLRLRSRVMIVFPRTMKNLVWMTKKPVQRQLEKNLRRKKEFLLGKMKGILHPILMVSMISFSISKSSIGIL
YJR002W	YJR002W	3934	2	1651	1771	no	1	0	1779	MMLLTLCQKPRILLLSIKRVKRKMFPVKRRRADQGQIAQI
YOL085C	YOL085C	3936	2	112	304	no	1	0	339	MLTLWRTRALAGPAITLGVRLCPAEFFAPAFSKVYPALRGEIGEAIRMPVGVAMMTTTTTGVII
YPL094C	YPL094C	3938	3	491	692	no	1	0	822	MLPIVAALHETRLLLCVSGCLRHLSRLLCCRYPEIDIICFVINCLQRCWWVLDLSQPVRRLRCTREF
YGL207W	YGL207W	3943	2	1531	1651	yes	1	0	3105	MDYSDLVLLMPMAQIVNLVNTSKNMNLMFGIHNYQPIFVI
YGL207W	YGL207W	3944	2	2308	2467	no	1	0	3105	MKLEVEDEVNPDSEDMVMRMSWNKNKKKEENELRLIKNLSILQTQSQKHQTVY
YLR256W	YLR256W	3950	2	3592	3751	no	1	0	4506	MRWGLLVQPVLMKVLLRCKACPYRALLLGWEGPSCHQLDHTNLSRTQVVIYVV
YLR256W	YLR256W	3951	2	466	649	no	1	0	4506	MNTPPLLMQIQALLPLPRICISNNSNSSNRNNNKTFPEVRTPTRIPRPFLSQINMTTMSWT
YLR256W	YLR256W	3952	2	3754	3901	no	1	0	4506	MKRVRQKLREEDLMMAILIIIVTTIYLEESAQNLQMGYHRCSHYYRHFP
YPR191W	YPR191W	3954	3	407	554	no	1	0	1104	MSGKERRRPIVCHYIQKGFRKPIVIRWCGKSQFARYQGLCGQSLYQGEP
YJR029W	YJR029W	3956	2	1678	1921	yes	1	0	5265	METFTGYLKSTCFHQISPYPPSIMSIQVKVHANILILSFIECLRMPMHRQFDTHLKITPSRILTNQMSTGLVLLTINVLIV
YJR029W	YJR029W	3957	2	3289	3544	no	1	0	5265	MLLHRKIIHRTILFLSKRQLLFLNRIPRNLSSLISHSLIYLQNLLPNSLTHLKNSHRSILVKLIPVWVVLVTLMPILLSTVRKDH
YJR029W	YJR029W	3958	2	3070	3238	no	1	0	5265	MFLYLLPCPNLTHMSRRTPVNLKISDTQTRTVKMRLIIQTYQYPVRVVPTTKLFRR
YJR029W	YJR029W	3959	2	2464	2629	no	1	0	5265	MLAWQDLISVLCYLSVNLLSSMITTLTPKYILVASQATLYIRLETLMDISSIFHP
YOL079W	YOL079W	3969	3	152	293	no	1	0	396	MLTNLLVHVIYHVHNFTAVFALSRGILGCTTDIYCFANFLNVSDFPI
YPL243W	YPL243W	3972	3	1226	1355	no	1	0	1797	MQAVFPVISEYGLPECFISVERQIYGGVSSICGRLPKIRKQII
YDL109C	YDL109C	3974	2	1450	1588	no	1	0	1941	MQGSQQSYMIRSTQKRIYRLHHQHFMKEQQPRKAKRGRREKRWRKS
YDL109C	YDL109C	3975	2	709	832	no	1	0	1941	MLVRLRRVLSFWVLDWQTTSSTSYMMTLLGKFHLLVIPWVD
YDL109C	YDL109C	3976	3	539	677	no	1	0	1941	MESTTTHRHVAKIPFSHSHAWFSIKRFGRYGILNGRNIQGSNEQSK
YBR018C	YBR018C	3978	2	211	331	no	1	0	1098	MNQRIFSPMIMLPLGSINLFYHRMIPMRIILKIGCLKCNL
YLR440C	YLR440C	3980	2	1090	1237	no	1	0	2127	MKNLTKPTKSPVFCKPCMKRSWTSARMIKFSPELVWMKSYTVYWKSSYK
YDL248W	YDL248W	3982	2	568	688	no	1	0	1149	MLQDLTNSGSCLLLKNHGALLAWKTFSFPRIFIGPSLLGF
YDL248W	YDL248W	3983	3	617	896	yes	1	0	1149	MEPCWPGRRSASQGYSSVQAYLVFKADFHYLLSTIMACFFELYLRVTAFLPCISYLVSWIVFPHDGVAFPKYEDDCFTRENGTQDAILVDYYK
YBR054W	YBR054W	3986	2	289	442	no	1	0	1032	MYKLLPKRSTQVTDKFFTLDTLAGFWLSHGQLFKCLYLVVLHYGKLLSMLV
YPL270W	YPL270W	3988	2	2128	2269	no	1	0	2319	MRVRSMMTRKRTIMTIMIIIMITTAITSLQRRKTIIQMILKNLSNIS
YNL164C	YNL164C	3990	2	613	742	no	1	0	1053	MLQKKSQISIMIPLTQLVCMETVNIPYLLESTAGQRTRKRMGM
YNL164C	YNL164C	3991	2	751	895	no	1	0	1053	MTFMTNLETIKVVARIIIMKTYPNYETTIIMILNIFPERKTVFQISLS
YNL062C	YNL062C	3993	2	274	415	no	1	0	1434	MSIMIKTMVKASLLYLLRKNLCLLNCLALTAVLRIRIWLTWAARPKS
YMR003W	YMR003W	3996	2	373	523	no	1	0	594	MIQSKSRRNWLVIKLLELLKKIFLHCRTHLLSKLPATFIHTCNQGIEYSY
YGR296W	YGR296W	3999	2	3076	3199	no	1	0	5577	MLRCSVLGLRDWPRSRWTSTSSNGRKISAEVYPAIQHGCLI
YGR296W	YGR296W	4000	2	3919	4492	no	1	0	5577	MRTATRAFMVVLMPVPMRLPTPALMLLPLPAPTSGLVLLPLPASTSGLVRLPLKVPTPALMLLPLPAPTSGLVLLPLPASTSGLVRLPLKVPTPTLVLLPPKVPTPTLVLLPPKVPTPTLVLLPLLAPTPALMPLPLLAPTPALMPLPLKVPTLVPRRTPIKMAMLRIIDSIQSPTLTKSRISGKGVKWFC
YGR296W	YGR296W	4001	2	4543	4735	no	1	0	5577	MSYSFLDFGLTKLNIFSSMVLTYTSAQREYSHNTDYARAVKRCSSSVSVGLARKYRIGGWLGKH
YGR296W	YGR296W	4002	2	1780	1900	no	1	0	5577	MIQQDASNCTLITTRTVHRSLDLRRLTDSLQITCFILSLC
YGR296W	YGR296W	4003	2	4879	5053	no	1	0	5577	MLGTWPLLEEEKQLVYWIRQEASKGAKFSACLEGRSKSCIIKYGATCVNRRQRCCSTF
YGR296W	YGR296W	4004	3	5084	5204	yes	1	0	5577	MGGKRRYGLCGSARESWSFSAFAFHDERWTAGSAVRQAAV
YIL029W-A	YIL029W-A	4006	3	113	239	yes	1	0	369	MEKRIVLSSFSTTNTAGGAGWRIIIESGGICFLVCHLMQFIS
YMR037C	YMR037C	4008	2	535	655	no	1	0	2112	MVMKLLYLLEPNNIRPLKIIVCPYLMVLIRIFSLTLTQTI
YHR012W	YHR012W	4010	2	568	724	no	1	0	846	MTMPRVDQQERNNLGLTRLKKALLGNVRMRMKATLSLKTNLRKTRLICQIRI
YKL094W	YKL094W	4012	2	625	817	no	1	0	939	MGRLGKYTTLCNVVPSSTRMKTIIFRRTSLKTNPLLLCMDKTTQSTILRALKSSFRTVLLLTKN
YKL094W	YKL094W	4013	2	139	265	no	1	0	939	MGLASTQRFNSGLWTTYHSMVTSHLRLIKGVLVLHRRADRKV
YDR497C	YDR497C	4016	3	1397	1709	no	1	0	1752	MATIGTIPPKRERYWDFICNCYKLGWFTGYCIHIFDHVTEYHSCRYICLFRGIVVLINHFLLLLLSRIIGIGVRRGTNYFEGRVQHQSLESFGQEEKTASCQSS
YDR497C	YDR497C	4017	3	665	800	no	1	0	1752	MVDWWSISRLRLRCWVKLRQQWLENSCWIVTNSHCCAIHMPVLFT
YOR129C	YOR129C	4020	2	376	529	no	1	0	2679	MVVLPIAYITMPKIIKMQKIIDTLLSWKMMSSNARKFRIIRKPSTTNLYFS
YOR129C	YOR129C	4021	3	2429	2633	no	1	0	2679	MSSHRYGPFKEVSPQSIARSLSRIKTTLYFQKGRFDQHFLYHCIIIFRWRICSSIFKRIRNAKRLEAN
YJL027C	YJL027C	4024	3	92	341	yes	1	0	414	MVRCYLPVLPLLCFAKKNFLLSAATTRYALRCATKWSLWQRGHCTHARSQGGLGVGRVRPRCHGDRAWVWSFPKRLPVAPDFA
YJR147W	YJR147W	4026	3	617	917	no	1	0	1074	MPGLLSTTPATPTKAPQTLLVAVTNTKRIRIVRNTFDALRRRVRIYELLFGYGHSVAPAVASRGIRPSFRHRVAQHATRTSHLLQETEKPTPKLSCNSHY
YDR409W	YDR409W	4028	2	1309	1447	no	1	0	2712	MVSGQPYWKTMMTATVTAMMVVEAQKKVLQYRIIIVLLHIQVNRLS
YDR409W	YDR409W	4029	2	2356	2503	yes	1	0	2712	MGLIKGITLYQQQKQSRGMTSGDKILRLYFPRCPRTSQFVQTLTSLGFL
YDR409W	YDR409W	4030	2	1462	1717	no	1	0	2712	MMTNQMEIILMLLIIMMIATGIVMITIIIVSKIMIVIIKIIIIIIITIIIIMIIIIVSKIMIVIVIINMIMVVAVILPVIIILKI
YJL039C	YJL039C	4034	2	2677	2809	yes	1	0	5049	MARRIISCQRIILFTDYVHFTMQFFSIFHLLHTWVYTSGSMIKF
YKL143W	YKL143W	4036	2	316	493	no	1	0	1389	MNRRSKKKTLKIYSSNLSIDVMKLRRMTRYLCFKEGWQSQNIYYTNKIPPMKLEVSNLI
YDR307W	YDR307W	4038	2	1258	1429	no	1	0	1986	MKSTMIKRITQMINTLNRFNQRYAFTITARDVGYWAMIFGYLNGAALSKKSYVWSTQ
YDR307W	YDR307W	4039	3	1412	1616	no	1	0	1986	MYGVPSNTKNHFSNRLSTTTSRFPSPNDRILYRQNKFFSRIQSYLILVTISLSFQRIYFQTIQVQLLY
YIL019W	YIL019W	4043	2	217	349	no	1	0	1038	MKIAVTKPRKKIIKIPNRKLNQRSLDSTGLVTFMFLQVRRHRNF
YIL082W-A	YIL082W-A	4045	2	1705	1828	no	1	0	4494	MLLITAIRTPFALCQFGYNRSIERSYVMISHQDLPTLTTSP
YDR390C	YDR390C	4047	2	445	784	no	1	0	1908	MDTCSLLSPGKLSVLNVQRRKHQRLFLCVLSGPLLLSQFIALFGRKTFYLTSYLRQRPLEMKMITTRIGVQMMLKKLSALNKKLMNCMNCKKLSYQEMHPVFQRFLINYSFRI
YDR390C	YDR390C	4048	2	292	418	no	1	0	1908	MLWTFLPSHCIGLSNLTLSSMLLITWPQDGMSIKYHSFYHCP
YGR144W	YGR144W	4056	2	415	583	no	1	0	978	MLSLSMPLCSSLLSFQRSCNYQMLNCSMLPVLKIWLPDHLPKRAKSPLLVLSPTGR
YJR007W	YJR007W	4060	2	202	334	no	1	0	912	MMSPLFFVSTKKKVILICPNVVFLLKISLNVKKNTKNLRLFIPF
YNL238W	YNL238W	4063	2	2137	2317	no	1	0	2442	MNSISLIQTLSTILLWTMELPELLSPKRLRTSILICPMKTILQVCLHQKTVMLNIQLIVY
YNL238W	YNL238W	4064	2	940	1168	yes	1	0	2442	MVELVVIIAITTAILIPYILLLLGLLITKIYILLIPKVVPPSWQSRILQVQANIFIRVISTADAVIATVERLRLLH
YHR211W	YHR211W	4069	2	2377	2566	no	1	0	3225	MCVLNPSPLLLFPRPPLLLAASQQSIPRGALFLPQRQQSKPRGQQSKPRGQQSKPQKQQNKPQ
YHR211W	YHR211W	4070	2	478	652	no	1	0	3225	MILQFYQSVVALRSNVVHKNNLPSRRLTSQSMVSSHGMEVSLTISQGLSTCMQATIIR
YHR211W	YHR211W	4071	3	2675	2804	yes	1	0	3225	MVSYFHHRIEATNYASYCYFLRIWCVFRNYFTCHCFDGHGYCE
YOR269W	YOR269W	4073	2	526	661	yes	1	0	1482	MANYTHLIYLTTPSLWHPCKVIPRQLPPWMFYLPIIRTPARRTIW
YML039W	YML039W	4075	2	1678	1921	yes	1	0	5265	METFTGYLKSTCFHQISPYPPSIMSIQVKVHANILILSFIECLHMPMHRQFDTHLKITPSRILTNQMSTGLVLLTINVLIV
YML039W	YML039W	4076	2	3289	3460	no	1	0	5265	MLLHRKIIHRTILFLSKRQLLFLNRIPRNLSSLISHSLIYLQNLLPNSLTHLKNSHR
YML039W	YML039W	4077	2	3070	3238	no	1	0	5265	MFLYLLPCPNLTHMSRRTPVNLKISDTQTRTVKMRLIIQTYQYPVRVVPTTKLFRR
YML039W	YML039W	4078	2	2464	2629	no	1	0	5265	MLAWQDLISVLCYLSVNLLSSMITTLTPKYILVASQATLYIRLETLMDISSIFHP
YLL060C	YLL060C	4080	2	400	562	no	1	0	699	MLHLDWGLKSSFTKTKSGDFASATKPYMECIILIPFSENAHMLLVIHSQWLTSQ
YLL003W	YLL003W	4085	2	1951	2083	no	1	0	2838	MKRVKSANFKANCSTLGEIDFASTQKNVTFRLFQRETTSLKKWC
YML069W	YML069W	4091	2	769	988	no	1	0	1656	MISIFTRTPLDSGVRPMNTNCNIVKYKELFRYQRQMISITYWFWQLNLLYVKDRPPTPFLSYNFRKMRKQKCN
YOL057W	YOL057W	4093	2	838	997	no	1	0	2133	MILKKQCFRNTSTTLSLALLKHIKKHKNFGSKIYLPSLKQISVLSKHIENPRA
YKL145W	YKL145W	4095	2	847	1000	no	1	0	1401	MSVKVLVWLENYLKWLVPKRLALYSSMKSTLLVVLVLMMVLVVIMKFKELC
YFR030W	YFR030W	4098	2	1765	1924	no	1	0	3105	MRKSLQLYQFSLMKHLSSQITVPLKKYHYLRPLRSLILPRSCPSKRHMKLRIN
YFR030W	YFR030W	4099	2	2794	2917	no	1	0	3105	MVSYGRLTKMQVLSHTSALLSQETNLKKFTFKIVSKRIWMN
YFR030W	YFR030W	4100	2	1597	1717	no	1	0	3105	MSQNVPTVSGKALIQVQTFQQPRFLNFSLVHSKTSSVRFR
YGR287C	YGR287C	4108	2	838	967	no	1	0	1767	MPPTKLRDFIRVLQDTNLVSYLTFPTLMWGLHLCSVTTWSHLN
YGR287C	YGR287C	4109	2	1012	1135	no	1	0	1767	MVQIVGQQSIWKITTNLVQLRDLVTILPRTVLFLVSYSLCC
YGR287C	YGR287C	4110	2	349	553	no	1	0	1767	MNGSKRADPRRLIQSVTGSSGDLLKVMTPKASQFLQTIGNPILVVPHGPSMKRHKNSTCVCFAPLNLI
YGR287C	YGR287C	4111	2	1159	1288	no	1	0	1767	MCIRDKSLAKSISRTGLLKSTRMSKSETTTMPLKKSMGKTQRR
YOR227W	YOR227W	4113	2	487	616	no	1	0	3738	MNDLRNLCSVLCSGEGLPPLPRTLLKDRCLLRMTIKKAQNSLL
YOR227W	YOR227W	4114	2	343	484	no	1	0	3738	MTPQILLKYLELERHRINLLRKQKAAPLRNPSFQRRGEVVLLLYQLL
YDL233W	YDL233W	4116	2	82	229	no	1	0	1374	MVILTFLPPRSRIYRPRFIHNKCHFQVNHRGVNFHSLHQNSRCLTSFHK
YCL057C-A	YCL057C-A	4118	2	64	205	yes	1	0	291	MAAPCPRSSTLSGILSCPTCWSRLPWVLAWVCSPQYYSSSAVHFLYG
YOR362C	YOR362C	4120	2	673	859	no	1	0	864	MVCTSSLRAICYRKLSILPKKKLTAMMTRTKMTVITSCPVMMKMLQWLRMQTLPLTKRVIFT
YMR276W	YMR276W	4123	2	667	847	no	1	0	1119	MPVWALQVGLPLPSPLLVAMLQRKAPTRTLLPHPTQGTTQGLMQVPTQALTQLQTHLRLF
YOR217W	YOR217W	4125	2	1930	2074	no	1	0	2583	MLFFHLFIQHQKLPAIWREESISQLGWAKILNLPNIIGYCKRYIIIQD
YGR061C	YGR061C	4127	2	886	1108	no	1	0	4074	MQPFWIVKMMPFSLHQIQLQRNGPLQRKEFHYLSKSKLTTIQQPCLLSQVLLQVLVVKSETRVLQAEVPRLSVV
YGR061C	YGR061C	4128	2	1753	1876	no	1	0	4074	MNHKNVMFLVFLLKTYPFSRKSVREKEHHLLSSVTQPLNKN
YBR049C	YBR049C	4130	2	94	244	no	1	0	2430	MTLNCIRRIWKTNTRKSRILWKVVVMLMLITMMTVIETRIIMMILKILAH
YBR049C	YBR049C	4131	2	1708	1912	no	1	0	2430	MTRMIIAITMKTMMIQLLQQQLLLLLFKNNNNFFNKSSKMMTMLLPLLPLLLLHPWETTKTKTNPTIH
YBR049C	YBR049C	4132	2	433	673	no	1	0	2430	MTTTTRIRKMRVLVWTMIINLWRWPPSLLLTLYRKITIIITVLRTIAIRVKDSMITEIIMRIHRKSGKTIMMTMTDKLET
YBR049C	YBR049C	4133	2	910	1237	no	1	0	2430	MMIQMIYQIVQSNTLNCRKTLCWIVPSTNLEIIWKSCPKLSLKILNHTNKNLPLMIMKLAAWTIQKYLNYFNQPPQRHHLWYLYPHPQQRHRLQGLTIAKLLIKPKTPL
YML124C	YML124C	4135	2	82	211	yes	1	0	1335	MASRKTAIWRMACQNLREVKKDFLHSSMKRGTENSSQEQSTWI
YML124C	YML124C	4136	2	850	973	no	1	0	1335	MNPTPCQKSQTLVSNRAIKWLSVTQQRGSTWLTVCYTEVTW
YDL178W	YDL178W	4139	2	844	979	no	1	0	1590	MYLTCLLKVLKTFKKSSSEPGKNYLRFYPLLNLWMLNLKYWPRAN
YLR152C	YLR152C	4143	3	194	383	no	1	0	1728	MEGYKGDWSDNTFSFYLVCFRCHGRLIYYICYDCAQKILLGAHICGFLSKYIRFTYCLYSEHG
YNL240C	YNL240C	4147	3	311	443	no	1	0	1473	MQTISCAVLRLNIGGGRFVFDEFFPKAFPVQVYGWNGDGQNHID
YNL240C	YNL240C	4148	3	857	977	yes	1	0	1473	MGPASPLGVESGRHLWWLCLPVRNGCPTTTPRKSDDSSGG
YKL019W	YKL019W	4150	2	412	565	no	1	0	948	MMIPRIITFGRTESGAVCSSVTFNMSSPTPATSSRQTFITTAHGLIGCFTG
YKL019W	YKL019W	4151	2	577	721	no	1	0	948	MSFQKWNWPTSSSSLWTRFNWFRRTSVRGPTSVVSKSYSMIGYSGIAK
YGR168C	YGR168C	4153	3	878	998	yes	1	0	1128	MDYIKAVYRIFIRHEKAQINGQQIAVHRDASYIHLRGSNK
YGR168C	YGR168C	4154	3	431	557	yes	1	0	1128	MVEKKKFFPGYINKIPANSCVFSDYCIICQTGQEFVTIPCAF
YGR168C	YGR168C	4155	3	221	353	yes	1	0	1128	MAKRVYYISLAEHTISNFDEVPIFKKSLYSLVFHCRNIVNAYQG
YJL048C	YJL048C	4159	2	193	370	no	1	0	1188	MVLKSACFSRAFSPPHRRQALTYYRTVYSNVLSKVIAFLVSRILGKPLSMGYNQSLRVK
YJL048C	YJL048C	4160	2	34	181	no	1	0	1188	MIELFMITLILVSRLSSFTLVQQPGTILGFISGSNQEILVTRSAKTYCG
YEL031W	YEL031W	4162	2	529	679	no	1	0	3645	MVRIVLIFLFQHLWNYSKSTLLRHCLFSKFSVLPYGYWMSSGIILCLTYS
YEL031W	YEL031W	4163	2	1789	1960	no	1	0	3645	MPCLLLSKVHLKRFVKGFLTFPRIMTKSINPLHALVQEFWLWLLSRCQKCLSLKLMI
YEL031W	YEL031W	4164	2	232	352	no	1	0	3645	MSRSRRNSTTVLLKMSMKLLTFSSTPLQIMVLMVSLKFRE
YJL129C	YJL129C	4167	2	1804	2176	no	1	0	3705	MSSQGRLIFKKWSIKIGKPIIEKNRTLGRGDGITRYLNMVPMHLTAIAIILIIVILETVFFITQSLFYIMMALIKMEAKKPLPTLMRISIPRMEEATTMVLTTILLTTTMKKAIMVYISIPIMT
YJL129C	YJL129C	4168	2	1501	1801	no	1	0	3705	MFQIENLLLIWMMMMMTMTTTAITTKNTLLTTKAAMKMNEYSSLNHILIQNSNRTNNSKKNTNCSRTCTACIKPNHLMIIVQEQFLWNVPGPSIWQRLRI
YJL129C	YJL129C	4169	2	556	697	no	1	0	3705	MISKKNCSAEKWLIEMSRTQFTATRILMTLVGTAAIIIRITMVAVAV
YJL129C	YJL129C	4170	2	1072	1213	no	1	0	3705	MVTKSRFEIREMKVTLIKIPCQVKQTVRRAFRTKARYTQILVTKYLH
YJL129C	YJL129C	4171	2	3013	3223	no	1	0	3705	MEIWGENQKIRILKTMVTMKMTTRKTRVTKVKVVKEVVRTTTTITTGKRKRKRKLKIQMKYLQNPLSVPI
YKL191W	YKL191W	4174	2	64	193	no	1	0	1602	MKLTGLHTWGHVIIAMSLCNLSRLITMSSLSWVIWNSTRSTKT
YKL191W	YKL191W	4175	3	380	524	no	1	0	1602	MFERHPKLARGLLIRNSIFGFGTGGGELSEGIPRLILQNLFDGKRTLL
YIL099W	YIL099W	4178	2	1177	1339	no	1	0	1647	MQRVLPWAGILRTYMMDMALAREIPGSWPRVPLQQRFISSFTDTSLSSMTWLSQ
YIL099W	YIL099W	4179	2	799	934	no	1	0	1647	MACISLLYWYNCLQWTSRCRILTPQNGRLPLLKNCVRHAGTSPSF
YIL099W	YIL099W	4180	2	193	340	no	1	0	1647	MGQWYTIQTALGTVVRWRNGSRDRKKFPSKKYLKILGPAPCIRLFRLGS
YIL099W	YIL099W	4181	3	383	527	no	1	0	1647	MDKGQRVDDKQYCLSFCGPGNRDVIAVPERFIPLAKKQQHIGRWHWLH
YBR102C	YBR102C	4184	2	1198	1318	no	1	0	2259	MSLSRKRNFPLRGYFSSLAIRIQVCMNVETQTNALGCWTL
YGR161C-C	YGR161C-C	4186	2	127	268	no	1	0	1320	MIRLPLRLTLNRQQHLLHQLFQRTPIMPLLNLLQYHLHRMGRTHSSA
YIR013C	YIR013C	4188	2	94	256	yes	1	0	363	MASLGTLTLSLLDQERALLGHVGNVERLRLHYNGGRALTVLLACVMLVGCFLEN
YDR144C	YDR144C	4190	2	1504	1738	no	1	0	1788	MKVLSPAATCFPRQLTPVYRTLLPRLIRQQVLPAPKAKKPKQVRQLSLFQNLPQVLPQQECYLPPQVHLREKKTEDTI
YDR144C	YDR144C	4191	2	856	1006	no	1	0	1788	MILIRNMVPFCLALWIMENMRATYTQFPSLILCSIAATRIQFNSKSLYKD
YIL094C	YIL094C	4193	2	622	772	no	1	0	1113	MFYLKVMVYSEKSVRKSTNLTRTSTVKSNITNKLWIPWFIGCSENHNVLM
YMR032W	YMR032W	4196	2	1657	1828	no	1	0	2007	MPCTKWKESKVVLNQVQKQETSWMREVWSGIEVLLLPCLLSPVKVFQSLNMPRPCIH
YMR032W	YMR032W	4197	2	217	355	no	1	0	2007	MKHLMWCSVLRKLEHNRIPSKVRFFSDRFTRILRHLPLTCKQDILH
YAL049C	YAL049C	4199	2	355	517	no	1	0	738	MTQSLLALWVTVLVQSLPSNTLVATGVLPMLQPLHIHLSSASRKLKQLIARNQY
YPL112C	YPL112C	4201	2	82	226	no	1	0	1182	MTIPIHIHQTPVQRSSVQAVEASRILNPREVMMRILKQKQRWWIILPS
YKL209C	YKL209C	4206	3	416	620	no	1	0	3870	MCGRAKIKLRRGISHNFPEFSCNMCASGDVILLFLVINFNYSLQLSNNHIFCSGVFQNDSCIFREGEF
YKL209C	YKL209C	4207	3	2165	2336	no	1	0	3870	MFSYRRRHKSRLFIHIQFLTRRNCPIHGWKNWLFTLFGEMVASCSWCGCGRWYFQFC
YCR023C	YCR023C	4212	2	118	268	no	1	0	1833	MFISWLEILILLPMMLKCPNIQVIYLHHLRYAKSYLRTTGVDSLKSMAEK
YHL009C	YHL009C	4214	2	304	505	no	1	0	990	MLWQITIIMIMIVIVIQIIFLKIMVYLQVRGVPQLLIMRMFQMTLRQRKRLKTEPPKKPSEREKKPE
YIL038C	YIL038C	4219	2	397	556	no	1	0	2508	MSWKGNTIPYKWKLTSFYFLIKRRKRHLRQMMKKRNNISVFKRGIGGINSRWS
YIL038C	YIL038C	4220	2	1579	1753	yes	1	0	2508	MGLRTQLRRLWSRRRKSHQKKEINCKCQLLEYSMTILNRIGIQRRSQRKKNNQAHRNI
YIL038C	YIL038C	4221	2	718	1024	no	1	0	2508	MRWPSILLHKMLKITIHRMLMNLCRTYQNFLKRSKENWKEKPKRLLNLRQKMQQVQLYPLLVPLLRRHLSFPLLMLQKKRKEVLHLPLSIMQQSLKRLLKLL
YDR001C	YDR001C	4223	2	190	391	no	1	0	2253	MYLLSRKLVLVNFNRLDVVLRMTPIQVVKVIVVSLSKMSIKHLMNYWLLRIPIKIIRSPSRIPVQKF
YDR001C	YDR001C	4224	2	2005	2149	yes	1	0	2253	MVLWLKNMMSQEEQILIVLKQNTVIKVLTLKGQLLKVLDGSMPVTFLV
YDR001C	YDR001C	4225	2	1645	1792	no	1	0	2253	MTSRGFSLTTTQKSSTERHTNPQLHSGHYGLDLPRRSKHRKWWRKHYPS
YDR001C	YDR001C	4226	3	1730	1862	yes	1	0	2253	MGWTCHEGASTENGGESTTQVRDAWRFSCMYGAFSRPNFYFETN
YPL137C	YPL137C	4228	2	1177	1441	no	1	0	3828	MQAVSLLKSHQKAPLRSKEKRCHLQMLKLIGSLRIINLQKTSQKPALISPFICMSTISRNLIKISTKTVILLKITKLRWMLFTQDAAI
YPL137C	YPL137C	4229	2	3361	3538	no	1	0	3828	MNQQGRHLLHQVIRLSTQKQLVSQLHLLQFQLLTMKLLPLVYLAQLILRFYQKFHPVLS
YPL137C	YPL137C	4230	2	541	733	no	1	0	3828	MLLSREATRLVEKRLKGRFLDLCLANGLPLLQLPLPRNHYLLLILARLRMSLVALKQLRLLIHG
YPL137C	YPL137C	4231	3	1919	2060	no	1	0	3828	MLCTFTDILCYPKKLSRIGHQAWFSRCHYFQYLSGLSEIYLQLDVSI
YJL004C	YJL004C	4234	3	191	311	yes	1	0	609	MAVFLGEYRLYERIRFINLTVMASGFINMCFFLNCYRWTE
YJL004C	YJL004C	4235	3	320	473	no	1	0	609	MGFCYHYTCHQFYCGVPLYSEISFFFLVFSSNFIIFNTNIFGDMDNKMERA
YHR061C	YHR061C	4248	2	343	466	yes	1	0	942	MGLPKPQNSQVYLHHLIFTIFRMLMVKGKTTLLSRTKKNMM
YLR415C	YLR415C	4250	3	107	242	no	1	0	336	MVRDNPAWPGQAKKDAARLERYFQIGRTISQAQLGIFSASRRKIG
YHR104W	YHR104W	4252	2	130	265	no	1	0	981	MVLATTATKRKLVKVSGKPSPKVLFLERIYLLFQSYGTIFTILIM
YHR104W	YHR104W	4253	3	791	935	no	1	0	981	MGNSERHCRHSKIFQEGKVTWQPRNRKKVHFNGARIEGYFCTKCQHQI
YLL008W	YLL008W	4255	2	2134	2260	no	1	0	2256	MAMVHVLIEKPKPTVLQIKKELLKSRRVQIQIRRRASKAVGX
YLL008W	YLL008W	4256	2	91	268	no	1	0	2256	MTKKSRLRRLRRSGRVRITRKRLVRGITSMRMFMRTWTRGLSLIWTPMIPLRTSKAGTF
YLL008W	YLL008W	4257	2	607	826	no	1	0	2256	MKKTILKRQKPISMRLKLREMKLKSKCTKISTVCLYLVRFLRALQVWVTSSLPLFKAPQSPLPYWVKTSLPVL
YFL067W	YFL067W	4261	2	97	442	no	1	0	525	MLAVVVALVLTLMLAVVVALVLELVLSVVVALVLTLMLAVVVALVLTLVLAVVVALVLELVVALVLALVVALVLALVLALVVALVLALVVALVLTLVLAVVIALVLALVLALALP
YER043C	YER043C	4265	2	262	382	no	1	0	1347	MPPLLLPLPVFQFLPGRVKLKKSICGVLNNNCLPSRTTRN
YER043C	YER043C	4266	2	799	940	no	1	0	1347	MHPTLVKFSLPPLVVEILSTVNISSTCQKMPLFVTLAISISKLMSPG
YBR182C	YBR182C	4269	2	838	958	no	1	0	1356	MGRVTARALKQSKRYTRQLLYQILWKVQLQCRRWSITCTN
YBR182C	YBR182C	4270	2	1024	1213	no	1	0	1356	MTLARGRQQCIQEPHHRKRMYKPLPIKCSPATCPPLFLVQSFWDSRTMIWTTYIIMADVAALM
YMR054W	YMR054W	4273	3	1067	1208	yes	1	0	2670	MVRHDEKGKICLYHIEQVPTRITGSNSRRLGAFHRIDPFTRLIEGLH
YPR015C	YPR015C	4275	3	557	683	no	1	0	741	MSYLWEGLFETFNTEDSLLNTYGRHTFQMYLGALQQIFQCQE
YDR264C	YDR264C	4278	3	656	887	yes	1	0	2292	MGCLPGRFPNCSRIVEIWCQHKDRRYRRIHPTALGHCKRATTCTKILDSRWCRFFPKNGYRKRLLCYCSRNEHCVLT
YOL036W	YOL036W	4280	2	2086	2206	no	1	0	2283	MPRNTWKSWLSSNARKMKGMLFWKENLHLVDGAVIRTCSI
YOL036W	YOL036W	4281	2	1843	2059	no	1	0	2283	MFLKERQVERYCLKIQAKKMYCLNSKQSQVKYIWIKKPYKVLFPYSLSQRVLIASIARRYKRNLPSDYALPI
YOL036W	YOL036W	4282	2	331	487	no	1	0	2283	MRNWAFSAIKVTVKKNWLCYHLYLTQEKWKSLHNLISTRLFLNEMTSATLQG
YMR231W	YMR231W	4284	2	412	535	no	1	0	3087	MTFPVLWLDSLMGKSSLLEVTFQEIEDLNKGLYMKIQVKSQ
YMR231W	YMR231W	4285	2	1141	1297	no	1	0	3087	MFRKFIKNMVIISLKRDSGRKQQTSTYNVWTLWKLVKSFQNLVSRRFLTQRV
YOL028C	YOL028C	4290	2	298	565	no	1	0	735	MRTKAQKVMRGNLMMKATEVVMKTVSIAWKSEGGKIEMRKEHIGNAEQQESRFWKRRLRCYTIWSMIGKGNINCWNLSFPIQRKTCKNQ
YNR033W	YNR033W	4293	2	430	571	no	1	0	2361	MQPELVAFFLVIPIRSNLRGTIHCMSMPKALTPFCPYAQPKMRTVFF
YNR033W	YNR033W	4294	3	2228	2366	no	1	0	2361	MYVFLQRRNQLATRCRGGHNSLKHTRWRTRGNVQQVGEQLTNFHVX
YPR122W	YPR122W	4298	2	451	595	no	1	0	3624	MQYKVSMRETYHQPQKYSTTQQEYWPIPTILSVAFPLGTYTRYLAFHN
YOL158C	YOL158C	4306	3	389	533	no	1	0	1818	MLDFCACALYYWRNYFCCYSNVFRTFCRYCYTTVRLFWISSSCYSTDW
YDR055W	YDR055W	4308	2	1057	1306	yes	1	0	1332	MVHHPHLLNYRPLPNLNQAKLLPRFPSHLLRPRKRSSLLAISRLLLLPLVFLVLALPALALRVPKAMPLSWHQLAKQPLWSVF
YMR190C	YMR190C	4310	2	238	451	no	1	0	4341	MKSCKLCRTIQNGSRTLPHRINMLTYPWLIYQPAQVLYRTRGRPMARKLTISILFDRTWLVLLSKMTVAEI
YMR190C	YMR190C	4311	2	1369	1519	no	1	0	4341	MIIWMLVQIFRKVLKKVTLGPQLPCRKIKMFKLFYHLPQHRAFPQMAKIK
YMR190C	YMR190C	4312	2	733	853	yes	1	0	4341	MECQKIKVKVAVKFLHKMIISYQAFCPAPWNTIHLPGIQT
YMR190C	YMR190C	4313	2	4186	4345	no	1	0	4341	MNKLSIKSDKANYPKIPQAANQVQGPSVSRPRSLLMGDEVLEITEVTTEEESX
YOR049C	YOR049C	4318	2	400	520	no	1	0	1062	MERPQQPAIMFSLLVWPFKLHRWPSFLCYGFTSFSVYIYR
YOR049C	YOR049C	4319	3	332	542	no	1	0	1062	MFRYRIACGASCRRWPVWCGGHRWNVHNNRQSCFHCWFGHSSCIDGHLSYVMVSLPFPYIYIGKMGTHKF
YGR135W	YGR135W	4323	2	418	550	no	1	0	774	MTIDTVTNCIHLIHRETIQGGRLLVLALTHQQHKPYFKWTTRMI
YIL044C	YIL044C	4325	2	397	523	no	1	0	894	MILLNQFCISRLRIIRCLLRMQDWTRAQIHYKRRKHNHLPTY
YJR032W	YJR032W	4327	2	544	724	no	1	0	1179	MESLNQTLESATVECGKKLWVSRFTTLLMTKLAVTYTKNIQTMIHISVTMILVRLLRLLI
YPL257W-B	YPL257W-B	4329	2	1678	1921	yes	1	0	5265	METFTGYLKSTCFHQISPYPPSIMSIQVKVHANILILSFIECLRMPMHRQFDTHLKITPSRILTNQMSTGLVLLTINVLIV
YPL257W-B	YPL257W-B	4330	2	3289	3460	no	1	0	5265	MLLHRKIIHRTILFLSKRQLLFLNRIPRNLSSLISHSLIYLQNLLPNSLTHLKNSHR
YPL257W-B	YPL257W-B	4331	2	3070	3238	no	1	0	5265	MFLYLLPCPNLTHMSRRTPVNLKISDTQTRTVKMRLIIQTYQYPVRVVPTTKLFRR
YPL257W-B	YPL257W-B	4332	2	2464	2629	no	1	0	5265	MLAWQDLISVLCYLSVNLLSSMITTLTPKYILVASQATLYIRLETLMDISSIFHP
YDR419W	YDR419W	4335	2	1744	1900	no	1	0	1896	MVLKNHPKTFLSGKKDCCFHGKDQTHNILPHLRRNKLHLPKTSYHFLQEKNX
YDR419W	YDR419W	4336	3	125	251	no	1	0	1896	MWLKQRRSGSLRSVEFHYCSLLCSKKVWYIKDGYDSGSTKKM
YBR011C	YBR011C	4338	2	733	865	no	1	0	861	MLLCLTPQPTPRLPLMPSHQLLQRQMLQLTSLLTSGSSSPVLFX
YBR110W	YBR110W	4340	2	973	1096	no	1	0	1347	MTGSAVKSNLCGCQQRITQSYYNYAITEFPCILQVQGWTCQ
YGR089W	YGR089W	4343	2	1597	1717	no	1	0	2808	MTKIWTRLIHIQFHQELVSPMPESLRRACLTISNLQILWP
YGR089W	YGR089W	4344	2	514	736	no	1	0	2808	MQLHAQYCMLCQLTLFKECHTSLTLYSYLICLYEEPANQLNYSRFFASIHSFSKSFSLYFCQCLSRCLANIQTV
YOR009W	YOR009W	4346	2	94	277	no	1	0	1461	MMLRPTLPTTSPYPTLQIQVFPWTKCQLVLWILLRNWLQIQVMTPTPLCTLKWTFLLLSIC
YLR247C	YLR247C	4348	2	1600	1720	no	1	0	4668	MKFKCYVVHQHILQNARVYFIEYTLGVFPGLQYRTFTTLG
YLR247C	YLR247C	4349	2	2992	3166	no	1	0	4668	MNKLKTSTSYWMSYSLLSMNLSTGQRTMIALIKLSVMKNIQHRLTVKIRYSVFLVAWR
YEL067C	YEL067C	4351	3	431	590	no	1	0	585	MHRYTVNTEVLDHFCLCCYANGNYNFLLDVPFPHPLTTHSKPKAATASILRLX
YDR266C	YDR266C	4353	2	574	724	no	1	0	1917	MHSLVSLKYSPKINYATIKLRVIQKDSKATLCVPSVPENDFIQTTNCTFT
YPL208W	YPL208W	4357	2	1195	1315	no	1	0	1749	MHCRANSTALLDHLQLMTLMQLILTESIVLTFILKVKNKF
YPL208W	YPL208W	4358	2	718	865	no	1	0	1749	MTTVPKSNGILKMGGSVMKKSVPPPNHENYQIIMAVREMRSYSLDMDLF
YLR450W	YLR450W	4360	2	202	322	no	1	0	3135	MSCLKNAHTTIGLLCLIHGSYSALKKPPIFIPLFIIICLP
YML051W	YML051W	4362	2	1027	1168	no	1	0	1305	MMQVKKSWKYIIYEIIMPLWVIFIDCINLSLTSTSIQRKFLNYPHNL
YCL014W	YCL014W	4365	2	373	517	no	1	0	4908	MLRNALLSFCYSAIHYFHHQTYHKYCPINRKIATMTPLMLEIWLVVAS
YCL014W	YCL014W	4366	2	3226	3430	no	1	0	4908	MTMNTDRMKVEFLTMTSLVILFLSITVINRRTLTARVICFQRERCPKKRAYQMKTLTYLSKLMKMHLH
YCL014W	YCL014W	4367	2	4240	4372	no	1	0	4908	MKFRMTDSILQQRNPLLNFRWKNFQILREVLTLQLQITRAQTIS
YFL010W-A	YFL010W-A	4370	2	46	277	no	1	0	282	MAASNIDLMSLYHFIVLVQKVLITLKVTTVKSIIKSAVEPTSIIKSAVGPTSIITVVIVLDNDSVWSVIVVVVKCVF
YLR371W	YLR371W	4372	2	3502	3694	no	1	0	4068	MNIHYWPKKMVVVAVTKKVSRKKSPRLFLILNLSLFHFSRPTYALAVKRVFRSLAFHRMLMNPC
YLR371W	YLR371W	4373	2	394	589	no	1	0	4068	MPHLPIPLFMLNRCPIYIQRVIVLVDKPSTIMTTLCLQCLQEMKFTRRIKVLQLLCLRGNLRSRN
YLL040C	YLL040C	4377	2	3502	3628	no	1	0	9432	MLILSKVLLTEWLTFLLNFKNLKYPLIELVLQRTTKPLPLTP
YLL040C	YLL040C	4378	2	1699	1834	yes	1	0	9432	MAHPTRYINISLVSETHLKINLQLTTTLPGRKKKRMNLYYVLHLN
YLL040C	YLL040C	4379	2	7294	7468	no	1	0	9432	MTLYFTKEILVKLVIHTRMTSLTSPQAVVSNLSFTGFPRKVLCHTHGIFLQLRRNIWC
YKR070W	YKR070W	4381	2	157	310	no	1	0	1056	MVEGSLKGHGQSLSRVNWTLMYHPCKLFKVILLTSPLLTNIQGSWPLVHLP
YJL072C	YJL072C	4384	2	310	442	no	1	0	639	MRKLIRIGLVSCRGTGLSWHVYFSIKLRMIFMTPFTNYVVKYKT
YDR090C	YDR090C	4386	2	712	922	no	1	0	930	MKKSNKILARVTEMLLTITWITVQSPTMLRALQTILIYTIVLMGGRYQEPKHCMLSMELWLEQILIVIRG
YDR038C	YDR038C	4390	2	1264	1621	no	1	0	3273	MRMVTLVFSRISRIAYTKKIYQKILTWIYFKNGSKPPLWLTLLLFSKMTQLTVGKLMVTQQKLRFKCLLLRWTCLTMPLPVRNRLIKVMRMTNPLFHNTMRSLAVHNSNILLNSHSTQL
YPL256C	YPL256C	4392	2	274	421	no	1	0	1635	MVFFFIQLDYMTAIVPRESCYGTKPNWLSLLVSGWLLKLGAVVITSSIM
YPL256C	YPL256C	4393	2	43	181	no	1	0	1635	MLNRTTIRLSYLMQNYFLTSKCCKNTTKKSPPMLLLNHVSSNLIQN
YDR040C	YDR040C	4395	2	1264	1621	no	1	0	3273	MRMVTLVFSRISRIAYTKKIYQKILTWIYFKNGSKPPLWLTLLLFSKMTQLTVGKLMVTQQKLRFKCLLLRWTCLTMPLPVRNRLIKVMRMTNPLFHNTMRSLAVHNSNILLNSHSTQL
YGL093W	YGL093W	4401	2	913	1117	no	1	0	2751	MMVMRWNSRKYRQTLTATITTLTNLPAKSMRFLLIRGANWILSLIMLHRLRHQSKRQRILVERTMMVI
YGL093W	YGL093W	4402	2	709	883	no	1	0	2751	MSLNLTFQTVSHAVPGNPLTIAWKEVTIKATFQNLKIRRIPLSRWKLQIYSMLIHRTL
YGL093W	YGL093W	4403	2	241	361	no	1	0	2751	MLRCIVLLSYLNKTMKLRNQDVEKLQPTALLKYLVKKSLL
YGL093W	YGL093W	4404	2	1156	1288	no	1	0	2751	MLIIRLGRDPMMCSLLNPVLRILACKPRQTMKKMGKMSMITGTK
YLR397C	YLR397C	4406	2	64	187	no	1	0	2340	MQKHPNLNCLLNLLPDHILLKIMARKHAQHIFILTYYPRLR
YHL017W	YHL017W	4409	2	91	388	no	1	0	1596	MSVQGCIPRRISMEKLTPIYRLRWRNCHLLMKTMMARGLVLLCLISKIMSILVCGYQMEKFSIFAMTTHWIWASVRIRRRGNLSFKRQPSIRSPVRNIS
YHL017W	YHL017W	4410	3	1022	1211	no	1	0	1596	MSIRFLLFDTVFNEQNNDLFEGTKPSGEIKHVQKTDHIVLYFVVYTLLRLTSLYFCIRRYGHC
YKL098W	YKL098W	4412	2	421	643	yes	1	0	1071	MGMKQVNQLPKLASSCPRLSVWALGSNTNSGLHVHPHIWILKVQLSLALIQEPIIALVWLRKRSRSQRARGRSY
YCR008W	YCR008W	4414	2	13	151	no	1	0	1809	MIIMPLFLSKLQGNMRYLLKLCNFLEAVQDHLGRERPHRISSHLLI
YOR204W	YOR204W	4416	2	268	544	no	1	0	1812	MANMSQLQETKRPRSPYLVSPRIQISNLLVLTSITTMIFQWTPLVRMFLNQSQNLPHLHWTDCYWKTSNWPVSPSQHLCKNTPSLSLPTAEI
YGR110W	YGR110W	4422	2	439	652	no	1	0	1335	MGMAPDWVFSSRILRIFHYWITSGAYMPSICLGMVFLQDLSFRSSIREIIFTAFKIGFTKEYTHGLVKEIF
YGR110W	YGR110W	4423	3	821	944	yes	1	0	1335	METASLVVCQALGQKYLAFYTSKKFSPVRFEDYKWMVISAL
YHL036W	YHL036W	4425	2	958	1213	no	1	0	1638	MRKLLVQAPWLVPCCLPNFSDPELVANSLLFLSPFLQHLIFWLSFTVYQELTRKYSKKVIYHSVFICPKIGHLMHLYHLFLYVAL
YOR165W	YOR165W	4427	2	1696	1819	no	1	0	2328	MYSDMMLKVLQDCGKQKKRLMGHSVLQKNMPWKFLRFFHLL
YJR088C	YJR088C	4429	2	484	607	no	1	0	876	MQNCGGMPARFISKWANLKKPVIVWNRSYVLHHSITLVLVG
YHR020W	YHR020W	4433	2	673	937	no	1	0	2064	MRSGKTFRNGSTTRSRPLVYKMPISQCLFPHVCWKRKRTMLKALLQKLPGSPELAPLNWKNQSPLDQLLKLSCILTTQNGSSLTEIYH
YGL099W	YGL099W	4436	2	1519	1651	no	1	0	1920	MIHLTLEKSVKNLTKIYMCSTDYRTPERSKCKMLLRLKALISWI
YGL099W	YGL099W	4437	2	886	1006	no	1	0	1920	MLMKKLWKKLKFCPLTNWKNCFYQKLQTSLYCHLCPVNLH
YJR039W	YJR039W	4440	2	2533	2656	no	1	0	3363	MRNRVLLNLFLGLTRGSQSVGYITITMDVFWFMGSLCKLIN
YJR039W	YJR039W	4441	2	973	1213	no	1	0	3363	MQSLAVLKTIRISGKRPCLRGFPSMVVPHMITTLQRFSMRSVGYWYPQRAILQYIQSEMKGIVILFILVLFFANQPYIPI
YJR039W	YJR039W	4442	2	559	682	no	1	0	3363	MSLRCRFSHVHTMRLHISWKHACVYSSLNQPKERSGKELPI
YJL148W	YJL148W	4445	2	523	703	no	1	0	699	MMPKISMWLRKLKKIRKNQRSVHITTMKRSLVKRRKRRRRRGRRGRRRIKRIRKRNIEIX
YFR036W	YFR036W	4449	2	130	262	yes	1	0	372	MADRCTPIQTFRTHRRISKTTITITITISMKMTTCHLTTTKQPR
YML086C	YML086C	4452	2	484	604	no	1	0	1578	MLKTIQKSLKLLYFQLEKLVSLSLLLSGLFPASILNPLKK
YML086C	YML086C	4453	2	1048	1231	no	1	0	1578	MSTCLWKSVAQILHYLLNPWILAREQTPVPVPFMAMCAAHSWITHHPIADLLRWKMLPTVS
YML086C	YML086C	4454	2	895	1033	no	1	0	1578	MLMLPILSADLIWTVCFHNLLMNGGALWIMVWKSYVHWIILLRRLP
YMR167W	YMR167W	4457	2	523	673	no	1	0	2307	MLSGDTPFIPRTLAFLVKSSETLIILYQLNLHIPSRIGLGLCSINLWLRI
YGR062C	YGR062C	4459	3	488	626	no	1	0	948	MEKCLTANGANSSLGHSLHGHQDPNRDTAYRKFLSFLVFRTGFQFL
YIL113W	YIL113W	4462	2	85	226	no	1	0	627	MRGLRTKKARMKTVNSCLVRVWTCAESTQKAHYLFSRKRSTFIQSPR
YCR072C	YCR072C	4467	2	955	1117	no	1	0	1545	MRTGLITYLYLQITHCALVHSIIQVRSLLHQKKPRKRHWKIMKKSVKRMEIQKK
YBR118W	YBR118W	4471	2	748	1033	no	1	0	1374	MFTRSVVLVLCQSVELKPVSSSQVWLLLSPQLVLPLKSSPLKCITNNWNKVFQVTTLVSTSRTFPLRKSEEVTSVVTLRTIHQRVALLSTLPSLF
YGR189C	YGR189C	4473	2	349	538	no	1	0	1521	MVPVLFHHSIYKVMIWMKLILNGWVVTTLSSNLTSFLKVIPQHTTEANFTVSTLLPTNFITTL
YER113C	YER113C	4476	3	1682	1871	no	1	0	2118	MWYFPLVSNLRGNAIRLQISLVGENYILLFLRIPFFEYHTIMRVNYGDINYWKLFINEILLRR
YMR050C	YMR050C	4478	2	1678	1921	yes	1	0	5265	METFTGYLKSTCFHQISPYPPSIMSIQVKVHANILILSFIECLRMPMHRQFDTHLKITPSRILTNQMSTGLVLLTINVLIV
YMR050C	YMR050C	4479	2	3289	3544	no	1	0	5265	MLLHRKIIHRTILFLSKRQLLFLNRIPRNLSSLISHSLIYLQNLLPNSLTHLKNSHRSILVKLIPVWVVLVTLMPILLSTVRKDH
YMR050C	YMR050C	4480	2	127	268	no	1	0	5265	MIRLPLRLTLNRQQHLLHQLFQRTPIMPLLNLLQYHLHRMGRTHSSA
YMR050C	YMR050C	4481	2	3070	3238	no	1	0	5265	MFLYLLPCPNLTHMSRRTPVNLKISDTQTRTVKMRLIIQTYQYPVRVVPTTKLFRR
YMR050C	YMR050C	4482	2	2464	2629	no	1	0	5265	MLAWQDLISVLCYLSVNLLSSMITTLTPKYILVASQATLYIRLETLMDISSIFHP
YDR471W	YDR471W	4484	2	88	340	no	1	0	408	MRVLNLIHSVTLWLPVLKGTHQRSPRSTVPRRSLRELKSSHSSKSSTTTTYCQPDTPWMLKLSRALYLQRLLNNHPNVKKPRRL
YFL044C	YFL044C	4488	2	367	508	no	1	0	903	MLLPMASSNKIAFVTSGRWSLRRSSTTPSSSMTPYWTNLTKITRNGF
YHR039C	YHR039C	4490	2	1645	1807	no	1	0	1932	MILLHSMFVNYHLVVSMVQVTVNLVVKKVFWVCAMPKVSVLILCLLSPLKFQNH
YHR039C	YHR039C	4491	2	883	1006	no	1	0	1932	MKIQIWFSCAIVYLQLKMMIPQIISPLILVSNISLLLAVSP
YBR245C	YBR245C	4493	2	1771	1909	no	1	0	3387	MSLSCMIQIGTHKQIYKQWIERIVLVRRSRSRYSVWSQITPWKRKF
YBR245C	YBR245C	4494	2	1129	1279	no	1	0	3387	MHKISTIGFLLKAQRKIRIKLSSNSTLFYSLFYYVVSKAMWKHPYCLKRN
YDR318W	YDR318W	4497	2	193	337	no	1	0	1104	MSIQNWKRQMTRTYQGRKRIYQQRQYRMNQRKELSWRMRKFYQNKNGF
YNL046W	YNL046W	4499	2	259	385	no	1	0	516	MKGMFAMTSTQGLWLLCSRSQLYFLAVSWSSRTSSSSHQKTS
YNL046W	YNL046W	4500	2	61	196	no	1	0	516	MEANHRNAEPLTNCGSCCIKEGYRSRQCRLNPSTEFRVILGIIKA
YNL046W	YNL046W	4501	3	398	521	no	1	0	516	MENHRGLLHGYALHRSSHGARWPSPVTIFGCFVVAFIHLLX
YLR025W	YLR025W	4503	2	475	640	no	1	0	720	MKMSWTRNWTCWLKKMLTKKRPRSLIIMLMRRLSQRTKSHYLVFQVIKLNKVRTL
YOR355W	YOR355W	4505	2	547	742	no	1	0	1566	MLYQGNGLIHLLEGCSIYTEAYYLPITRSMLKLLRCNLNNNWRPPVIQATLIQMARKKGSPAVTS
YOR355W	YOR355W	4506	2	1168	1291	no	1	0	1566	MHRQILMLLPLPLHQGFLSFCRKMGLRKIHVALLNWLLSIK
YPL265W	YPL265W	4509	2	1036	1288	no	1	0	1824	MTLVYFPQKVRVCLLRHLHSWLPFKTQVLKSYLISSMLVSWFSFSVLVTQICTFLPEIYMRWQLMVKRQRSSLRQVDGVFLTML
YFR055W	YFR055W	4512	2	835	976	no	1	0	1020	MRLKKCFTPPLKIVPDMNTGFVTTKVLQAYFPLSLKMGSQELVWRKW
YHR090C	YHR090C	4516	2	616	757	yes	1	0	846	MVKAKTVPLKTRKRTKLYTASVKEFRLEKWLHVMDPTVNMNGFIMIV
YDR214W	YDR214W	4518	2	667	802	no	1	0	1050	MCLPPSSTKRSLISNAYWPGPDQHNFSTADRSWRPKKNSSSLAAT
YPR061C	YPR061C	4521	2	400	586	no	1	0	903	MIFFVTQRKRSYMTQRGKAGPHRIHHVLTLILKITNMPALMATTLTRSMNTGTLGLGKTQIA
YGR267C	YGR267C	4523	2	316	466	no	1	0	729	MSLRMLSLKKIMMKWLLFVILKFTRYVNIIWCHFSARFISGIYQIKKSSG
YOL090W	YOL090W	4525	2	2500	2644	no	1	0	2892	MTMRTSRCYTKLSLVFQISLLVFMLQKLFNFQKKLLKWLNVKPMNWTI
YLR169W	YLR169W	4530	2	34	166	no	1	0	351	MIILSPIYSLHFSHSFLFTALTNQRCADARKRYFCPGNGFCDRR
YLR169W	YLR169W	4531	3	116	236	no	1	0	351	MLAKDIFVRATAFATDGNNSRAPCPLLILFFSFLLHSIVF
YKR018C	YKR018C	4539	2	1060	1246	no	1	0	2175	MMDLSNSLTMILIFLQQLRIPVTVKILKMKRWMALRCCILGKYWKMRCCNQERYFPIVRYGY
YKR018C	YKR018C	4540	3	887	1061	no	1	0	2175	MLWYFTGCDITITTRYWRGPICGWIQGFQRRRFETCLESHKAKKRAWLYWFVSPDVLL
YFL004W	YFL004W	4545	2	1801	1924	no	1	0	2484	MSVLPLKVIWRQTVHPMRKLSKNLIRKDQRKFGEENPRPLS
[truncated: 3,290 more rows]

## Sheet: homologs with human
Saccharomyces cerevisiae			Homo sapiens								Saccharomyces cerevisiae		Homo sapiens
gene symbol	mRNA accession	altorf id	gene symbol	mRNA accession	altorf id	% id	% similarity	length	mismatch	opengap	start	stop	start	stop	evalue	bit score
YBL099W	YBL099W	2445	ATP5A1	NM_004046,NM_001001937	116847;116967	57.45	63.83	47	20	0	1	47	1	47	2e-08	45.1
YBR245C	YBR245C	4493	SMARCA1	NM_003069,NM_139035	69046;69073	58.7	65.22	46	19	0	1	46	1	46	2e-09	47.4
YCR031C	YCR031C	4977	RPS14	NM_005617,NM_001025070,NM_001025071	54291;54295;54314	47.5	55	40	21	0	1	40	1	40	3e-06	39.3
YER003C	YER003C	10853	MPI	NM_002435	49921	37.5	52.08	48	30	0	1	48	2	49	7e-06	38.1
YFL037W	YFL037W	11487	TUBB	NM_178014	119249	33.72	45.35	86	57	0	2	87	3	88	8e-09	47.8
YGL048C	YGL048C	3501	PSMC4,LOC652826	NM_006503,NM_153001,XM_942509	59516;59770;127186	47.83	60.87	46	24	0	1	46	1	46	6e-08	43.9
YJL050W	YJL050W	1790	SKIV2L2	NM_015360	51785	53.85	61.54	52	24	0	4	55	13	64	1e-07	44.3
YJR007W	YJR007W	4060	EIF2S1	NM_004094	116855	54.29	65.71	35	16	0	10	44	10	44	3e-05	36.2
YJR047C	YJR047C	6440	EIF5A	NM_001143760,NM_001970,NM_001143761,NM_001143762	132721;132730;132732;132736	55.32	57.45	47	21	0	6	52	31	77	1e-07	44.3
YJR121W	YJR121W	9971	ATP5B	NM_001686	81008	43.64	52.73	55	31	0	6	60	1	55	8e-05	35.8
YKL145W	YKL145W	4095	PSMC2	NM_002803	15712	56	62	50	22	0	2	51	17	66	4e-05	36.2
YOR117W	YOR117W	9576	PSMC3	NM_002804	90785	36.36	56.82	44	28	0	1	44	1	44	4e-06	38.5
YPR173C	YPR173C	3873	VPS4A	NM_013245	102248	40.38	46.15	52	31	0	4	55	33	84	3e-05	37.4
